# Supplementary material for: Photoinduced loading of electron-rich Cu single atoms by moderate coordination for hydrogen evolution
Source: Nat Commun. 2022 Sep 20;13:5496. doi: 10.1038/s41467-022-33275-z (PMC9489781; doi:10.1038/s41467-022-33275-z)
Supplement: Supplementary file 3 — Source Data [file 41467_2022_33275_MOESM3_ESM.zip]

Archive with 6 entries (5 files):
- Source Data/
- Source Data/Source Data Fig Supporting information.xlsx
- Source Data/Source Data_Fig2.xlsx
- Source Data/Source Data_Fig3.xlsx
- Source Data/Source Data_Fig4.xlsx
- Source Data/Source Data_Fig5.xlsx
