# Supplementary material for: Photoinduced loading of electron-rich Cu single atoms by moderate coordination for hydrogen evolution
Source: Nat Commun. 2022 Sep 20;13:5496. doi: 10.1038/s41467-022-33275-z (PMC9489781; doi:10.1038/s41467-022-33275-z)
Supplement: Supplementary file 3 — Source Data [file 41467_2022_33275_MOESM3_ESM.zip › Source Data/Source Data Fig Supporting information.xlsx]

## Sheet: Fig. S2
		Raman
BP bulk			BP layer
Raman shift	Intensity		Raman shift	Intensity
100.236	131		100.236	213
100.761	143		100.761	215
101.285	141		101.285	198
101.81	128		101.81	205
102.333	139		102.333	201
102.857	124		102.857	215
103.382	136		103.382	210
103.907	133		103.907	209
104.429	126		104.429	209
104.954	136		104.954	223
105.478	137		105.478	216
106.001	137		106.001	179
106.525	144		106.525	198
107.049	123		107.049	208
107.574	151		107.574	205
108.096	135		108.096	209
108.62	154		108.62	206
109.145	153		109.145	214
109.667	146		109.667	193
110.191	141		110.191	194
110.715	133		110.715	201
111.237	144		111.237	216
111.762	145		111.762	214
112.284	132		112.284	200
112.808	149		112.808	217
113.332	134		113.332	199
113.854	136		113.854	209
114.378	138		114.378	216
114.902	145		114.902	200
115.424	133		115.424	206
115.948	122		115.948	203
116.469	147		116.469	197
116.993	135		116.993	192
117.517	119		117.517	201
118.039	141		118.039	224
118.563	122		118.563	212
119.084	120		119.084	211
119.608	124		119.608	192
120.13	121		120.13	207
120.653	134		120.653	203
121.177	143		121.177	211
121.698	128		121.698	201
122.222	131		122.222	208
122.743	127		122.743	210
123.267	130		123.267	200
123.788	144		123.788	220
124.312	121		124.312	197
124.833	127		124.833	205
125.356	120		125.356	212
125.878	122		125.878	207
126.401	121		126.401	209
126.922	126		126.922	195
127.446	123		127.446	201
127.967	126		127.967	196
128.49	125		128.49	212
129.011	129		129.011	216
129.534	128		129.534	199
130.055	114		130.055	193
130.578	128		130.578	236
131.099	117		131.099	206
131.62	130		131.62	221
132.143	105		132.143	224
132.664	121		132.664	214
133.187	123		133.187	219
133.708	126		133.708	218
134.231	125		134.231	215
134.752	128		134.752	215
135.272	115		135.272	207
135.795	114		135.795	228
136.316	128		136.316	242
136.839	119		136.839	228
137.359	121		137.359	219
137.88	134		137.88	202
138.402	115		138.402	223
138.923	118		138.923	226
139.446	127		139.446	229
139.966	123		139.966	235
140.486	133		140.486	227
141.009	135		141.009	217
141.529	145		141.529	240
142.05	121		142.05	227
142.572	145		142.572	227
143.092	127		143.092	254
143.613	131		143.613	261
144.135	135		144.135	237
144.655	143		144.655	239
145.176	135		145.176	252
145.698	158		145.698	238
146.218	150		146.218	232
146.738	161		146.738	223
147.258	164		147.258	228
147.78	150		147.78	226
148.3	150		148.3	234
148.82	143		148.82	236
149.342	156		149.342	231
149.862	155		149.862	218
150.382	122		150.382	240
150.902	136		150.902	234
151.424	130		151.424	220
151.944	131		151.944	224
152.463	140		152.463	224
152.983	142		152.983	236
153.505	112		153.505	221
154.025	141		154.025	243
154.544	128		154.544	232
155.064	121		155.064	234
155.584	122		155.584	241
156.105	122		156.105	243
156.625	126		156.625	226
157.144	117		157.144	219
157.664	130		157.664	229
158.183	131		158.183	240
158.705	124		158.705	209
159.224	114		159.224	210
159.744	120		159.744	233
160.263	125		160.263	225
160.782	127		160.782	230
161.301	117		161.301	220
161.821	122		161.821	238
162.342	126		162.342	227
162.861	126		162.861	228
163.38	120		163.38	235
163.9	119		163.9	242
164.419	122		164.419	249
164.938	117		164.938	236
165.457	114		165.457	232
165.976	121		165.976	244
166.497	125		166.497	242
167.016	111		167.016	251
167.535	117		167.535	234
168.054	121		168.054	244
168.573	119		168.573	232
169.091	135		169.091	259
169.61	119		169.61	256
170.129	112		170.129	268
170.648	120		170.648	282
171.166	127		171.166	273
171.685	130		171.685	277
172.204	145		172.204	267
172.722	135		172.722	269
173.241	136		173.241	280
173.76	132		173.76	273
174.278	128		174.278	277
174.797	140		174.797	278
175.315	126		175.315	268
175.834	133		175.834	277
176.352	138		176.352	263
176.871	133		176.871	278
177.389	130		177.389	299
177.907	125		177.907	285
178.426	149		178.426	271
178.944	135		178.944	273
179.462	129		179.462	268
179.98	126		179.98	255
180.499	140		180.499	275
181.017	122		181.017	267
181.535	127		181.535	259
182.053	121		182.053	265
182.571	127		182.571	287
183.089	133		183.089	255
183.607	133		183.607	255
184.125	125		184.125	255
184.643	113		184.643	259
185.159	114		185.159	259
185.677	125		185.677	265
186.195	118		186.195	271
186.713	115		186.713	253
187.231	119		187.231	259
187.748	119		187.748	259
188.266	126		188.266	248
188.784	124		188.784	252
189.302	120		189.302	258
189.817	123		189.817	259
190.335	121		190.335	266
190.853	133		190.853	278
191.37	126		191.37	261
191.888	106		191.888	278
192.405	119		192.405	286
192.921	112		192.921	297
193.438	123		193.438	291
193.956	125		193.956	298
194.473	121		194.473	296
194.99	140		194.99	301
195.508	121		195.508	262
196.023	139		196.023	244
196.54	109		196.54	248
197.058	116		197.058	235
197.575	118		197.575	230
198.09	111		198.09	247
198.607	110		198.607	230
199.124	114		199.124	239
199.642	104		199.642	232
200.157	98		200.157	220
200.674	112		200.674	206
201.191	106		201.191	221
201.708	104		201.708	207
202.223	114		202.223	231
202.74	123		202.74	208
203.257	109		203.257	224
203.773	112		203.773	215
204.288	111		204.288	201
204.805	104		204.805	228
205.322	104		205.322	239
205.837	120		205.837	240
206.353	104		206.353	208
206.87	109		206.87	206
207.385	112		207.385	221
207.901	108		207.901	216
208.418	115		208.418	235
208.933	99		208.933	234
209.449	110		209.449	228
209.966	119		209.966	217
210.48	104		210.48	202
210.997	111		210.997	204
211.513	111		211.513	230
212.027	114		212.027	236
212.544	100		212.544	218
213.06	111		213.06	209
213.575	115		213.575	215
214.091	116		214.091	212
214.605	108		214.605	211
215.121	106		215.121	214
215.638	105		215.638	237
216.152	111		216.152	210
216.668	118		216.668	222
217.182	114		217.182	216
217.698	107		217.698	221
218.212	115		218.212	214
218.728	121		218.728	212
219.244	123		219.244	226
219.758	100		219.758	221
220.274	112		220.274	214
220.788	116		220.788	229
221.304	106		221.304	220
221.818	99		221.818	215
222.334	114		222.334	223
222.847	114		222.847	220
223.363	110		223.363	216
223.877	125		223.877	222
224.393	112		224.393	227
224.906	117		224.906	213
225.422	112		225.422	211
225.936	106		225.936	217
226.451	107		226.451	223
226.965	118		226.965	224
227.48	108		227.48	228
227.994	104		227.994	237
228.509	111		228.509	241
229.023	114		229.023	255
229.538	106		229.538	240
230.052	140		230.052	242
230.565	154		230.565	234
231.08	135		231.08	213
231.594	147		231.594	215
232.109	144		232.109	221
232.622	114		232.622	203
233.137	96		233.137	209
233.651	124		233.651	224
234.164	100		234.164	205
234.679	118		234.679	205
235.192	123		235.192	211
235.707	105		235.707	206
236.22	101		236.22	212
236.733	110		236.733	195
237.248	118		237.248	218
237.761	114		237.761	235
238.274	118		238.274	204
238.789	111		238.789	224
239.302	118		239.302	235
239.815	121		239.815	214
240.33	111		240.33	203
240.842	112		240.842	224
241.355	104		241.355	219
241.87	103		241.87	215
242.382	120		242.382	216
242.895	101		242.895	237
243.41	110		243.41	228
243.922	106		243.922	207
244.435	107		244.435	216
244.95	101		244.95	226
245.462	117		245.462	215
245.975	119		245.975	216
246.487	103		246.487	225
247.001	99		247.001	228
247.514	115		247.514	221
248.026	115		248.026	228
248.539	105		248.539	208
249.053	109		249.053	214
249.565	110		249.565	224
250.077	118		250.077	217
250.59	102		250.59	229
251.104	114		251.104	224
251.616	113		251.616	227
252.128	100		252.128	229
252.64	102		252.64	238
253.152	105		253.152	236
253.667	116		253.667	241
254.179	118		254.179	218
254.691	117		254.691	220
255.203	111		255.203	243
255.714	105		255.714	267
256.228	105		256.228	260
256.74	117		256.74	241
257.252	111		257.252	238
257.764	112		257.764	257
258.276	120		258.276	251
258.788	121		258.788	245
259.299	108		259.299	248
259.813	113		259.813	237
260.325	110		260.325	242
260.836	111		260.836	224
261.348	122		261.348	235
261.86	114		261.86	236
262.371	116		262.371	245
262.883	103		262.883	233
263.394	114		263.394	227
263.906	112		263.906	257
264.417	105		264.417	228
264.931	120		264.931	235
265.442	115		265.442	241
265.953	135		265.953	239
266.465	112		266.465	230
266.976	96		266.976	228
267.487	108		267.487	228
267.999	107		267.999	221
268.51	110		268.51	240
269.021	102		269.021	232
269.532	116		269.532	233
270.043	107		270.043	237
270.554	106		270.554	212
271.066	110		271.066	221
271.577	114		271.577	229
272.088	108		272.088	219
272.599	105		272.599	238
273.11	106		273.11	215
273.621	103		273.621	219
274.131	101		274.131	213
274.642	111		274.642	237
275.153	114		275.153	216
275.664	116		275.664	239
276.175	98		276.175	233
276.686	102		276.686	236
277.196	101		277.196	220
277.707	97		277.707	229
278.218	103		278.218	222
278.728	103		278.728	227
279.239	108		279.239	220
279.748	114		279.748	240
280.258	115		280.258	250
280.769	92		280.769	241
281.279	104		281.279	230
281.79	108		281.79	225
282.3	92		282.3	224
282.811	108		282.811	211
283.321	116		283.321	221
283.831	104		283.831	219
284.34	108		284.34	224
284.85	121		284.85	227
285.36	103		285.36	241
285.871	96		285.871	204
286.381	98		286.381	204
286.891	106		286.891	214
287.401	85		287.401	207
287.909	95		287.909	200
288.419	111		288.419	211
288.929	100		288.929	203
289.44	105		289.44	196
289.95	106		289.95	214
290.457	99		290.457	210
290.967	94		290.967	222
291.477	93		291.477	204
291.987	106		291.987	191
292.497	99		292.497	209
293.005	98		293.005	191
293.515	104		293.515	197
294.025	104		294.025	199
294.535	99		294.535	208
295.044	95		295.044	194
295.552	113		295.552	197
296.062	97		296.062	195
296.571	106		296.571	203
297.079	95		297.079	199
297.588	113		297.588	200
298.098	101		298.098	190
298.608	109		298.608	198
299.115	98		299.115	191
299.625	93		299.625	206
300.134	92		300.134	213
300.641	102		300.641	206
301.151	107		301.151	197
301.66	91		301.66	192
302.17	92		302.17	195
302.677	105		302.677	191
303.186	100		303.186	196
303.695	95		303.695	194
304.203	111		304.203	190
304.712	108		304.712	204
305.219	106		305.219	207
305.728	105		305.728	193
306.237	95		306.237	204
306.744	105		306.744	209
307.253	99		307.253	202
307.762	106		307.762	192
308.269	96		308.269	199
308.778	90		308.778	178
309.285	116		309.285	195
309.794	93		309.794	193
310.303	103		310.303	178
310.81	107		310.81	202
311.319	105		311.319	207
311.826	90		311.826	185
312.334	101		312.334	194
312.843	104		312.843	192
313.35	83		313.35	186
313.859	108		313.859	192
314.365	103		314.365	195
314.874	90		314.874	196
315.38	103		315.38	194
315.889	97		315.889	185
316.396	90		316.396	200
316.904	99		316.904	183
317.411	101		317.411	192
317.919	103		317.919	194
318.425	96		318.425	188
318.934	95		318.934	198
319.44	101		319.44	208
319.949	107		319.949	184
320.455	100		320.455	189
320.963	100		320.963	185
321.469	90		321.469	179
321.978	106		321.978	197
322.484	108		322.484	193
322.992	89		322.992	189
323.498	97		323.498	189
324.006	95		324.006	192
324.512	93		324.512	206
325.018	97		325.018	188
325.527	101		325.527	212
326.033	107		326.033	175
326.541	108		326.541	209
327.047	112		327.047	204
327.554	102		327.554	197
328.06	94		328.06	198
328.566	97		328.566	207
329.074	104		329.074	214
329.58	111		329.58	190
330.086	100		330.086	210
330.593	117		330.593	208
331.099	107		331.099	203
331.607	89		331.607	194
332.112	99		332.112	210
332.618	115		332.618	219
333.126	103		333.126	205
333.631	107		333.631	197
334.137	102		334.137	216
334.644	103		334.644	213
335.15	104		335.15	209
335.655	108		335.655	220
336.163	102		336.163	210
336.668	108		336.668	203
337.174	109		337.174	221
337.679	106		337.679	226
338.186	100		338.186	229
338.692	105		338.692	217
339.197	105		339.197	226
339.704	100		339.704	221
340.209	105		340.209	232
340.715	111		340.715	253
341.22	96		341.22	256
341.727	101		341.727	259
342.232	106		342.232	229
342.737	105		342.737	263
343.242	106		343.242	254
343.749	120		343.749	250
344.254	118		344.254	265
344.759	120		344.759	258
345.264	108		345.264	243
345.769	116		345.769	260
346.276	114		346.276	274
346.781	126		346.781	293
347.285	125		347.285	280
347.79	129		347.79	295
348.295	119		348.295	281
348.802	116		348.802	309
349.306	125		349.306	302
349.811	122		349.811	315
350.316	128		350.316	341
350.82	134		350.82	349
351.325	133		351.325	354
351.832	113		351.832	376
352.336	124		352.336	399
352.841	126		352.841	423
353.345	142		353.345	472
353.85	130		353.85	503
354.354	143		354.354	541
354.858	164		354.858	615
355.363	161		355.363	668
355.867	156		355.867	778
356.374	160		356.374	942
356.878	180		356.878	1073
357.382	180		357.382	1290
357.886	205		357.886	1616
358.39	228		358.39	1911
358.895	265		358.895	2157
359.399	287		359.399	2389
359.903	348		359.903	2713
360.407	442		360.407	2997
360.911	588		360.911	3705
361.415	857		361.415	4957
361.919	1470.67		361.919	4978.33
362.423	2084.33		362.423	4999.67
362.927	2698		362.927	5021
363.431	3064		363.431	3269
363.935	2626		363.935	2102
364.439	1901		364.439	1417
364.943	1221		364.943	1017
365.446	829		365.446	844
365.95	567		365.95	703
366.454	406		366.454	591
366.958	303		366.958	511
367.461	251		367.461	468
367.965	211		367.965	445
368.469	193		368.469	409
368.972	192		368.972	390
369.476	160		369.476	336
369.979	165		369.979	338
370.483	160		370.483	324
370.987	153		370.987	308
371.49	138		371.49	301
371.993	136		371.993	290
372.495	141		372.495	294
372.998	123		372.998	293
373.502	112		373.502	279
374.005	130		374.005	269
374.508	133		374.508	276
375.012	128		375.012	261
375.515	120		375.515	271
376.018	140		376.018	270
376.521	130		376.521	272
377.022	127		377.022	256
377.526	139		377.526	235
378.029	126		378.029	251
378.532	114		378.532	247
379.035	113		379.035	259
379.538	144		379.538	257
380.039	116		380.039	267
380.542	112		380.542	255
381.045	132		381.045	237
381.548	128		381.548	241
382.051	118		382.051	262
382.554	122		382.554	262
383.054	123		383.054	238
383.557	114		383.557	260
384.06	108		384.06	223
384.563	113		384.563	255
385.063	123		385.063	267
385.566	120		385.566	260
386.069	110		386.069	251
386.571	124		386.571	251
387.072	118		387.072	265
387.575	114		387.575	244
388.077	112		388.077	258
388.58	112		388.58	241
389.08	119		389.08	263
389.583	116		389.583	250
390.085	125		390.085	250
390.588	130		390.588	248
391.088	120		391.088	238
391.59	121		391.59	255
392.093	118		392.093	252
392.593	116		392.593	252
393.095	119		393.095	254
393.598	117		393.598	243
394.098	110		394.098	247
394.6	114		394.6	268
395.102	115		395.102	264
395.602	97		395.602	266
396.104	121		396.104	263
396.607	119		396.607	259
397.107	109		397.107	260
397.609	111		397.609	256
398.111	123		398.111	261
398.611	118		398.611	244
399.113	130		399.113	246
399.612	120		399.612	241
400.114	117		400.114	263
400.616	111		400.616	243
401.116	119		401.116	268
401.618	112		401.618	258
402.118	119		402.118	256
402.619	122		402.619	261
403.121	109		403.121	260
403.621	110		403.621	261
404.123	123		404.123	263
404.622	117		404.622	250
405.124	106		405.124	244
405.623	116		405.623	262
406.125	110		406.125	260
406.624	114		406.624	248
407.126	109		407.126	268
407.625	114		407.625	271
408.127	112		408.127	278
408.626	112		408.626	276
409.128	113		409.128	266
409.627	122		409.627	263
410.129	114		410.129	271
410.628	120		410.628	285
411.129	120		411.129	284
411.628	118		411.628	281
412.13	126		412.13	307
412.629	118		412.629	276
413.13	131		413.13	306
413.629	123		413.629	310
414.13	133		414.13	295
414.629	124		414.629	313
415.13	118		415.13	311
415.629	112		415.629	295
416.128	122		416.128	297
416.629	121		416.629	310
417.128	135		417.128	319
417.629	120		417.629	308
418.128	120		418.128	336
418.627	115		418.627	346
419.128	126		419.128	354
419.627	134		419.627	378
420.128	118		420.128	368
420.626	132		420.626	385
421.125	139		421.125	402
421.626	125		421.626	417
422.124	134		422.124	434
422.623	126		422.623	445
423.124	129		423.124	434
423.622	138		423.622	467
424.121	153		424.121	505
424.621	138		424.621	516
425.12	138		425.12	537
425.618	137		425.618	591
426.119	149		426.119	660
426.617	172		426.617	674
427.116	159		427.116	715
427.616	155		427.616	754
428.115	168		428.115	803
428.613	150		428.613	908
429.111	181		429.111	1006
429.611	198		429.611	1094
430.11	189		430.11	1191
430.608	206		430.608	1317
431.106	211		431.106	1459
431.606	219		431.606	1593
432.104	266		432.104	1831
432.602	265		432.602	1896
433.101	296		433.101	2050
433.601	310		433.601	2134
434.099	325		434.099	2277
434.597	374		434.597	2316
435.095	418		435.095	2435
435.595	498		435.595	2594
436.092	562		436.092	2784
436.59	686		436.59	3045
437.088	806		437.088	3371
437.586	961		437.586	3672
438.084	1145		438.084	3720
438.584	1401		438.584	3503
439.081	1597		439.081	2880
439.579	1840		439.579	2353
440.077	2101		440.077	1880
440.574	2109		440.574	1548
441.072	2006		441.072	1309
441.572	1738		441.572	1038
442.069	1452		442.069	918
442.567	1106		442.567	794
443.064	898		443.064	700
443.562	697		443.562	639
444.059	574		444.059	591
444.557	463		444.557	567
445.054	397		445.054	525
445.552	341		445.552	510
446.049	310		446.049	488
446.548	277		446.548	473
447.046	272		447.046	447
447.543	228		447.543	452
448.04	227		448.04	456
448.537	219		448.537	456
449.035	193		449.035	461
449.532	204		449.532	448
450.029	196		450.029	444
450.526	182		450.526	439
451.023	191		451.023	467
451.52	187		451.52	444
452.017	180		452.017	486
452.514	194		452.514	517
453.011	173		453.011	522
453.508	187		453.508	522
454.005	185		454.005	545
454.502	203		454.502	615
454.999	190		454.999	664
455.496	192		455.496	713
455.993	206		455.993	751
456.489	211		456.489	860
456.986	196		456.986	944
457.483	231		457.483	1078
457.98	239		457.98	1217
458.476	235		458.476	1413
458.973	254		458.973	1668
459.47	249		459.47	1931
459.966	285		459.966	2186
460.461	305		460.461	2363
460.957	331		460.957	2501
461.454	388		461.454	2603
461.95	391		461.95	2669
462.447	480		462.447	2757
462.943	515		462.943	2884
463.44	626		463.44	3162
463.936	751		463.936	3598
464.432	948		464.432	4283
464.927	1180		464.927	5363
465.423	1575		465.423	5884
465.919	2257		465.919	5690
466.416	3041		466.416	4660
466.912	4190		466.912	3348
467.408	5379		467.408	2314
467.904	6093		467.904	1690
468.398	5963		468.398	1260
468.894	5030		468.894	991
469.391	3820		469.391	867
469.887	2707		469.887	710
470.383	1950		470.383	630
470.877	1462		470.877	536
471.373	1115		471.373	481
471.869	876		471.869	432
472.365	743		472.365	428
472.86	628		472.86	383
473.354	476		473.354	356
473.85	442		473.85	324
474.346	389		474.346	313
474.842	328		474.842	308
475.336	285		475.336	313
475.831	275		475.831	288
476.327	254		476.327	282
476.823	226		476.823	279
477.316	225		477.316	272
477.812	201		477.812	268
478.308	194		478.308	251
478.801	163		478.801	239
479.297	189		479.297	240
479.792	157		479.792	232
480.286	166		480.286	222
480.781	153		480.781	229
481.277	156		481.277	229
481.772	149		481.772	233
482.265	162		482.265	232
482.761	144		482.761	227
483.256	140		483.256	216
483.749	147		483.749	218
484.245	156		484.245	213
484.738	128		484.738	194
485.233	123		485.233	215
485.728	130		485.728	202
486.222	134		486.222	209
486.717	118		486.717	199
487.212	124		487.212	213
487.705	131		487.705	197
488.2	126		488.2	191
488.693	126		488.693	198
489.188	111		489.188	203
489.681	125		489.681	194
490.176	126		490.176	201
490.671	116		490.671	189
491.164	118		491.164	200
491.659	115		491.659	188
492.151	111		492.151	193
492.646	97		492.646	210
493.139	99		493.139	209
493.634	125		493.634	183
494.127	117		494.127	190
494.621	119		494.621	191
495.116	122		495.116	202
495.609	108		495.609	172
496.103	107		496.103	218
496.596	120		496.596	209
497.09	111		497.09	177
497.583	112		497.583	213
498.076	117		498.076	198
498.57	109		498.57	175
499.063	112		499.063	183
499.557	120		499.557	204
500.049	126		500.049	195
500.544	116		500.544	183
501.036	116		501.036	204
501.53	106		501.53	201
502.023	105		502.023	201
502.517	112		502.517	179
503.009	121		503.009	188
503.502	113		503.502	206
503.996	116		503.996	202
504.488	111		504.488	214
504.982	105		504.982	189
505.474	108		505.474	196
505.966	127		505.966	192
506.46	106		506.46	195
506.952	113		506.952	185
507.446	115		507.446	188
507.938	112		507.938	220
508.43	126		508.43	198
508.924	109		508.924	185
509.416	108		509.416	214
509.908	109		509.908	189
510.402	119		510.402	189
510.894	105		510.894	209
511.386	111		511.386	200
511.879	110		511.879	182
512.371	124		512.371	205
512.863	128		512.863	203
513.357	111		513.357	204
513.848	126		513.848	204
514.34	122		514.34	205
514.831	114		514.831	212
515.325	109		515.325	194
515.817	123		515.817	209
516.308	119		516.308	208
516.802	118		516.802	202
517.293	117		517.293	216
517.785	118		517.785	205
518.276	111		518.276	203
518.769	115		518.769	203
519.261	130		519.261	196
519.752	126		519.752	194
520.243	114		520.243	213
520.735	117		520.735	213
521.228	114		521.228	200
521.719	103		521.719	210
522.21	125		522.21	204
522.702	107		522.702	216
523.193	122		523.193	205
523.686	115		523.686	202
524.177	118		524.177	204
524.668	116		524.668	204
525.159	106		525.159	216
525.65	112		525.65	222
526.141	120		526.141	206
526.634	122		526.634	206
527.125	126		527.125	209
527.616	108		527.616	203
528.107	121		528.107	200
528.598	115		528.598	216
529.089	109		529.089	220
529.579	126		529.579	203
530.07	129		530.07	218
530.563	128		530.563	213
531.054	127		531.054	218
531.544	111		531.544	208
532.035	126		532.035	216
532.526	109		532.526	232
533.016	123		533.016	226
533.507	119		533.507	208
533.997	122		533.997	207
534.488	118		534.488	208
534.979	124		534.979	215
535.469	142		535.469	219
535.96	130		535.96	218
536.45	110		536.45	206
536.94	112		536.94	206
537.431	126		537.431	223
537.921	130		537.921	197
538.411	129		538.411	219
538.902	126		538.902	227
539.392	118		539.392	202
539.882	126		539.882	203
540.373	140		540.373	192
540.863	117		540.863	188
541.353	120		541.353	201
541.843	125		541.843	197
542.333	122		542.333	196
542.823	126		542.823	183
543.313	123		543.313	181
543.803	119		543.803	188
544.293	116		544.293	176
544.783	112		544.783	183
545.273	115		545.273	177
545.763	124		545.763	169
546.253	108		546.253	180
546.743	106		546.743	165
547.231	122		547.231	163
547.721	97		547.721	192
548.211	119		548.211	175
548.7	114		548.7	177
549.19	123		549.19	171
549.68	99		549.68	169
550.17	106		550.17	155
550.659	94		550.659	171
551.147	107		551.147	166
551.636	100		551.636	161
552.126	115		552.126	163
552.616	106		552.616	161
553.105	101		553.105	151
553.595	104		553.595	162
554.082	114		554.082	158
554.572	111		554.572	152
555.061	105		555.061	156
555.551	106		555.551	161
556.04	100		556.04	148
556.527	87		556.527	146
557.017	107		557.017	154
557.506	106		557.506	162
557.995	89		557.995	150
558.484	94		558.484	146
558.972	105		558.972	154
559.461	87		559.461	155
559.95	92		559.95	146
560.439	94		560.439	150
560.926	85		560.926	143
561.415	100		561.415	136
561.904	102		561.904	138
562.391	89		562.391	133
562.88	90		562.88	147
563.369	92		563.369	141
563.858	88		563.858	127
564.345	90		564.345	146
564.834	88		564.834	144
565.323	89		565.323	139
565.81	89		565.81	162
566.299	102		566.299	148
566.788	91		566.788	130
567.274	89		567.274	145
567.763	96		567.763	146
568.252	89		568.252	139
568.739	90.3333		568.739	138.667
569.227	91.6667		569.227	138.333
569.716	93		569.716	138
570.203	85		570.203	150
570.691	87		570.691	146
571.178	86		571.178	138
571.666	86		571.666	134
572.155	79		572.155	140
572.641	98		572.641	149
573.13	82		573.13	154
573.616	78		573.616	147
574.104	95		574.104	151
574.593	90		574.593	148
575.079	78		575.079	131
575.568	88		575.568	134
576.054	84		576.054	138
576.542	72		576.542	134
577.028	86		577.028	136
577.517	78		577.517	131
578.003	88		578.003	137
578.491	77		578.491	146
578.977	87		578.977	136
579.465	82		579.465	138
579.951	72		579.951	145
580.439	78		580.439	125
580.925	80		580.925	131
581.413	72		581.413	152
581.899	93		581.899	136
582.387	86		582.387	133
582.873	86		582.873	132
583.361	84		583.361	128
583.847	74		583.847	140
584.335	86		584.335	131
584.821	92		584.821	143
585.309	93		585.309	135
585.794	86		585.794	127
586.282	80		586.282	125
586.768	80		586.768	152
587.254	83		587.254	132
587.741	85		587.741	135
588.227	86		588.227	148
588.715	76		588.715	134
589.2	81		589.2	137
589.686	85		589.686	140
590.173	80		590.173	129
590.659	84		590.659	132
591.146	96		591.146	147
591.632	90		591.632	144
592.117	79		592.117	125
592.605	85		592.605	135
593.09	81		593.09	141
593.575	75		593.575	134
594.063	82		594.063	143
594.548	82		594.548	149
595.033	93		595.033	137
595.521	85		595.521	142
596.006	86		596.006	156
596.491	83		596.491	143
596.978	79		596.978	139
597.463	86		597.463	146
597.948	83		597.948	134
598.433	88		598.433	129
598.921	84		598.921	134
599.406	71		599.406	141
599.891	75		599.891	134

## Sheet: Fig. S3
	AFM
BP layer
μm	height
0.0079	10.6145
0.06685	10.714
0.12579	10.5937
0.18474	10.7622
0.24369	10.6897
0.30264	10.6899
0.36159	10.729
0.42054	11.0002
0.47949	10.8776
0.53843	10.7979
0.59738	10.8375
0.65633	8.42857
0.71528	7.68794
0.77423	7.65458
0.83318	7.56856
0.89212	7.45887
0.95107	7.49029
1.01002	7.40758
1.06897	7.57882
1.12792	7.4239
1.18687	5.24786
1.24582	4.7946
1.30476	4.82904
1.36371	4.11899
1.42266	3.93768
1.48161	4.06788
1.54056	4.08758
1.59951	4.25466
1.65845	4.37803
1.7174	4.3857
1.77635	4.13022
1.8353	4.12019
1.89425	4.35915
1.9532	4.11611
2.01214	4.29013
2.07109	4.32285
2.13004	4.53345
2.18899	4.2943
2.24794	4.25435
2.30689	4.64643
2.36584	4.68242
2.42478	4.87655
2.48373	4.76698
2.54268	4.97882
2.60163	4.63564
2.66058	4.61005
2.71953	4.80686
2.77847	4.55411
2.83742	1.3072
2.89637	1.7218
2.95532	1.60097
3.01427	1.62858
3.07322	1.71102
3.13217	1.76711
3.19111	2.05212
3.25006	1.72352
3.30901	1.71114
3.36796	1.90038
3.42691	1.88641
3.48586	1.92386
3.5448	1.93554
3.60375	1.99875
3.6627	2.1543
3.72165	1.85801
3.7806	2.11137
3.83955	2.17487
3.8985	2.38991
3.95744	2.01845
4.01639	2.09644
4.07534	2.00626
4.13429	2.05172
4.19324	2.03035
4.25219	2.17332
4.31113	1.74834
4.37008	2.02768
4.42903	1.79407
4.48798	2.09012
4.54693	2.24194
4.60588	1.88399
4.66482	2.0675
4.72377	2.26415
4.78272	2.21908
4.84167	2.19452
4.90062	2.09048
4.95957	1.98612
5.01852	2.21949
5.07746	2.22402
5.13641	2.25894
5.19536	1.93662
5.25431	1.88351
5.31326	2.22673
5.37221	2.24036
5.43115	2.00939
5.4901	2.05115
5.54905	2.28153
5.608	2.01879
5.66695	2.10818
5.7259	2.34869
5.78485	2.09162
5.84379	2.38831
5.90274	2.15816
5.96169	2.44532
6.02064	2.34718
6.07959	2.14102
6.13854	2.41966
6.19748	2.30465
6.25643	2.22509
6.31538	2.17463
6.37433	2.3001
6.43328	2.2556
6.49223	2.25404
6.55118	2.67773
6.61012	2.78057
6.66907	2.45026
6.72802	2.67721
6.78697	2.71797
6.84592	2.558
6.90487	2.69414
6.96381	2.89023
7.02276	2.60004
7.08171	3.09775
7.14066	2.9638
7.19961	3.22267
7.25856	2.92795
7.3175	3.13217
7.37645	2.88503
7.4354	1.53505
7.49435	0.07229
7.5533	0.19634
7.61225	0.27091
7.6712	0.38998
7.73015	-0.06745
7.78909	0.14357
7.84804	0.28165
7.90699	0.19956
7.96594	0.31323
8.02489	0.11006

## Sheet: Fig. S4
	zeta-potential
pH	zeta-potential
2	54.54
3	52.33
4	42.12
5	10.2
6	-30.12
7	-40.28
8	-45.86

## Sheet: Fig. S6
	The loading contents of Cu2+ and Co2+
batching amount	Cu2+	Co2+
0.01	5.3	3.8
0.02	11.6	8.2
0.03	18.7	13.5
0.04	24.8	17.5
0.05	29.1	20.7
0.06	29.8	21.2
0.07	30.3	21.6

## Sheet: Fig. S7
		XRD
n-Cu/BP			n-Co/BP			BP
2θ	intensity		2θ	intensity		2θ	intensity
5.00657	808		5.00657	680		5.01313	1674
5.0197	806		5.0197	677		5.03939	1559
5.03283	828		5.03283	680		5.06565	1664
5.04596	817		5.04596	680		5.09191	1672
5.05909	789		5.05909	664		5.11817	1651
5.07222	806		5.07222	741		5.14443	1664
5.08535	756		5.08535	653		5.17069	1661
5.09848	812		5.09848	637		5.19695	1670
5.11161	817		5.11161	694		5.22321	1637
5.12474	812		5.12474	665		5.24948	1688
5.13787	774		5.13787	638		5.27574	1688
5.151	757		5.151	669		5.302	1617
5.16413	810		5.16413	630		5.32826	1644
5.17726	771		5.17726	719		5.35452	1709
5.19039	809		5.19039	668		5.38078	1609
5.20352	799		5.20352	677		5.40704	1698
5.21665	799		5.21665	660		5.4333	1627
5.22978	754		5.22978	651		5.45956	1660
5.24291	818		5.24291	685		5.48582	1610
5.25604	796		5.25604	647		5.51208	1589
5.26917	796		5.26917	604		5.53834	1661
5.2823	810		5.2823	672		5.5646	1686
5.29543	795		5.29543	646		5.59086	1593
5.30856	792		5.30856	660		5.61712	1618
5.32169	767		5.32169	673		5.64338	1663
5.33482	780		5.33482	680		5.66964	1597
5.34795	776		5.34795	627		5.69591	1628
5.36108	816		5.36108	667		5.72217	1617
5.37421	797		5.37421	669		5.74843	1623
5.38734	793		5.38734	705		5.77469	1623
5.40047	786		5.40047	650		5.80095	1578
5.4136	764		5.4136	687		5.82721	1667
5.42673	762		5.42673	659		5.85347	1641
5.43986	793		5.43986	662		5.87973	1575
5.45299	803		5.45299	676		5.90599	1581
5.46612	796		5.46612	640		5.93225	1614
5.47926	785		5.47926	677		5.95851	1571
5.49239	783		5.49239	721		5.98477	1642
5.50552	834		5.50552	654		6.01103	1544
5.51865	834		5.51865	657		6.03729	1632
5.53178	803		5.53178	634		6.06355	1657
5.54491	748		5.54491	635		6.08981	1607
5.55804	816		5.55804	670		6.11607	1600
5.57117	799		5.57117	700		6.14233	1625
5.5843	844		5.5843	687		6.1686	1588
5.59743	800		5.59743	691		6.19486	1608
5.61056	769		5.61056	651		6.22112	1561
5.62369	803		5.62369	666		6.24738	1606
5.63682	809		5.63682	645		6.27364	1575
5.64995	808		5.64995	671		6.2999	1561
5.66308	750		5.66308	616		6.32616	1582
5.67621	766		5.67621	642		6.35242	1598
5.68934	762		5.68934	627		6.37868	1529
5.70247	783		5.70247	657		6.40494	1582
5.7156	752		5.7156	634		6.4312	1594
5.72873	791		5.72873	653		6.45746	1551
5.74186	777		5.74186	651		6.48372	1516
5.75499	803		5.75499	692		6.50998	1548
5.76812	760		5.76812	628		6.53624	1574
5.78125	803		5.78125	649		6.5625	1512
5.79438	779		5.79438	629		6.58876	1551
5.80751	787		5.80751	634		6.61503	1525
5.82064	807		5.82064	616		6.64129	1504
5.83377	815		5.83377	666		6.66755	1515
5.8469	799		5.8469	659		6.69381	1526
5.86003	732		5.86003	669		6.72007	1487
5.87316	814		5.87316	659		6.74633	1494
5.88629	787		5.88629	634		6.77259	1558
5.89942	804		5.89942	610		6.79885	1562
5.91255	797		5.91255	643		6.82511	1606
5.92568	766		5.92568	619		6.85137	1478
5.93882	778		5.93882	639		6.87763	1554
5.95195	753		5.95195	637		6.90389	1545
5.96508	759		5.96508	665		6.93015	1517
5.97821	761		5.97821	673		6.95641	1544
5.99134	797		5.99134	627		6.98267	1498
6.00447	735		6.00447	635		7.00893	1500
6.0176	758		6.0176	649		7.03519	1499
6.03073	812		6.03073	636		7.06145	1531
6.04386	749		6.04386	650		7.08772	1504
6.05699	764		6.05699	655		7.11398	1491
6.07012	779		6.07012	666		7.14024	1479
6.08325	766		6.08325	650		7.1665	1493
6.09638	775		6.09638	652		7.19276	1503
6.10951	789		6.10951	675		7.21902	1508
6.12264	774		6.12264	642		7.24528	1507
6.13577	789		6.13577	650		7.27154	1479
6.1489	780		6.1489	614		7.2978	1545
6.16203	769		6.16203	624		7.32406	1454
6.17516	759		6.17516	620		7.35032	1460
6.18829	800		6.18829	622		7.37658	1542
6.20142	779		6.20142	652		7.40284	1543
6.21455	772		6.21455	646		7.4291	1482
6.22768	772		6.22768	668		7.45536	1472
6.24081	792		6.24081	655		7.48162	1513
6.25394	761		6.25394	650		7.50788	1450
6.26707	743		6.26707	677		7.53414	1405
6.2802	770		6.2802	649		7.56041	1390
6.29333	776		6.29333	616		7.58667	1458
6.30646	759		6.30646	630		7.61293	1471
6.31959	765		6.31959	604		7.63919	1468
6.33272	768		6.33272	648		7.66545	1426
6.34585	759		6.34585	632		7.69171	1448
6.35898	792		6.35898	667		7.71797	1454
6.37211	756		6.37211	604		7.74423	1424
6.38524	765		6.38524	609		7.77049	1439
6.39837	763		6.39837	679		7.79675	1481
6.41151	736		6.41151	616		7.82301	1423
6.42464	757		6.42464	625		7.84927	1450
6.43777	787		6.43777	593		7.87553	1425
6.4509	739		6.4509	620		7.90179	1430
6.46403	773		6.46403	624		7.92805	1424
6.47716	760		6.47716	628		7.95431	1476
6.49029	767		6.49029	631		7.98057	1427
6.50342	779		6.50342	619		8.00684	1442
6.51655	789		6.51655	616		8.0331	1483
6.52968	774		6.52968	596		8.05936	1400
6.54281	764		6.54281	573		8.08562	1440
6.55594	708		6.55594	597		8.11188	1349
6.56907	754		6.56907	624		8.13814	1469
6.5822	767		6.5822	625		8.1644	1462
6.59533	781		6.59533	678		8.19066	1348
6.60846	731		6.60846	581		8.21692	1405
6.62159	792		6.62159	625		8.24318	1415
6.63472	758		6.63472	622		8.26944	1408
6.64785	782		6.64785	629		8.2957	1391
6.66098	756		6.66098	626		8.32196	1412
6.67411	756		6.67411	618		8.34822	1414
6.68724	783		6.68724	660		8.37448	1354
6.70037	725		6.70037	591		8.40074	1400
6.7135	749		6.7135	638		8.427	1392
6.72663	745		6.72663	681		8.45326	1447
6.73976	782		6.73976	602		8.47953	1453
6.75289	803		6.75289	615		8.50579	1387
6.76602	752		6.76602	623		8.53205	1419
6.77915	743		6.77915	597		8.55831	1335
6.79228	769		6.79228	610		8.58457	1387
6.80541	748		6.80541	623		8.61083	1394
6.81854	759		6.81854	594		8.63709	1381
6.83167	789		6.83167	618		8.66335	1352
6.8448	717		6.8448	601		8.68961	1400
6.85793	731		6.85793	579		8.71587	1402
6.87106	782		6.87106	573		8.74213	1400
6.8842	741		6.8842	638		8.76839	1345
6.89733	715		6.89733	629		8.79465	1340
6.91046	764		6.91046	627		8.82091	1368
6.92359	753		6.92359	621		8.84717	1368
6.93672	755		6.93672	598		8.87343	1337
6.94985	760		6.94985	643		8.89969	1302
6.96298	740		6.96298	619		8.92596	1359
6.97611	789		6.97611	567		8.95222	1320
6.98924	746		6.98924	605		8.97848	1369
7.00237	750		7.00237	592		9.00474	1323
7.0155	777		7.0155	631		9.031	1360
7.02863	752		7.02863	620		9.05726	1340
7.04176	778		7.04176	599		9.08352	1363
7.05489	759		7.05489	587		9.10978	1345
7.06802	742		7.06802	584		9.13604	1415
7.08115	743		7.08115	620		9.1623	1354
7.09428	735		7.09428	588		9.18856	1378
7.10741	720		7.10741	610		9.21482	1386
7.12054	801		7.12054	567		9.24108	1325
7.13367	732		7.13367	572		9.26734	1271
7.1468	774		7.1468	577		9.2936	1323
7.15993	746		7.15993	616		9.31986	1369
7.17306	730		7.17306	632		9.34612	1313
7.18619	748		7.18619	618		9.37238	1345
7.19932	771		7.19932	582		9.39865	1338
7.21245	715		7.21245	576		9.42491	1327
7.22558	720		7.22558	624		9.45117	1289
7.23871	719		7.23871	521		9.47743	1327
7.25184	787		7.25184	605		9.50369	1286
7.26497	730		7.26497	556		9.52995	1337
7.2781	739		7.2781	601		9.55621	1313
7.29123	731		7.29123	577		9.58247	1267
7.30436	777		7.30436	580		9.60873	1306
7.31749	758		7.31749	625		9.63499	1334
7.33062	714		7.33062	572		9.66125	1286
7.34375	749		7.34375	563		9.68751	1293
7.35689	720		7.35689	620		9.71377	1276
7.37002	722		7.37002	582		9.74003	1333
7.38315	717		7.38315	632		9.76629	1243
7.39628	720		7.39628	611		9.79255	1343
7.40941	733		7.40941	569		9.81881	1304
7.42254	742		7.42254	573		9.84508	1264
7.43567	708		7.43567	600		9.87134	1289
7.4488	734		7.4488	603		9.8976	1281
7.46193	748		7.46193	609		9.92386	1317
7.47506	733		7.47506	616		9.95012	1300
7.48819	731		7.48819	605		9.97638	1304
7.50132	781		7.50132	584		10.0026	1266
7.51445	733		7.51445	583		10.0289	1287
7.52758	718		7.52758	604		10.0552	1251
7.54071	718		7.54071	604		10.0814	1291
7.55384	703		7.55384	590		10.1077	1238
7.56697	713		7.56697	548		10.1339	1284
7.5801	731		7.5801	614		10.1602	1252
7.59323	725		7.59323	634		10.1865	1344
7.60636	678		7.60636	584		10.2127	1238
7.61949	765		7.61949	627		10.239	1289
7.63262	749		7.63262	569		10.2652	1282
7.64575	716		7.64575	573		10.2915	1250
7.65888	761		7.65888	560		10.3178	1243
7.67201	730		7.67201	568		10.344	1273
7.68514	772		7.68514	601		10.3703	1241
7.69827	757		7.69827	583		10.3965	1245
7.7114	688		7.7114	571		10.4228	1233
7.72453	719		7.72453	592		10.4491	1307
7.73766	741		7.73766	594		10.4753	1304
7.75079	712		7.75079	585		10.5016	1223
7.76392	731		7.76392	543		10.5279	1271
7.77705	722		7.77705	572		10.5541	1221
7.79018	724		7.79018	552		10.5804	1258
7.80331	661		7.80331	577		10.6066	1263
7.81645	730		7.81645	578		10.6329	1253
7.82958	655		7.82958	587		10.6592	1235
7.84271	750		7.84271	518		10.6854	1209
7.85584	725		7.85584	570		10.7117	1233
7.86897	697		7.86897	525		10.7379	1238
7.8821	754		7.8821	609		10.7642	1240
7.89523	726		7.89523	574		10.7905	1221
7.90836	732		7.90836	550		10.8167	1253
7.92149	725		7.92149	607		10.843	1235
7.93462	694		7.93462	582		10.8692	1205
7.94775	734		7.94775	608		10.8955	1214
7.96088	760		7.96088	580		10.9218	1242
7.97401	742		7.97401	556		10.948	1221
7.98714	726		7.98714	581		10.9743	1209
8.00027	711		8.00027	574		11.0005	1233
8.0134	728		8.0134	612		11.0268	1253
8.02653	741		8.02653	572		11.0531	1239
8.03966	708		8.03966	556		11.0793	1215
8.05279	729		8.05279	579		11.1056	1194
8.06592	709		8.06592	579		11.1318	1241
8.07905	745		8.07905	499		11.1581	1176
8.09218	712		8.09218	581		11.1844	1234
8.10531	739		8.10531	539		11.2106	1234
8.11844	738		8.11844	587		11.2369	1246
8.13157	750		8.13157	568		11.2631	1165
8.1447	688		8.1447	549		11.2894	1188
8.15783	746		8.15783	559		11.3157	1190
8.17096	717		8.17096	593		11.3419	1199
8.18409	706		8.18409	554		11.3682	1129
8.19722	737		8.19722	523		11.3945	1221
8.21035	706		8.21035	600		11.4207	1210
8.22348	696		8.22348	551		11.447	1194
8.23661	685		8.23661	582		11.4732	1166
8.24974	727		8.24974	588		11.4995	1219
8.26287	730		8.26287	543		11.5258	1219
8.276	664		8.276	557		11.552	1202
8.28914	769		8.28914	538		11.5783	1190
8.30227	723		8.30227	518		11.6045	1125
8.3154	689		8.3154	555		11.6308	1178
8.32853	712		8.32853	575		11.657	1165
8.34166	742		8.34166	569		11.6833	1160
8.35479	682		8.35479	528		11.7096	1166
8.36792	727		8.36792	573		11.7358	1173
8.38105	698		8.38105	574		11.7621	1126
8.39418	709		8.39418	512		11.7884	1175
8.40731	740		8.40731	539		11.8146	1220
8.42044	705		8.42044	554		11.8409	1153
8.43357	764		8.43357	586		11.8671	1114
8.4467	694		8.4467	590		11.8934	1167
8.45983	719		8.45983	543		11.9197	1113
8.47296	727		8.47296	598		11.9459	1132
8.48609	700		8.48609	575		11.9722	1127
8.49922	714		8.49922	524		11.9984	1177
8.51235	740		8.51235	536		12.0247	1170
8.52548	711		8.52548	570		12.051	1117
8.53861	680		8.53861	548		12.0772	1128
8.55174	724		8.55174	570		12.1035	1091
8.56487	691		8.56487	536		12.1297	1166
8.578	690		8.578	540		12.156	1171
8.59113	708		8.59113	503		12.1823	1093
8.60426	708		8.60426	554		12.2085	1111
8.61739	701		8.61739	564		12.2348	1143
8.63052	681		8.63052	534		12.261	1117
8.64365	678		8.64365	557		12.2873	1142
8.65678	710		8.65678	527		12.3136	1151
8.66991	706		8.66991	564		12.3398	1125
8.68304	716		8.68304	520		12.3661	1151
8.69617	673		8.69617	546		12.3924	1128
8.7093	690		8.7093	560		12.4186	1162
8.72243	729		8.72243	576		12.4449	1061
8.73556	699		8.73556	512		12.4711	1143
8.74869	717		8.74869	546		12.4974	1098
8.76183	746		8.76183	555		12.5236	1137
8.77496	705		8.77496	581		12.5499	1146
8.78809	680		8.78809	562		12.5762	1093
8.80122	705		8.80122	557		12.6024	1095
8.81435	713		8.81435	533		12.6287	1144
8.82748	708		8.82748	547		12.655	1115
8.84061	696		8.84061	557		12.6812	1105
8.85374	699		8.85374	566		12.7075	1089
8.86687	692		8.86687	579		12.7337	1159
8.88	692		8.88	565		12.76	1065
8.89313	700		8.89313	527		12.7863	1031
8.90626	699		8.90626	522		12.8125	1099
8.91939	672		8.91939	541		12.8388	1043
8.93252	714		8.93252	536		12.865	1087
8.94565	702		8.94565	501		12.8913	1044
8.95878	684		8.95878	545		12.9176	1048
8.97191	669		8.97191	555		12.9438	1032
8.98504	722		8.98504	538		12.9701	1046
8.99817	684		8.99817	539		12.9963	1062
9.0113	669		9.0113	544		13.0226	1027
9.02443	689		9.02443	565		13.0489	1067
9.03756	658		9.03756	525		13.0751	1023
9.05069	704		9.05069	560		13.1014	1055
9.06382	686		9.06382	528		13.1276	1079
9.07695	673		9.07695	562		13.1539	993
9.09008	679		9.09008	516		13.1802	1005
9.10321	702		9.10321	526		13.2064	1082
9.11634	675		9.11634	559		13.2327	995
9.12947	705		9.12947	522		13.259	1009
9.1426	656		9.1426	498		13.2852	1030
9.15573	665		9.15573	550		13.3115	1028
9.16886	707		9.16886	521		13.3377	1026
9.18199	667		9.18199	534		13.364	1072
9.19512	671		9.19512	526		13.3902	1021
9.20825	706		9.20825	538		13.4165	1084
9.22139	681		9.22139	523		13.4428	967
9.23452	674		9.23452	520		13.469	990
9.24765	703		9.24765	523		13.4953	1004
9.26078	690		9.26078	516		13.5215	1068
9.27391	667		9.27391	528		13.5478	1025
9.28704	645		9.28704	518		13.5741	1027
9.30017	675		9.30017	555		13.6003	1055
9.3133	681		9.3133	541		13.6266	1009
9.32643	692		9.32643	550		13.6529	985
9.33956	668		9.33956	483		13.6791	1004
9.35269	648		9.35269	540		13.7054	1030
9.36582	681		9.36582	522		13.7316	1020
9.37895	714		9.37895	504		13.7579	992
9.39208	703		9.39208	533		13.7842	1022
9.40521	665		9.40521	519		13.8104	1033
9.41834	665		9.41834	490		13.8367	1038
9.43147	659		9.43147	536		13.8629	1012
9.4446	650		9.4446	528		13.8892	991
9.45773	651		9.45773	531		13.9155	1017
9.47086	652		9.47086	474		13.9417	973
9.48399	682		9.48399	482		13.968	1026
9.49712	664		9.49712	497		13.9942	1030
9.51025	652		9.51025	487		14.0205	1003
9.52338	624		9.52338	465		14.0468	1041
9.53651	675		9.53651	513		14.073	1004
9.54964	684		9.54964	507		14.0993	931
9.56277	669		9.56277	505		14.1256	939
9.5759	652		9.5759	516		14.1518	1022
9.58903	662		9.58903	511		14.1781	974
9.60216	627		9.60216	491		14.2043	1010
9.61529	675		9.61529	520		14.2306	951
9.62842	662		9.62842	445		14.2569	930
9.64155	652		9.64155	515		14.2831	972
9.65468	665		9.65468	527		14.3094	1013
9.66781	635		9.66781	540		14.3356	999
9.68094	623		9.68094	487		14.3619	1011
9.69408	676		9.69408	490		14.3881	971
9.70721	652		9.70721	466		14.4144	972
9.72034	669		9.72034	517		14.4407	956
9.73347	686		9.73347	445		14.4669	986
9.7466	648		9.7466	483		14.4932	989
9.75973	659		9.75973	491		14.5195	931
9.77286	632		9.77286	499		14.5457	950
9.78599	661		9.78599	489		14.572	971
9.79912	642		9.79912	496		14.5982	921
9.81225	633		9.81225	466		14.6245	971
9.82538	656		9.82538	498		14.6508	981
9.83851	631		9.83851	457		14.677	949
9.85164	624		9.85164	474		14.7033	1003
9.86477	670		9.86477	440		14.7295	996
9.8779	630		9.8779	496		14.7558	946
9.89103	620		9.89103	457		14.7821	939
9.90416	661		9.90416	479		14.8083	965
9.91729	644		9.91729	486		14.8346	926
9.93042	652		9.93042	447		14.8608	962
9.94355	625		9.94355	468		14.8871	939
9.95668	653		9.95668	451		14.9134	976
9.96981	610		9.96981	546		14.9396	940
9.98294	618		9.98294	465		14.9659	944
9.99607	628		9.99607	496		14.9922	943
10.0092	627		10.0092	499		15.0184	976
10.0223	622		10.0223	485		15.0447	931
10.0355	620		10.0355	468		15.0709	923
10.0486	650		10.0486	487		15.0972	916
10.0617	595		10.0617	472		15.1235	914
10.0748	648		10.0748	494		15.1497	917
10.088	655		10.088	487		15.176	913
10.1011	630		10.1011	467		15.2022	916
10.1142	595		10.1142	449		15.2285	913
10.1274	674		10.1274	478		15.2547	912
10.1405	625		10.1405	473		15.281	913
10.1536	600		10.1536	476		15.3073	912
10.1668	630		10.1668	452		15.3335	987
10.1799	602		10.1799	486		15.3598	991
10.193	620		10.193	437		15.3861	960
10.2062	627		10.2062	476		15.4123	971
10.2193	642		10.2193	441		15.4386	947
10.2324	601		10.2324	465		15.4648	910
10.2455	603		10.2455	499		15.4911	954
10.2587	633		10.2587	473		15.5174	943
10.2718	628		10.2718	496		15.5436	900
10.2849	663		10.2849	466		15.5699	910
10.2981	638		10.2981	449		15.5961	967
10.3112	600		10.3112	457		15.6224	944
10.3243	636		10.3243	472		15.6487	925
10.3375	611		10.3375	442		15.6749	951
10.3506	634		10.3506	446		15.7012	942
10.3637	616		10.3637	475		15.7274	917
10.3768	596		10.3768	474		15.7537	894
10.39	613		10.39	440		15.78	949
10.4031	656		10.4031	468		15.8062	943
10.4162	623		10.4162	482		15.8325	918
10.4294	638		10.4294	447		15.8588	930
10.4425	596		10.4425	496		15.885	927
10.4556	628		10.4556	425		15.9113	894
10.4688	617		10.4688	462		15.9375	862
10.4819	601		10.4819	432		15.9638	849
10.495	601		10.495	450		15.9901	934
10.5082	608		10.5082	426		16.0163	928
10.5213	603		10.5213	466		16.0426	954
10.5344	584		10.5344	403		16.0688	939
10.5475	591		10.5475	436		16.0951	918
10.5607	620		10.5607	436		16.1213	943
10.5738	619		10.5738	450		16.1476	919
10.5869	579		10.5869	435		16.1739	953
10.6001	590		10.6001	447		16.2001	916
10.6132	631		10.6132	433		16.2264	927
10.6263	600		10.6263	478		16.2526	942
10.6395	616		10.6395	426		16.2789	936
10.6526	638		10.6526	448		16.3052	966
10.6657	611		10.6657	459		16.3314	972
10.6789	587		10.6789	467		16.3577	988
10.692	603		10.692	443		16.384	983
10.7051	591		10.7051	455		16.4102	992
10.7182	600		10.7182	452		16.4365	987
10.7314	610		10.7314	473		16.4627	990
10.7445	585		10.7445	478		16.489	1021
10.7576	595		10.7576	473		16.5153	992
10.7708	629		10.7708	434		16.5415	1078
10.7839	603		10.7839	434		16.5678	1092
10.797	633		10.797	462		16.594	1134
10.8102	630		10.8102	428		16.6203	1176
10.8233	601		10.8233	472		16.6466	1291
10.8364	564		10.8364	468		16.6728	1383
10.8495	579		10.8495	398		16.6991	1573
10.8627	594		10.8627	462		16.7253	1801
10.8758	581		10.8758	478		16.7516	2184
10.8889	651		10.8889	430		16.7779	2607
10.9021	608		10.9021	439		16.8041	3463
10.9152	612		10.9152	449		16.8304	4756
10.9283	611		10.9283	406		16.8566	6883
10.9414	585		10.9414	432		16.8829	10487
10.9546	643		10.9546	443		16.9092	16422
10.9677	597		10.9677	463		16.9354	19107
10.9808	580		10.9808	468		16.9617	20600
10.994	586		10.994	433		16.988	24423
11.0071	586		11.0071	437		17.0142	29557
11.0202	562		11.0202	429		17.0405	28195
11.0334	596		11.0334	457		17.0667	18323
11.0465	603		11.0465	406		17.093	9491
11.0596	590		11.0596	448		17.1193	3444
11.0727	601		11.0727	466		17.1455	1851
11.0859	552		11.0859	461		17.1718	1519
11.099	602		11.099	447		17.198	1244
11.1121	599		11.1121	442		17.2243	1219
11.1253	556		11.1253	407		17.2506	1107
11.1384	585		11.1384	418		17.2768	1099
11.1515	581		11.1515	416		17.3031	1027
11.1647	615		11.1647	386		17.3293	985
11.1778	614		11.1778	443		17.3556	965
11.1909	618		11.1909	453		17.3819	910
11.2041	577		11.2041	443		17.4081	962
11.2172	570		11.2172	423		17.4344	919
11.2303	580		11.2303	426		17.4606	872
11.2434	625		11.2434	433		17.4869	902
11.2566	573		11.2566	409		17.5132	876
11.2697	610		11.2697	420		17.5394	869
11.2828	609		11.2828	437		17.5657	866
11.296	569		11.296	426		17.5919	881
11.3091	598		11.3091	409		17.6182	864
11.3222	584		11.3222	445		17.6445	869
11.3354	566		11.3354	384		17.6707	884
11.3485	584		11.3485	403		17.697	857
11.3616	567		11.3616	416		17.7233	820
11.3748	564		11.3748	397		17.7495	807
11.3879	592		11.3879	426		17.7758	886
11.401	572		11.401	410		17.802	813
11.4141	619		11.4141	351		17.8283	847
11.4273	611		11.4273	422		17.8545	862
11.4404	585		11.4404	410		17.8808	826
11.4535	550		11.4535	393		17.9071	826
11.4667	586		11.4667	409		17.9333	803
11.4798	632		11.4798	398		17.9596	834
11.4929	607		11.4929	445		17.9858	789
11.5061	567		11.5061	408		18.0121	819
11.5192	572		11.5192	454		18.0384	823
11.5323	576		11.5323	430		18.0646	818
11.5454	649		11.5454	435		18.0909	767
11.5586	581		11.5586	490		18.1171	825
11.5717	587		11.5717	429		18.1434	798
11.5848	576		11.5848	482		18.1697	795
11.598	603		11.598	486		18.1959	812
11.6111	593		11.6111	486		18.2222	804
11.6242	588		11.6242	486		18.2485	773
11.6374	574		11.6374	466		18.2747	788
11.6505	588		11.6505	472		18.301	820
11.6636	563		11.6636	475		18.3272	799
11.6768	573		11.6768	450		18.3535	791
11.6899	578		11.6899	424		18.3798	756
11.703	574		11.703	407		18.406	797
11.7161	578		11.7161	394		18.4323	773
11.7293	611		11.7293	441		18.4585	801
11.7424	547		11.7424	400		18.4848	817
11.7555	606		11.7555	414		18.5111	754
11.7687	520		11.7687	372		18.5373	775
11.7818	576		11.7818	409		18.5636	785
11.7949	552		11.7949	386		18.5898	817
11.808	558		11.808	412		18.6161	770
11.8212	582		11.8212	378		18.6424	748
11.8343	580		11.8343	423		18.6686	829
11.8474	559		11.8474	399		18.6949	761
11.8606	580		11.8606	410		18.7212	770
11.8737	552		11.8737	388		18.7474	799
11.8868	587		11.8868	395		18.7737	756
11.9	554		11.9	407		18.7999	776
11.9131	562		11.9131	398		18.8262	799
11.9262	583		11.9262	399		18.8525	793
11.9393	574		11.9393	358		18.8787	805
11.9525	554		11.9525	377		18.905	795
11.9656	561		11.9656	395		18.9312	753
11.9787	581		11.9787	389		18.9575	760
11.9919	542		11.9919	394		18.9838	789
12.005	579		12.005	426		19.01	801
12.0181	554		12.0181	386		19.0363	758
12.0313	550		12.0313	400		19.0625	773
12.0444	564		12.0444	380		19.0888	774
12.0575	568		12.0575	368		19.1151	747
12.0707	562		12.0707	424		19.1413	795
12.0838	580		12.0838	363		19.1676	762
12.0969	539		12.0969	385		19.1938	758
12.11	575		12.11	364		19.2201	748
12.1232	548		12.1232	351		19.2464	756
12.1363	562		12.1363	389		19.2726	753
12.1494	558		12.1494	377		19.2989	750
12.1626	531		12.1626	386		19.3251	782
12.1757	559		12.1757	360		19.3514	753
12.1888	557		12.1888	354		19.3777	801
12.202	582		12.202	399		19.4039	772
12.2151	555		12.2151	362		19.4302	770
12.2282	543		12.2282	362		19.4564	759
12.2414	560		12.2414	380		19.4827	738
12.2545	542		12.2545	372		19.509	748
12.2676	539		12.2676	362		19.5352	777
12.2807	549		12.2807	376		19.5615	758
12.2939	594		12.2939	386		19.5877	752
12.307	543		12.307	360		19.614	733
12.3201	551		12.3201	381		19.6403	773
12.3333	528		12.3333	373		19.6665	722
12.3464	559		12.3464	416		19.6928	737
12.3595	563		12.3595	396		19.719	772
12.3727	555		12.3727	356		19.7453	711
12.3858	557		12.3858	374		19.7716	742
12.3989	526		12.3989	375		19.7978	744
12.412	559		12.412	379		19.8241	780
12.4252	558		12.4252	387		19.8503	742
12.4383	521		12.4383	353		19.8766	768
12.4514	542		12.4514	345		19.9029	736
12.4646	547		12.4646	365		19.9291	786
12.4777	539		12.4777	354		19.9554	736
12.4908	544		12.4908	368		19.9817	748
12.504	541		12.504	358		20.0079	762
12.5171	520		12.5171	381		20.0342	782
12.5302	566		12.5302	376		20.0604	747
12.5434	540		12.5434	371		20.0867	753
12.5565	557		12.5565	323		20.113	742
12.5696	543		12.5696	366		20.1392	746
12.5827	559		12.5827	390		20.1655	690
12.5959	537		12.5959	356		20.1917	805
12.609	552		12.609	369		20.218	746
12.6221	524		12.6221	388		20.2443	739
12.6353	541		12.6353	396		20.2705	787
12.6484	552		12.6484	321		20.2968	736
12.6615	529		12.6615	364		20.323	760
12.6746	532		12.6746	371		20.3493	748
12.6878	519		12.6878	337		20.3756	739
12.7009	550		12.7009	344		20.4018	727
12.714	546		12.714	363		20.4281	748
12.7272	513		12.7272	368		20.4544	728
12.7403	526		12.7403	362		20.4806	758
12.7534	542		12.7534	369		20.5069	752
12.7666	548		12.7666	339		20.5331	753
12.7797	520		12.7797	347		20.5594	730
12.7928	547		12.7928	355		20.5857	734
12.8059	524		12.8059	375		20.6119	720
12.8191	537		12.8191	354		20.6382	733
12.8322	538		12.8322	331		20.6644	722
12.8453	552		12.8453	347		20.6907	728
12.8585	544		12.8585	356		20.717	718
12.8716	536		12.8716	356		20.7432	746
12.8847	505		12.8847	376		20.7695	701
12.8979	516		12.8979	350		20.7957	725
12.911	490		12.911	324		20.822	715
12.9241	538		12.9241	369		20.8483	746
12.9373	566		12.9373	367		20.8745	721
12.9504	517		12.9504	354		20.9008	737
12.9635	528		12.9635	385		20.927	731
12.9766	542		12.9766	356		20.9533	715
12.9898	551		12.9898	402		20.9796	720
13.0029	524		13.0029	381		21.0058	706
13.016	551		13.016	378		21.0321	700
13.0292	537		13.0292	339		21.0583	725
13.0423	513		13.0423	359		21.0846	708
13.0554	511		13.0554	370		21.1109	710
13.0686	520		13.0686	367		21.1371	724
13.0817	541		13.0817	345		21.1634	718
13.0948	542		13.0948	314		21.1896	703
13.108	509		13.108	350		21.2159	749
13.1211	523		13.1211	361		21.2422	732
13.1342	518		13.1342	369		21.2684	727
13.1473	532		13.1473	355		21.2947	734
13.1605	514		13.1605	330		21.3209	727
13.1736	528		13.1736	354		21.3472	727
13.1867	517		13.1867	333		21.3735	686
13.1999	546		13.1999	337		21.3997	713
13.213	513		13.213	379		21.426	712
13.2261	547		13.2261	367		21.4522	720
13.2393	536		13.2393	346		21.4785	716
13.2524	525		13.2524	384		21.5048	730
13.2655	516		13.2655	338		21.531	726
13.2786	520		13.2786	331		21.5573	707
13.2918	531		13.2918	336		21.5835	696
13.3049	497		13.3049	352		21.6098	702
13.318	506		13.318	366		21.6361	686
13.3312	537		13.3312	349		21.6623	697
13.3443	520		13.3443	310		21.6886	708
13.3574	496		13.3574	360		21.7148	701
13.3705	496		13.3705	358		21.7411	707
13.3837	494		13.3837	348		21.7674	689
13.3968	500		13.3968	348		21.7936	730
13.4099	528		13.4099	351		21.8199	701
13.4231	520		13.4231	368		21.8462	731
13.4362	539		13.4362	360		21.8724	714
13.4493	519		13.4493	324		21.8987	693
13.4625	493		13.4625	367		21.9249	705
13.4756	518		13.4756	352		21.9512	702
13.4887	524		13.4887	321		21.9775	692
13.5019	533		13.5019	341		22.0037	717
13.515	532		13.515	333		22.03	702
13.5281	536		13.5281	344		22.0562	685
13.5412	528		13.5412	326		22.0825	722
13.5544	538		13.5544	309		22.1088	674
13.5675	487		13.5675	311		22.135	736
13.5806	488		13.5806	325		22.1613	723
13.5938	516		13.5938	333		22.1875	710
13.6069	532		13.6069	326		22.2138	702
13.62	501		13.62	307		22.2401	707
13.6332	521		13.6332	322		22.2663	682
13.6463	519		13.6463	305		22.2926	721
13.6594	505		13.6594	354		22.3189	669
13.6725	527		13.6725	324		22.3451	707
13.6857	514		13.6857	311		22.3714	714
13.6988	492		13.6988	339		22.3976	718
13.7119	500		13.7119	343		22.4239	695
13.7251	505		13.7251	361		22.4502	686
13.7382	506		13.7382	350		22.4764	713
13.7513	521		13.7513	352		22.5027	704
13.7645	500		13.7645	279		22.5289	688
13.7776	494		13.7776	353		22.5552	711
13.7907	504		13.7907	310		22.5815	705
13.8039	484		13.8039	327		22.6077	744
13.817	497		13.817	298		22.634	693
13.8301	525		13.8301	330		22.6602	668
13.8432	486		13.8432	343		22.6865	683
13.8564	525		13.8564	342		22.7127	707
13.8695	476		13.8695	320		22.739	691
13.8826	537		13.8826	324		22.7653	707
13.8958	517		13.8958	322		22.7915	719
13.9089	497		13.9089	333		22.8178	671
13.922	492		13.922	329		22.8441	672
13.9352	514		13.9352	315		22.8703	713
13.9483	486		13.9483	310		22.8966	657
13.9614	526		13.9614	301		22.9228	698
13.9746	490		13.9746	312		22.9491	678
13.9877	508		13.9877	332		22.9754	693
14.0008	478		14.0008	311		23.0016	698
14.0139	534		14.0139	301		23.0279	704
14.0271	496		14.0271	336		23.0541	712
14.0402	494		14.0402	335		23.0804	693
14.0533	447		14.0533	322		23.1067	677
14.0665	486		14.0665	311		23.1329	669
14.0796	490		14.0796	300		23.1592	650
14.0927	532		14.0927	297		23.1854	698
14.1059	488		14.1059	340		23.2117	705
14.119	502		14.119	308		23.238	694
14.1321	508		14.1321	315		23.2642	672
14.1452	513		14.1452	320		23.2905	718
14.1584	506		14.1584	329		23.3167	685
14.1715	492		14.1715	332		23.343	688
14.1846	491		14.1846	309		23.3693	675
14.1978	531		14.1978	289		23.3955	680
14.2109	495		14.2109	296		23.4218	664
14.224	498		14.224	341		23.448	660
14.2371	494		14.2371	297		23.4743	668
14.2503	485		14.2503	310		23.5006	671
14.2634	483		14.2634	295		23.5268	704
14.2765	513		14.2765	331		23.5531	675
14.2897	516		14.2897	304		23.5794	665
14.3028	501		14.3028	306		23.6056	675
14.3159	511		14.3159	327		23.6319	706
14.3291	525		14.3291	299		23.6581	656
14.3422	496		14.3422	340		23.6844	717
14.3553	497		14.3553	330		23.7107	666
14.3684	511		14.3684	330		23.7369	676
14.3816	512		14.3816	321		23.7632	685
14.3947	537		14.3947	312		23.7894	649
14.4078	520		14.4078	337		23.8157	679
14.421	503		14.421	342		23.842	697
14.4341	524		14.4341	342		23.8682	689
14.4472	490		14.4472	337		23.8945	681
14.4604	515		14.4604	347		23.9207	672
14.4735	487		14.4735	326		23.947	667
14.4866	499		14.4866	302		23.9733	682
14.4998	480		14.4998	339		23.9995	677
14.5129	464		14.5129	315		24.0258	672
14.526	490		14.526	307		24.052	708
14.5391	508		14.5391	316		24.0783	683
14.5523	508		14.5523	332		24.1046	680
14.5654	497		14.5654	305		24.1308	691
14.5785	504		14.5785	303		24.1571	673
14.5917	515		14.5917	302		24.1834	669
14.6048	490		14.6048	307		24.2096	721
14.6179	505		14.6179	296		24.2359	681
14.6311	481		14.6311	304		24.2621	669
14.6442	489		14.6442	303		24.2884	652
14.6573	484		14.6573	327		24.3147	674
14.6705	497		14.6705	328		24.3409	677
14.6836	480		14.6836	322		24.3672	684
14.6967	490		14.6967	307		24.3934	692
14.7098	488		14.7098	286		24.4197	694
14.723	483		14.723	258		24.4459	698
14.7361	468		14.7361	297		24.4722	698
14.7492	478		14.7492	284		24.4985	693
14.7624	490		14.7624	299		24.5247	726
14.7755	479		14.7755	329		24.551	717
14.7886	493		14.7886	311		24.5772	710
14.8018	484		14.8018	293		24.6035	743
14.8149	438		14.8149	280		24.6298	721
14.828	485		14.828	296		24.656	746
14.8411	482		14.8411	294		24.6823	747
14.8543	481		14.8543	304		24.7086	709
14.8674	463		14.8674	293		24.7348	723
14.8805	462		14.8805	315		24.7611	737
14.8937	491		14.8937	333		24.7873	693
14.9068	493		14.9068	284		24.8136	704
14.9199	501		14.9199	312		24.8399	674
14.9331	505		14.9331	293		24.8661	687
14.9462	468		14.9462	330		24.8924	722
14.9593	460		14.9593	306		24.9186	711
14.9725	467		14.9725	289		24.9449	710
14.9856	484		14.9856	315		24.9712	692
14.9987	482		14.9987	272		24.9974	744
15.0118	461		15.0118	307		25.0237	726
15.025	460		15.025	311		25.0499	763
15.0381	472		15.0381	291		25.0762	828
15.0512	458		15.0512	293		25.1025	772
15.0644	432		15.0644	290		25.1287	844
15.0775	474		15.0775	289		25.155	824
15.0906	455		15.0906	309		25.1812	861
15.1037	500		15.1037	280		25.2075	872
15.1169	463		15.1169	318		25.2338	891
15.13	475		15.13	310		25.26	814
15.1431	491		15.1431	292		25.2863	852
15.1563	440		15.1563	312		25.3126	799
15.1694	466		15.1694	290		25.3388	770
15.1825	472		15.1825	289		25.3651	760
15.1957	466		15.1957	294		25.3913	769
15.2088	457		15.2088	307		25.4176	718
15.2219	498		15.2219	260		25.4439	722
15.235	449		15.235	309		25.4701	732
15.2482	461		15.2482	282		25.4964	732
15.2613	496		15.2613	315		25.5226	722
15.2744	490		15.2744	284		25.5489	701
15.2876	456		15.2876	317		25.5752	666
15.3007	471		15.3007	276		25.6014	691
15.3138	478		15.3138	298		25.6277	720
15.327	492		15.327	279		25.6539	686
15.3401	493		15.3401	303		25.6802	689
15.3532	490		15.3532	275		25.7065	686
15.3664	491		15.3664	276		25.7327	700
15.3795	481		15.3795	292		25.759	679
15.3926	484		15.3926	283		25.7852	694
15.4057	466		15.4057	318		25.8115	714
15.4189	433		15.4189	272		25.8378	707
15.432	461		15.432	272		25.864	669
15.4451	464		15.4451	248		25.8903	668
15.4583	448		15.4583	272		25.9165	662
15.4714	483		15.4714	264		25.9428	666
15.4845	443		15.4845	244		25.9691	680
15.4977	462		15.4977	293		25.9953	694
15.5108	465		15.5108	282		26.0216	693
15.5239	460		15.5239	317		26.0479	685
15.5371	463		15.5371	272		26.0741	699
15.5502	436		15.5502	271		26.1004	685
15.5633	456		15.5633	260		26.1266	713
15.5764	473		15.5764	312		26.1529	705
15.5896	475		15.5896	293		26.1791	702
15.6027	473		15.6027	283		26.2054	738
15.6158	449		15.6158	290		26.2317	715
15.629	463		15.629	256		26.2579	720
15.6421	416		15.6421	295		26.2842	713
15.6552	463		15.6552	293		26.3104	735
15.6684	476		15.6684	245		26.3367	761
15.6815	445		15.6815	286		26.363	782
15.6946	457		15.6946	279		26.3892	799
15.7077	461		15.7077	243		26.4155	925
15.7209	424		15.7209	308		26.4418	1000
15.734	474		15.734	279		26.468	1128
15.7471	456		15.7471	299		26.4943	1251
15.7603	438		15.7603	244		26.5205	1374
15.7734	425		15.7734	269		26.5468	1523
15.7865	441		15.7865	284		26.5731	1586
15.7997	460		15.7997	284		26.5993	1478
15.8128	478		15.8128	270		26.6256	1423
15.8259	416		15.8259	271		26.6518	1243
15.8391	421		15.8391	279		26.6781	1113
15.8522	464		15.8522	282		26.7044	1010
15.8653	445		15.8653	267		26.7306	929
15.8784	442		15.8784	287		26.7569	857
15.8916	440		15.8916	270		26.7831	846
15.9047	440		15.9047	273		26.8094	816
15.9178	432		15.9178	267		26.8357	829
15.931	483		15.931	301		26.8619	763
15.9441	419		15.9441	298		26.8882	767
15.9572	462		15.9572	285		26.9144	729
15.9703	440		15.9703	269		26.9407	708
15.9835	444		15.9835	274		26.967	708
15.9966	441		15.9966	292		26.9932	684
16.0097	463		16.0097	262		27.0195	671
16.0229	439		16.0229	281		27.0458	678
16.036	476		16.036	273		27.072	691
16.0491	430		16.0491	238		27.0983	700
16.0623	445		16.0623	287		27.1245	693
16.0754	414		16.0754	286		27.1508	683
16.0885	445		16.0885	257		27.1771	662
16.1016	505		16.1016	276		27.2033	668
16.1148	447		16.1148	227		27.2296	666
16.1279	475		16.1279	284		27.2558	699
16.141	436		16.141	259		27.2821	677
16.1542	446		16.1542	283		27.3084	693
16.1673	464		16.1673	263		27.3346	697
16.1804	475		16.1804	283		27.3609	699
16.1936	478		16.1936	306		27.3871	637
16.2067	516		16.2067	309		27.4134	670
16.2198	471		16.2198	280		27.4397	691
16.2329	514		16.2329	241		27.4659	667
16.2461	507		16.2461	265		27.4922	630
16.2592	489		16.2592	269		27.5184	626
16.2723	502		16.2723	274		27.5447	694
16.2855	472		16.2855	280		27.571	691
16.2986	476		16.2986	269		27.5972	647
16.3117	483		16.3117	300		27.6235	701
16.3249	498		16.3249	291		27.6497	687
16.338	459		16.338	288		27.676	684
16.3511	482		16.3511	303		27.7023	659
16.3643	456		16.3643	277		27.7285	661
16.3774	486		16.3774	294		27.7548	657
16.3905	504		16.3905	296		27.781	653
16.4036	470		16.4036	291		27.8073	675
16.4168	497		16.4168	284		27.8336	642
16.4299	514		16.4299	300		27.8598	661
16.443	477		16.443	289		27.8861	698
16.4562	493		16.4562	270		27.9123	646
16.4693	490		16.4693	265		27.9386	681
16.4824	514		16.4824	277		27.9649	698
16.4956	464		16.4956	293		27.9911	706
16.5087	479		16.5087	285		28.0174	654
16.5218	441		16.5218	258		28.0436	704
16.5349	489		16.5349	276		28.0699	702
16.5481	483		16.5481	298		28.0962	695
16.5612	485		16.5612	294		28.1224	743
16.5743	473		16.5743	317		28.1487	720
16.5875	498		16.5875	280		28.1749	707
16.6006	526		16.6006	285		28.2012	721
16.6137	501		16.6137	302		28.2275	736
16.6269	476		16.6269	315		28.2537	711
16.64	510		16.64	271		28.28	700
16.6531	536		16.6531	317		28.3063	732
16.6663	533		16.6663	305		28.3325	731
16.6794	531		16.6794	302		28.3588	703
16.6925	564		16.6925	323		28.385	678
16.7056	614		16.7056	337		28.4113	697
16.7188	622		16.7188	364		28.4376	692
16.7319	647		16.7319	423		28.4638	697
16.745	687		16.745	467		28.4901	716
16.7582	698		16.7582	493		28.5163	688
16.7713	805		16.7713	555		28.5426	707
16.7844	759		16.7844	599		28.5689	688
16.7976	878		16.7976	754		28.5951	712
16.8107	946		16.8107	826		28.6214	694
16.8238	1083		16.8238	1053		28.6476	661
16.837	1221		16.837	1277		28.6739	651
16.8501	1367		16.8501	1645		28.7002	656
16.8632	1526		16.8632	2127		28.7264	618
16.8763	1872		16.8763	3013		28.7527	691
16.8895	2186		16.8895	4270		28.7789	702
16.9026	2707		16.9026	5734		28.8052	666
16.9157	3249		16.9157	4870		28.8315	706
16.9289	3936		16.9289	3456		28.8577	650
16.942	4818		16.942	3294		28.884	670
16.9551	6296		16.9551	2680		28.9103	676
16.9683	8264		16.9683	1524		28.9365	698
16.9814	10390		16.9814	957		28.9628	701
16.9945	12827		16.9945	785		28.989	706
17.0076	14493		17.0076	666		29.0153	671
17.0208	12806		17.0208	619		29.0416	704
17.0339	9333		17.0339	539		29.0678	702
17.047	7705		17.047	486		29.0941	686
17.0602	5941		17.0602	423		29.1203	681
17.0733	3570		17.0733	380		29.1466	653
17.0864	1863		17.0864	313		29.1729	648
17.0996	1151		17.0996	303		29.1991	653
17.1127	981		17.1127	316		29.2254	646
17.1258	758		17.1258	290		29.2516	640
17.1389	717		17.1389	300		29.2779	653
17.1521	636		17.1521	291		29.3042	613
17.1652	564		17.1652	262		29.3304	617
17.1783	551		17.1783	276		29.3567	629
17.1915	520		17.1915	223		29.3829	627
17.2046	544		17.2046	245		29.4092	609
17.2177	537		17.2177	274		29.4355	624
17.2309	497		17.2309	235		29.4617	640
17.244	480		17.244	269		29.488	631
17.2571	504		17.2571	268		29.5142	615
17.2703	477		17.2703	277		29.5405	633
17.2834	514		17.2834	279		29.5668	608
17.2965	503		17.2965	245		29.593	617
17.3096	498		17.3096	232		29.6193	625
17.3228	478		17.3228	294		29.6455	651
17.3359	460		17.3359	241		29.6718	601
17.349	456		17.349	242		29.6981	614
17.3622	466		17.3622	269		29.7243	609
17.3753	468		17.3753	271		29.7506	619
17.3884	446		17.3884	230		29.7768	608
17.4016	444		17.4016	221		29.8031	610
17.4147	426		17.4147	235		29.8294	613
17.4278	448		17.4278	239		29.8556	600
17.4409	434		17.4409	258		29.8819	618
17.4541	449		17.4541	258		29.9081	634
17.4672	430		17.4672	229		29.9344	657
17.4803	423		17.4803	265		29.9607	610
17.4935	411		17.4935	219		29.9869	635
17.5066	447		17.5066	220		30.0132	639
17.5197	457		17.5197	239		30.0394	619
17.5328	419		17.5328	225		30.0657	604
17.546	430		17.546	230		30.092	605
17.5591	428		17.5591	230		30.1182	606
17.5722	424		17.5722	257		30.1445	628
17.5854	419		17.5854	259		30.1708	615
17.5985	434		17.5985	239		30.197	597
17.6116	400		17.6116	230		30.2233	591
17.6248	404		17.6248	215		30.2495	636
17.6379	416		17.6379	271		30.2758	626
17.651	432		17.651	221		30.3021	595
17.6642	450		17.6642	256		30.3283	587
17.6773	447		17.6773	215		30.3546	600
17.6904	433		17.6904	226		30.3808	586
17.7035	465		17.7035	269		30.4071	588
17.7167	427		17.7167	227		30.4334	590
17.7298	419		17.7298	223		30.4596	613
17.7429	459		17.7429	221		30.4859	600
17.7561	478		17.7561	242		30.5121	606
17.7692	472		17.7692	231		30.5384	606
17.7823	484		17.7823	233		30.5647	606
17.7955	502		17.7955	274		30.5909	616
17.8086	460		17.8086	237		30.6172	657
17.8217	447		17.8217	224		30.6435	621
17.8348	418		17.8348	216		30.6697	651
17.848	422		17.848	214		30.696	657
17.8611	423		17.8611	222		30.7222	690
17.8742	428		17.8742	238		30.7485	660
17.8874	428		17.8874	222		30.7748	625
17.9005	402		17.9005	248		30.801	646
17.9136	416		17.9136	225		30.8273	660
17.9268	412		17.9268	224		30.8535	648
17.9399	414		17.9399	220		30.8798	664
17.953	372		17.953	268		30.9061	686
17.9661	406		17.9661	221		30.9323	652
17.9793	411		17.9793	207		30.9586	617
17.9924	383		17.9924	237		30.9848	623
18.0055	402		18.0055	228		31.0111	574
18.0187	429		18.0187	218		31.0374	621
18.0318	405		18.0318	216		31.0636	591
18.0449	401		18.0449	246		31.0899	601
18.0581	398		18.0581	229		31.1161	593
18.0712	421		18.0712	222		31.1424	614
18.0843	390		18.0843	233		31.1687	598
18.0974	404		18.0974	203		31.1949	620
18.1106	418		18.1106	239		31.2212	583
18.1237	389		18.1237	203		31.2474	579
18.1368	388		18.1368	240		31.2737	583
18.15	375		18.15	268		31.3	606
18.1631	390		18.1631	230		31.3262	584
18.1762	400		18.1762	204		31.3525	604
18.1894	379		18.1894	201		31.3787	588
18.2025	412		18.2025	233		31.405	607
18.2156	421		18.2156	238		31.4313	606
18.2288	389		18.2288	212		31.4575	626
18.2419	394		18.2419	205		31.4838	611
18.255	408		18.255	237		31.51	608
18.2681	384		18.2681	234		31.5363	615
18.2813	406		18.2813	210		31.5626	627
18.2944	398		18.2944	215		31.5888	604
18.3075	398		18.3075	241		31.6151	608
18.3207	402		18.3207	223		31.6413	601
18.3338	389		18.3338	210		31.6676	609
18.3469	398		18.3469	206		31.6939	624
18.3601	382		18.3601	215		31.7201	649
18.3732	412		18.3732	211		31.7464	641
18.3863	392		18.3863	219		31.7726	660
18.3995	384		18.3995	222		31.7989	621
18.4126	401		18.4126	198		31.8252	638
18.4257	404		18.4257	225		31.8514	622
18.4388	410		18.4388	220		31.8777	603
18.452	381		18.452	226		31.9039	610
18.4651	404		18.4651	220		31.9302	612
18.4782	390		18.4782	213		31.9565	604
18.4914	404		18.4914	222		31.9827	582
18.5045	378		18.5045	193		32.009	578
18.5176	411		18.5176	263		32.0353	612
18.5308	406		18.5308	209		32.0615	605
18.5439	397		18.5439	218		32.0878	614
18.557	397		18.557	214		32.114	590
18.5701	383		18.5701	227		32.1403	565
18.5833	408		18.5833	204		32.1666	591
18.5964	396		18.5964	194		32.1928	624
18.6095	422		18.6095	215		32.2191	593
18.6227	387		18.6227	210		32.2453	610
18.6358	427		18.6358	200		32.2716	620
18.6489	364		18.6489	219		32.2979	596
18.6621	406		18.6621	200		32.3241	599
18.6752	369		18.6752	209		32.3504	588
18.6883	396		18.6883	216		32.3766	594
18.7015	381		18.7015	183		32.4029	593
18.7146	374		18.7146	221		32.4292	593
18.7277	411		18.7277	203		32.4554	635
18.7408	402		18.7408	219		32.4817	602
18.754	392		18.754	197		32.508	641
18.7671	378		18.7671	232		32.5342	632
18.7802	410		18.7802	203		32.5605	621
18.7934	404		18.7934	177		32.5867	646
18.8065	371		18.8065	196		32.613	689
18.8196	399		18.8196	223		32.6392	696
18.8328	401		18.8328	211		32.6655	703
18.8459	379		18.8459	211		32.6918	675
18.859	388		18.859	213		32.718	684
18.8721	392		18.8721	191		32.7443	673
18.8853	385		18.8853	211		32.7706	665
18.8984	381		18.8984	209		32.7968	668
18.9115	389		18.9115	225		32.8231	708
18.9247	392		18.9247	212		32.8493	648
18.9378	389		18.9378	218		32.8756	671
18.9509	377		18.9509	201		32.9019	607
18.9641	412		18.9641	223		32.9281	633
18.9772	385		18.9772	210		32.9544	655
18.9903	389		18.9903	187		32.9806	669
19.0034	400		19.0034	200		33.0069	635
19.0166	367		19.0166	202		33.0332	637
19.0297	368		19.0297	214		33.0594	646
19.0428	371		19.0428	217		33.0857	651
19.056	368		19.056	220		33.1119	673
19.0691	377		19.0691	218		33.1382	656
19.0822	378		19.0822	178		33.1645	658
19.0954	386		19.0954	227		33.1907	677
19.1085	392		19.1085	214		33.217	629
19.1216	394		19.1216	194		33.2432	633
19.1348	386		19.1348	231		33.2695	666
19.1479	413		19.1479	202		33.2958	665
19.161	370		19.161	173		33.322	663
19.1741	380		19.1741	216		33.3483	686
19.1873	373		19.1873	206		33.3745	659
19.2004	379		19.2004	185		33.4008	656
19.2135	370		19.2135	190		33.4271	650
19.2267	363		19.2267	196		33.4533	663
19.2398	383		19.2398	199		33.4796	662
19.2529	398		19.2529	206		33.5059	744
19.266	395		19.266	208		33.5321	676
19.2792	375		19.2792	223		33.5584	712
19.2923	391		19.2923	231		33.5846	707
19.3054	373		19.3054	184		33.6109	746
19.3186	384		19.3186	216		33.6371	783
19.3317	380		19.3317	198		33.6634	758
19.3448	390		19.3448	215		33.6897	756
19.358	376		19.358	200		33.7159	791
19.3711	369		19.3711	208		33.7422	806
19.3842	372		19.3842	190		33.7685	845
19.3973	380		19.3973	230		33.7947	864
19.4105	402		19.4105	203		33.821	848
19.4236	375		19.4236	207		33.8472	876
19.4367	367		19.4367	199		33.8735	902
19.4499	385		19.4499	203		33.8998	968
19.463	393		19.463	197		33.926	1044
19.4761	383		19.4761	200		33.9523	1079
19.4893	386		19.4893	176		33.9785	1216
19.5024	363		19.5024	184		34.0048	1356
19.5155	383		19.5155	225		34.0311	1616
19.5286	378		19.5286	210		34.0573	2062
19.5418	377		19.5418	220		34.0836	2726
19.5549	382		19.5549	192		34.1098	4007
19.568	364		19.568	219		34.1361	6084
19.5812	360		19.5812	192		34.1624	10385
19.5943	398		19.5943	189		34.1886	19631
19.6074	381		19.6074	179		34.2149	30571
19.6206	385		19.6206	201		34.2411	32473
19.6337	379		19.6337	203		34.2674	39567
19.6468	364		19.6468	195		34.2937	54797
19.66	395		19.66	194		34.3199	45760
19.6731	391		19.6731	191		34.3462	26947
19.6862	356		19.6862	211		34.3725	23764
19.6993	364		19.6993	199		34.3987	20857
19.7125	364		19.7125	206		34.425	10586
19.7256	371		19.7256	222		34.4512	4508
19.7387	365		19.7387	205		34.4775	2444
19.7519	373		19.7519	194		34.5037	1816
19.765	364		19.765	216		34.53	1543
19.7781	374		19.7781	180		34.5563	1264
19.7913	363		19.7913	187		34.5825	1164
19.8044	374		19.8044	197		34.6088	1090
19.8175	391		19.8175	202		34.635	1034
19.8306	390		19.8306	182		34.6613	999
19.8438	378		19.8438	215		34.6876	900
19.8569	374		19.8569	206		34.7138	917
19.87	381		19.87	186		34.7401	852
19.8832	378		19.8832	190		34.7664	827
19.8963	387		19.8963	172		34.7926	806
19.9094	387		19.9094	173		34.8189	769
19.9226	389		19.9226	207		34.8451	774
19.9357	346		19.9357	187		34.8714	745
19.9488	349		19.9488	208		34.8977	730
19.962	385		19.962	207		34.9239	745
19.9751	380		19.9751	228		34.9502	768
19.9882	404		19.9882	226		34.9764	777
20.0013	400		20.0013	194		35.0027	824
20.0145	366		20.0145	192		35.029	917
20.0276	375		20.0276	207		35.0552	915
20.0407	385		20.0407	196		35.0815	896
20.0539	352		20.0539	177		35.1077	894
20.067	371		20.067	213		35.134	806
20.0801	386		20.0801	175		35.1603	782
20.0933	396		20.0933	163		35.1865	733
20.1064	376		20.1064	180		35.2128	718
20.1195	398		20.1195	192		35.239	649
20.1327	379		20.1327	203		35.2653	633
20.1458	397		20.1458	163		35.2916	633
20.1589	389		20.1589	193		35.3178	625
20.172	404		20.172	187		35.3441	611
20.1852	385		20.1852	203		35.3704	611
20.1983	377		20.1983	196		35.3966	624
20.2114	382		20.2114	194		35.4229	612
20.2246	366		20.2246	189		35.4491	593
20.2377	372		20.2377	194		35.4754	585
20.2508	365		20.2508	200		35.5016	583
20.264	368		20.264	203		35.5279	577
20.2771	373		20.2771	203		35.5542	564
20.2902	345		20.2902	211		35.5804	588
20.3033	370		20.3033	170		35.6067	569
20.3165	383		20.3165	218		35.633	589
20.3296	372		20.3296	173		35.6592	594
20.3427	366		20.3427	196		35.6855	590
20.3559	380		20.3559	174		35.7117	576
20.369	374		20.369	192		35.738	578
20.3821	371		20.3821	192		35.7643	576
20.3953	367		20.3953	193		35.7905	578
20.4084	383		20.4084	193		35.8168	570
20.4215	359		20.4215	197		35.843	600
20.4346	359		20.4346	178		35.8693	558
20.4478	374		20.4478	200		35.8956	598
20.4609	351		20.4609	189		35.9218	601
20.474	354		20.474	177		35.9481	601
20.4872	366		20.4872	183		35.9743	612
20.5003	387		20.5003	170		36.0006	584
20.5134	352		20.5134	182		36.0269	586
20.5266	365		20.5266	176		36.0531	611
20.5397	356		20.5397	177		36.0794	589
20.5528	350		20.5528	190		36.1056	589
20.566	347		20.566	173		36.1319	623
20.5791	371		20.5791	195		36.1582	588
20.5922	368		20.5922	184		36.1844	613
20.6053	369		20.6053	205		36.2107	603
20.6185	347		20.6185	185		36.237	597
20.6316	357		20.6316	201		36.2632	578
20.6447	378		20.6447	218		36.2895	582
20.6579	362		20.6579	196		36.3157	579
20.671	375		20.671	215		36.342	584
20.6841	379		20.6841	178		36.3683	563
20.6973	375		20.6973	190		36.3945	544
20.7104	356		20.7104	203		36.4208	557
20.7235	372		20.7235	162		36.447	559
20.7366	378		20.7366	202		36.4733	588
20.7498	357		20.7498	206		36.4995	560
20.7629	377		20.7629	206		36.5258	549
20.776	358		20.776	200		36.5521	544
20.7892	383		20.7892	175		36.5783	568
20.8023	361		20.8023	154		36.6046	552
20.8154	363		20.8154	207		36.6309	527
20.8285	376		20.8285	180		36.6571	568
20.8417	363		20.8417	190		36.6834	536
20.8548	345		20.8548	197		36.7096	552
20.8679	358		20.8679	179		36.7359	544
20.8811	367		20.8811	188		36.7622	563
20.8942	361		20.8942	185		36.7884	554
20.9073	357		20.9073	171		36.8147	557
20.9205	373		20.9205	168		36.8409	570
20.9336	376		20.9336	192		36.8672	528
20.9467	359		20.9467	196		36.8935	548
20.9599	348		20.9599	185		36.9197	552
20.973	372		20.973	182		36.946	535
20.9861	367		20.9861	196		36.9722	555
20.9992	352		20.9992	195		36.9985	534
21.0124	376		21.0124	176		37.0248	556
21.0255	374		21.0255	162		37.051	539
21.0386	361		21.0386	182		37.0773	546
21.0518	355		21.0518	158		37.1035	554
21.0649	356		21.0649	182		37.1298	549
21.078	363		21.078	157		37.1561	543
21.0912	368		21.0912	170		37.1823	555
21.1043	345		21.1043	194		37.2086	529
21.1174	384		21.1174	180		37.2349	530
21.1305	364		21.1305	195		37.2611	520
21.1437	356		21.1437	181		37.2874	559
21.1568	378		21.1568	201		37.3136	552
21.1699	368		21.1699	182		37.3399	532
21.1831	363		21.1831	205		37.3661	548
21.1962	352		21.1962	165		37.3924	535
21.2093	339		21.2093	178		37.4187	549
21.2225	353		21.2225	201		37.4449	520
21.2356	382		21.2356	181		37.4712	497
21.2487	346		21.2487	168		37.4975	557
21.2618	367		21.2618	163		37.5237	532
21.275	358		21.275	192		37.55	563
21.2881	381		21.2881	191		37.5762	538
21.3012	357		21.3012	179		37.6025	528
21.3144	352		21.3144	210		37.6288	521
21.3275	352		21.3275	171		37.655	521
21.3406	351		21.3406	171		37.6813	529
21.3538	352		21.3538	181		37.7075	539
21.3669	371		21.3669	187		37.7338	547
21.38	354		21.38	185		37.7601	555
21.3931	360		21.3931	188		37.7863	520
21.4063	353		21.4063	195		37.8126	536
21.4194	369		21.4194	215		37.8388	538
21.4325	353		21.4325	171		37.8651	540
21.4457	367		21.4457	179		37.8914	530
21.4588	339		21.4588	165		37.9176	546
21.4719	365		21.4719	205		37.9439	534
21.4851	337		21.4851	178		37.9701	522
21.4982	366		21.4982	145		37.9964	534
21.5113	347		21.5113	202		38.0227	528
21.5245	364		21.5245	185		38.0489	551
21.5376	357		21.5376	185		38.0752	541
21.5507	339		21.5507	177		38.1014	561
21.5638	353		21.5638	168		38.1277	571
21.577	358		21.577	174		38.154	556
21.5901	379		21.5901	207		38.1802	537
21.6032	360		21.6032	167		38.2065	560
21.6164	370		21.6164	200		38.2328	553
21.6295	358		21.6295	210		38.259	559
21.6426	363		21.6426	150		38.2853	550
21.6558	361		21.6558	162		38.3115	545
21.6689	329		21.6689	180		38.3378	530
21.682	360		21.682	187		38.364	542
21.6952	365		21.6952	190		38.3903	532
21.7083	360		21.7083	188		38.4166	532
21.7214	350		21.7214	188		38.4428	544
21.7345	344		21.7345	203		38.4691	555
21.7477	355		21.7477	179		38.4954	521
21.7608	347		21.7608	185		38.5216	552
21.7739	330		21.7739	174		38.5479	517
21.7871	343		21.7871	172		38.5741	532
21.8002	374		21.8002	161		38.6004	540
21.8133	368		21.8133	182		38.6267	532
21.8265	366		21.8265	170		38.6529	542
21.8396	359		21.8396	153		38.6792	533
21.8527	360		21.8527	184		38.7054	522
21.8658	339		21.8658	150		38.7317	521
21.879	348		21.879	166		38.758	533
21.8921	353		21.8921	173		38.7842	529
21.9052	371		21.9052	180		38.8105	531
21.9184	354		21.9184	214		38.8367	540
21.9315	359		21.9315	171		38.863	528
21.9446	332		21.9446	178		38.8893	546
21.9578	347		21.9578	186		38.9155	543
21.9709	358		21.9709	169		38.9418	511
21.984	364		21.984	207		38.968	540
21.9972	346		21.9972	195		38.9943	516
22.0103	355		22.0103	180		39.0206	549
22.0234	357		22.0234	190		39.0468	538
22.0365	349		22.0365	161		39.0731	550
22.0497	363		22.0497	179		39.0994	552
22.0628	366		22.0628	185		39.1256	566
22.0759	362		22.0759	169		39.1519	551
22.0891	346		22.0891	168		39.1781	548
22.1022	354		22.1022	169		39.2044	579
22.1153	357		22.1153	187		39.2306	550
22.1285	351		22.1285	179		39.2569	597
22.1416	327		22.1416	181		39.2832	604
22.1547	360		22.1547	173		39.3094	607
22.1678	339		22.1678	187		39.3357	590
22.181	337		22.181	145		39.362	589
22.1941	359		22.1941	161		39.3882	610
22.2072	357		22.2072	188		39.4145	572
22.2204	357		22.2204	167		39.4407	570
22.2335	344		22.2335	175		39.467	578
22.2466	356		22.2466	178		39.4933	587
22.2598	342		22.2598	187		39.5195	561
22.2729	355		22.2729	155		39.5458	561
22.286	352		22.286	191		39.572	538
22.2991	331		22.2991	198		39.5983	558
22.3123	359		22.3123	176		39.6246	533
22.3254	359		22.3254	167		39.6508	549
22.3385	343		22.3385	158		39.6771	554
22.3517	363		22.3517	135		39.7033	553
22.3648	372		22.3648	179		39.7296	545
22.3779	349		22.3779	180		39.7559	519
22.3911	341		22.3911	180		39.7821	501
22.4042	349		22.4042	186		39.8084	517
22.4173	361		22.4173	184		39.8347	551
22.4305	345		22.4305	175		39.8609	543
22.4436	370		22.4436	177		39.8872	548
22.4567	359		22.4567	184		39.9134	579
22.4698	372		22.4698	187		39.9397	543
22.483	344		22.483	185		39.9659	562
22.4961	336		22.4961	166		39.9922	582
22.5092	354		22.5092	159		40.0185	608
22.5224	364		22.5224	151		40.0447	618
22.5355	348		22.5355	150		40.071	680
22.5486	322		22.5486	154		40.0973	758
22.5617	335		22.5617	173		40.1235	805
22.5749	348		22.5749	168		40.1498	812
22.588	358		22.588	161		40.176	769
22.6011	334		22.6011	197		40.2023	746
22.6143	347		22.6143	177		40.2285	724
22.6274	364		22.6274	168		40.2548	735
22.6405	348		22.6405	141		40.2811	685
22.6537	348		22.6537	141		40.3073	662
22.6668	347		22.6668	187		40.3336	596
22.6799	351		22.6799	158		40.3599	580
22.693	380		22.693	190		40.3861	577
22.7062	345		22.7062	206		40.4124	578
22.7193	351		22.7193	176		40.4386	585
22.7324	356		22.7324	170		40.4649	571
22.7456	343		22.7456	185		40.4912	555
22.7587	334		22.7587	191		40.5174	551
22.7718	337		22.7718	196		40.5437	556
22.785	341		22.785	183		40.5699	531
22.7981	358		22.7981	165		40.5962	547
22.8112	335		22.8112	155		40.6225	566
22.8244	346		22.8244	165		40.6487	563
22.8375	352		22.8375	160		40.675	529
22.8506	362		22.8506	189		40.7012	538
22.8637	354		22.8637	170		40.7275	543
22.8769	305		22.8769	163		40.7538	542
22.89	343		22.89	172		40.78	526
22.9031	365		22.9031	168		40.8063	531
22.9163	356		22.9163	175		40.8325	567
22.9294	357		22.9294	174		40.8588	514
22.9425	358		22.9425	176		40.8851	540
22.9557	344		22.9557	172		40.9113	531
22.9688	338		22.9688	172		40.9376	551
22.9819	373		22.9819	154		40.9639	537
22.995	359		22.995	151		40.9901	568
23.0082	352		23.0082	164		41.0164	589
23.0213	343		23.0213	174		41.0426	597
23.0344	349		23.0344	184		41.0689	625
23.0476	346		23.0476	176		41.0951	588
23.0607	369		23.0607	170		41.1214	566
23.0738	331		23.0738	168		41.1477	602
23.087	344		23.087	152		41.1739	583
23.1001	335		23.1001	174		41.2002	578
23.1132	347		23.1132	158		41.2265	569
23.1263	344		23.1263	134		41.2527	562
23.1395	355		23.1395	166		41.279	578
23.1526	345		23.1526	145		41.3052	559
23.1657	316		23.1657	170		41.3315	561
23.1789	345		23.1789	154		41.3578	559
23.192	353		23.192	198		41.384	538
23.2051	346		23.2051	166		41.4103	558
23.2183	341		23.2183	161		41.4365	556
23.2314	326		23.2314	165		41.4628	526
23.2445	324		23.2445	161		41.4891	535
23.2577	343		23.2577	148		41.5153	527
23.2708	338		23.2708	169		41.5416	558
23.2839	356		23.2839	139		41.5678	545
23.297	332		23.297	177		41.5941	592
23.3102	339		23.3102	161		41.6204	602
23.3233	331		23.3233	182		41.6466	616
23.3364	344		23.3364	199		41.6729	598
23.3496	371		23.3496	216		41.6992	624
23.3627	338		23.3627	245		41.7254	620
23.3758	351		23.3758	218		41.7517	595
23.389	346		23.389	199		41.7779	612
23.4021	325		23.4021	168		41.8042	603
23.4152	342		23.4152	181		41.8304	578
23.4283	344		23.4283	167		41.8567	588
23.4415	365		23.4415	162		41.883	581
23.4546	340		23.4546	183		41.9092	549
23.4677	364		23.4677	174		41.9355	528
23.4809	346		23.4809	141		41.9618	546
23.494	341		23.494	166		41.988	520
23.5071	350		23.5071	155		42.0143	539
23.5203	335		23.5203	140		42.0405	515
23.5334	349		23.5334	150		42.0668	524
23.5465	359		23.5465	160		42.0931	540
23.5597	334		23.5597	166		42.1193	534
23.5728	349		23.5728	180		42.1456	550
23.5859	354		23.5859	183		42.1718	542
23.599	338		23.599	148		42.1981	556
23.6122	353		23.6122	171		42.2244	550
23.6253	331		23.6253	179		42.2506	565
23.6384	357		23.6384	177		42.2769	569
23.6516	346		23.6516	192		42.3031	589
23.6647	324		23.6647	154		42.3294	551
23.6778	326		23.6778	178		42.3557	559
23.691	341		23.691	189		42.3819	561
23.7041	346		23.7041	170		42.4082	580
23.7172	323		23.7172	162		42.4344	560
23.7303	345		23.7303	191		42.4607	541
23.7435	361		23.7435	173		42.487	556
23.7566	340		23.7566	150		42.5132	530
23.7697	334		23.7697	179		42.5395	510
23.7829	356		23.7829	169		42.5658	524
23.796	344		23.796	175		42.592	509
23.8091	325		23.8091	183		42.6183	528
23.8223	346		23.8223	165		42.6445	529
23.8354	363		23.8354	171		42.6708	503
23.8485	344		23.8485	151		42.697	515
23.8617	369		23.8617	150		42.7233	541
23.8748	336		23.8748	176		42.7496	534
23.8879	344		23.8879	174		42.7758	529
23.901	338		23.901	178		42.8021	535
23.9142	354		23.9142	143		42.8284	549
23.9273	334		23.9273	145		42.8546	534
23.9404	346		23.9404	155		42.8809	551
23.9536	355		23.9536	129		42.9071	547
23.9667	340		23.9667	145		42.9334	569
23.9798	349		23.9798	146		42.9597	579
23.993	339		23.993	149		42.9859	552
24.0061	360		24.0061	199		43.0122	555
24.0192	355		24.0192	161		43.0384	560
24.0323	357		24.0323	161		43.0647	546
24.0455	350		24.0455	167		43.091	553
24.0586	350		24.0586	192		43.1172	549
24.0717	356		24.0717	189		43.1435	541
24.0849	345		24.0849	162		43.1697	540
24.098	362		24.098	160		43.196	515
24.1111	352		24.1111	164		43.2223	512
24.1242	363		24.1242	142		43.2485	548
24.1374	360		24.1374	145		43.2748	521
24.1505	355		24.1505	168		43.301	519
24.1636	383		24.1636	155		43.3273	523
24.1768	328		24.1768	169		43.3536	526
24.1899	353		24.1899	167		43.3798	539
24.203	333		24.203	172		43.4061	520
24.2162	341		24.2162	172		43.4323	510
24.2293	358		24.2293	161		43.4586	505
24.2424	345		24.2424	159		43.4849	509
24.2556	339		24.2556	163		43.5111	493
24.2687	346		24.2687	163		43.5374	525
24.2818	346		24.2818	152		43.5637	521
24.295	364		24.295	150		43.5899	513
24.3081	335		24.3081	157		43.6162	517
24.3212	347		24.3212	149		43.6424	518
24.3343	327		24.3343	153		43.6687	528
24.3475	344		24.3475	166		43.6949	515
24.3606	339		24.3606	167		43.7212	502
24.3737	348		24.3737	163		43.7475	509
24.3869	324		24.3869	152		43.7737	518
24.4	341		24.4	158		43.8	515
24.4131	336		24.4131	161		43.8263	505
24.4262	341		24.4262	155		43.8525	536
24.4394	364		24.4394	167		43.8788	505
24.4525	333		24.4525	132		43.905	531
24.4656	340		24.4656	140		43.9313	508
24.4788	335		24.4788	149		43.9576	523
24.4919	349		24.4919	138		43.9838	518
24.505	342		24.505	158		44.0101	531
24.5182	355		24.5182	151		44.0363	533
24.5313	333		24.5313	156		44.0626	538
24.5444	338		24.5444	137		44.0889	535
24.5575	348		24.5575	151		44.1151	514
24.5707	324		24.5707	140		44.1414	503
24.5838	341		24.5838	159		44.1676	515
24.5969	343		24.5969	145		44.1939	520
24.6101	336		24.6101	145		44.2202	521
24.6232	338		24.6232	140		44.2464	528
24.6363	376		24.6363	172		44.2727	523
24.6495	349		24.6495	131		44.2989	505
24.6626	346		24.6626	149		44.3252	511
24.6757	342		24.6757	145		44.3515	516
24.6888	351		24.6888	153		44.3777	505
24.702	344		24.702	162		44.404	511
24.7151	336		24.7151	169		44.4303	507
24.7282	333		24.7282	166		44.4565	517
24.7414	363		24.7414	155		44.4828	522
24.7545	359		24.7545	158		44.509	515
24.7676	359		24.7676	139		44.5353	492
24.7808	366		24.7808	150		44.5615	521
24.7939	345		24.7939	168		44.5878	526
24.807	345		24.807	164		44.6141	513
24.8202	360		24.8202	158		44.6403	518
24.8333	328		24.8333	147		44.6666	534
24.8464	355		24.8464	170		44.6928	527
24.8595	339		24.8595	161		44.7191	529
24.8727	355		24.8727	133		44.7454	532
24.8858	327		24.8858	153		44.7716	532
24.8989	338		24.8989	162		44.7979	517
24.9121	366		24.9121	151		44.8242	519
24.9252	339		24.9252	152		44.8504	537
24.9383	345		24.9383	156		44.8767	510
24.9515	354		24.9515	171		44.9029	516
24.9646	357		24.9646	134		44.9292	510
24.9777	365		24.9777	161		44.9555	525
24.9908	351		24.9908	166		44.9817	529
25.004	348		25.004	154		45.008	524
25.0171	359		25.0171	163		45.0342	531
25.0302	380		25.0302	144		45.0605	530
25.0434	398		25.0434	157		45.0868	530
25.0565	392		25.0565	145		45.113	533
25.0696	308		25.0696	148		45.1393	505
25.0828	359		25.0828	155		45.1655	515
25.0959	331		25.0959	151		45.1918	539
25.109	331		25.109	163		45.2181	499
25.1222	337		25.1222	148		45.2443	543
25.1353	340		25.1353	151		45.2706	523
25.1484	333		25.1484	157		45.2968	509
25.1615	317		25.1615	165		45.3231	521
25.1747	340		25.1747	142		45.3494	524
25.1878	392		25.1878	173		45.3756	518
25.2009	374		25.2009	140		45.4019	506
25.2141	378		25.2141	142		45.4282	517
25.2272	310		25.2272	147		45.4544	523
25.2403	372		25.2403	147		45.4807	507
25.2535	341		25.2535	143		45.5069	534
25.2666	399		25.2666	135		45.5332	532
25.2797	338		25.2797	137		45.5594	516
25.2929	376		25.2929	155		45.5857	531
25.306	390		25.306	162		45.612	521
25.3191	373		25.3191	151		45.6382	503
25.3322	360		25.3322	155		45.6645	500
25.3454	367		25.3454	152		45.6908	525
25.3585	358		25.3585	151		45.717	512
25.3716	361		25.3716	140		45.7433	517
25.3848	364		25.3848	154		45.7695	512
25.3979	372		25.3979	156		45.7958	498
25.411	360		25.411	151		45.8221	518
25.4242	362		25.4242	148		45.8483	510
25.4373	378		25.4373	144		45.8746	506
25.4504	376		25.4504	150		45.9008	499
25.4635	348		25.4635	130		45.9271	513
25.4767	350		25.4767	150		45.9534	523
25.4898	349		25.4898	154		45.9796	521
25.5029	343		25.5029	142		46.0059	540
25.5161	341		25.5161	155		46.0321	536
25.5292	333		25.5292	136		46.0584	544
25.5423	356		25.5423	145		46.0847	537
25.5555	371		25.5555	154		46.1109	550
25.5686	356		25.5686	169		46.1372	579
25.5817	326		25.5817	158		46.1634	590
25.5948	353		25.5948	152		46.1897	593
25.608	353		25.608	146		46.216	557
25.6211	328		25.6211	154		46.2422	553
25.6342	365		25.6342	154		46.2685	535
25.6474	341		25.6474	158		46.2948	555
25.6605	350		25.6605	138		46.321	541
25.6736	334		25.6736	145		46.3473	541
25.6868	375		25.6868	143		46.3735	532
25.6999	346		25.6999	174		46.3998	510
25.713	341		25.713	133		46.426	506
25.7262	333		25.7262	147		46.4523	515
25.7393	354		25.7393	151		46.4786	526
25.7524	350		25.7524	151		46.5048	542
25.7655	351		25.7655	153		46.5311	524
25.7787	348		25.7787	149		46.5573	498
25.7918	315		25.7918	153		46.5836	507
25.8049	347		25.8049	130		46.6099	511
25.8181	352		25.8181	177		46.6361	504
25.8312	345		25.8312	161		46.6624	533
25.8443	347		25.8443	152		46.6887	515
25.8575	356		25.8575	166		46.7149	520
25.8706	363		25.8706	162		46.7412	519
25.8837	351		25.8837	168		46.7674	517
25.8968	379		25.8968	172		46.7937	538
25.91	350		25.91	149		46.82	509
25.9231	342		25.9231	139		46.8462	516
25.9362	371		25.9362	167		46.8725	516
25.9494	338		25.9494	146		46.8987	533
25.9625	356		25.9625	178		46.925	518
25.9756	337		25.9756	151		46.9513	536
25.9887	329		25.9887	148		46.9775	550
26.0019	336		26.0019	146		47.0038	529
26.015	343		26.015	151		47.03	517
26.0281	340		26.0281	145		47.0563	543
26.0413	336		26.0413	144		47.0826	536
26.0544	346		26.0544	128		47.1088	536
26.0675	359		26.0675	136		47.1351	536
26.0807	352		26.0807	152		47.1613	554
26.0938	347		26.0938	157		47.1876	523
26.1069	346		26.1069	158		47.2139	528
26.1201	349		26.1201	141		47.2401	524
26.1332	351		26.1332	157		47.2664	525
26.1463	357		26.1463	148		47.2927	528
26.1594	339		26.1594	152		47.3189	523
26.1726	360		26.1726	148		47.3452	516
26.1857	361		26.1857	146		47.3714	537
26.1988	367		26.1988	150		47.3977	522
26.212	349		26.212	153		47.4239	506
26.2251	363		26.2251	163		47.4502	508
26.2382	344		26.2382	160		47.4765	514
26.2514	371		26.2514	166		47.5027	529
26.2645	366		26.2645	148		47.529	509
26.2776	361		26.2776	155		47.5553	493
26.2907	378		26.2907	148		47.5815	525
26.3039	396		26.3039	166		47.6078	533
26.317	352		26.317	163		47.634	508
26.3301	361		26.3301	173		47.6603	553
26.3433	355		26.3433	169		47.6866	515
26.3564	373		26.3564	183		47.7128	506
26.3695	412		26.3695	181		47.7391	515
26.3827	373		26.3827	172		47.7653	527
26.3958	393		26.3958	201		47.7916	508
26.4089	387		26.4089	182		47.8179	509
26.422	444		26.422	196		47.8441	519
26.4352	455		26.4352	243		47.8704	518
26.4483	484		26.4483	177		47.8966	544
26.4614	461		26.4614	211		47.9229	502
26.4746	516		26.4746	207		47.9492	512
26.4877	542		26.4877	224		47.9754	516
26.5008	594		26.5008	225		48.0017	533
26.514	663		26.514	230		48.0279	509
26.5271	681		26.5271	256		48.0542	506
26.5402	734		26.5402	260		48.0805	519
26.5533	850		26.5533	264		48.1067	516
26.5665	883		26.5665	262		48.133	524
26.5796	977		26.5796	268		48.1593	516
26.5927	963		26.5927	236		48.1855	499
26.6059	972		26.6059	237		48.2118	513
26.619	947		26.619	233		48.238	525
26.6321	863		26.6321	198		48.2643	522
26.6453	752		26.6453	240		48.2906	517
26.6584	745		26.6584	206		48.3168	528
26.6715	694		26.6715	181		48.3431	513
26.6847	593		26.6847	170		48.3693	509
26.6978	562		26.6978	200		48.3956	505
26.7109	493		26.7109	181		48.4218	510
26.724	499		26.724	173		48.4481	525
26.7372	493		26.7372	165		48.4744	519
26.7503	424		26.7503	137		48.5006	497
26.7634	399		26.7634	159		48.5269	513
26.7766	397		26.7766	149		48.5532	515
26.7897	402		26.7897	185		48.5794	497
26.8028	367		26.8028	164		48.6057	509
26.816	381		26.816	180		48.6319	512
26.8291	386		26.8291	163		48.6582	517
26.8422	346		26.8422	172		48.6845	515
26.8554	361		26.8554	135		48.7107	514
26.8685	366		26.8685	142		48.737	498
26.8816	355		26.8816	133		48.7632	497
26.8947	344		26.8947	131		48.7895	519
26.9079	355		26.9079	141		48.8158	516
26.921	331		26.921	161		48.842	524
26.9341	350		26.9341	157		48.8683	519
26.9473	361		26.9473	166		48.8945	533
26.9604	349		26.9604	166		48.9208	530
26.9735	345		26.9735	158		48.9471	520
26.9867	333		26.9867	158		48.9733	513
26.9998	335		26.9998	141		48.9996	517
27.0129	332		27.0129	134		49.0258	518
27.026	331		27.026	161		49.0521	541
27.0392	349		27.0392	156		49.0784	521
27.0523	346		27.0523	131		49.1046	539
27.0654	337		27.0654	140		49.1309	520
27.0786	345		27.0786	142		49.1572	534
27.0917	340		27.0917	115		49.1834	538
27.1048	318		27.1048	137		49.2097	563
27.118	321		27.118	150		49.2359	555
27.1311	335		27.1311	160		49.2622	573
27.1442	335		27.1442	157		49.2884	553
27.1574	330		27.1574	135		49.3147	561
27.1705	352		27.1705	125		49.341	577
27.1836	344		27.1836	157		49.3672	572
27.1967	361		27.1967	136		49.3935	581
27.2099	347		27.2099	153		49.4198	563
27.223	357		27.223	161		49.446	568
27.2361	338		27.2361	152		49.4723	562
27.2493	352		27.2493	155		49.4985	536
27.2624	345		27.2624	151		49.5248	560
27.2755	337		27.2755	121		49.5511	537
27.2887	346		27.2887	143		49.5773	526
27.3018	346		27.3018	143		49.6036	550
27.3149	333		27.3149	135		49.6298	538
27.328	345		27.328	147		49.6561	521
27.3412	336		27.3412	145		49.6824	509
27.3543	335		27.3543	162		49.7086	516
27.3674	335		27.3674	124		49.7349	533
27.3806	337		27.3806	142		49.7611	531
27.3937	316		27.3937	150		49.7874	543
27.4068	336		27.4068	151		49.8137	535
27.42	332		27.42	141		49.8399	539
27.4331	328		27.4331	150		49.8662	562
27.4462	333		27.4462	142		49.8924	545
27.4593	311		27.4593	169		49.9187	570
27.4725	342		27.4725	115		49.945	535
27.4856	333		27.4856	131		49.9712	558
27.4987	311		27.4987	139		49.9975	557
27.5119	331		27.5119	148		50.0237	536
27.525	326		27.525	148		50.05	557
27.5381	322		27.5381	128		50.0763	538
27.5513	300		27.5513	142		50.1025	555
27.5644	326		27.5644	114		50.1288	552
27.5775	317		27.5775	143		50.1551	524
27.5907	331		27.5907	138		50.1813	521
27.6038	325		27.6038	147		50.2076	542
27.6169	326		27.6169	142		50.2338	532
27.63	314		27.63	148		50.2601	552
27.6432	314		27.6432	149		50.2863	538
27.6563	334		27.6563	118		50.3126	540
27.6694	330		27.6694	137		50.3389	549
27.6826	289		27.6826	137		50.3651	536
27.6957	329		27.6957	148		50.3914	530
27.7088	333		27.7088	124		50.4177	531
27.7219	311		27.7219	154		50.4439	532
27.7351	353		27.7351	139		50.4702	544
27.7482	311		27.7482	146		50.4964	508
27.7613	317		27.7613	163		50.5227	533
27.7745	318		27.7745	137		50.549	514
27.7876	334		27.7876	153		50.5752	520
27.8007	309		27.8007	147		50.6015	527
27.8139	323		27.8139	158		50.6277	531
27.827	321		27.827	132		50.654	556
27.8401	322		27.8401	159		50.6803	547
27.8532	313		27.8532	147		50.7065	546
27.8664	326		27.8664	142		50.7328	554
27.8795	341		27.8795	129		50.759	551
27.8926	314		27.8926	160		50.7853	551
27.9058	316		27.9058	124		50.8116	549
27.9189	302		27.9189	144		50.8378	539
27.932	317		27.932	161		50.8641	557
27.9452	318		27.9452	148		50.8903	557
27.9583	338		27.9583	136		50.9166	564
27.9714	326		27.9714	172		50.9429	522
27.9846	316		27.9846	128		50.9691	541
27.9977	307		27.9977	132		50.9954	537
28.0108	325		28.0108	167		51.0217	523
28.0239	328		28.0239	135		51.0479	541
28.0371	320		28.0371	130		51.0742	544
28.0502	322		28.0502	130		51.1004	560
28.0633	329		28.0633	156		51.1267	547
28.0765	328		28.0765	138		51.1529	523
28.0896	335		28.0896	129		51.1792	552
28.1027	333		28.1027	147		51.2055	546
28.1159	330		28.1159	162		51.2317	531
28.129	314		28.129	148		51.258	549
28.1421	306		28.1421	131		51.2843	546
28.1552	334		28.1552	160		51.3105	528
28.1684	313		28.1684	166		51.3368	558
28.1815	321		28.1815	152		51.363	553
28.1946	323		28.1946	136		51.3893	543
28.2078	307		28.2078	176		51.4156	538
28.2209	337		28.2209	153		51.4418	550
28.234	340		28.234	179		51.4681	551
28.2472	328		28.2472	157		51.4943	549
28.2603	330		28.2603	160		51.5206	562
28.2734	318		28.2734	153		51.5469	579
28.2865	314		28.2865	121		51.5731	573
28.2997	321		28.2997	129		51.5994	544
28.3128	321		28.3128	145		51.6256	578
28.3259	311		28.3259	136		51.6519	562
28.3391	327		28.3391	164		51.6782	577
28.3522	325		28.3522	162		51.7044	572
28.3653	327		28.3653	166		51.7307	560
28.3785	325		28.3785	143		51.7569	590
28.3916	316		28.3916	178		51.7832	606
28.4047	336		28.4047	151		51.8095	578
28.4179	325		28.4179	143		51.8357	575
28.431	333		28.431	161		51.862	621
28.4441	312		28.4441	145		51.8882	592
28.4572	332		28.4572	157		51.9145	612
28.4704	318		28.4704	162		51.9408	623
28.4835	329		28.4835	190		51.967	628
28.4966	333		28.4966	167		51.9933	663
28.5098	315		28.5098	158		52.0196	662
28.5229	318		28.5229	157		52.0458	717
28.536	304		28.536	157		52.0721	681
28.5492	318		28.5492	178		52.0983	742
28.5623	311		28.5623	173		52.1246	764
28.5754	329		28.5754	165		52.1508	823
28.5886	310		28.5886	152		52.1771	852
28.6017	333		28.6017	133		52.2034	996
28.6148	328		28.6148	174		52.2296	1092
28.6279	301		28.6279	167		52.2559	1379
28.6411	319		28.6411	147		52.2822	1827
28.6542	327		28.6542	156		52.3084	3070
28.6673	304		28.6673	154		52.3347	5604
28.6805	332		28.6805	153		52.3609	7931
28.6936	348		28.6936	152		52.3872	8846
28.7067	313		28.7067	167		52.4135	10036
28.7199	321		28.7199	148		52.4397	9893
28.733	311		28.733	146		52.466	7092
28.7461	303		28.7461	151		52.4922	5805
28.7592	317		28.7592	138		52.5185	5152
28.7724	315		28.7724	154		52.5448	5384
28.7855	304		28.7855	155		52.571	5322
28.7986	317		28.7986	118		52.5973	3874
28.8118	325		28.8118	149		52.6235	2159
28.8249	318		28.8249	156		52.6498	1299
28.838	312		28.838	129		52.6761	1004
28.8512	315		28.8512	151		52.7023	829
28.8643	316		28.8643	140		52.7286	760
28.8774	302		28.8774	156		52.7548	705
28.8905	321		28.8905	121		52.7811	659
28.9037	332		28.9037	139		52.8074	673
28.9168	319		28.9168	122		52.8336	626
28.9299	326		28.9299	138		52.8599	626
28.9431	313		28.9431	164		52.8862	604
28.9562	335		28.9562	161		52.9124	577
28.9693	325		28.9693	151		52.9387	595
28.9825	321		28.9825	133		52.9649	579
28.9956	338		28.9956	151		52.9912	565
29.0087	343		29.0087	144		53.0174	575
29.0219	349		29.0219	137		53.0437	561
29.035	336		29.035	141		53.07	558
29.0481	331		29.0481	135		53.0962	540
29.0612	339		29.0612	141		53.1225	566
29.0744	336		29.0744	144		53.1488	530
29.0875	356		29.0875	129		53.175	532
29.1006	346		29.1006	140		53.2013	533
29.1138	340		29.1138	122		53.2275	538
29.1269	278		29.1269	144		53.2538	535
29.14	294		29.14	132		53.2801	537
29.1532	355		29.1532	146		53.3063	540
29.1663	372		29.1663	131		53.3326	529
29.1794	292		29.1794	131		53.3588	534
29.1925	319		29.1925	137		53.3851	523
29.2057	276		29.2057	124		53.4114	516
29.2188	281		29.2188	142		53.4376	512
29.2319	284		29.2319	141		53.4639	532
29.2451	296		29.2451	156		53.4901	527
29.2582	298		29.2582	123		53.5164	555
29.2713	339		29.2713	159		53.5427	539
29.2844	319		29.2844	135		53.5689	532
29.2976	334		29.2976	144		53.5952	517
29.3107	304		29.3107	149		53.6215	541
29.3238	320		29.3238	132		53.6477	527
29.337	295		29.337	134		53.674	531
29.3501	312		29.3501	132		53.7002	512
29.3632	297		29.3632	146		53.7265	518
29.3764	325		29.3764	121		53.7527	519
29.3895	317		29.3895	127		53.779	507
29.4026	317		29.4026	111		53.8053	513
29.4158	332		29.4158	138		53.8315	519
29.4289	303		29.4289	124		53.8578	503
29.442	311		29.442	138		53.8841	521
29.4551	305		29.4551	120		53.9103	522
29.4683	304		29.4683	150		53.9366	521
29.4814	303		29.4814	141		53.9628	530
29.4945	310		29.4945	139		53.9891	513
29.5077	323		29.5077	149		54.0153	497
29.5208	297		29.5208	119		54.0416	532
29.5339	300		29.5339	140		54.0679	520
29.5471	308		29.5471	121		54.0941	510
29.5602	321		29.5602	139		54.1204	500
29.5733	295		29.5733	123		54.1467	503
29.5864	308		29.5864	143		54.1729	498
29.5996	305		29.5996	135		54.1992	510
29.6127	318		29.6127	141		54.2254	519
29.6258	308		29.6258	114		54.2517	525
29.639	304		29.639	132		54.278	527
29.6521	312		29.6521	150		54.3042	508
29.6652	315		29.6652	136		54.3305	518
29.6784	316		29.6784	109		54.3567	503
29.6915	313		29.6915	131		54.383	510
29.7046	305		29.7046	132		54.4093	521
29.7177	296		29.7177	137		54.4355	517
29.7309	309		29.7309	114		54.4618	503
29.744	316		29.744	112		54.488	536
29.7571	309		29.7571	126		54.5143	537
29.7703	303		29.7703	130		54.5406	509
29.7834	312		29.7834	138		54.5668	563
29.7965	316		29.7965	103		54.5931	547
29.8097	307		29.8097	115		54.6193	578
29.8228	318		29.8228	145		54.6456	571
29.8359	322		29.8359	112		54.6719	567
29.849	310		29.849	125		54.6981	561
29.8622	303		29.8622	147		54.7244	581
29.8753	294		29.8753	96		54.7507	540
29.8884	299		29.8884	125		54.7769	550
29.9016	302		29.9016	125		54.8032	565
29.9147	292		29.9147	128		54.8294	538
29.9278	297		29.9278	124		54.8557	544
29.941	300		29.941	119		54.882	538
29.9541	303		29.9541	125		54.9082	534
29.9672	297		29.9672	104		54.9345	496
29.9804	311		29.9804	118		54.9607	508
29.9935	304		29.9935	115		54.987	512
30.0066	290		30.0066	124		55.0133	530
30.0197	288		30.0197	127		55.0395	530
30.0329	321		30.0329	105		55.0658	517
30.046	309		30.046	124		55.092	541
30.0591	284		30.0591	132		55.1183	529
30.0723	287		30.0723	109		55.1446	525
30.0854	301		30.0854	111		55.1708	506
30.0985	322		30.0985	119		55.1971	530
30.1117	313		30.1117	123		55.2233	533
30.1248	294		30.1248	110		55.2496	529
30.1379	304		30.1379	109		55.2759	539
30.1511	293		30.1511	113		55.3021	520
30.1642	290		30.1642	120		55.3284	529
30.1773	303		30.1773	126		55.3546	537
30.1904	305		30.1904	122		55.3809	523
30.2036	308		30.2036	122		55.4072	528
30.2167	306		30.2167	118		55.4334	527
30.2298	302		30.2298	119		55.4597	540
30.243	286		30.243	109		55.486	534
30.2561	290		30.2561	121		55.5122	538
30.2692	283		30.2692	101		55.5385	516
30.2824	306		30.2824	113		55.5647	521
30.2955	310		30.2955	138		55.591	508
30.3086	287		30.3086	110		55.6172	535
30.3217	318		30.3217	121		55.6435	550
30.3349	299		30.3349	108		55.6698	545
30.348	307		30.348	120		55.696	538
30.3611	309		30.3611	131		55.7223	542
30.3743	295		30.3743	128		55.7486	563
30.3874	294		30.3874	123		55.7748	545
30.4005	310		30.4005	110		55.8011	567
30.4137	280		30.4137	115		55.8273	597
30.4268	295		30.4268	116		55.8536	610
30.4399	288		30.4399	111		55.8798	619
30.4531	278		30.4531	119		55.9061	633
30.4662	318		30.4662	129		55.9324	731
30.4793	310		30.4793	132		55.9586	771
30.4924	292		30.4924	104		55.9849	849
30.5056	307		30.5056	116		56.0112	868
30.5187	302		30.5187	95		56.0374	878
30.5318	297		30.5318	108		56.0637	849
30.545	301		30.545	123		56.0899	808
30.5581	282		30.5581	109		56.1162	775
30.5712	295		30.5712	107		56.1425	784
30.5844	294		30.5844	111		56.1687	751
30.5975	304		30.5975	111		56.195	736
30.6106	311		30.6106	147		56.2212	720
30.6237	282		30.6237	107		56.2475	645
30.6369	305		30.6369	105		56.2738	627
30.65	297		30.65	120		56.3	590
30.6631	302		30.6631	105		56.3263	603
30.6763	295		30.6763	131		56.3525	577
30.6894	301		30.6894	129		56.3788	585
30.7025	292		30.7025	122		56.4051	601
30.7157	300		30.7157	124		56.4313	580
30.7288	316		30.7288	117		56.4576	558
30.7419	304		30.7419	123		56.4838	562
30.755	313		30.755	113		56.5101	537
30.7682	302		30.7682	120		56.5364	570
30.7813	312		30.7813	132		56.5626	556
30.7944	305		30.7944	121		56.5889	570
30.8076	316		30.8076	130		56.6151	576
30.8207	337		30.8207	121		56.6414	609
30.8338	318		30.8338	124		56.6677	642
30.847	318		30.847	124		56.6939	726
30.8601	313		30.8601	123		56.7202	858
30.8732	325		30.8732	107		56.7465	893
30.8864	329		30.8864	108		56.7727	907
30.8995	303		30.8995	142		56.799	899
30.9126	308		30.9126	109		56.8252	848
30.9257	314		30.9257	112		56.8515	776
30.9389	309		30.9389	122		56.8778	760
30.952	303		30.952	95		56.904	836
30.9651	308		30.9651	98		56.9303	797
30.9783	320		30.9783	111		56.9565	757
30.9914	311		30.9914	119		56.9828	628
31.0045	303		31.0045	132		57.0091	620
31.0176	326		31.0176	119		57.0353	626
31.0308	314		31.0308	133		57.0616	583
31.0439	280		31.0439	104		57.0878	585
31.057	295		31.057	122		57.1141	547
31.0702	286		31.0702	127		57.1404	527
31.0833	280		31.0833	118		57.1666	540
31.0964	280		31.0964	134		57.1929	546
31.1096	311		31.1096	117		57.2191	528
31.1227	313		31.1227	117		57.2454	524
31.1358	291		31.1358	125		57.2717	490
31.1489	309		31.1489	133		57.2979	515
31.1621	276		31.1621	131		57.3242	504
31.1752	308		31.1752	100		57.3505	509
31.1883	287		31.1883	125		57.3767	512
31.2015	314		31.2015	121		57.403	495
31.2146	289		31.2146	111		57.4292	509
[truncated: 4,477 more rows]

## Sheet: Fig. S13
		Cu k-edge XANES																FT k2-weighted EXAFS
Cu foil			Cu3.93/BP			Cu11.3/BP			Cu15.8/BP			Cu2O				Cu foil			Cu3.93/BP			Cu11.3/BP			Cu15.8/BP
energy	Normalized		energy	Normalized		energy	Normalized		energy	Normalized		energy	Normalized			R	FT		R	FT		R	FT		R	FT
8798.82	-0.99862		8968.1	-0.0258		8798.82	1.00518		8803.85	2.00044		8798.82	3.00168			0	0.000901605		0	0.04345		0	0.04574		0	0.0435
8808.79	-0.99902		8968.34	-0.02416		8808.79	1.00326		8813.61	2.00055		8808.79	3.00131			0.03068	0.00623		0.03068	0.04327		0.03068	0.04544		0.09	0.0435
8818.71	-0.99913		8968.59	-0.02253		8818.71	1.00162		8823.33	2.00066		8818.71	3.00108			0.06136	0.01174		0.06136	0.04317		0.06136	0.04458		0.11799	0.04387
8828.75	-0.99936		8968.84	-0.0209		8828.75	1.00028		8833.18	2.00078		8828.75	3.00076			0.09204	0.01609		0.09204	0.04315		0.09204	0.04333		0.14598	0.04338
8838.76	-0.99961		8969.08	-0.01926		8838.76	0.99922		8842.99	2.0009		8838.76	3.00051			0.12272	0.01882		0.12272	0.0432		0.12272	0.04195		0.17397	0.04303
8848.79	-0.99982		8969.35	-0.01763		8848.79	0.99845		8852.81	2.00102		8848.79	3.00024			0.1534	0.01962		0.1534	0.04333		0.1534	0.04075		0.20197	0.04282
8858.72	-1.00001		8969.57	-0.016		8858.72	0.99797		8862.54	2.00114		8858.72	3.00006			0.18408	0.0184		0.18408	0.04353		0.18408	0.04008		0.22996	0.04275
8868.76	-1.00025		8969.83	-0.01437		8868.76	0.99777		8872.38	2.00127		8868.76	2.99981			0.21476	0.01526		0.21476	0.0438		0.21476	0.04017		0.25795	0.04282
8878.79	-1.00036		8970.07	-0.01274		8878.79	0.99787		8882.21	2.0014		8878.79	2.99965			0.24544	0.01058		0.24544	0.04415		0.24544	0.0411		0.28594	0.04303
8888.74	-1.00047		8970.31	-0.01111		8888.74	0.99813		8891.97	2.00153		8888.74	2.99956			0.27612	0.00543		0.27612	0.04457		0.27612	0.04274		0.31393	0.04338
8898.71	-1.00054		8970.58	-0.00948		8898.71	0.99902		8901.74	2.00166		8898.71	2.99948			0.3068	0.0054		0.3068	0.04507		0.3068	0.04481		0.34192	0.04387
8908.76	-1.00053		8970.83	-0.00785		8908.76	0.99997		8911.58	2.00179		8908.76	2.99961			0.33748	0.01125		0.33748	0.04565		0.33748	0.04698		0.36991	0.04495
8918.83	-1.00042		8971.06	-0.00622		8918.83	1.00098		8921.45	2.00193		8918.83	2.99951			0.36816	0.01735		0.36816	0.0463		0.36816	0.04893		0.39791	0.04612
8928.82	-1.00031		8971.31	-0.00459		8928.82	1.00207		8931.24	2.00207		8928.82	2.99979			0.39884	0.02239		0.39884	0.04718		0.39884	0.05043		0.4259	0.04626
8938.72	-0.99967		8971.57	-0.00297		8938.72	1.00311		8940.95	2.00221		8938.72	3.00028			0.42951	0.02574		0.42951	0.04819		0.42951	0.05134		0.45389	0.04627
8948.77	-0.99865		8971.81	-0.00134		8948.77	1.00404		8950.79	2.00235		8948.77	3.00119			0.46019	0.02701		0.46019	0.04925		0.46019	0.05166		0.48188	0.04684
8958.78	-0.99645		8972.04	0.000286517		8958.78	1.0048		8960.6	2.00249		8958.78	3.0033			0.49087	0.02608		0.49087	0.05033		0.49087	0.05149		0.50987	0.04618
8958.99	-0.99639		8972.3	0.00191		8958.99	1.00539		8960.81	2.00264		8958.99	3.00336			0.52155	0.02315		0.52155	0.05136		0.52155	0.05109		0.53786	0.04626
8959.22	-0.99632		8972.53	0.00354		8959.22	1.00573		8961.04	2.00279		8959.22	3.00343			0.55223	0.01898		0.55223	0.05231		0.55223	0.05079		0.56585	0.04767
8959.5	-0.99619		8972.79	0.00516		8959.5	1.00577		8961.31	2.00294		8959.5	3.00351			0.58291	0.01546		0.58291	0.05317		0.58291	0.05098		0.59385	0.04831
8959.75	-0.9961		8973.04	0.00679		8959.75	1.00549		8961.56	2.00309		8959.75	3.00358			0.61359	0.01587		0.61359	0.054		0.61359	0.05201		0.62184	0.04895
8960	-0.99601		8973.28	0.00841		8960	1.00491		8961.8	2.00325		8960	3.00366			0.64427	0.02104		0.64427	0.05485		0.64427	0.05409		0.64983	0.04969
8960.26	-0.99591		8973.56	0.01003		8960.26	1.0041		8962.06	2.0034		8960.26	3.00373			0.67495	0.02827		0.67495	0.05582		0.67495	0.05718		0.67782	0.05059
8960.49	-0.99581		8973.8	0.01166		8960.49	1.00309		8962.28	2.00356		8960.49	3.0038			0.70563	0.03538		0.70563	0.05703		0.70563	0.05842		0.70581	0.05171
8960.74	-0.9957		8974.03	0.01271		8960.74	1.00252		8962.53	2.00372		8960.74	3.00387			0.73631	0.04114		0.73631	0.05858		0.73631	0.0599		0.7338	0.0511
8961	-0.99559		8974.3	0.01354		8961	1.00328		8962.78	2.00389		8961	3.00395			0.76699	0.04484		0.76699	0.06057		0.76699	0.06159		0.7618	0.05279
8961.24	-0.99547		8974.53	0.01434		8961.24	1.00374		8963.01	2.00405		8961.24	3.00402			0.79767	0.04619		0.79767	0.06305		0.79767	0.06351		0.78979	0.05308
8961.49	-0.99535		8974.77	0.01514		8961.49	1.00393		8963.26	2.00422		8961.49	3.00412			0.82835	0.0454		0.82835	0.06609		0.82835	0.06573		0.81778	0.05317
8961.77	-0.99522		8975.02	0.01598		8961.77	1.00411		8963.53	2.00439		8961.77	3.00424			0.85903	0.04343		0.85903	0.06969		0.85903	0.06838		0.84577	0.05591
8962	-0.99511		8975.26	0.0166		8962	1.00431		8963.76	2.0046		8962	3.00435			0.88971	0.04216		0.88971	0.07384		0.88971	0.07159		0.87376	0.0569
8962.26	-0.99499		8975.53	0.01681		8962.26	1.00451		8964.01	2.0048		8962.26	3.00447			0.92039	0.04412		0.92039	0.07853		0.92039	0.07552		0.90175	0.06265
8962.5	-0.99487		8975.77	0.01734		8962.5	1.00472		8964.25	2.00499		8962.5	3.00458			0.95107	0.05083		0.95107	0.0837		0.95107	0.08025		0.92974	0.0688
8962.74	-0.99473		8976.02	0.01794		8962.74	1.00492		8964.49	2.00518		8962.74	3.0047			0.98175	0.06162		0.98175	0.08931		0.98175	0.08578		0.95774	0.07816
8963.01	-0.99459		8976.26	0.0184		8963.01	1.00511		8964.75	2.00539		8963.01	3.00482			1.01243	0.07456		1.01243	0.09529		1.01243	0.09207		0.98573	0.08721
8963.24	-0.99447		8976.51	0.01888		8963.24	1.00528		8964.98	2.00558		8963.24	3.00492			1.04311	0.08767		1.04311	0.10161		1.04311	0.09897		1.01372	0.0924
8963.5	-0.99431		8976.75	0.01979		8963.5	1.00543		8965.23	2.00574		8963.5	3.00503			1.07379	0.09921		1.07379	0.10819		1.07379	0.1063		1.04171	0.09001
8963.76	-0.99416		8977.02	0.02122		8963.76	1.00553		8965.49	2.00588		8963.76	3.00513			1.10447	0.10772		1.10447	0.11474		1.10447	0.11381		1.0697	0.08408
8964	-0.99401		8977.24	0.02351		8964	1.00565		8965.72	2.006		8964	3.00522			1.13515	0.11202		1.13515	0.12103		1.13515	0.12124		1.09769	0.07519
8964.24	-0.99386		8977.49	0.02668		8964.24	1.00577		8965.96	2.00608		8964.24	3.00532			1.16583	0.11114		1.16583	0.12634		1.16583	0.12832		1.12568	0.06701
8964.5	-0.9937		8977.74	0.03071		8964.5	1.00592		8966.21	2.00614		8964.5	3.00543			1.1965	0.1045		1.1965	0.13065		1.1965	0.13474		1.15368	0.06079
8964.74	-0.99355		8978	0.03562		8964.74	1.00609		8966.44	2.00619		8964.74	3.00552			1.22718	0.09202		1.22718	0.13247		1.22718	0.14026		1.18167	0.06339
8965	-0.99336		8978.24	0.04166		8965	1.00627		8966.7	2.00624		8965	3.00565			1.25786	0.07471		1.25786	0.13153		1.25786	0.14462		1.20966	0.07389
8965.24	-0.99319		8978.49	0.04853		8965.24	1.00648		8966.93	2.0063		8965.24	3.00578			1.28854	0.05673		1.28854	0.12976		1.28854	0.14763		1.23765	0.09422
8965.49	-0.99301		8978.74	0.0562		8965.49	1.00672		8967.18	2.00637		8965.49	3.00593			1.31922	0.05132		1.31922	0.1277		1.31922	0.14914		1.26564	0.1138
8965.76	-0.99278		8978.98	0.06466		8965.76	1.00699		8967.44	2.00662		8965.76	3.00609			1.3499	0.07235		1.3499	0.12769		1.3499	0.14911		1.29363	0.13807
8966	-0.99259		8979.24	0.07389		8966	1.0073		8967.68	2.00719		8966	3.00626			1.38058	0.11119		1.38058	0.13005		1.38058	0.14757		1.32162	0.15087
8966.25	-0.99237		8979.48	0.08386		8966.25	1.00764		8967.92	2.00759		8966.25	3.00643			1.41126	0.15815		1.41126	0.1352		1.41126	0.14469		1.34962	0.14868
8966.51	-0.99215		8979.71	0.09455		8966.51	1.00796		8968.18	2.00788		8966.51	3.00662			1.44194	0.20865		1.44194	0.14358		1.44194	0.14079		1.37761	0.12585
8966.75	-0.99195		8979.96	0.10594		8966.75	1.00827		8968.41	2.00817		8966.75	3.00679			1.47262	0.25959		1.47262	0.15557		1.47262	0.13638		1.4056	0.11269
8967.02	-0.99169		8980.22	0.11799		8967.02	1.00855		8968.68	2.00846		8967.02	3.00699			1.5033	0.30822		1.5033	0.17143		1.5033	0.13215		1.43359	0.1106
8967.24	-0.99146		8980.46	0.13069		8967.24	1.0088		8968.89	2.00875		8967.24	3.00714			1.53398	0.35193		1.53398	0.19128		1.53398	0.13897		1.46158	0.12199
8967.51	-0.9912		8980.71	0.144		8967.51	1.00906		8969.16	2.00904		8967.51	3.00733			1.56466	0.38844		1.56466	0.21504		1.56466	0.14777		1.48957	0.15015
8967.74	-0.99095		8980.94	0.15789		8967.74	1.00933		8969.39	2.00934		8967.74	3.00749			1.59534	0.41619		1.59534	0.24244		1.59534	0.18923		1.51756	0.19413
8967.99	-0.99067		8981.22	0.17233		8967.99	1.00961		8969.63	2.00965		8967.99	3.00767			1.62602	0.43508		1.62602	0.27298		1.62602	0.25361		1.54556	0.22368
8968.26	-0.99036		8981.46	0.18729		8968.26	1.00991		8969.9	2.00997		8968.26	3.00788			1.6567	0.44755		1.6567	0.30595		1.6567	0.30525		1.57355	0.25819
8968.51	-0.99005		8981.72	0.20274		8968.51	1.01022		8970.14	2.0103		8968.51	3.00811			1.68738	0.46003		1.68738	0.34044		1.68738	0.36472		1.60154	0.29666
8968.75	-0.98975		8981.96	0.21863		8968.75	1.01055		8970.37	2.01063		8968.75	3.00835			1.71806	0.48396		1.71806	0.37532		1.71806	0.39754		1.62953	0.33768
8969	-0.98944		8982.2	0.23492		8969	1.01092		8970.62	2.01097		8969	3.00865			1.74874	0.53422		1.74874	0.40932		1.74874	0.43089		1.65752	0.3795
8969.26	-0.98905		8982.44	0.25157		8969.26	1.01134		8970.87	2.01132		8969.26	3.00897			1.77942	0.62352		1.77942	0.44104		1.77942	0.4623		1.68551	0.42002
8969.5	-0.98867		8982.69	0.26854		8969.5	1.01182		8971.11	2.01168		8969.5	3.00926			1.8101	0.75705		1.8101	0.46897		1.8101	0.48972		1.71351	0.45688
8969.74	-0.98833		8982.95	0.28571		8969.74	1.01235		8971.34	2.01205		8969.74	3.00951			1.84078	0.93266		1.84078	0.49158		1.84078	0.51154		1.7415	0.48755
8970	-0.9879		8983.19	0.30305		8970	1.0129		8971.6	2.01241		8970	3.00977			1.87146	1.14422		1.87146	0.50734		1.87146	0.52655		1.76949	0.51044
8970.24	-0.98747		8983.44	0.32051		8970.24	1.01345		8971.83	2.01278		8970.24	3.01			1.90214	1.38415		1.90214	0.51487		1.90214	0.53395		1.79748	0.52346
8970.49	-0.98702		8983.68	0.338		8970.49	1.01399		8972.08	2.01315		8970.49	3.01024			1.93282	1.64427		1.93282	0.51373		1.93282	0.53332		1.82547	0.52775
8970.75	-0.98652		8983.93	0.35542		8970.75	1.01454		8972.33	2.01352		8970.75	3.01047			1.9635	1.91599		1.9635	0.50337		1.9635	0.52459		1.85346	0.52508
8970.99	-0.98601		8984.18	0.37267		8970.99	1.01506		8972.57	2.01389		8970.99	3.01068			1.99418	2.19037		1.99418	0.4859		1.99418	0.50808		1.88145	0.51494
8971.27	-0.98537		8984.45	0.38983		8971.27	1.01558		8972.85	2.01426		8971.27	3.01095			2.02485	2.4583		2.02485	0.46385		2.02485	0.48443		1.90945	0.49888
8971.51	-0.98477		8984.68	0.4068		8971.51	1.01609		8973.08	2.01461		8971.51	3.01123			2.05553	2.71071		2.05553	0.43805		2.05553	0.4546		1.93744	0.47584
8971.75	-0.9842		8984.93	0.42363		8971.75	1.01659		8973.31	2.01495		8971.75	3.01151			2.08621	2.93884		2.08621	0.41072		2.08621	0.41989		1.96543	0.44708
8972.02	-0.98346		8985.17	0.44021		8972.02	1.01707		8973.58	2.01525		8972.02	3.01187			2.11689	3.1346		2.11689	0.38186		2.11689	0.38185		1.99342	0.41427
8972.25	-0.98277		8985.42	0.45648		8972.25	1.01756		8973.81	2.01551		8972.25	3.01222			2.14757	3.29088		2.14757	0.35284		2.14757	0.34237		2.02141	0.37935
8972.5	-0.98202		8985.68	0.47245		8972.5	1.01806		8974.05	2.0157		8972.5	3.01262			2.17825	3.40188		2.17825	0.32484		2.17825	0.3036		2.0494	0.33436
8972.75	-0.98112		8985.9	0.48818		8972.75	1.01859		8974.3	2.01582		8972.75	3.01308			2.20893	3.46337		2.20893	0.29881		2.20893	0.26796		2.07739	0.30115
8972.99	-0.9802		8986.14	0.50351		8972.99	1.01919		8974.53	2.01581		8972.99	3.01358			2.23961	3.47291		2.23961	0.27545		2.23961	0.24796		2.10539	0.2613
8973.26	-0.9791		8986.41	0.51836		8973.26	1.01985		8974.79	2.01564		8973.26	3.01414			2.27029	3.42995		2.27029	0.25518		2.27029	0.22582		2.13338	0.22591
8973.5	-0.978		8986.64	0.53265		8973.5	1.02058		8975.03	2.01525		8973.5	3.01467			2.30097	3.33591		2.30097	0.23815		2.30097	0.21717		2.16137	0.18562
8973.76	-0.97673		8986.91	0.54667		8973.76	1.02139		8975.28	2.01459		8973.76	3.01523			2.33165	3.19408		2.33165	0.22428		2.33165	0.20505		2.18936	0.14556
8974	-0.97539		8987.16	0.56076		8974	1.02226		8975.52	2.01361		8974	3.01577			2.36233	3.00949		2.36233	0.21322		2.36233	0.19932		2.21735	0.11041
8974.26	-0.97376		8987.39	0.57429		8974.26	1.02318		8975.77	2.0123		8974.26	3.01633			2.39301	2.78869		2.39301	0.20445		2.39301	0.19652		2.24534	0.0739
8974.49	-0.97205		8987.65	0.58754		8974.49	1.02416		8976	2.01067		8974.49	3.01687			2.42369	2.53943		2.42369	0.19724		2.42369	0.19373		2.27333	0.0614
8974.77	-0.96991		8987.91	0.60087		8974.77	1.0252		8976.27	2.00978		8974.77	3.01751			2.45437	2.27029		2.45437	0.19046		2.45437	0.1908		2.30133	0.082
8974.99	-0.96788		8988.13	0.61437		8974.99	1.02631		8976.49	2.00944		8974.99	3.01811			2.48505	1.99031		2.48505	0.18271		2.48505	0.19138		2.32932	0.11902
8975.25	-0.96518		8988.4	0.62778		8975.25	1.0275		8976.74	2.00987		8975.25	3.01881			2.51573	1.70854		2.51573	0.17369		2.51573	0.19087		2.35731	0.14669
8975.5	-0.96219		8988.63	0.64114		8975.5	1.0288		8976.99	2.01118		8975.5	3.01976			2.54641	1.43371		2.54641	0.16345		2.54641	0.1854		2.3853	0.16881
8975.76	-0.95833		8988.89	0.65416		8975.76	1.03022		8977.24	2.0128		8975.76	3.02083			2.57709	1.17386		2.57709	0.15208		2.57709	0.17875		2.41329	0.18035
8976	-0.95443		8989.12	0.66681		8976	1.03177		8977.48	2.0156		8976	3.02204			2.60777	0.9361		2.60777	0.13969		2.60777	0.161		2.44128	0.19254
8976.25	-0.94943		8989.38	0.6791		8976.25	1.0335		8977.73	2.01942		8976.25	3.02338			2.63845	0.72658		2.63845	0.1265		2.63845	0.14029		2.46927	0.19172
8976.51	-0.94351		8989.63	0.69102		8976.51	1.03544		8977.98	2.0242		8976.51	3.02476			2.66913	0.55053		2.66913	0.11289		2.66913	0.11746		2.49727	0.18685
8976.75	-0.9365		8989.87	0.70259		8976.75	1.03759		8978.21	2.03036		8976.75	3.02595			2.69981	0.41262		2.69981	0.09938		2.69981	0.09344		2.52526	0.18144
8977.01	-0.92774		8990.12	0.7138		8977.01	1.04001		8978.47	2.03754		8977.01	3.02725			2.73049	0.3168		2.73049	0.08653		2.73049	0.06922		2.55325	0.1762
8977.26	-0.91673		8990.37	0.72467		8977.26	1.04273		8978.71	2.04594		8977.26	3.02838			2.76117	0.2637		2.76117	0.07489		2.76117	0.04598		2.58124	0.17481
8977.49	-0.90374		8990.61	0.73523		8977.49	1.04576		8978.94	2.05545		8977.49	3.02946			2.79184	0.24557		2.79184	0.06485		2.79184	0.02567		2.60923	0.17706
8977.73	-0.88721		8990.86	0.74548		8977.73	1.0492		8979.18	2.066		8977.73	3.03068			2.82252	0.24771		2.82252	0.05662		2.82252	0.0157		2.63722	0.17737
8978	-0.86537		8991.09	0.75545		8978	1.05309		8979.44	2.07752		8978	3.03202			2.8532	0.25771		2.8532	0.05021		2.8532	0.02451		2.66521	0.17329
8978.24	-0.84062		8991.36	0.76516		8978.24	1.05756		8979.68	2.08994		8978.24	3.03328			2.88388	0.2695		2.88388	0.04536		2.88388	0.03748		2.69321	0.16421
8978.5	-0.8086		8991.59	0.77462		8978.5	1.06277		8979.93	2.10321		8978.5	3.0351			2.91456	0.2812		2.91456	0.04177		2.91456	0.04847		2.7212	0.14874
8978.73	-0.77932		8991.85	0.78385		8978.73	1.06898		8980.15	2.11728		8978.73	3.03685			2.94524	0.29258		2.94524	0.03933		2.94524	0.05639		2.74919	0.13005
8979.01	-0.73646		8992.11	0.79287		8979.01	1.07653		8980.43	2.13215		8979.01	3.03953			2.97592	0.30374		2.97592	0.03795		2.97592	0.061		2.77718	0.11036
8979.25	-0.70023		8992.35	0.80171		8979.25	1.08593		8980.66	2.14779		8979.25	3.04269			3.0066	0.3149		3.0066	0.03753		3.0066	0.06235		2.80517	0.0904
8979.52	-0.66078		8992.6	0.81036		8979.52	1.09784		8980.93	2.16422		8979.52	3.04712			3.03728	0.32665		3.03728	0.03784		3.03728	0.06068		2.83316	0.07463
8979.75	-0.62798		8992.85	0.81886		8979.75	1.1157		8981.16	2.18144		8979.75	3.05161			3.06796	0.34023		3.06796	0.03857		3.06796	0.05637		2.86116	0.06047
8980	-0.60008		8993.1	0.82722		8980	1.1381		8981.4	2.19947		8980	3.0576			3.09864	0.35752		3.09864	0.03935		3.09864	0.04989		2.88915	0.05151
8980.25	-0.57767		8993.34	0.83544		8980.25	1.16499		8981.64	2.21828		8980.25	3.06428			3.12932	0.38049		3.12932	0.03977		3.12932	0.04181		2.91714	0.04629
8980.5	-0.56178		8993.6	0.84354		8980.5	1.19563		8981.89	2.23787		8980.5	3.07305			3.16	0.41041		3.16	0.03938		3.16	0.03284		2.94513	0.04124
8980.76	-0.55046		8993.84	0.85154		8980.76	1.22741		8982.15	2.25818		8980.76	3.08378			3.19068	0.44711		3.19068	0.03784		3.19068	0.02391		2.97312	0.036
8981	-0.54366		8994.07	0.85943		8981	1.26233		8982.38	2.27916		8981	3.09524			3.22136	0.48892		3.22136	0.03536		3.22136	0.01672		3.00111	0.03145
8981.25	-0.54067		8994.32	0.86723		8981.25	1.29853		8982.63	2.30071		8981.25	3.10948			3.25204	0.53294		3.25204	0.03293		3.25204	0.01444		3.0291	0.02803
8981.49	-0.54031		8994.58	0.87494		8981.49	1.3346		8982.86	2.32273		8981.49	3.12684			3.28272	0.57571		3.28272	0.03099		3.28272	0.0181		3.0571	0.02593
8981.75	-0.5418		8994.81	0.88255		8981.75	1.37069		8983.12	2.34508		8981.75	3.14805			3.3134	0.61378		3.3134	0.02962		3.3134	0.02404		3.08509	0.02519
8982	-0.54442		8995.06	0.89008		8982	1.40441		8983.36	2.36763		8982	3.17988			3.34408	0.64412		3.34408	0.02884		3.34408	0.0298		3.11308	0.02569
8982.27	-0.5474		8995.3	0.8975		8982.27	1.43548		8983.62	2.39026		8982.27	3.22146			3.37476	0.66442		3.37476	0.02863		3.37476	0.03445		3.14107	0.02718
8982.51	-0.54975		8995.56	0.90481		8982.51	1.46297		8983.86	2.41283		8982.51	3.2825			3.40544	0.67332		3.40544	0.02892		3.40544	0.03766		3.16906	0.02931
8982.76	-0.55104		8995.8	0.91199		8982.76	1.48644		8984.1	2.43518		8982.76	3.36367			3.43612	0.67044		3.43612	0.02963		3.43612	0.03933		3.19705	0.03167
8983	-0.55072		8996.05	0.91903		8983	1.50607		8984.34	2.45719		8983	3.46228			3.4668	0.65641		3.4668	0.03061		3.4668	0.03953		3.22504	0.03383
8983.26	-0.54842		8996.3	0.9259		8983.26	1.52267		8984.59	2.47873		8983.26	3.54332			3.49748	0.63282		3.49748	0.03167		3.49748	0.03843		3.25304	0.03538
8983.51	-0.5439		8996.57	0.93258		8983.51	1.5377		8984.84	2.49966		8983.51	3.59712			3.52816	0.60203		3.52816	0.03258		3.52816	0.03629		3.28103	0.03599
8983.74	-0.53865		8996.79	0.93904		8983.74	1.55319		8985.06	2.5199		8983.74	3.6123			3.55884	0.567		3.55884	0.03305		3.55884	0.03347		3.30902	0.03549
8983.98	-0.53135		8997.03	0.94525		8983.98	1.56689		8985.3	2.53935		8983.98	3.62109			3.58952	0.5311		3.58952	0.03273		3.58952	0.03038		3.33701	0.03405
8984.25	-0.52243		8997.3	0.95117		8984.25	1.57994		8985.56	2.55792		8984.25	3.60534			3.62019	0.49781		3.62019	0.03136		3.62019	0.02748		3.365	0.03215
8984.49	-0.51359		8997.54	0.95678		8984.49	1.59223		8985.8	2.57558		8984.49	3.59132			3.65087	0.47058		3.65087	0.02903		3.65087	0.02517		3.39299	0.03013
8984.76	-0.50292		8997.8	0.96204		8984.76	1.60383		8986.06	2.59225		8984.76	3.57153			3.68155	0.45265		3.68155	0.0262		3.68155	0.02368		3.42098	0.02812
8985.01	-0.49318		8998.05	0.96692		8985.01	1.61767		8986.31	2.60793		8985.01	3.55152			3.71223	0.44692		3.71223	0.02326		3.71223	0.02294		3.44898	0.02608
8985.24	-0.4844		8998.28	0.97139		8985.24	1.63165		8986.53	2.62261		8985.24	3.53296			3.74291	0.45571		3.74291	0.0205		3.74291	0.02263		3.47697	0.02389
8985.5	-0.47482		8998.53	0.97543		8985.5	1.6462		8986.79	2.63629		8985.5	3.51288			3.77359	0.48048		3.77359	0.01817		3.77359	0.02228		3.50496	0.02157
8985.76	-0.46519		8998.78	0.97902		8985.76	1.66171		8987.05	2.64913		8985.76	3.49314			3.80427	0.52152		3.80427	0.01646		3.80427	0.02147		3.53295	0.0193
8985.99	-0.45679		8999.04	0.98215		8985.99	1.67627		8987.27	2.66107		8985.99	3.47976			3.83495	0.57775		3.83495	0.01552		3.83495	0.01991		3.56094	0.01729
8986.26	-0.44596		8999.29	0.98483		8986.26	1.69047		8987.54	2.67203		8986.26	3.4687			3.86563	0.64692		3.86563	0.01544		3.86563	0.01751		3.58893	0.01574
8986.5	-0.43586		8999.52	0.98705		8986.5	1.70319		8987.77	2.68216		8986.5	3.46855			3.89631	0.72581		3.89631	0.01626		3.89631	0.01443		3.61692	0.01481
8986.76	-0.42335		8999.79	0.98883		8986.76	1.71396		8988.02	2.69155		8986.76	3.47212			3.92699	0.81053		3.92699	0.01797		3.92699	0.0114		3.64492	0.01465
8986.99	-0.41244		9000.01	0.99018		8986.99	1.72259		8988.25	2.70023		8986.99	3.48316			3.95767	0.89683		3.95767	0.02052		3.95767	0.01039		3.67291	0.00893
8987.26	-0.39857		9000.28	0.99113		8987.26	1.72897		8988.51	2.70832		8987.26	3.49681			3.98835	0.98036		3.98835	0.02385		3.98835	0.01341		3.7009	0.00956
8987.5	-0.38475		9000.52	0.99168		8987.5	1.73316		8988.75	2.71589		8987.5	3.51173			4.01903	1.05695		4.01903	0.02786		4.01903	0.01946		3.72889	0.01096
8987.75	-0.36875		9000.76	0.99186		8987.75	1.73542		8988.99	2.72316		8987.75	3.52584			4.04971	1.12282		4.04971	0.03245		4.04971	0.02693		3.75688	0.01294
8988	-0.35357		9001.01	0.9917		8988	1.73619		8989.24	2.73031		8988	3.53972			4.08039	1.17488		4.08039	0.03751		4.08039	0.03499		3.78487	0.01531
8988.25	-0.33668		9001.25	0.99121		8988.25	1.73588		8989.48	2.73763		8988.25	3.55265			4.11107	1.21088		4.11107	0.04293		4.11107	0.04313		3.81287	0.0178
8988.5	-0.318		9001.5	0.99043		8988.5	1.7351		8989.73	2.74542		8988.5	3.56451			4.14175	1.22959		4.14175	0.04854		4.14175	0.05098		3.84086	0.02016
8988.75	-0.29992		9001.75	0.98938		8988.75	1.73442		8989.97	2.75398		8988.75	3.57655			4.17243	1.23089		4.17243	0.05415		4.17243	0.05823		3.86885	0.02209
8988.98	-0.28075		9001.99	0.98809		8988.98	1.73439		8990.2	2.76246		8988.98	3.58832			4.20311	1.21577		4.20311	0.0565		4.20311	0.06462		3.89684	0.02329
8989.25	-0.25937		9002.24	0.98658		8989.25	1.73547		8990.47	2.77114		8989.25	3.60316			4.23379	1.18633		4.23379	0.05732		4.23379	0.06991		3.92483	0.0236
8989.48	-0.24003		9002.5	0.98487		8989.48	1.73811		8990.69	2.77987		8989.48	3.61849			4.26447	1.14558		4.26447	0.05832		4.26447	0.07395		3.95282	0.02346
8989.74	-0.2181		9002.74	0.983		8989.74	1.74261		8990.95	2.7886		8989.74	3.6386			4.29515	1.09728		4.29515	0.0612		4.29515	0.07661		3.98081	0.02296
8990.01	-0.19485		9002.99	0.98099		8990.01	1.74916		8991.21	2.79801		8990.01	3.66004			4.32583	1.04556		4.32583	0.06076		4.32583	0.07784		4.00881	0.02215
8990.25	-0.17218		9003.23	0.97885		8990.25	1.75788		8991.45	2.80735		8990.25	3.67924			4.35651	0.99453		4.35651	0.05897		4.35651	0.07764		4.0368	0.02108
8990.5	-0.15183		9003.48	0.97662		8990.5	1.76878		8991.69	2.8168		8990.5	3.69614			4.38719	0.94777		4.38719	0.05505		4.38719	0.0761		4.06479	0.01981
8990.76	-0.13116		9003.73	0.97431		8990.76	1.78212		8991.94	2.82643		8990.76	3.71113			4.41786	0.90788		4.41786	0.05025		4.41786	0.07335		4.09278	0.01841
8991.01	-0.11052		9003.97	0.97196		8991.01	1.79733		8992.19	2.83577		8991.01	3.72411			4.44854	0.87615		4.44854	0.04782		4.44854	0.06959		4.12077	0.01697
8991.25	-0.0924		9004.23	0.96957		8991.25	1.81373		8992.42	2.84513		8991.25	3.735			4.47922	0.85256		4.47922	0.04499		4.47922	0.06511		4.14876	0.01556
8991.51	-0.07444		9004.48	0.96717		8991.51	1.83133		8992.68	2.8543		8991.51	3.74682			4.5099	0.83607		4.5099	0.04197		4.5099	0.06024		4.17675	0.01425
8991.75	-0.05859		9004.73	0.96478		8991.75	1.84963		8992.92	2.86329		8991.75	3.75789			4.54058	0.8252		4.54058	0.03896		4.54058	0.05537		4.20475	0.0131
8991.99	-0.04483		9004.98	0.96241		8991.99	1.86803		8993.15	2.87213		8991.99	3.76896			4.57126	0.81856		4.57126	0.03911		4.57126	0.05093		4.23274	0.01214
8992.25	-0.03098		9005.21	0.96008		8992.25	1.88607		8993.4	2.88086		8992.25	3.78105			4.60194	0.81521		4.60194	0.04055		4.60194	0.04736		4.26073	0.01141
8992.51	-0.01977		9005.45	0.95779		8992.51	1.90311		8993.66	2.88949		8992.51	3.79767			4.63262	0.81477		4.63262	0.04135		4.63262	0.04496		4.28872	0.01089
8992.74	-0.01133		9005.7	0.95556		8992.74	1.91891		8993.89	2.89804		8992.74	3.81393			4.6633	0.81723		4.6633	0.04454		4.6633	0.04386		4.31671	0.01058
8992.99	-0.00458		9005.96	0.95339		8992.99	1.93312		8994.13	2.90655		8992.99	3.83452			4.69398	0.8226		4.69398	0.04812		4.69398	0.0439		4.3447	0.01044
8993.23	-0.00047367		9006.2	0.95129		8993.23	1.9456		8994.37	2.91504		8993.23	3.85956			4.72466	0.83061		4.72466	0.04703		4.72466	0.04473		4.37269	0.01044
8993.49	0.00146		9006.46	0.94925		8993.49	1.95628		8994.62	2.92347		8993.49	3.88884			4.75534	0.84039		4.75534	0.0462		4.75534	0.04589		4.40069	0.01052
8993.74	0.0011		9006.7	0.94728		8993.74	1.9651		8994.86	2.93184		8993.74	3.91706			4.78602	0.85047		4.78602	0.04551		4.78602	0.04697		4.42868	0.01065
8993.99	-0.00121		9006.95	0.94537		8993.99	1.9723		8995.11	2.94004		8993.99	3.94725			4.8167	0.85889		4.8167	0.04482		4.8167	0.04761		4.45667	0.01077
8994.25	-0.00529		9007.2	0.94351		8994.25	1.97813		8995.36	2.94799		8994.25	3.97625			4.84738	0.86349		4.84738	0.04393		4.84738	0.0476		4.48466	0.01086
8994.51	-0.01102		9007.45	0.9417		8994.51	1.98282		8995.62	2.95561		8994.51	4.00329			4.87806	0.8622		4.87806	0.04239		4.87806	0.0468		4.51265	0.01091
8994.73	-0.01629		9007.67	0.93993		8994.73	1.98669		8995.84	2.9628		8994.73	4.02243			4.90874	0.85332		4.90874	0.04024		4.90874	0.04514		4.54064	0.0109
8994.98	-0.02328		9007.93	0.93819		8994.98	1.98939		8996.08	2.96944		8994.98	4.03999			4.93942	0.83575		4.93942	0.03759		4.93942	0.04263		4.56863	0.01086
8995.26	-0.03151		9008.18	0.93647		8995.26	1.99118		8996.35	2.97547		8995.26	4.05582			4.9701	0.8091		4.9701	0.03454		4.9701	0.03934		4.59663	0.01081
8995.49	-0.03844		9008.42	0.93475		8995.49	1.99279		8996.58	2.9808		8995.49	4.06539			5.00078	0.77373		5.00078	0.03122		5.00078	0.03536		4.62462	0.01078
8995.76	-0.04652		9008.69	0.93304		8995.76	1.99395		8996.85	2.98535		8995.76	4.07571			5.03146	0.7307		5.03146	0.02777		5.03146	0.03082		4.65261	0.01078
8996.01	-0.05387		9008.93	0.93131		8996.01	1.99462		8997.09	2.98908		8996.01	4.08297			5.06214	0.68171		5.06214	0.02434		5.06214	0.02585		4.6806	0.01082
8996.24	-0.06037		9009.17	0.92955		8996.24	1.99499		8997.32	2.99197		8996.24	4.08985			5.09282	0.62891		5.09282	0.02111		5.09282	0.02062		4.70859	0.01091
8996.5	-0.06729		9009.43	0.92777		8996.5	1.99495		8997.57	2.99401		8996.5	4.09732			5.1235	0.57475		5.1235	0.01821		5.1235	0.01528		4.73658	0.01105
8996.74	-0.07296		9009.67	0.92595		8996.74	1.99469		8997.81	2.99519		8996.74	4.10419			5.15418	0.52171		5.15418	0.01576		5.15418	0.00998		4.76458	0.01121
8997.01	-0.07812		9009.91	0.9241		8997.01	1.99409		8998.07	2.9909		8997.01	4.1111			5.18486	0.47204		5.18486	0.01386		5.18486	0.0049		4.79257	0.01139
8997.26	-0.08259		9010.17	0.92221		8997.26	1.99324		8998.31	2.99222		8997.26	4.1163			5.21553	0.42743		5.21553	0.01256		5.21553	0.00129		4.82056	0.01155
8997.5	-0.08572		9010.4	0.92029		8997.5	1.992		8998.55	2.99313		8997.5	4.11935			5.24621	0.38876		5.24621	0.01188		5.24621	0.00488		4.84855	0.01168
8997.76	-0.08812		9010.67	0.91833		8997.76	1.99036		8998.81	2.9937		8997.76	4.12102			5.27689	0.35594		5.27689	0.01179		5.27689	0.0089		4.87654	0.01176
8997.99	-0.08916		9010.91	0.91636		8997.99	1.98845		8999.03	2.9939		8997.99	4.1212			5.30757	0.328		5.30757	0.01226		5.30757	0.01248		4.90453	0.01176
8998.26	-0.08925		9011.16	0.91437		8998.26	1.98629		8999.3	2.99378		8998.26	4.11912			5.33825	0.30346		5.33825	0.01321		5.33825	0.01557		4.93252	0.01169
8998.51	-0.08809		9011.4	0.91239		8998.51	1.98381		8999.54	2.99339		8998.51	4.1172			5.36893	0.28075		5.36893	0.01454		5.36893	0.01813		4.96052	0.01153
8998.75	-0.08569		9011.65	0.91043		8998.75	1.98106		8999.78	2.99274		8998.75	4.11323			5.39961	0.25864		5.39961	0.01612		5.39961	0.02019		4.98851	0.01127
8999	-0.0822		9011.9	0.90851		8999	1.97801		9000.02	2.99188		8999	4.10809			5.43029	0.23652		5.43029	0.01782		5.43029	0.02174		5.0165	0.0109
8999.24	-0.07746		9012.14	0.90664		8999.24	1.97466		9000.26	2.99087		8999.24	4.10291			5.46097	0.21443		5.46097	0.01948		5.46097	0.02282		5.04449	0.01041
8999.49	-0.07115		9012.39	0.90485		8999.49	1.97112		9000.5	2.98968		8999.49	4.09427			5.49165	0.19297		5.49165	0.02095		5.49165	0.02347		5.07248	0.00974
8999.75	-0.06369		9012.66	0.90316		8999.75	1.96737		9000.75	2.98841		8999.75	4.08403			5.52233	0.17311		5.52233	0.02206		5.52233	0.0237		5.10047	0.00885
8999.99	-0.05629		9012.88	0.90158		8999.99	1.96349		9000.99	2.9871		8999.99	4.0724			5.55301	0.15587		5.55301	0.02266		5.55301	0.02356		5.12846	0.00783
9000.24	-0.04708		9013.14	0.90015		9000.24	1.95966		9001.24	2.98579		9000.24	4.05776			5.58369	0.14197		5.58369	0.02261		5.58369	0.02308		5.15646	0.00677
9000.51	-0.03731		9013.38	0.89887		9000.51	1.95587		9001.5	2.98445		9000.51	4.04277			5.61437	0.13139		5.61437	0.02188		5.61437	0.02231		5.18445	0.00575
9000.75	-0.02743		9013.63	0.89776		9000.75	1.95212		9001.74	2.98314		9000.75	4.02884			5.64505	0.12335		5.64505	0.02088		5.64505	0.02126		5.21244	0.00486
9001	-0.01794		9013.88	0.89683		9001	1.94851		9001.98	2.98189		9001	4.01632			5.67573	0.11653		5.67573	0.01972		5.67573	0.02		5.24043	0.00415
9001.24	-0.0089		9014.12	0.89611		9001.24	1.94511		9002.22	2.98067		9001.24	4.00534			5.70641	0.10952		5.70641	0.01848		5.70641	0.01857		5.26842	0.00368
9001.5	0.0002278		9014.38	0.8956		9001.5	1.94195		9002.47	2.97954		9001.5	3.99493			5.73709	0.10134		5.73709	0.01722		5.73709	0.01703		5.29641	0.00348
9001.75	0.00811		9014.62	0.89534		9001.75	1.93916		9002.71	2.97848		9001.75	3.98562			5.76777	0.09161		5.76777	0.01599		5.76777	0.01545		5.3244	0.00358
9001.99	0.01434		9014.88	0.89532		9001.99	1.93686		9002.95	2.9775		9001.99	3.97718			5.79845	0.08076		5.79845	0.01484		5.79845	0.01393		5.3524	0.00398
9002.25	0.01909		9015.11	0.89557		9002.25	1.93508		9003.2	2.97662		9002.25	3.96922			5.82913	0.07015		5.82913	0.0138		5.82913	0.01255		5.38039	0.00465
9002.51	0.022		9015.36	0.89609		9002.51	1.93379		9003.46	2.97583		9002.51	3.96164			5.85981	0.06217		5.85981	0.0129		5.85981	0.01143		5.40838	0.00557
9002.75	0.02294		9015.6	0.89696		9002.75	1.93296		9003.7	2.97511		9002.75	3.95445			5.89049	0.0597		5.89049	0.01213		5.89049	0.01064		5.43637	0.00668
9003.01	0.02214		9015.87	0.89816		9003.01	1.93256		9003.95	2.97445		9003.01	3.94714			5.92117	0.06402		5.92117	0.01151		5.92117	0.01022		5.46436	0.00792
9003.24	0.01974		9016.11	0.89967		9003.24	1.93261		9004.18	2.97382		9003.24	3.94069			5.95185	0.07341		5.95185	0.01103		5.95185	0.01015		5.49235	0.0092
9003.49	0.01604		9016.35	0.90148		9003.49	1.93309		9004.42	2.97319		9003.49	3.93383			5.98253	0.08496		5.98253	0.01068		5.98253	0.01032		5.52034	0.01042
9003.74	0.01093		9016.6	0.90357		9003.74	1.93396		9004.67	2.97253		9003.74	3.92791			6.0132	0.09628		6.0132	0.01045		6.0132	0.01061		5.54834	0.01148
9004	0.00456		9016.85	0.90591		9004	1.93515		9004.92	2.97181		9004	3.92287			6.04388	0.10584		6.04388	0.01033		6.04388	0.01091		5.57633	0.0123
9004.25	-0.00223		9017.09	0.90849		9004.25	1.93658		9005.16	2.971		9004.25	3.91994			6.07456	0.11272		6.07456	0.0103		6.07456	0.01115		5.60432	0.01289
9004.5	-0.00946		9017.35	0.91128		9004.5	1.93812		9005.41	2.97006		9004.5	3.91831			6.10524	0.11649		6.10524	0.01034		6.10524	0.01128		5.63231	0.01331
9004.75	-0.01663		9017.59	0.91426		9004.75	1.93973		9005.65	2.969		9004.75	3.9175			6.13592	0.1171		6.13592	0.01043		6.13592	0.01129		5.6603	0.01361
9005	-0.02422		9017.83	0.91739		9005	1.94143		9005.9	2.96777		9005	3.91725			6.1666	0.11478		6.1666	0.01055		6.1666	0.01119		5.68829	0.01379
9005.25	-0.03196		9018.09	0.92066		9005.25	1.94324		9006.15	2.96634		9005.25	3.91767			6.19728	0.11003		6.19728	0.01067		6.19728	0.01101		5.71629	0.01389
9005.5	-0.03886		9018.34	0.92404		9005.5	1.94514		9006.39	2.96473		9005.5	3.91809			6.22796	0.10359		6.22796	0.01079		6.22796	0.0108		5.74428	0.01392
9005.73	-0.04461		9018.59	0.92749		9005.73	1.94713		9006.61	2.96289		9005.73	3.91899			6.25864	0.09647		6.25864	0.01088		6.25864	0.01061		5.77227	0.0139
9005.99	-0.05125		9018.83	0.931		9005.99	1.94923		9006.87	2.96085		9005.99	3.9204			6.28932	0.08989		6.28932	0.01096		6.28932	0.01049		5.80026	0.01384
9006.24	-0.05687		9019.07	0.93454		9006.24	1.95137		9007.12	2.95859		9006.24	3.92175			6.32	0.08531		6.32	0.01102		6.32	0.01047		5.82825	0.01375
9006.49	-0.06202		9019.34	0.93809		9006.49	1.95352		9007.36	2.95611		9006.49	3.92392			6.35068	0.08418		6.35068	0.01108		6.35068	0.01056		5.85624	0.01363
9006.76	-0.06738		9019.58	0.94161		9006.76	1.95569		9007.62	2.95342		9006.76	3.92662			6.38136	0.08748		6.38136	0.01114		6.38136	0.01073		5.88423	0.01348
9007	-0.0719		9019.82	0.94509		9007	1.95791		9007.86	2.95052		9007	3.92958			6.41204	0.09534		6.41204	0.01122		6.41204	0.01097		5.91223	0.0133
9007.24	-0.07644		9020.08	0.94851		9007.24	1.96012		9008.1	2.94743		9007.24	3.93293			6.44272	0.10712		6.44272	0.01131		6.44272	0.01123		5.94022	0.01308
9007.5	-0.08112		9020.31	0.95184		9007.5	1.9623		9008.35	2.94416		9007.5	3.93673			6.4734	0.12184		6.4734	0.01141		6.4734	0.01147		5.96821	0.01281
9007.75	-0.0854		9020.55	0.95507		9007.75	1.9644		9008.59	2.94073		9007.75	3.94029			6.50408	0.13849		6.50408	0.01151		6.50408	0.01167		5.9962	0.01249
9007.99	-0.08971		9020.82	0.95819		9007.99	1.96638		9008.83	2.93717		9007.99	3.94367			6.53476	0.15611		6.53476	0.0116		6.53476	0.0118		6.02419	0.01211
9008.25	-0.09402		9021.05	0.96119		9008.25	1.96817		9009.08	2.93351		9008.25	3.94703			6.56544	0.17381		6.56544	0.01166		6.56544	0.01185		6.05218	0.01167
9008.48	-0.09813		9021.31	0.96404		9008.48	1.96978		9009.31	2.92978		9008.48	3.94997			6.59612	0.19067		6.59612	0.01167		6.59612	0.01182		6.08017	0.01118
9008.76	-0.10281		9021.53	0.96676		9008.76	1.97123		9009.58	2.92602		9008.76	3.95322			6.6268	0.20579		6.6268	0.0116		6.6268	0.01171		6.10817	0.01066
9009	-0.10687		9021.79	0.96932		9009	1.97257		9009.82	2.92227		9009	3.95612			6.65748	0.21828		6.65748	0.01143		6.65748	0.01151		6.13616	0.0101
9009.25	-0.11035		9022.05	0.97174		9009.25	1.97379		9010.06	2.91856		9009.25	3.95903			6.68816	0.22729		6.68816	0.0111		6.68816	0.01124		6.16415	0.00954
9009.5	-0.11372		9022.3	0.97399		9009.5	1.97493		9010.31	2.91495		9009.5	3.96206			6.71884	0.23204		6.71884	0.01056		6.71884	0.01089		6.19214	0.009
9009.75	-0.1169		9022.55	0.97609		9009.75	1.97598		9010.55	2.91148		9009.75	3.96531			6.74952	0.2319		6.74952	0.00986		6.74952	0.01044		6.22013	0.00848
9010	-0.11935		9022.79	0.97804		9010	1.97693		9010.8	2.90819		9010	3.96883			6.7802	0.22643		6.7802	0.00905		6.7802	0.0099		6.24812	0.00801
9010.25	-0.12139		9023.04	0.97983		9010.25	1.97776		9011.04	2.90513		9010.25	3.97281			6.81087	0.21542		6.81087	0.00818		6.81087	0.00925		6.27611	0.00761
9010.5	-0.12296		9023.27	0.98148		9010.5	1.9785		9011.29	2.90234		9010.5	3.97814			6.84155	0.19895		6.84155	0.00732		6.84155	0.00847		6.30411	0.00729
9010.76	-0.12402		9023.52	0.98298		9010.76	1.97916		9011.55	2.89987		9010.76	3.98384			6.87223	0.17745		6.87223	0.00651		6.87223	0.00756		6.3321	0.00706
9010.99	-0.12456		9023.79	0.98434		9010.99	1.97973		9011.77	2.89772		9010.99	3.98846			6.90291	0.15183		6.90291	0.00579		6.90291	0.00651		6.36009	0.00692
9011.25	-0.12476		9024.02	0.98557		9011.25	1.98023		9012.03	2.89594		9011.25	3.9933			6.93359	0.12383		6.93359	0.0052		6.93359	0.00533		6.38808	0.00687
9011.49	-0.12462		9024.27	0.98667		9011.49	1.98065		9012.26	2.89455		9011.49	3.99665			6.96427	0.09691		6.96427	0.00477		6.96427	0.00406		6.41607	0.00691
9011.75	-0.12412		9024.5	0.98765		9011.75	1.98097		9012.52	2.89356		9011.75	3.99941			6.99495	0.07843		6.99495	0.00452		6.99495	0.00274		6.44406	0.00702
9012	-0.12339		9024.77	0.98853		9012	1.98117		9012.76	2.89296		9012	4.00169			7.02563	0.07921		7.02563	0.00445		7.02563	0.00164		6.47205	0.0072
9012.24	-0.12249		9025.02	0.9893		9012.24	1.98126		9012.99	2.89275		9012.24	4.003			7.05631	0.10038		7.05631	0.00457		7.05631	0.00167		6.50005	0.00742
9012.51	-0.12129		9025.28	0.99		9012.51	1.98124		9013.26	2.89292		9012.51	4.0045			7.08699	0.1322		7.08699	0.00488		7.08699	0.00286		6.52804	0.00767
9012.75	-0.11997		9025.52	0.99064		9012.75	1.98111		9013.49	2.89344		9012.75	4.00552			7.11767	0.16739		7.11767	0.00537		7.11767	0.00435		6.55603	0.00793
9013.01	-0.11847		9025.76	0.99123		9013.01	1.98091		9013.75	2.89429		9013.01	4.00617			7.14835	0.20228		7.14835	0.00602		7.14835	0.00586		6.58402	0.00819
9013.24	-0.11697		9026.01	0.99179		9013.24	1.98063		9013.98	2.89544		9013.24	4.00674			7.17903	0.23489		7.17903	0.00681		7.17903	0.00731		6.61201	0.00843
9013.5	-0.11531		9026.25	0.99234		9013.5	1.9803		9014.23	2.89689		9013.5	4.00681			7.20971	0.26397		7.20971	0.0077		7.20971	0.00866		6.64	0.00865
9013.74	-0.11347		9026.52	0.99289		9013.74	1.97988		9014.47	2.89859		9013.74	4.0066			7.24039	0.28874		7.24039	0.00867		7.24039	0.00988		6.66799	0.00886
9014.01	-0.11133		9026.75	0.99345		9014.01	1.97937		9014.73	2.90052		9014.01	4.00589			7.27107	0.30871		7.27107	0.00967		7.27107	0.01093		6.69599	0.00905
9014.25	-0.10934		9026.99	0.99404		9014.25	1.9788		9014.97	2.90268		9014.25	4.00478			7.30175	0.32367		7.30175	0.01066		7.30175	0.01181		6.72398	0.00925
9014.5	-0.10687		9027.25	0.99458		9014.5	1.97815		9015.21	2.90503		9014.5	4.00349			7.33243	0.3336		7.33243	0.01159		7.33243	0.01251		6.75197	0.00946
9014.74	-0.10442		9027.49	0.99507		9014.74	1.97742		9015.45	2.90758		9014.74	4.00218			7.36311	0.33868		7.36311	0.0124		7.36311	0.01304		6.77996	0.00971
9015	-0.10169		9027.75	0.99553		9015	1.9766		9015.7	2.9103		9015	4.00111			7.39379	0.33922		7.39379	0.01306		7.39379	0.01341		6.80795	0.01
9015.24	-0.09872		9027.98	0.99594		9015.24	1.97571		9015.94	2.91319		9015.24	4.00019			7.42447	0.33564		7.42447	0.01351		7.42447	0.01365		6.83594	0.01035
9015.51	-0.09541		9028.24	0.99631		9015.51	1.97475		9016.2	2.91624		9015.51	3.99948			7.45515	0.32842		7.45515	0.01379		7.45515	0.01378		6.86394	0.01076
9015.74	-0.09223		9028.47	0.99663		9015.74	1.97365		9016.43	2.91946		9015.74	3.99906			7.48583	0.3181		7.48583	0.01395		7.48583	0.01382		6.89193	0.01122
9015.99	-0.0888		9028.73	0.99691		9015.99	1.97247		9016.67	2.92283		9015.99	3.99886			7.51651	0.30526		7.51651	0.01404		7.51651	0.0138		6.91992	0.01172
9016.25	-0.08509		9028.96	0.99715		9016.25	1.9712		9016.93	2.92636		9016.25	3.99869			7.54719	0.29046		7.54719	0.01404		7.54719	0.01375		6.94791	0.01224
9016.5	-0.08112		9029.24	0.99734		9016.5	1.96986		9017.17	2.93003		9016.5	3.99861			7.57787	0.27431		7.57787	0.01399		7.57787	0.01369		6.9759	0.01275
9016.75	-0.07703		9029.48	0.99749		9016.75	1.96843		9017.42	2.93383		9016.75	3.99842			7.60854	0.25743		7.60854	0.01389		7.60854	0.01362		7.00389	0.01321
9017	-0.0732		9029.7	0.9976		9017	1.96697		9017.66	2.93776		9017	3.99796			7.63922	0.24046		7.63922	0.01374		7.63922	0.01354		7.03188	0.01358
9017.25	-0.06893		9029.97	0.99766		9017.25	1.96547		9017.9	2.94181		9017.25	3.99721			7.6699	0.22406		7.6699	0.01354		7.6699	0.01344		7.05988	0.01383
9017.51	-0.06434		9030.2	0.99768		9017.51	1.96398		9018.16	2.94594		9017.51	3.99555			7.70058	0.20888		7.70058	0.01331		7.70058	0.01331		7.08787	0.01392
9017.76	-0.06019					9017.76	1.9625		9018.4	2.95016		9017.76	3.993			7.73126	0.19549		7.73126	0.01303		7.73126	0.01313		7.11586	0.01382
9018	-0.05598					9018	1.96102		9018.64	2.95443		9018	3.98994			7.76194	0.18432		7.76194	0.01271		7.76194	0.0129		7.14385	0.01355
9018.26	-0.05157					9018.26	1.95955		9018.9	2.95874		9018.26	3.98585			7.79262	0.17551		7.79262	0.01236		7.79262	0.0126		7.17184	0.01311
9018.49	-0.04757					9018.49	1.9581		9019.12	2.96307		9018.49	3.98241			7.8233	0.16892		7.8233	0.01196		7.8233	0.01223		7.19983	0.01254
9018.74	-0.04331					9018.74	1.95666		9019.37	2.96738		9018.74	3.97873			7.85398	0.16405		7.85398	0.01152		7.85398	0.01179		7.22782	0.01192
9019.01	-0.03908					9019.01	1.95523		9019.63	2.97165		9019.01	3.97499			7.88466	0.16022		7.88466	0.01105		7.88466	0.01128		7.25582	0.01129
9019.24	-0.03528					9019.24	1.95385		9019.85	2.9761		9019.24	3.97202			7.91534	0.15665		7.91534	0.01056		7.91534	0.01073		7.28381	0.01073
9019.5	-0.03098					9019.5	1.95253		9020.11	2.98066		9019.5	3.9686			7.94602	0.15265		7.94602	0.01005		7.94602	0.01014		7.3118	0.01029
9019.73	-0.02722					9019.73	1.95123		9020.34	2.98528		9019.73	3.96552			7.9767	0.14771		7.9767	0.00954		7.9767	0.00955		7.33979	0.01002
9019.99	-0.02326					9019.99	1.94999		9020.59	2.98985		9019.99	3.96199			8.00738	0.14156		8.00738	0.00904		8.00738	0.00896		7.36778	0.00992
9020.25	-0.01924					9020.25	1.94879		9020.85	2.99429		9020.25	3.95825			8.03806	0.13424		8.03806	0.00857		8.03806	0.00841		7.39577	0.01002
9020.5	-0.01529					9020.5	1.94763		9021.09	2.99854		9020.5	3.95407			8.06874	0.12607		8.06874	0.00815		8.06874	0.00792		7.42376	0.01029
9020.75	-0.01142					9020.75	1.9465		9021.34	3.00254		9020.75	3.94972			8.09942	0.11768		8.09942	0.00778		8.09942	0.00751		7.45176	0.01071
9021	-0.00784					9021	1.94541		9021.58	3.00623		9021	3.94504			8.1301	0.10994		8.1301	0.00748		8.1301	0.00718		7.47975	0.01122
9021.25	-0.00399					9021.25	1.94437		9021.83	3.00959		9021.25	3.94009			8.16078	0.10386		8.16078	0.00725		8.16078	0.00694		7.50774	0.01176
9021.49	-0.00037305					9021.49	1.94338		9022.06	3.01258		9021.49	3.93628			8.19146	0.10037		8.19146	0.0071		8.19146	0.00681		7.53573	0.01226
9021.74	0.00337					9021.74	1.94244		9022.31	3.0152		9021.74	3.93241			8.22214	0.09995		8.22214	0.00704		8.22214	0.00677		7.56372	0.01264
9022.01	0.00703					9022.01	1.94152		9022.57	3.01747		9022.01	3.92832			8.25282	0.10246		8.25282	0.00704		8.25282	0.00682		7.59171	0.01285
9022.24	0.01034					9022.24	1.94061		9022.8	3.01945		9022.24	3.92556			8.2835	0.10717		8.2835	0.00711		8.2835	0.00696		7.6197	0.01283
9022.49	0.01376					9022.49	1.93975		9023.04	3.02119		9022.49	3.92342			8.31418	0.11308		8.31418	0.00723		8.31418	0.00716		7.6477	0.01254
9022.73	0.01714					9022.73	1.9389		9023.27	3.0227		9022.73	3.92137			8.34486	0.11921		8.34486	0.0074		8.34486	0.00742		7.67569	0.01198
9023	0.02053					9023	1.93808		9023.54	3.02399		9023	3.91902			8.37554	0.12483		8.37554	0.00759		8.37554	0.0077		7.70368	0.01115
9023.25	0.02328					9023.25	1.93733		9023.79	3.025		9023.25	3.91715			8.40621	0.12944		8.40621	0.0078		8.40621	0.00801		7.73167	0.0101
9023.51	0.02624					9023.51	1.93662		9024.04	3.0257		9023.51	3.91541			8.43689	0.1328		8.43689	0.00802		8.43689	0.0083		7.75966	0.00938
9023.76	0.02865					9023.76	1.93591		9024.28	3.02608		9023.76	3.91378			8.46757	0.13489		8.46757	0.00824		8.46757	0.00857		7.78765	0.00858
9024	0.0308					9024	1.93524		9024.52	3.02615		9024	3.91218			8.49825	0.13587		8.49825	0.00847		8.49825	0.00881		7.81565	0.00769
9024.25	0.03277					9024.25	1.93461		9024.76	3.02597		9024.25	3.91032			8.52893	0.13602		8.52893	0.00871		8.52893	0.00901		7.84364	0.00671
9024.49	0.03426					9024.49	1.93398		9025	3.02559		9024.49	3.90828			8.55961	0.13568		8.55961	0.00896		8.55961	0.00917		7.87163	0.00565
9024.76	0.03546					9024.76	1.9334		9025.27	3.02504		9024.76	3.90603			8.59029	0.1352		8.59029	0.00924		8.59029	0.00931		7.89962	0.00451
9025	0.03606					9025	1.93287		9025.5	3.0243		9025	3.90421			8.62097	0.13487		8.62097	0.00954		8.62097	0.00944		7.92761	0.00328
9025.24	0.03638					9025.24	1.93242		9025.74	3.02335		9025.24	3.90266			8.65165	0.13488		8.65165	0.00987		8.65165	0.0096		7.9556	0.00197
9025.5	0.03626					9025.5	1.93206		9025.99	3.02216		9025.5	3.90101			8.68233	0.13527		8.68233	0.01023		8.68233	0.00981		7.98359	0.000571476
9025.75	0.0356					9025.75	1.93164		9026.24	3.02073		9025.75	3.89943			8.71301	0.13597		8.71301	0.01063		8.71301	0.0101		8.01159	0.000451363
9026.01	0.03449					9026.01	1.93119		9026.49	3.01907		9026.01	3.89825			8.74369	0.13679		8.74369	0.01106		8.74369	0.01048
9026.24	0.0331					9026.24	1.93074		9026.72	3.01723		9026.24	3.89757			8.77437	0.13748		8.77437	0.0115		8.77437	0.01096
9026.5	0.03113					9026.5	1.93031		9026.97	3.01527		9026.5	3.89682			8.80505	0.13778		8.80505	0.01194		8.80505	0.01152
9026.74	0.02903					9026.74	1.92989		9027.2	3.01321		9026.74	3.89614			8.83573	0.13746		8.83573	0.01237		8.83573	0.01212
9027	0.02615					9027	1.92956		9027.46	3.01106		9027	3.89537			8.86641	0.13632		8.86641	0.01275		8.86641	0.01273
9027.24	0.02341					9027.24	1.92936		9027.69	3.00883		9027.24	3.8947			8.89709	0.13423		8.89709	0.01306		8.89709	0.01329
9027.51	0.01991					9027.51	1.92932		9027.96	3.00652		9027.51	3.89391			8.92777	0.13112		8.92777	0.01328		8.92777	0.01376
9027.75	0.01652					9027.75	1.92946		9028.2	3.00414		9027.75	3.89322			8.95845	0.127		8.95845	0.01338		8.95845	0.01409
9027.98	0.01345					9027.98	1.92985		9028.42	3.00171		9027.98	3.89256			8.98913	0.12192		8.98913	0.01336		8.98913	0.01425
9028.25	0.0092					9028.25	1.93051		9028.69	2.99929		9028.25	3.89178			9.01981	0.11597		9.01981	0.01321		9.01981	0.01423
9028.49	0.00581					9028.49	1.9315		9028.92	2.99697		9028.49	3.89123			9.05049	0.10931					9.05049	0.01399
9028.72	0.002					9028.72	1.93287		9029.15	2.99483		9028.72	3.89067			9.08117	0.1021					9.08117	0.01356
9029.71	-0.01394					9029.71	1.9347		9030.12	2.99293		9029.71	3.88891			9.11185	0.09458					9.11185	0.01294
9030.71	-0.03006					9030.71	1.93699		9031.09	2.99132		9030.71	3.88801			9.14253	0.08701					9.14253	0.01218
9031.69	-0.0444					9031.69	1.93972		9032.06	2.99003		9031.69	3.88784			9.17321	0.07969					9.17321	0.01133
9032.69	-0.05577					9032.69	1.94281		9033.04	2.98903		9032.69	3.88932			9.20388	0.07298					9.20388	0.01048
9033.7	-0.06392					9033.7	1.94636		9034.03	2.98828		9033.7	3.89207			9.23456	0.06724					9.23456	0.00975
9034.73	-0.06932					9034.73	1.95034		9035.03	2.98774		9034.73	3.89642			9.26524	0.06285					9.26524	0.00925
9035.74	-0.07197					9035.74	1.95471		9036.02	2.9874		9035.74	3.90366			9.29592	0.06006					9.29592	0.00907
9036.78	-0.07211					9036.78	1.95943		9037.04	2.98721		9036.78	3.91223			9.3266	0.05894					9.3266	0.00926
9037.83	-0.06975					9037.83	1.96446		9038.08	2.98712		9037.83	3.92019			9.35728	0.0593					9.35728	0.00977
9038.88	-0.06555					9038.88	1.96973		9039.11	2.9871		9038.88	3.92941			9.38796	0.06074					9.38796	0.01048
9039.95	-0.06048					9039.95	1.9751		9040.15	2.98711		9039.95	3.93769			9.41864	0.06276					9.41864	0.01128
9041.02	-0.05601					9041.02	1.98046		9041.2	2.98721		9041.02	3.94339			9.44932	0.06488					9.44932	0.01203
9042.11	-0.05337					9042.11	1.98571		9042.27	2.98743		9042.11	3.951			9.48	0.06668					9.48	0.01267
9043.17	-0.05312					9043.17	1.99072		9043.31	2.98781		9043.17	3.96067			9.51068	0.06784					9.51068	0.01311
9044.29	-0.05429					9044.29	1.99537		9044.41	2.98834		9044.29	3.97079			9.54136	0.06817					9.54136	0.01331
9045.41	-0.0549					9045.41	1.99957		9045.5	2.98896		9045.41	3.98108			9.57204	0.06758					9.57204	0.01326
9046.52	-0.05315					9046.52	2.00326		9046.59	2.98963		9046.52	3.99166			9.60272	0.06608					9.60272	0.01294
9047.67	-0.04859					9047.67	2.00637		9047.72	2.99024		9047.67	3.99756			9.6334	0.06386
9048.81	-0.04262					9048.81	2.00886		9048.84	2.99076		9048.81	4.00122			9.66408	0.06119
9049.95	-0.03693					9049.95	2.01077		9049.95	2.99113		9049.95	4.00199			9.69476	0.05853
9051.11	-0.03307					9051.11	2.01209		9051.09	2.99134		9051.11	3.9988			9.72544	0.05644
9052.28	-0.03146					9052.28	2.01284		9052.23	2.9914		9052.28	3.99377			9.75612	0.05555
9053.44	-0.03074					9053.44	2.01306		9053.37	2.99133		9053.44	3.98777			9.7868	0.05632
9054.63	-0.02909					9054.63	2.01278		9054.54	2.99118		9054.63	3.98497			9.81748	0.05896
9055.83	-0.02519					9055.83	2.01202		9055.72	2.99099		9055.83	3.98362			9.84816	0.06326
9057.04	-0.019					9057.04	2.01083		9056.9	2.99083		9057.04	3.9831			9.87884	0.06876
9058.23	-0.01127					9058.23	2.00926		9058.07	2.99073		9058.23	3.98361			9.90952	0.07489
9059.47	-0.00333					9059.47	2.0074		9059.28	2.99075		9059.47	3.98411			9.9402	0.08113
9060.71	0.00351					9060.71	2.00529		9060.49	2.9909		9060.71	3.98377			9.97088	0.08701
9061.94	0.00893					9061.94	2.003		9061.7	2.99116		9061.94	3.98325
9063.21	0.01401					9063.21	2.00058		9062.94	2.99152		9063.21	3.98221
9064.45	0.01904					9064.45	1.99809		9064.16	2.99189		9064.45	3.98068
9065.74	0.02505					9065.74	1.99555		9065.43	2.9922		9065.74	3.9804
9066.98	0.03197					9066.98	1.99304		9066.64	2.99238		9066.98	3.98151
9068.31	0.04017					9068.31	1.99065		9067.94	2.99241		9068.31	3.9839
9069.59	0.04769					9069.59	1.98843		9069.2	2.99232		9069.59	3.98633
9070.91	0.05317					9070.91	1.98641		9070.49	2.99223		9070.91	3.98982
9072.22	0.055					9072.22	1.98462		9071.78	2.99223		9072.22	3.99388
9073.55	0.05259					9073.55	1.9831		9073.08	2.99245		9073.55	3.99767
9074.88	0.04634					9074.88	1.98181		9074.38	2.99291		9074.88	4.00152
9076.22	0.03669					9076.22	1.98076		9075.7	2.9934		9076.22	4.00403
9077.58	0.02497					9077.58	1.97995		9077.03	2.99388		9077.58	4.00656
9078.95	0.0128					9078.95	1.9794		9078.37	2.99436		9078.95	4.00907
9080.31	0.00191					9080.31	1.9791		9079.7	2.99487		9080.31	4.0108
9081.7	-0.00797					9081.7	1.97905		9081.07	2.99548		9081.7	4.01232
9083.08	-0.01709					9083.08	1.97925		9082.42	2.99621		9083.08	4.01331
9084.5	-0.02547					9084.5	1.97964		9083.81	2.9971		9084.5	4.01406
9085.88	-0.03141					9085.88	1.98023		9085.16	2.99818		9085.88	4.01404
9087.3	-0.03508					9087.3	1.98098		9086.56	2.99945		9087.3	4.01296
9088.74	-0.03787					9088.74	1.98189		9087.96	3.00091		9088.74	4.00941
9090.18	-0.04249					9090.18	1.98295		9089.38	3.00254		9090.18	4.00586
9091.6	-0.04972					9091.6	1.9842		9090.77	3.00425		9091.6	4.00163
9093.09	-0.05918					9093.09	1.98557		9092.23	3.00591		9093.09	3.99449
9094.56	-0.06851					9094.56	1.98708		9093.67	3.00735		9094.56	3.98825
9096.03	-0.07597					9096.03	1.98869		9095.11	3.00843		9096.03	3.98084
9097.49	-0.08005					9097.49	1.99037		9096.54	3.00906		9097.49	3.97606
9098.99	-0.08001					9098.99	1.99215		9098.01	3.00923		9098.99	3.97094
9100.49	-0.07603					9100.49	1.99399		9099.48	3.00899		9100.49	3.96536
9102.02	-0.06865					9102.02	1.99586		9100.98	3.00841		9102.02	3.96118
9103.54	-0.059					9103.54	1.99777		9102.47	3.00759		9103.54	3.95757
9105.07	-0.04823					9105.07	1.99963		9103.97	3.00658		9105.07	3.95625
9106.62	-0.03719					9106.62	2.00136		9105.49	3.00544		9106.62	3.95521
9108.14	-0.02779					9108.14	2.00287		9106.97	3.00421		9108.14	3.95538
9109.72	-0.01953					9109.72	2.0042		9108.52	3.00297		9109.72	3.95716
9111.28	-0.01343					9111.28	2.00522		9110.05	3.00179		9111.28	3.96008
9112.86	-0.00945					9112.86	2.00593		9111.61	3.00075		9112.86	3.96349
9114.45	-0.00773					9114.45	2.00632		9113.16	2.99987		9114.45	3.96873
9116.06	-0.00738					9116.06	2.00646		9114.74	2.99917		9116.06	3.97375
9117.65	-0.00696					9117.65	2.00628		9116.3	2.99862		9117.65	3.97869
9119.24	-0.00482					9119.24	2.00589		9117.86	2.99823		9119.24	3.98151
9120.9	0.0007754					9120.9	2.00534		9119.48	2.99801		9120.9	3.9841
9122.52	0.01079					9122.52	2.0047		9121.07	2.998		9122.52	3.98603
9124.16	0.02518					9124.16	2.00406		9122.67	2.9982		9124.16	3.98759
9125.84	0.04273					9125.84	2.00348		9124.32	2.99861		9125.84	3.9889
9127.48	0.05928					9127.48	2.003		9125.93	2.99921		9127.48	3.99017
9129.16	0.07154					9129.16	2.00268		9127.58	2.99994		9129.16	3.99155
9130.82	0.07804					9130.82	2.00248		9129.2	3.00075		9130.82	3.99286
9132.51	0.07951					9132.51	2.0024		9130.86	3.00164		9132.51	3.99411
9134.22	0.07735					9134.22	2.0024		9132.54	3.00261		9134.22	3.99537
9135.92	0.07314					9135.92	2.00248		9134.2	3.00365		9135.92	3.99681
9137.61	0.0675					9137.61	2.00255		9135.86	3.00474		9137.61	3.99867
9139.35	0.06051					9139.35	2.00263		9137.57	3.00584		9139.35	4.00106
9141.11	0.05118					9141.11	2.00271		9139.29	3.00693		9141.11	4.00337
9142.86	0.03956					9142.86	2.00282		9141.01	3.00804		9142.86	4.00593
9144.61	0.02565					9144.61	2.00294		9142.72	3.00917		9144.61	4.00778
9146.36	0.01026					9146.36	2.00313		9144.44	3.01035		9146.36	4.00795
9148.15	-0.00612					9148.15	2.00332		9146.18	3.01157		9148.15	4.00749
9149.94	-0.02299					9149.94	2.00351		9147.94	3.01284		9149.94	4.00659
9151.72	-0.03972					9151.72	2.00369		9149.68	3.01417		9151.72	4.00489
9153.52	-0.05572					9153.52	2.00387		9151.45	3.01553		9153.52	4.00312
9155.34	-0.06938					9155.34	2.00404		9153.24	3.01681		9155.34	4.00169
9157.16	-0.0784					9157.16	2.00425		9155.02	3.01791		9157.16	3.9998
9158.97	-0.08172					9158.97	2.00446		9156.79	3.01871		9158.97	3.99848
9160.81	-0.07903					9160.81	2.00469		9158.6	3.01911		9160.81	3.99646
9162.67	-0.07048					9162.67	2.00493		9160.41	3.01911		9162.67	3.996
9164.55	-0.05735					9164.55	2.00517		9162.26	3.01874		9164.55	3.99557
9166.39	-0.04213					9166.39	2.00543		9164.06	3.01808		9166.39	3.99573
9168.29	-0.02655					9168.29	2.00577		9165.92	3.01722		9168.29	3.99639
9170.17	-0.01346					9170.17	2.00618		9167.77	3.01625		9170.17	3.99725
9172.05	-0.00378					9172.05	2.00669		9169.61	3.01523		9172.05	3.99838
9173.97	0.00269					9173.97	2.00727		9171.49	3.0142		9173.97	3.99925
9175.89	0.00626					9175.89	2.0079		9173.37	3.01319		9175.89	3.99969
9177.8	0.00729					9177.8	2.00848		9175.24	3.01219		9177.8	4.00047
9179.73	0.00641					9179.73	2.00901		9177.14	3.01119		9179.73	4.0012
9181.67	0.00489					9181.67	2.00949		9179.04	3.01018		9181.67	4.00196
9183.6	0.0037					9183.6	2.00988		9180.93	3.00911		9183.6	4.00273
9185.57	0.00325					9185.57	2.01016		9182.85	3.00798		9185.57	4.00356
9187.54	0.00325					9187.54	2.01038		9184.79	3.00677		9187.54	4.00436
9189.54	0.00295					9189.54	2.01049		9186.75	3.00549		9189.54	4.00402
9191.51	0.00179					9191.51	2.0105		9188.68	3.0042		9191.51	4.00426
9193.52	-0.00020564					9193.52	2.01044		9190.65	3.00297		9193.52	4.00418
9195.54	-0.00189					9195.54	2.01038		9192.63	3.00192		9195.54	4.00389
9197.55	-0.00111					9197.55	2.01031		9194.6	3.00117		9197.55	4.00342
9199.56	0.0035					9199.56	2.01026		9196.57	3.00081		9199.56	4.00321
9201.61	0.01219					9201.61	2.01026		9198.58	3.00089		9201.61	4.00239
9203.65	0.02332					9203.65	2.01031		9200.58	3.00135		9203.65	4.00166
9205.72	0.03363					9205.72	2.01044		9202.61	3.00212		9205.72	4.00084
9207.78	0.0406					9207.78	2.01061		9204.62	3.00314		9207.78	4.00015
9209.85	0.04384					9209.85	2.01085		9206.66	3.00434		9209.85	3.99896
9211.93	0.04455					9211.93	2.0112		9208.69	3.00572		9211.93	3.99789
9214.01	0.04373					9214.01	2.0116		9210.73	3.00726		9214.01	3.99694
9216.1	0.04139					9216.1	2.01199		9212.78	3.00892		9216.1	3.99578
9218.21	0.03733					9218.21	2.01239		9214.85	3.01065		9218.21	3.99461
9220.34	0.0314					9220.34	2.01274		9216.93	3.01237		9220.34	3.99395
9222.43	0.02369					9222.43	2.01291		9218.99	3.01399		9222.43	3.99342
9224.59	0.01421					9224.59	2.01298		9221.1	3.01546		9224.59	3.99299
9226.77	0.00404					9226.77	2.01297		9223.24	3.01669		9226.77	3.99276
9228.93	-0.00565					9228.93	2.01289		9225.35	3.01761		9228.93	3.99289
9231.11	-0.01463					9231.11	2.01275		9227.49	3.01815		9231.11	3.99295
9233.26	-0.0221					9233.26	2.0126		9229.59	3.01827		9233.26	3.99311
9235.45	-0.02756					9235.45	2.01246		9231.74	3.01799		9235.45	3.99351
9237.65	-0.03062					9237.65	2.01236		9233.89	3.01735		9237.65	3.99386
9239.87	-0.03089					9239.87	2.01232		9236.07	3.01649		9239.87	3.99438
9242.07	-0.02928					9242.07	2.01235		9238.23	3.0155		9242.07	3.9951
9244.29	-0.02687					9244.29	2.0125		9240.4	3.01454		9244.29	3.99598
9246.5	-0.02452					9246.5	2.01279		9242.57	3.01368		9246.5	3.99688
9248.71	-0.02313					9248.71	2.01316		9244.73	3.01297		9248.71	3.99779
9251	-0.02197					9251	2.01362		9246.98	3.01242		9251	3.99871
9253.24	-0.02054					9253.24	2.01412		9249.18	3.012		9253.24	3.99945
9255.51	-0.01875					9255.51	2.01463		9251.4	3.01168		9255.51	4.00013
9257.79	-0.01685					9257.79	2.0151		9253.64	3.01141		9257.79	4.00081
9260.07	-0.01467					9260.07	2.01561		9255.87	3.01117		9260.07	4.00134
9262.37	-0.01181					9262.37	2.01613		9258.12	3.01092		9262.37	4.0018
9264.69	-0.00853					9264.69	2.01667		9260.39	3.01061		9264.69	4.00234
9267	-0.005					9267	2.01722		9262.66	3.01023		9267	4.00276
9269.31	-0.0016					9269.31	2.01775		9264.92	3.00979		9269.31	4.00307
9271.67	0.00141					9271.67	2.01822		9267.23	3.00931		9271.67	4.0033
9274.01	0.00394					9274.01	2.01868		9269.53	3.00881		9274.01	4.00366
9276.34	0.0061					9276.34	2.01909		9271.82	3.00827		9276.34	4.00367
9278.72	0.0081					9278.72	2.01949		9274.15	3.00768		9278.72	4.00366
9281.08	0.00992					9281.08	2.01997		9276.46	3.00704		9281.08	4.00363
9283.48	0.01177					9283.48	2.02049		9278.81	3.00634		9283.48	4.00342
9285.85	0.01359					9285.85	2.02104		9281.14	3.00564		9285.85	4.00328
9288.25	0.01528					9288.25	2.02163		9283.49	3.00502		9288.25	4.00308
9290.66	0.01689					9290.66	2.02224		9285.85	3.00458		9290.66	4.00269
9293.06	0.01841					9293.06	2.02291		9288.19	3.0044		9293.06	4.00238
9295.54	0.0197					9295.54	2.02358		9290.63	3.00449		9295.54	4.00224
9297.94	0.02					9297.94	2.02426		9292.98	3.00482		9297.94	4.00204
9300.39	0.01877					9300.39	2.02496		9295.39	3.00535		9300.39	4.00217
9302.86	0.01639					9302.86	2.02562		9297.8	3.00603		9302.86	4.0025
9305.3	0.01345					9305.3	2.02621		9300.19	3.00685		9305.3	4.00157
9307.78	0.01023					9307.78	2.02673		9302.62	3.00778		9307.78	4.00122
9310.29	0.00683					9310.29	2.02716		9305.09	3.00878		9310.29	4.0012
9312.76	0.00331					9312.76	2.02752		9307.5	3.00979		9312.76	4.00095
9315.26	-0.00022469					9315.26	2.02781		9309.95	3.01075		9315.26	4.00066
9317.78	-0.00271					9317.78	2.02805		9312.42	3.01159		9317.78	4.00054
9320.27	-0.00422					9320.27	2.02828		9314.87	3.01228		9320.27	4.00014
9322.82	-0.00473					9322.82	2.02844		9317.36	3.01278		9322.82	3.99988
9325.36	-0.00446					9325.36	2.02857		9319.85	3.01309		9325.36	3.99982
9327.91	-0.00432					9327.91	2.02869		9322.35	3.01322		9327.91	3.99976
9330.47	-0.00451					9330.47	2.02883		9324.87	3.01319		9330.47	3.99968
9333.04	-0.00583					9333.04	2.02901		9327.38	3.01304		9333.04	3.99959
9335.6	-0.00813					9335.6	2.0292		9329.89	3.01283		9335.6	3.99946
9338.2	-0.011					9338.2	2.02945		9332.44	3.01259		9338.2	3.99931
9340.78	-0.01362					9340.78	2.02974		9334.96	3.01234		9340.78	3.99944
9343.41	-0.01507					9343.41	2.03004		9337.54	3.01209		9343.41	3.99944
9346.03	-0.01467					9346.03	2.03038		9340.11	3.01181		9346.03	3.99949
9348.63	-0.01306					9348.63	2.03082		9342.66	3.01149		9348.63	3.99949
9351.26	-0.01147					9351.26	2.03129		9345.24	3.01113		9351.26	3.99934
9353.88	-0.01042					9353.88	2.03183		9347.81	3.01074		9353.88	3.99923
9356.56	-0.0094					9356.56	2.03243		9350.43	3.01032		9356.56	3.99928
9359.2	-0.00814					9359.2	2.03306		9353.02	3.0099		9359.2	3.99917
9361.9	-0.00655					9361.9	2.03372		9355.66	3.00948		9361.9	3.99921
9364.56	-0.00503					9364.56	2.03437		9358.26	3.00908		9364.56	3.99903
9367.26	-0.0035					9367.26	2.03501		9360.91	3.0087		9367.26	3.99881
9369.97	-0.00197					9369.97	2.03568		9363.57	3.00835		9369.97	3.99881
9372.67	-0.00045756					9372.67	2.03636		9366.22	3.00803		9372.67	3.99883
9375.38	0.0009839					9375.38	2.03702		9368.87	3.00774		9375.38	3.99885
9378.12	0.00245					9378.12	2.03769		9371.55	3.00747		9378.12	3.99893
9380.84	0.00385					9380.84	2.03838		9374.23	3.00724		9380.84	3.9989
9383.59	0.00511					9383.59	2.03904		9376.91	3.00704		9383.59	3.99895
9386.36	0.00613					9386.36	2.03968		9379.63	3.00689		9386.36	3.9992
9389.09	0.00697					9389.09	2.04031		9382.31	3.0068		9389.09	3.99928
9391.87	0.00777					9391.87	2.04095		9385.03	3.00677		9391.87	3.9995
9394.66	0.00846					9394.66	2.04161		9387.77	3.00681		9394.66	3.99961
9397.43	0.00881					9397.43	2.04232		9390.48	3.00694		9397.43	3.99966
9400.25	0.00864					9400.25	2.04304		9393.24	3.00716		9400.25	3.99988
9403.08	0.00795					9403.08	2.04376		9396.02	3.00746		9403.08	4.00008
9405.86	0.00674					9405.86	2.04449		9398.75	3.00782		9405.86	4.00024
9408.67	0.00519					9408.67	2.04518		9401.5	3.0082		9408.67	4.00036
9411.52	0.00328					9411.52	2.0459		9404.29	3.0086		9411.52	4.00043
9414.39	0.00132					9414.39	2.04658		9407.11	3.00897		9414.39	4.00061
9417.22	-0.00033928					9417.22	2.04726		9409.87	3.00933		9417.22	4.00085
9420.08	-0.00144					9420.08	2.04795		9412.68	3.00963		9420.08	4.00096
9422.95	-0.00204					9422.95	2.04868		9415.49	3.00989		9422.95	4.00112
9425.88	-0.00214					9425.88	2.04941		9418.36	3.0101		9425.88	4.00123
9428.76	-0.00193					9428.76	2.05018		9421.18	3.01029		9428.76	4.00135
9431.68	-0.00159					9431.68	2.05096		9424.05	3.01046		9431.68	4.00163
9434.56	-0.00139					9434.56	2.05174		9426.87	3.01063		9434.56	4.00161
9437.51	-0.00134					9437.51	2.05251		9429.76	3.0108		9437.51	4.0018
9440.44	-0.00156					9440.44	2.05331		9432.63	3.01096		9440.44	4.00192
9443.36	-0.00199					9443.36	2.05419		9435.5	3.01109		9443.36	4.00175
9446.33	-0.00269					9446.33	2.05503		9438.4	3.01116		9446.33	4.00184
9449.27	-0.00365					9449.27	2.05585		9441.28	3.01116		9449.27	4.00179
9452.26	-0.00459					9452.26	2.05666		9444.22	3.01109		9452.26	4.00168
9455.21	-0.00527					9455.21	2.0574		9447.1	3.01095		9455.21	4.00164
9458.2	-0.00536					9458.2	2.05803		9450.04	3.0108		9458.2	4.0014
9461.22	-0.0052					9461.22	2.05861		9453	3.01064		9461.22	4.00129
9464.2	-0.00503					9464.2	2.05921		9455.92	3.01048		9464.2	4.00117
9467.22	-0.00503					9467.22	2.05984		9458.87	3.01031		9467.22	4.00087
9470.27	-0.00505					9470.27	2.06052		9461.87	3.01013		9470.27	4.00083
9473.29	-0.00486					9473.29	2.0613		9464.82	3.00994		9473.29	4.00062
9476.33	-0.00444					9476.33	2.06219		9467.8	3.00976		9476.33	4.00044
9479.4	-0.00381					9479.4	2.06316		9470.81	3.00959		9479.4	4.00038
9482.45	-0.00296					9482.45	2.06419		9473.8	3.00943		9482.45	4.00019
9485.52	-0.00192					9485.52	2.06525		9476.81	3.00928		9485.52	4.00012
9488.58	-0.00094633					9488.58	2.06638		9479.81	3.00924		9488.58	4.00005
9491.69	0.0003216					9491.69	2.06752		9482.85	3.00921		9491.69	3.99994
9494.81	0.00142					9494.81	2.06856		9485.91	3.00918		9494.81	3.99992
9497.91	0.0025					9497.91	2.06955		9488.95	3.00916		9497.91	3.99983
9501.03	0.00359					9501.03	2.07045		9492.01	3.00915		9501.03	3.99978
									9495.08	3.00913		9504.16	3.99974
									9498.16	3.00913		9507.31	3.99971
									9501.24	3.00913		9510.45	3.99965

## Sheet: Fig. S15
	normalized Cu K-edge XANES and FT-EXAFS spectra of Cu2+/BP
energy	normalized		R	FT
8827.7	0.00236		0	0.07008
8836.22	0.00179		0.12	0.04274
8844.7	0.0013		0.15	0.04008
8853.29	0.00134		0.17	0.02008
8861.85	0.00166		0.2	0.02574
8870.42	0.00109		0.22769	0.02544
8878.91	0.000224652		0.25538	0.03458
8887.5	-0.000451052		0.28307	0.03333
8896.07	-0.000834978		0.31075	0.04195
8904.59	-0.00158		0.33844	0.04075
8913.11	-0.00216		0.36613	0.04008
8921.7	-0.00232		0.39382	0.05017
8930.31	-0.00198		0.42151	0.0511
8938.85	-0.00111		0.4492	0.05274
8947.32	-5.94837e-05		0.47688	0.04481
8955.91	0.00619		0.50457	0.04698
8964.46	0.01701		0.53226	0.04893
8964.64	0.00835		0.55995	0.05043
8964.85	0.00364		0.58764	0.05134
8965.08	0.00346		0.61533	0.05166
8965.3	0.00329		0.64301	0.05149
8965.51	0.0031		0.6707	0.05109
8965.73	0.00319		0.69839	0.05079
8965.93	0.00323		0.72608	0.05098
8966.15	0.0035		0.75377	0.05201
8966.36	0.0037		0.78146	0.05409
8966.57	0.0038		0.80914	0.05726
8966.78	0.00391		0.83683	0.07139
8967.02	0.00416		0.86452	0.08632
8967.22	0.00435		0.89221	0.09196
8967.44	0.00455		0.9199	0.10836
8967.64	0.00471		0.94759	0.14576
8967.85	0.00482		0.97527	0.18917
8968.08	0.00507		1.00296	0.21063
8968.28	0.00516		1.03065	0.23681
8968.5	0.00544		1.05834	0.26831
8968.73	0.00576		1.08603	0.30522
8968.93	0.00596		1.11372	0.34714
8969.14	0.00595		1.1414	0.39316
8969.36	0.0059		1.16909	0.442
8969.56	0.00587		1.19678	0.49208
8969.79	0.00598		1.22447	0.54162
8969.99	0.00622		1.25216	0.58877
8970.2	0.00658		1.27985	0.63163
8970.43	0.00713		1.30753	0.6684
8970.64	0.00738		1.33522	0.69747
8970.85	0.00778		1.36291	0.71751
8971.07	0.00805		1.3906	0.72762
8971.28	0.00827		1.41829	0.72739
8971.51	0.00867		1.44598	0.71712
8971.7	0.00891		1.47366	0.69792
8971.93	0.00913		1.50135	0.67193
8972.13	0.00925		1.52904	0.6225
8972.34	0.00947		1.55673	0.55431
8972.57	0.00974		1.58442	0.46315
8972.79	0.01017		1.61211	0.35115
8972.99	0.01054		1.63979	0.20745
8973.2	0.01103		1.66748	0.16602
8973.43	0.01154		1.69517	0.16763
8973.64	0.01184		1.72286	0.18236
8973.84	0.01219		1.75055	0.19877
8974.06	0.01274		1.77824	0.21545
8974.26	0.01318		1.80592	0.23115
8974.48	0.01393		1.83361	0.24486
8974.7	0.0147		1.8613	0.25577
8974.9	0.01521		1.88899	0.26328
8975.15	0.01583		1.91668	0.26698
8975.35	0.01638		1.94437	0.26666
8975.55	0.01665		1.97205	0.2623
8975.78	0.017		1.99974	0.25404
8975.99	0.0175		2.02743	0.24221
8976.19	0.01793		2.05512	0.2273
8976.41	0.01842		2.08281	0.20994
8976.62	0.01913		2.1105	0.19093
8976.85	0.01982		2.13818	0.17119
8977.05	0.02062		2.16587	0.1518
8977.27	0.02139		2.19356	0.13398
8977.48	0.02236		2.22125	0.11898
8977.7	0.02323		2.24894	0.10791
8977.9	0.02421		2.27663	0.10136
8978.14	0.02527		2.30431	0.089
8978.33	0.02639		2.332	0.07866
8978.54	0.02751		2.35969	0.06866
8978.76	0.02889		2.38738	0.06066
8978.98	0.03032		2.41507	0.06266
8979.19	0.03184		2.44276	0.06366
8979.4	0.03356		2.47044	0.06592
8979.62	0.03554		2.49813	0.06642
8979.83	0.0377		2.52582	0.06894
8980.05	0.04027		2.55351	0.06694
8980.26	0.04307		2.5812	0.06394
8980.46	0.04611		2.60889	0.06073
8980.67	0.04975		2.63658	0.04672
8980.9	0.05399		2.66426	0.03461
8981.11	0.05877		2.69195	0.02299
8981.33	0.06424		2.71964	0.01283
8981.52	0.07071		2.74733	0.00785
8981.76	0.07848		2.77502	0.01226
8981.97	0.08768		2.80271	0.01874
8982.2	0.09923		2.83039	0.02424
8982.4	0.11348		2.85808	0.0282
8982.61	0.13135		2.88577	0.0305
8982.82	0.15371		2.91346	0.03118
8983.03	0.1816		2.94115	0.03034
8983.26	0.21582		2.96884	0.02818
8983.47	0.25718		2.99652	0.02494
8983.68	0.30583		3.02421	0.02091
8983.89	0.36112		3.0519	0.01642
8984.11	0.42032		3.07959	0.01196
8984.32	0.47875		3.10728	0.00836
8984.55	0.53071		3.13497	0.00722
8984.75	0.57035		3.16265	0.00905
8984.97	0.59381		3.19034	0.01202
8985.18	0.60123		3.21803	0.0149
8985.39	0.59662		3.24572	0.01722
8985.61	0.58522		3.27341	0.01883
8985.8	0.57248		3.3011	0.01967
8986.01	0.56259		3.32878	0.01977
8986.24	0.55705		3.35647	0.01921
8986.45	0.55554		3.38416	0.01814
8986.68	0.55732		3.41185	0.01673
8986.89	0.56186		3.43954	0.01519
8987.09	0.56845		3.46723	0.01374
8987.31	0.57707		3.49491	0.01259
8987.54	0.58749		3.5226	0.01184
8987.73	0.59977		3.55029	0.01147
8987.97	0.61334		3.57798	0.01131
8988.17	0.62827		3.60567	0.01114
8988.39	0.6444		3.63336	0.01073
8988.59	0.66102		3.66104	0.00996
8988.81	0.67713		3.68873	0.00876
8989.02	0.69247		3.71642	0.00722
8989.23	0.7061		3.74411	0.0057
8989.45	0.71732		3.7718	0.00519
8989.66	0.7259		3.79949	0.00671
8989.88	0.73214		3.82717	0.00973
8990.09	0.73573		3.85486	0.01347
8990.29	0.73703		3.88255	0.01349
8990.52	0.73702		3.91024	0.01156
8990.72	0.73597		3.93793	0.01549
8990.94	0.73438		3.96562	0.00912
8991.17	0.73369		3.9933	0.01231
8991.38	0.73354		4.02099	0.01496
8991.59	0.73447		4.04868	0.01698
8991.81	0.73682		4.07637	0.0183
8992.02	0.74142		4.10406	0.01892
8992.23	0.74754		4.13175	0.01882
8992.46	0.75636		4.15943	0.01805
8992.66	0.76737		4.18712	0.01667
8992.86	0.78054		4.21481	0.0148
8993.08	0.79555		4.2425	0.01256
8993.3	0.81244		4.27019	0.01012
8993.5	0.83049		4.29788	0.02768
8993.71	0.84963		4.32556	0.02547
8993.92	0.86916		4.35325	0.02368
8994.15	0.88864		4.38094	0.02248
8994.36	0.90756		4.40863	0.02193
8994.57	0.92568		4.43632	0.02195
8994.79	0.9428		4.46401	0.02237
8995.02	0.95881		4.49169	0.02295
8995.21	0.97365		4.51938	0.02348
8995.42	0.98719		4.54707	0.02381
8995.65	0.99926		4.57476	0.0238
8995.85	1.00957		4.60245	0.0234
8996.09	1.01863		4.63014	0.02257
8996.3	1.02623		4.65782	0.02132
8996.5	1.03251		4.68551	0.01967
8996.72	1.0379		4.7132	0.01768
8996.93	1.04241		4.74089	0.01541
8997.15	1.04589		4.76858	0.01293
8997.37	1.04773		4.79627	0.01031
8997.57	1.04786		4.82395	0.00764
8997.8	1.04665		4.85164	0.00499
8997.99	1.04367		4.87933	0.00245
8998.22	1.03942		4.90702	0.000644142
8998.44	1.03451		4.93471	0.00244
8998.64	1.02912		4.9624	0.00445
8998.85	1.02307		4.99009	0.00624
8999.06	1.01694		5.01777	0.00778
8999.28	1.01069		5.04546	0.00907
8999.5	1.00413		5.07315	0.01009
8999.7	0.99747		5.10084	0.01087
8999.92	0.9909		5.12853	0.01141
9000.14	0.98452		5.15622	0.01173
9000.35	0.97824		5.1839	0.01185
9000.57	0.97235		5.21159	0.01178
9000.77	0.96667		5.23928	0.01154
9000.99	0.96151		5.26697	0.01115
9001.2	0.95656		5.29466	0.01063
9001.42	0.95211		5.32235	0.01
9001.63	0.94836		5.35003	0.00928
9001.85	0.94525		5.37772	0.00851
9002.06	0.94236		5.40541	0.00773
9002.28	0.93966		5.4331	0.00696
9002.48	0.9374		5.46079	0.00627
9002.69	0.93521		5.48848	0.00571
9002.91	0.93357		5.51616	0.00532
9003.13	0.93287		5.54385	0.00511
9003.34	0.93274		5.57154	0.00507
9003.56	0.93296		5.59923	0.00516
9003.77	0.93302		5.62692	0.0053
9003.99	0.93513		5.65461	0.00546
9004.2	0.93692		5.68229	0.00558
9004.42	0.93945		5.70998	0.00564
9004.61	0.94246		5.73767	0.00565
9004.83	0.94664		5.76536	0.00559
9005.05	0.95015		5.79305	0.00551
9005.26	0.95361		5.82074	0.0054
9005.49	0.95703		5.84842	0.00531
9005.69	0.9603		5.87611	0.00525
9005.9	0.9634		5.9038	0.00524
9006.12	0.96748		5.93149	0.00528
9006.33	0.97191		5.95918	0.00537
9006.54	0.97709		5.98687	0.00549
9006.76	0.98188		6.01455	0.00562
9006.96	0.98625		6.04224	0.00574
9007.2	0.99053		6.06993	0.00584
9007.41	0.99463		6.09762	0.0059
9007.62	0.99792		6.12531	0.00593
9007.83	1.00131		6.153	0.00591
9008.04	1.00469		6.18068	0.00585
9008.26	1.00752		6.20837	0.00576
9008.47	1.01028		6.23606	0.00562
9008.69	1.01251		6.26375	0.00544
9008.91	1.01461		6.29144	0.00522
9009.1	1.01646		6.31913	0.00495
9009.33	1.01823		6.34681	0.00462
9009.54	1.01973		6.3745	0.00423
9009.76	1.02165		6.40219	0.00378
9009.97	1.02313		6.42988	0.00325
9010.17	1.02426		6.45757	0.00267
9010.4	1.02535		6.48526	0.00203
9010.61	1.0259		6.51294	0.00137
9010.83	1.02601		6.54063	0.000821473
9011.03	1.02667		6.56832	0.000834736
9011.25	1.02692		6.59601	0.00143
9011.46	1.027		6.6237	0.00217
9011.68	1.02692		6.65139	0.00293
9011.89	1.02684		6.67907	0.00366
9012.11	1.02615		6.70676	0.00433
9012.32	1.02489		6.73445	0.00494
9012.53	1.02402		6.76214	0.00546
9012.74	1.02314		6.78983	0.0059
9012.97	1.02329		6.81752	0.00626
9013.17	1.02256		6.8452	0.00652
9013.38	1.02211		6.87289	0.00671
9013.61	1.02138		6.90058	0.00683
9013.82	1.0209		6.92827	0.00689
9014.03	1.01851		6.95596	0.00691
9014.25	1.01561		6.98365	0.0069
9014.46	1.01361		7.01133	0.00688
9014.68	1.01161		7.03902	0.00685
9014.89	1.00861		7.06671	0.00681
9015.1	1.00607		7.0944	0.00677
9015.32	1.00361		7.12209	0.00672
9015.52	1.00061		7.14978	0.00665
9015.73	0.99844		7.17747	0.00657
9015.96	0.99456		7.20515	0.00645
9016.16	0.9907		7.23284	0.0063
9016.38	0.98857		7.26053	0.00611
9016.58	0.98608		7.28822	0.00589
9016.8	0.98474		7.31591	0.00564
9017.03	0.9814		7.3436	0.00536
9017.24	0.98028		7.37128	0.00507
9017.45	0.97887		7.39897	0.00477
9017.67	0.97739		7.42666	0.00448
9017.88	0.97617		7.45435	0.00421
9018.08	0.97502		7.48204	0.00396
9018.3	0.97383		7.50973	0.00375
9018.53	0.97281		7.53741	0.00359
9018.73	0.97201		7.5651	0.00347
9018.94	0.97097		7.59279	0.0034
9019.14	0.96982		7.62048	0.00338
9019.38	0.96894		7.64817	0.00341
9019.59	0.96809		7.67586	0.00348
9019.81	0.96702		7.70354	0.00358
9020.02	0.96632		7.73123	0.00371
9020.23	0.9655		7.75892	0.00385
9020.44	0.9647		7.78661	0.004
9020.65	0.9639		7.8143	0.00415
9020.88	0.96335		7.84199	0.00429
9021.08	0.95874		7.86967	0.00441
9021.29	0.95839		7.89736	0.00451
9021.51	0.95513		7.92505	0.00459
9021.73	0.9538		7.95274	0.00465
9021.95	0.95255		7.98043	0.00472
9022.15	0.95025		8.00812	0.0048
9022.37	0.94898		8.0358	0.0049
9022.57	0.9477		8.06349	0.00505
9022.8	0.94658		8.09118	0.00524
9023	0.94633		8.11887	0.00548
9023.23	0.94624		8.14656	0.00576
9023.44	0.94616		8.17425	0.00606
9023.63	0.9461		8.20193	0.00636
9023.87	0.94595		8.22962	0.00664
9024.07	0.94561		8.25731	0.00688
9024.27	0.94504		8.285	0.00704
9025.11	0.94529		8.31269	0.00713
9025.96	0.94558		8.34038	0.00711
9026.8	0.94591		8.36806	0.007
9027.66	0.94646		8.39575	0.00678
9028.52	0.94735		8.42344	0.00647
9029.4	0.94831		8.45113	0.00609
9030.27	0.94933		8.47882	0.00566
9031.15	0.95055		8.50651	0.00524
9032.06	0.95205		8.53419	0.00487
9032.95	0.95372		8.56188	0.00462
9033.87	0.9557		8.58957	0.00454
9034.78	0.95786		8.61726	0.00463
9035.72	0.96039		8.64495	0.00489
9036.62	0.96292		8.67264	0.00524
9037.58	0.96555		8.70032	0.00564
9038.54	0.96832		8.72801	0.00602
9039.48	0.971		8.7557	0.00633
9040.47	0.97364		8.78339	0.00655
9041.44	0.97616		8.81108	0.00666
9042.42	0.97853		8.83877	0.00663
9043.41	0.98063		8.86645	0.00647
9044.41	0.98252		8.89414	0.00618
9045.4	0.98408		8.92183	0.00577
9046.42	0.98536		8.94952	0.00525
9047.45	0.98629		8.97721	0.00465
9048.48	0.98686		9.0049	0.004
9049.5	0.98709		9.03258	0.00331
9050.56	0.98712		9.06027	0.00263
9051.62	0.98692		9.08796	0.00201
9052.66	0.98651		9.11565	0.00151
9053.75	0.98605		9.14334	0.00126
9054.82	0.98539		9.17103	0.00135
9055.92	0.98444		9.19871	0.00166
9056.98	0.98333
9058.11	0.98217
9059.21	0.98082
9060.34	0.97937
9061.46	0.97805
9062.59	0.97689
9063.73	0.97577
9064.88	0.9746
9066.04	0.97368
9067.21	0.97278
9068.37	0.97187
9069.56	0.97109
9070.74	0.97061
9071.96	0.97026
9073.14	0.96996
9074.35	0.96979
9075.58	0.96984
9076.82	0.96985
9078.03	0.96996
9079.3	0.9703
9080.56	0.97063
9081.82	0.97101
9083.07	0.9716
9084.35	0.97217
9085.63	0.97275
9086.94	0.97338
9088.24	0.97434
9089.55	0.97505
9090.87	0.97586
9092.17	0.97681
9093.52	0.97786
9094.85	0.97851
9096.21	0.97942
9097.56	0.98025
9098.94	0.98105
9100.3	0.98183
9101.66	0.98238
9103.08	0.9828
9104.46	0.98299
9105.86	0.98281
9107.3	0.98259
9108.71	0.98221
9110.14	0.98191
9111.56	0.98143
9113.01	0.98102
9114.47	0.9807
9115.92	0.98051
9117.37	0.98019
9118.86	0.98016
9120.36	0.98006
9121.86	0.97999
9123.35	0.98
9124.85	0.98003
9126.38	0.98004
9127.9	0.98013
9129.43	0.98007
9130.97	0.97999
9132.53	0.97991
9134.08	0.9798
9135.63	0.97972
9137.2	0.97995
9138.79	0.98007
9140.4	0.98025
9141.97	0.98031
9143.6	0.98035
9145.21	0.98014
9146.82	0.9801
9148.45	0.98006
9150.09	0.98015
9151.73	0.98026
9153.38	0.98046
9155.04	0.98059
9156.69	0.98081
9158.37	0.98101
9160.06	0.98131
9161.77	0.98154
9163.45	0.98168
9165.17	0.98177
9166.89	0.98186
9168.61	0.98179
9170.33	0.9817
9172.09	0.98152
9173.83	0.98149
9175.6	0.9814
9177.36	0.98111
9179.14	0.981
9180.91	0.98095
9182.69	0.98074
9184.47	0.98063
9186.28	0.98079
9188.1	0.98077
9189.89	0.98076
9191.73	0.98082
9193.6	0.98093
9195.45	0.98096
9197.31	0.98108
9199.15	0.98107
9201.02	0.9812
9202.9	0.98112
9204.8	0.98078
9206.68	0.98052
9208.57	0.98021
9210.46	0.97974
9212.35	0.97934
9214.31	0.97951
9216.23	0.9794
9218.17	0.97948
9220.12	0.97951
9222.07	0.97959
9224.03	0.97952
9226.02	0.97961
9227.99	0.97959
9229.97	0.97969
9231.99	0.97988
9233.99	0.97999
9235.98	0.98005
9238.02	0.98015
9240.04	0.98024
9242.09	0.98034
9244.12	0.98038
9246.17	0.98041
9248.22	0.98052
9250.27	0.98048
9252.39	0.98047
9254.45	0.98034
9256.55	0.98049
9258.66	0.98066
9260.74	0.98087
9262.86	0.98115
9265.01	0.98144
9267.12	0.98141
9269.26	0.98146
9271.41	0.98151
9273.54	0.98154
9275.72	0.98165
9277.89	0.98149
9280.07	0.98155
9282.27	0.98141
9284.46	0.9812
9286.65	0.98109
9288.87	0.98109
9291.07	0.98072
9293.32	0.98054
9295.56	0.98037
9297.79	0.98017
9300.04	0.98007
9302.28	0.98
9304.57	0.97994
9306.83	0.97994
9309.13	0.97992
9311.4	0.9798
9313.71	0.97976
9316.03	0.97975
9318.34	0.97975
9320.66	0.97974
9323	0.97992
9325.33	0.98007
9327.68	0.9802
9330.05	0.98026
9332.38	0.98026
9334.76	0.98021
9337.14	0.98013
9339.51	0.98003
9341.92	0.98016
9344.34	0.98027
9346.72	0.98031
9349.12	0.98038
9351.56	0.98052
9354.02	0.98045
9356.43	0.98034
9358.88	0.98037
9361.33	0.98034
9363.84	0.98044
9366.3	0.98051
9368.8	0.98059
9371.26	0.9805
9373.78	0.9806
9376.29	0.98057
9378.79	0.98054
9381.32	0.98047
9383.83	0.98038
9386.39	0.98057
9388.91	0.98061
9391.47	0.98072
9394.06	0.98083
9396.6	0.98092
9399.18	0.98077
9401.79	0.98074
9404.37	0.98064
9406.97	0.98083
9409.59	0.98076
9412.2	0.98027
9414.83	0.98025
9417.45	0.98019
9420.1	0.97999
9422.77	0.98005
9425.42	0.98046
9428.09	0.98062
9430.77	0.9808
9433.46	0.98094
9436.14	0.98108
9438.8	0.98116
9441.53	0.9811
9444.21	0.98089
9446.95	0.98077
9449.71	0.98063
9452.42	0.98051
9455.18	0.98043
9457.92	0.98037
9460.68	0.98036
9463.47	0.98044
9466.24	0.9804
9469.03	0.98039
9471.83	0.98057
9474.62	0.98068
9477.43	0.98079
9480.23	0.98085
9483.09	0.98097
9485.89	0.9809
9488.76	0.98084
9491.59	0.98066
9494.5	0.98065
9497.32	0.98054
9500.2	0.98043
9503.08	0.98025
9505.97	0.98021
9508.87	0.98014
9511.78	0.98011
9514.68	0.98025
9517.6	0.98046
9520.52	0.98065
9523.47	0.98084

## Sheet: Fig. S16
	normalized Cu K-edge XANES and FT-EXAFS spectra of Co2+/BP
energy	normalized		R	FT
7521.07	0.00475		0	0.103
7530.58	0.0042		0.17	0.055
7540.05	0.00372		0.3	0.113
7549.56	0.00314		0.372	0.083
7559.01	0.0027		0.39654	0.07293
7568.51	0.00219		0.42109	0.07271
7578.07	0.00163		0.44563	0.09229
7587.57	0.00105		0.47017	0.10645
7597.08	0.000556608		0.49472	0.1108
7606.57	0.000202233		0.51926	0.10985
7616.08	-0.000215321		0.54381	0.10905
7625.56	-0.000709642		0.56835	0.10875
7635.07	-0.00107		0.59289	0.10944
7644.55	-0.00128		0.61744	0.11156
7654.08	-0.00137		0.64198	0.11543
7663.57	-0.0014		0.66652	0.12111
7673.01	-0.00126		0.69107	0.12833
7682.56	-0.000709606		0.71561	0.13653
7692.06	0.000709624		0.74016	0.14499
7692.28	0.000786369		0.7647	0.15295
7692.53	0.000860572		0.78924	0.1597
7692.77	0.000934881		0.81379	0.14705
7693.01	0.00103		0.83833	0.15069
7693.24	0.00113		0.86287	0.15375
7693.48	0.0012		0.88742	0.15547
7693.72	0.00135		0.91196	0.15801
7693.96	0.00141		0.9365	0.15914
7694.19	0.00147		0.96105	0.17395
7694.43	0.00153		0.98559	0.18436
7694.66	0.00163		1.01014	0.20137
7694.89	0.00176		1.03468	0.22484
7695.14	0.00183		1.05922	0.25362
7695.38	0.00196		1.08377	0.28616
7695.61	0.00205		1.10831	0.32083
7695.86	0.00214		1.13285	0.3562
7696.09	0.00224		1.1574	0.4112
7696.34	0.00233		1.18194	0.46514
7696.57	0.00242		1.20649	0.50788
7696.8	0.0025		1.23103	0.50974
7697.04	0.00262		1.25557	0.48158
7697.28	0.00273		1.28012	0.51465
7697.51	0.00281		1.30466	0.56044
7697.77	0.00291		1.3292	0.61034
7697.99	0.00304		1.35375	0.6654
7698.23	0.00313		1.37829	0.72606
7698.46	0.00323		1.40284	0.78194
7698.71	0.00338		1.42738	0.84192
7698.96	0.00351		1.45192	0.90416
7699.18	0.00357		1.47647	0.96637
7699.42	0.00371		1.50101	1.02594
7699.65	0.00383		1.52555	1.08015
7699.88	0.00397		1.5501	1.12636
7700.13	0.0041		1.57464	1.16213
7700.38	0.00421		1.59918	1.18533
7700.6	0.00432		1.62373	1.19428
7700.83	0.00446		1.64827	1.18776
7701.06	0.00463		1.67282	1.16512
7701.29	0.00478		1.69736	1.12629
7701.56	0.00495		1.7219	1.07175
7701.78	0.00509		1.74645	1.0026
7702.03	0.00524		1.77099	0.92043
7702.26	0.00535		1.79553	0.82736
7702.49	0.00554		1.82008	0.7259
7702.74	0.00575		1.84462	0.61897
7703	0.00595		1.86917	0.50979
7703.21	0.00613		1.89371	0.40195
7703.45	0.00634		1.91825	0.29973
7703.69	0.00655		1.9428	0.20913
7703.94	0.00678		1.96734	0.14157
7704.15	0.00698		1.99188	0.11792
7704.41	0.00724		2.01643	0.13994
7704.65	0.00751		2.04097	0.17679
7704.89	0.00777		2.06551	0.20919
7705.11	0.00795		2.09006	0.23057
7705.34	0.00823		2.1146	0.239
7705.59	0.00853		2.13915	0.23448
7705.82	0.00881		2.16369	0.21828
7706.07	0.00915		2.18823	0.19295
7706.3	0.00944		2.22392	0.20371
7706.54	0.00978		2.25307	0.17063
7706.76	0.01014		2.28221	0.17449
7707.02	0.01059		2.31136	0.19849
7707.25	0.01102		2.34051	0.25217
7707.5	0.01151		2.36965	0.31985
7707.72	0.01202		2.3988	0.39083
7707.97	0.01251		2.42794	0.45873
7708.22	0.01314		2.45709	0.51948
7708.45	0.01375		2.48623	0.5703
7708.67	0.01439		2.51538	0.60927
7708.91	0.0152		2.54452	0.6352
7709.15	0.01615		2.57367	0.64756
7709.38	0.01719		2.60282	0.64636
7709.62	0.01861		2.63196	0.63215
7709.86	0.0203		2.66111	0.60594
7710.11	0.02264		2.69025	0.56913
7710.34	0.02545		2.7194	0.52345
7710.57	0.02895		2.74854	0.47089
7710.81	0.02988		2.77769	0.41361
7711.06	0.03099		2.80684	0.35394
7711.29	0.03046		2.83598	0.29426
7711.53	0.03058		2.86513	0.23712
7711.76	0.03153		2.89427	0.18529
7712	0.03177		2.92342	0.14205
7712.24	0.03135		2.95256	0.11133
7712.48	0.03281		2.98171	0.08751
7712.72	0.033		3.01085	0.08629
7712.95	0.03381		3.04	0.08104
7713.2	0.03535		3.06915	0.08575
7713.45	0.0377		3.09829	0.08728
7713.65	0.04031		3.12744	0.08458
7713.9	0.04434		3.15658	0.08802
7714.13	0.0489		3.18573	0.07911
7714.37	0.05429		3.21487	0.07073
7714.61	0.0603		3.24402	0.06721
7714.86	0.06648		3.27317	0.07231
7715.09	0.07266		3.30231	0.08591
7715.34	0.07919		3.33146	0.10478
7715.56	0.08495		3.3606	0.12567
7715.79	0.091		3.38975	0.14627
7716.03	0.09766		3.41889	0.17498
7716.27	0.10502		3.44804	0.20068
7716.51	0.1143		3.47718	0.23261
7716.76	0.12633		3.50633	0.28025
7717	0.14106		3.53548	0.33412
7717.24	0.15763		3.56462	0.36185
7717.47	0.17573		3.59377	0.39591
7717.7	0.19589		3.62291	0.41587
7717.95	0.21973		3.65206	0.43221
7718.18	0.24566		3.6812	0.43557
7718.42	0.27382		3.71035	0.41678
7718.63	0.29779		3.7395	0.40683
7718.89	0.32443		3.76864	0.37708
7719.12	0.35775		3.79779	0.30945
7719.36	0.39141		3.82693	0.25678
7719.59	0.42376		3.85608	0.24232
7719.83	0.44837		3.88522	0.26691
7720.07	0.47316		3.91437	0.28769
7720.32	0.51323		3.94352	0.30104
7720.56	0.55353		3.97266	0.30449
7720.8	0.58765		4.00181	0.29666
7721.02	0.61853		4.03095	0.26721
7721.27	0.64774		4.0601	0.23419
7721.51	0.69329		4.08924	0.20878
7721.74	0.74514		4.11839	0.18034
7721.99	0.78153		4.14753	0.15884
7722.21	0.82807		4.17668	0.13432
7722.45	0.87785		4.20583	0.12694
7722.69	0.93375		4.23497	0.11691
7722.93	0.99214		4.26412	0.10454
7723.17	1.04565		4.29326	0.0902
7723.42	1.09961		4.32241	0.07432
7723.64	1.14307		4.35155	0.0574
7723.88	1.19875		4.3807	0.03997
7724.1	1.24662		4.40985	0.02262
7724.36	1.32911		4.43899	0.01399
7724.58	1.37734		4.46814	0.01084
7724.83	1.44113		4.49728	0.02479
7725.07	1.52297		4.52643	0.03697
7725.3	1.55439		4.55557	0.04686
7725.55	1.57049		4.58472	0.05419
7725.78	1.56514		4.61386	0.0588
7726.02	1.55533		4.64301	0.06067
7726.24	1.54691		4.67216	0.05989
7726.49	1.52525		4.7013	0.05669
7726.72	1.49338		4.73045	0.05141
7726.96	1.46592		4.75959	0.04454
7727.21	1.4228		4.78874	0.03675
7727.44	1.38596		4.81788	0.02899
7727.67	1.33845		4.84703	0.02282
7727.91	1.28613		4.87618	0.02039
7728.15	1.23952		4.90532	0.02251
7728.4	1.18303		4.93447	0.02719
7728.64	1.14845		4.96361	0.0322
7728.87	1.10423		4.99276	0.03627
7729.1	1.08115		5.0219	0.03877
7729.34	1.06337		5.05105	0.03937
7729.57	1.0459		5.08019	0.03799
7729.81	1.03095		5.10934	0.03465
7730.42	1.04703		5.13849	0.02956
7730.66	1.03565		5.16763	0.02301
7730.9	1.02453		5.19678	0.01555
7731.14	1.01378		5.22592	0.00872
7731.37	1.00717		5.25507	0.00867
7731.61	0.99989		5.28421	0.01593
7731.85	0.98722		5.31336	0.0244
7732.08	0.98046		5.34251	0.0325
7732.33	0.97255		5.37165	0.03967
7732.56	0.96902		5.4008	0.04555
7732.81	0.96133		5.42994	0.04994
7733.04	0.95263		5.45909	0.05271
7733.27	0.94399		5.48823	0.05382
7733.51	0.93615		5.51738	0.05331
7733.73	0.92676		5.54653	0.05132
7733.99	0.92098		5.57567	0.04804
7734.22	0.91598		5.60482	0.04371
7734.47	0.90983		5.63396	0.03865
7734.7	0.90583		5.66311	0.0332
7734.94	0.90383		5.69225	0.02771
7735.18	0.90251		5.7214	0.02261
7735.42	0.9012		5.75054	0.01834
7735.65	0.9		5.77969	0.01533
7735.91	0.90183		5.80884	0.01381
7736.13	0.90098		5.83798	0.01353
7736.37	0.90143		5.86713	0.01387
7736.6	0.90193		5.89627	0.01424
7736.84	0.90193		5.92542	0.0143
7737.07	0.90193		5.95456	0.01391
7737.31	0.90193		5.98371	0.01307
7737.55	0.90251		6.01286	0.01187
7737.79	0.90551		6.042	0.01045
7738.02	0.90851		6.07115	0.00895
7738.26	0.91025		6.10029	0.00754
7738.49	0.91325		6.12944	0.00637
7738.75	0.91625		6.15858	0.00561
7738.98	0.91925		6.18773	0.00538
7739.21	0.92225		6.21687	0.00579
7739.46	0.92251		6.24602	0.00686
7739.69	0.92103		6.27517	0.00854
7739.94	0.92003		6.30431	0.01078
7740.17	0.91872		6.33346	0.01347
7740.42	0.91618		6.3626	0.01652
7740.63	0.91456		6.39175	0.01981
7740.87	0.91064		6.42089	0.02319
7741.11	0.91068		6.45004	0.02655
7741.36	0.90933		6.47919	0.02974
7741.59	0.90706		6.50833	0.03266
7741.82	0.90385		6.53748	0.03522
7742.06	0.89973		6.56662	0.03737
7742.3	0.89524		6.59577	0.03907
7742.53	0.89058		6.62491	0.04033
7742.78	0.88516		6.65406	0.0412
7743.01	0.87984		6.6832	0.04175
7743.26	0.87406		6.71235	0.04206
7743.49	0.86929		6.7415	0.04224
7743.72	0.8646		6.77064	0.04238
7743.97	0.86033		6.79979	0.04254
7744.2	0.85679		6.82893	0.04277
7744.43	0.85373		6.85808	0.04308
7744.67	0.85056		6.88722	0.04344
7744.92	0.84775		6.91637	0.04381
7745.15	0.84536		6.94552	0.04414
7745.39	0.84285		6.97466	0.04438
7745.62	0.8408		7.00381	0.04449
7745.85	0.83855		7.03295	0.04446
7746.1	0.83607		7.0621	0.04428
7746.33	0.83344		7.09124	0.04398
7746.57	0.83064		7.12039	0.0436
7746.81	0.82767		7.14953	0.04318
7747.06	0.82459		7.17868	0.04275
7747.31	0.82149		7.20783	0.04235
7747.53	0.81856		7.23697	0.04198
7747.76	0.81552		7.26612	0.04165
7748.01	0.81219		7.29526	0.04132
7748.23	0.80919		7.32441	0.04095
7748.48	0.80597		7.35355	0.04051
7748.71	0.80313		7.3827	0.03996
7748.96	0.80008		7.41185	0.03926
7749.18	0.79765		7.44099	0.03841
7749.44	0.79502		7.47014	0.03739
7749.67	0.79281		7.49928	0.03624
7749.91	0.79088		7.52843	0.03498
7750.13	0.7895		7.55757	0.03364
7750.38	0.78835		7.58672	0.0323
7750.61	0.78758		7.61587	0.03098
7750.86	0.78611		7.64501	0.02974
7751.09	0.78499		7.67416	0.02861
7751.33	0.78415		7.7033	0.02762
7751.58	0.78467		7.73245	0.02676
7751.8	0.78467		7.76159	0.02601
7752.04	0.78298		7.79074	0.02537
7752.27	0.78057		7.81988	0.02479
7752.51	0.77935		7.84903	0.02424
7752.75	0.7796		7.87818	0.02371
7752.99	0.77988		7.90732	0.02317
7753.23	0.77961		7.93647	0.02263
7753.47	0.77961		7.96561	0.0221
7753.71	0.78085		7.99476	0.02159
7753.94	0.78208		8.0239	0.02112
7754.18	0.78408		8.05305	0.02074
7754.41	0.78608		8.0822	0.02047
7754.65	0.78908		8.11134	0.02032
7754.89	0.79008		8.14049	0.02032
7755.13	0.79408		8.16963	0.02045
7755.37	0.79944		8.19878	0.0207
7755.59	0.80077		8.22792	0.02104
7755.84	0.80117		8.25707	0.02145
7756.06	0.80538		8.28621	0.02188
7756.32	0.80928		8.31536	0.02231
7756.55	0.81244		8.34451	0.0227
7757.48	0.82424		8.37365	0.02303
7758.4	0.84306		8.4028	0.02329
7759.34	0.86078		8.43194	0.02347
7760.29	0.88179		8.46109	0.02357
7761.26	0.90339		8.49023	0.02359
7762.22	0.92407		8.51938	0.02352
7763.2	0.9505		8.54853	0.02338
7764.18	0.97875		8.57767	0.02317
7765.19	1.00736		8.60682	0.02289
7766.17	1.0325		8.63596	0.02254
7767.19	1.05225		8.66511	0.02213
7768.22	1.06745		8.69425	0.02163
7769.24	1.07945		8.7234	0.02105
7770.28	1.08965		8.75254	0.02039
7771.32	1.09832		8.78169	0.01964
7772.37	1.10435		8.81084	0.0188
7773.44	1.10506		8.83998	0.01786
7774.51	1.09785		8.86913	0.01685
7775.59	1.09248		8.89827	0.01577
7776.68	1.08345		8.92742	0.01463
7777.79	1.0742		8.95656	0.01347
7778.89	1.06404		8.98571	0.01232
7780.02	1.04408		9.01486	0.01121
7781.14	1.02408		9.044	0.0102
7782.27	1.00408		9.07315	0.00933
7783.4	0.98881		9.10229	0.00866
7784.57	0.97406		9.13144	0.00824
7785.74	0.9593		9.16058	0.00811
7786.9	0.9453		9.18973	0.00824
7788.09	0.92193		9.21888	0.0086
7789.28	0.88197		9.24802	0.00914
7790.47	0.87473		9.27717	0.00978
7791.68	0.8699		9.30631	0.01049
7792.88	0.86776		9.33546	0.01123
7794.11	0.86903		9.3646	0.01195
7795.35	0.87367		9.39375	0.01265
7796.58	0.88061		9.42289	0.01332
7797.85	0.89076		9.45204	0.01394
7799.1	0.90188		9.48119	0.01453
7800.36	0.91258		9.51033	0.01508
7801.65	0.92135
7802.93	0.92673
7804.23	0.92958
7805.53	0.93081
7806.83	0.93244
7808.17	0.93456
7809.5	0.93707
7810.84	0.94065
7812.18	0.94595
7813.54	0.95443
7814.91	0.96624
7816.27	0.97895
7817.64	0.99181
7819.04	1.00015
7820.46	1.00435
7821.86	1.0038
7823.27	0.99983
7824.7	0.99173
7826.13	0.98086
7827.59	0.96771
7829.05	0.95267
7830.52	0.93668
7831.98	0.92094
7833.46	0.9071
7834.97	0.89605
7836.45	0.89049
7837.96	0.89438
7839.48	0.90523
7840.99	0.92162
7842.54	0.94198
7844.08	0.96322
7845.62	0.98087
7847.19	0.99321
7848.77	0.99902
7850.33	0.99796
7851.92	0.99201
7853.52	0.98272
7855.12	0.9743
7856.74	0.9682
7858.36	0.96599
7859.99	0.96798
7861.63	0.97315
7863.29	0.97974
7864.95	0.98658
7866.61	0.99318
7868.3	0.99944
7869.98	1.00403
7871.66	1.00632
7873.37	1.00619
7875.09	1.00394
7876.79	0.99924

## Sheet: Fig. S20
	Plots of (αhν)2 versus the energy of the exciting light (hν) curve
BP			Cu/BP
hν	(αhν)2		hν	(αhν)2
12.4	1.24778		3.06	1.7855
12.2651	1.20564		3.05227	1.77321
12.1331	1.16585		3.04458	1.7644
12.0039	1.12828		3.03692	1.75565
11.8774	1.09279		3.02931	1.74697
11.7536	1.05928		3.02173	1.73877
11.6323	1.02763		3.01419	1.73022
11.5135	0.99774		3.00668	1.72172
11.3971	0.96952		2.99922	1.7137
11.283	0.94287		2.99178	1.70533
11.1712	0.91772		2.98439	1.69743
11.0616	0.89398		2.97703	1.68918
10.9541	0.87158		2.96971	1.68139
10.8486	0.85046		2.96242	1.67326
10.7452	0.83054		2.95517	1.66558
10.6438	0.81177		2.94795	1.65757
10.5442	0.79409		2.94077	1.65
10.4465	0.77745		2.93362	1.6421
10.3506	0.76179		2.92651	1.63464
10.2564	0.74707		2.91943	1.62685
10.1639	0.73325		2.91238	1.6195
10.0731	0.72029		2.90537	1.61258
9.9839	0.70814		2.89839	1.60495
9.89625	0.69678		2.89144	1.59889
9.81013	0.68616		2.88453	1.59136
9.72549	0.67625		2.87765	1.58577
9.6423	0.66703		2.8708	1.57833
9.56052	0.65846		2.86398	1.57845
9.48012	0.65053		2.8572	1.57108
9.40106	0.6432		2.85044	1.56376
9.32331	0.63645		2.84372	1.56391
9.24683	0.63026		2.83703	1.55666
9.1716	0.62461		2.83037	1.54946
9.09758	0.61948		2.82374	1.54232
9.02475	0.61486		2.81714	1.53522
8.95307	0.61072		2.81057	1.53179
8.88252	0.60705		2.80404	1.52478
8.81308	0.60383		2.79753	1.51781
8.74471	0.60106		2.79105	1.51447
8.6774	0.59871		2.7846	1.50757
8.61111	0.59678		2.77818	1.50073
8.54583	0.59525		2.77179	1.49747
8.48153	0.59412		2.76543	1.4907
8.41819	0.59337		2.7591	1.48398
8.3558	0.593		2.75279	1.48079
8.29431	0.593		2.74652	1.47415
8.23373	0.59335		2.74027	1.46842
8.17403	0.59405		2.73405	1.47172
8.11518	0.5951		2.72786	1.46716
8.05718	0.59648		2.72169	1.46676
8	0.5982		2.71556	1.45879
7.94363	0.60024		2.70945	1.46692
7.88804	0.6026		2.70336	1.46329
7.83323	0.60528		2.69731	1.45936
7.77917	0.60827		2.69128	1.46725
7.72586	0.61156		2.68527	1.46643
7.67327	0.61516		2.6793	1.46671
7.62139	0.61906		2.67335	1.46688
7.57021	0.62326		2.66742	1.46756
7.51971	0.62776		2.66153	1.46815
7.46988	0.63254		2.65565	1.4699
7.42071	0.63761		2.6498	1.4722
7.37218	0.64297		2.64398	1.47445
7.32428	0.64862		2.63819	1.47725
7.277	0.65455		2.63241	1.48001
7.23032	0.66076		2.62667	1.48333
7.18424	0.66726		2.62094	1.48598
7.13874	0.67403		2.61525	1.48914
7.09382	0.68108		2.60957	1.49342
7.04946	0.68842		2.60392	1.49763
7.00565	0.69602		2.5983	1.50238
6.96238	0.70391		2.5927	1.50644
6.91964	0.71523		2.58712	1.51098
6.87743	0.72651		2.58156	1.51603
6.83572	0.73659		2.57603	1.52104
6.79452	0.74482		2.57053	1.52599
6.75381	0.75283		2.56504	1.53204
6.71359	0.76173		2.55958	1.53745
6.67384	0.76986		2.55414	1.54287
6.63456	0.77886		2.54873	1.54701
6.59574	0.7899		2.54333	1.55286
6.55738	0.80307		2.53796	1.55872
6.51945	0.81621		2.53261	1.56463
6.48197	0.83162		2.52729	1.57112
6.44491	0.8482		2.52198	1.57751
6.40827	0.86538		2.5167	1.5844
6.37205	0.8837		2.51144	1.59175
6.33623	0.90204		2.5062	1.59895
6.30081	0.92032		2.50098	1.60665
6.26579	0.93852		2.49579	1.61487
6.23116	0.95725		2.49061	1.623
6.1969	0.97477		2.48546	1.63162
6.16302	0.99165		2.48033	1.64132
6.12951	1.00853		2.47521	1.6515
6.09636	1.02607		2.47012	1.66212
6.06357	1.04312		2.46505	1.67257
6.03113	1.06025		2.46	1.68406
5.99903	1.07686		2.45497	1.69479
5.96728	1.09292		2.44996	1.70533
5.93585	1.1084		2.44497	1.71633
5.90476	1.12443		2.44	1.72783
5.87399	1.14038		2.43505	1.73918
5.84354	1.15677		2.43012	1.75163
5.81341	1.17417		2.42521	1.76456
5.78358	1.19129		2.42032	1.77733
5.75406	1.20808		2.41545	1.79056
5.72484	1.22567		2.41059	1.80419
5.69591	1.24285		2.40576	1.81818
5.66728	1.25896		2.40094	1.83249
5.63893	1.27578		2.39615	1.84767
5.61086	1.29207		2.39137	1.86367
5.58307	1.30837		2.38661	1.87987
5.55556	1.32408		2.38188	1.89623
5.52831	1.34039		2.37715	1.91329
5.50133	1.3567		2.37245	1.93037
5.47461	1.37233		2.36777	1.94742
5.44815	1.38783		2.3631	1.965
5.42195	1.40317		2.35845	1.98241
5.396	1.41832		2.35382	1.99961
5.37029	1.43259		2.34921	2.01596
5.34483	1.44655		2.34462	2.03206
5.31961	1.46077		2.34004	2.04727
5.29462	1.47465		2.33548	2.06221
5.26987	1.48935		2.33094	2.07622
5.24535	1.50426		2.32641	2.08993
5.22105	1.51939		2.3219	2.10267
5.19698	1.53532		2.31741	2.11447
5.17313	1.55144		2.31294	2.12532
5.1495	1.56713		2.30848	2.13653
5.12609	1.58235		2.30405	2.14682
5.10288	1.59708		2.29962	2.1562
5.07989	1.61128		2.29522	2.16536
5.0571	1.62554		2.29083	2.1743
5.03451	1.64051		2.28645	2.18365
5.01213	1.65498		2.2821	2.19342
4.98994	1.67018		2.27776	2.20295
4.96795	1.68495		2.27343	2.21286
4.94615	1.69989		2.26912	2.2225
4.92454	1.71375		2.26483	2.2325
4.90312	1.72835		2.26056	2.2422
4.88189	1.74244		2.2563	2.25154
4.86084	1.75663		2.25205	2.26117
4.83997	1.77093		2.24782	2.27108
4.81928	1.78594		2.24361	2.28065
4.79876	1.80105		2.23941	2.29048
4.77842	1.81569		2.23523	2.29992
4.75825	1.82987		2.23106	2.30895
4.73825	1.84421		2.22691	2.3175
4.71842	1.85808		2.22277	2.32622
4.69875	1.87147		2.21865	2.33384
4.67925	1.88434		2.21455	2.34227
4.6599	1.89668		2.21045	2.34958
4.64072	1.90789		2.20638	2.35708
4.62169	1.91918		2.20231	2.36411
4.60282	1.92995		2.19827	2.3713
4.5841	1.93956		2.19423	2.3774
4.56554	1.94856		2.19022	2.38304
4.54712	1.95693		2.18621	2.38886
4.52885	1.96466		2.18222	2.39419
4.51073	1.97172		2.17825	2.39902
4.49275	1.97809		2.17429	2.40335
4.47492	1.98375		2.17034	2.40721
4.45723	1.98811		2.16641	2.41125
4.43967	1.99176		2.16249	2.4148
4.42225	1.99469		2.15858	2.4179
4.40497	1.99632		2.15469	2.42057
4.38783	1.99723		2.15081	2.42217
4.37081	1.99801		2.14695	2.424
4.35393	1.99863		2.1431	2.42541
4.33718	1.99849		2.13926	2.42704
4.32056	1.99755		2.13544	2.42824
4.30406	1.99582		2.13163	2.42964
4.28769	1.99267		2.12783	2.43062
4.27144	1.98806		2.12405	2.43053
4.25532	1.98142		2.12028	2.43066
4.23932	1.97328		2.11652	2.43037
4.22343	1.96303		2.11278	2.42971
4.20767	1.95179		2.10905	2.42869
4.19202	1.93903		2.10533	2.42794
4.17649	1.92528		2.10162	2.42748
4.16107	1.91109		2.09793	2.42609
4.14577	1.89927		2.09425	2.4244
4.13058	1.88944		2.09058	2.42368
4.1155	1.88172		2.08693	2.42334
4.10053	1.87678		2.08329	2.42279
4.08567	1.87371		2.07966	2.42205
4.07091	1.86937		2.07604	2.42179
4.05626	1.86484		2.07244	2.42204
4.04172	1.86062		2.06884	2.42155
4.02728	1.85517		2.06526	2.42093
4.01294	1.85007		2.06169	2.42022
3.99871	1.84478		2.05814	2.41939
3.98458	1.83931		2.05459	2.41904
3.97054	1.83361		2.05106	2.41922
3.9566	1.82868		2.04754	2.4193
3.94277	1.82402		2.04403	2.4199
3.92902	1.81956		2.04054	2.42043
3.91538	1.81479		2.03705	2.42027
3.90183	1.81069		2.03358	2.42005
3.88837	1.80621		2.03012	2.41916
3.875	1.80133		2.02667	2.41883
3.86173	1.79603		2.02323	2.41791
3.84854	1.79078		2.0198	2.41705
3.83545	1.78558		2.01638	2.41576
3.82244	1.77994		2.01298	2.41533
3.80952	1.77341		2.00959	2.4146
3.79669	1.76698		2.0062	2.41477
3.78395	1.75971		2.00283	2.41527
3.77129	1.75162		1.99947	2.41662
3.75871	1.7432		1.99612	2.41879
3.74622	1.73402		1.99279	2.42176
3.73382	1.72413		1.98946	2.42489
3.72149	1.71355		1.98614	2.42871
3.70924	1.70233		1.98284	2.43259
3.69708	1.69094		1.97954	2.43644
3.68499	1.67939		1.97626	2.4402
3.67299	1.66729		1.97299	2.44384
3.66106	1.65556		1.96972	2.44678
3.64921	1.64378		1.96647	2.44844
3.63743	1.63243		1.96323	2.44942
3.62573	1.62107		1.96	2.45031
3.61411	1.61014		1.95678	2.44991
3.60256	1.59921		1.95357	2.44881
3.59108	1.58827		1.95037	2.4476
3.57968	1.57731		1.94718	2.44686
3.56835	1.56677		1.944	2.446
3.55709	1.55621		1.94083	2.44561
3.5459	1.54521		1.93767	2.4451
3.53478	1.53376		1.93452	2.44505
3.52373	1.52268		1.93138	2.44489
3.51275	1.51154		1.92825	2.4452
3.50184	1.50033		1.92513	2.446
3.49099	1.48946		1.92203	2.44732
3.48021	1.47894		1.91893	2.44806
3.4695	1.4688		1.91584	2.44938
3.45886	1.45982		1.91276	2.45077
3.44828	1.45163		1.90969	2.45287
3.43776	1.44388		1.90662	2.4551
3.42731	1.43656		1.90357	2.45745
3.41692	1.42969		1.90053	2.45989
3.40659	1.42293		1.8975	2.46241
3.39633	1.41668		1.89448	2.46445
3.38613	1.41097		1.89146	2.46711
3.37599	1.40541		1.88846	2.46924
3.36591	1.4		1.88547	2.47088
3.35589	1.39474		1.88248	2.4726
3.34593	1.38923		1.8795	2.47438
3.33602	1.38383		1.87654	2.47565
3.32618	1.37854		1.87358	2.47751
3.31639	1.37336		1.87063	2.47937
3.30667	1.36827		1.86769	2.48118
3.297	1.36364		1.86476	2.48294
3.28738	1.35913		1.86184	2.48462
3.27782	1.35438		1.85893	2.48566
3.26832	1.34976		1.85602	2.48775
3.25887	1.34562		1.85313	2.48863
3.24948	1.34163		1.85024	2.48945
3.24014	1.33778		1.84737	2.49023
3.23085	1.33371		1.8445	2.49044
3.22162	1.32946		1.84164	2.49062
3.21244	1.32505		1.83879	2.49132
3.20331	1.3205		1.83595	2.49201
3.19423	1.31616		1.83311	2.49266
3.1852	1.31204		1.83029	2.49323
3.17623	1.30811		1.82747	2.49372
3.16731	1.30438		1.82466	2.49468
3.15843	1.30049		1.82186	2.49502
3.14961	1.29675		1.81907	2.49688
3.14083	1.29318		1.81629	2.50008
3.1321	1.2894		1.81351	2.50499
3.12343	1.28574		1.81075	2.50991
3.1148	1.28187		1.80799	2.51584
3.10621	1.27814		1.80524	2.52165
3.09768	1.27453		1.8025	2.51947
3.08919	1.27105		1.79976	2.51835
3.08075	1.26768		1.79704	2.51711
3.07235	1.26441		1.79432	2.51574
3.064	1.26093		1.79161	2.51422
3.05569	1.25757		1.78891	2.51361
3.04743	1.25466		1.78622	2.51281
3.03922	1.25123		1.78353	2.5118
3.03104	1.24826		1.78085	2.51113
3.02292	1.24479		1.77818	2.51027
3.01483	1.24145		1.77552	2.50972
3.00679	1.23824		1.77287	2.50889
2.99879	1.23484		1.77022	2.50833
2.99083	1.23126		1.76758	2.50752
2.98292	1.22778		1.76495	2.50645
2.97505	1.22503		1.76233	2.50561
2.96722	1.22237		1.75971	2.50443
2.95943	1.22009		1.7571	2.50344
2.95168	1.21816		1.7545	2.50214
2.94397	1.21685		1.75191	2.50102
2.9363	1.21581		1.74932	2.49951
2.92867	1.215		1.74674	2.49815
2.92108	1.21473		1.74417	2.49644
2.91353	1.21466		1.74161	2.49436
2.90602	1.21477		1.73905	2.4919
2.89855	1.21503		1.7365	2.48906
2.89112	1.21543		1.73396	2.48633
2.88372	1.21564		1.73143	2.48314
2.87636	1.21567		1.7289	2.4795
2.86904	1.21552		1.72638	2.47594
2.86176	1.21489		1.72387	2.47196
2.85451	1.21382		1.72136	2.46809
2.8473	1.21262		1.71887	2.46383
2.84013	1.21103		1.71637	2.45973
2.83299	1.2088		1.71389	2.45581
2.82589	1.20654		1.71141	2.45314
2.81882	1.20372		1.70894	2.45021
2.81179	1.20038		1.70648	2.44755
2.8048	1.19653		1.70402	2.44467
2.79783	1.19249		1.70157	2.44109
2.79091	1.18826		1.69913	2.43681
2.78401	1.18413		1.69669	2.43279
2.77716	1.18039		1.69427	2.42798
2.77033	1.17672		1.69184	2.42284
2.76354	1.17368		1.68943	2.41687
2.75678	1.17097		1.68702	2.41053
2.75006	1.16857		1.68462	2.4033
2.74336	1.16673		1.68222	2.39566
2.7367	1.16515		1.67983	2.38761
2.73007	1.16382		1.67745	2.37965
2.72348	1.16297		1.67508	2.37231
2.71691	1.1623		1.67271	2.3651
2.71038	1.16178		1.67034	2.35756
2.70388	1.16112		1.66799	2.3502
2.69741	1.16058		1.66564	2.34307
2.69097	1.15989		1.6633	2.33569
2.68456	1.15958		1.66096	2.32807
2.67819	1.15937		1.65863	2.32022
2.67184	1.15898		1.65631	2.31214
2.66552	1.15869		1.65399	2.30382
2.65923	1.15824		1.65168	2.29528
2.65297	1.15762		1.64937	2.2865
2.64674	1.15684		1.64707	2.27796
2.64055	1.15562		1.64478	2.26915
2.63437	1.15422		1.6425	2.26007
2.62823	1.15237		1.64022	2.25122
2.62212	1.15006		1.63794	2.24216
2.61603	1.14779		1.63568	2.23337
2.60998	1.14501		1.63341	2.22442
2.60395	1.14172		1.63116	2.2153
2.59795	1.13818		1.62891	2.20647
2.59197	1.13437		1.62667	2.19744
2.58603	1.12979		1.62443	2.18821
2.58011	1.12496		1.6222	2.17928
2.57422	1.11988		1.61997	2.16973
2.56835	1.11482		1.61775	2.16047
2.56251	1.10953		1.61554	2.15156
2.5567	1.10427		1.61333	2.143
2.55092	1.09881		1.61113	2.13431
2.54516	1.09339		1.60894	2.12597
2.53942	1.08804		1.60675	2.1171
2.53371	1.08277		1.60456	2.10812
2.52803	1.0776		1.60238	2.09947
2.52238	1.07254		1.60021	2.09069
2.51674	1.06712		1.59804	2.08179
2.51114	1.06185		1.59588	2.07322
2.50556	1.05674		1.59373	2.06413
2.5	1.05156		1.59158	2.05581
2.49447	1.04655		1.58943	2.04785
2.48896	1.04149		1.5873	2.03984
2.48348	1.03638		1.58516	2.03224
2.47802	1.03121		1.58304	2.02506
2.47258	1.026		1.58092	2.01785
2.46717	1.02073		1.5788	2.01062
2.46178	1.01541		1.57669	2.0034
2.45642	1.01004		1.57458	1.99658
2.45108	1.00462		1.57248	1.98973
2.44576	0.99916		1.57039	1.98287
2.44046	0.99367		1.5683	1.97685
2.43519	0.98793		1.56622	1.9695
2.42994	0.98216		1.56414	1.96075
2.42472	0.97637		1.56207	1.95009
2.41951	0.97056		1.56	1.93715
2.41433	0.96472		1.55794	1.92244
2.40917	0.95865		1.55588	1.91268
2.40403	0.95234		1.55383	1.90781
2.39892	0.94601		1.55178	1.90077
2.39382	0.93945		1.54974	1.89286
2.38875	0.93268		1.54771	1.88457
2.3837	0.92573		1.54568	1.87518
2.37867	0.91882		1.54365	1.8648
2.37366	0.91176		1.54163	1.85389
2.36867	0.90478		1.53962	1.84332
2.36371	0.89768		1.53761	1.83383
2.35876	0.89087		1.5356	1.82459
2.35383	0.88433		1.5336	1.81595
2.34893	0.87804		1.53161	1.80744
2.34405	0.87199		1.52962	1.79984
2.33918	0.86615		1.52764	1.79194
2.33434	0.86051		1.52566	1.78417
2.32951	0.85505		1.52368	1.77686
2.32471	0.84975		1.52171	1.76957
2.31993	0.84441		1.51975	1.76306
2.31516	0.83923		1.51779	1.75651
2.31042	0.83382		1.51583	1.7499
2.30569	0.82821		1.51388	1.74356
2.30098	0.82259		1.51194	1.73639
2.2963	0.81679		1.51	1.72847
2.29163	0.81121		1.50806	1.7206
2.28698	0.80585		1.50613	1.71352
2.28235	0.80074		1.50421	1.70608
2.27774	0.79587		1.50229	1.69828
2.27314	0.79088		1.50037	1.69122
2.26857	0.78597		1.49846	1.68376
2.26401	0.78114		1.49656	1.67593
2.25948	0.77638		1.49465	1.6678
2.25496	0.77151		1.49276	1.65976
2.25045	0.76674		1.49086	1.65216
2.24597	0.76205		1.48898	1.64531
2.2415	0.75745		1.48709	1.63846
2.23706	0.75294		1.48522	1.63124
2.23263	0.7487		1.48334	1.62399
2.22821	0.74456		1.48147	1.61674
2.22382	0.74051		1.47961	1.60879
2.21944	0.73638		1.47775	1.6013
2.21508	0.73236		1.47589	1.59426
2.21073	0.72845		1.47404	1.58728
2.20641	0.72482		1.4722	1.57998
2.2021	0.72131		1.47035	1.57308
2.1978	0.71791		1.46852	1.56555
2.19353	0.71481		1.46668	1.55814
2.18927	0.71166		1.46485	1.55085
2.18502	0.70899		1.46303	1.54369
2.18079	0.70629		1.46121	1.53699
2.17658	0.7039		1.4594	1.53072
2.17239	0.70165		1.45758	1.52417
2.16821	0.69955		1.45578	1.51799
2.16405	0.6976		1.45398	1.51183
2.1599	0.69563		1.45218	1.5057
2.15577	0.6938		1.45038	1.49994
2.15166	0.69194		1.4486	1.49483
2.14756	0.68986		1.44681	1.48935
2.14347	0.68756		1.44503	1.48418
2.13941	0.6852		1.44325	1.47931
2.13535	0.68275		1.44148	1.47438
2.13132	0.68022		1.43971	1.46909
2.12729	0.67759		1.43795	1.4638
2.12329	0.67468		1.43619	1.45848
2.1193	0.67182		1.43444	1.45344
2.11532	0.66866		1.43268	1.44864
2.11136	0.66554		1.43094	1.44375
2.10741	0.66246		1.42919	1.43847
2.10348	0.6594		1.42746	1.43346
2.09956	0.65654		1.42572	1.4284
2.09566	0.65388		1.42399	1.42328
2.09177	0.64836		1.42226	1.41779
2.08789	0.6401		1.42054	1.41255
2.08403	0.63032		1.41882	1.40723
2.08019	0.61998		1.41711	1.40154
2.07636	0.60938		1.4154	1.39582
2.07254	0.59864		1.41369	1.39008
2.06874	0.58771		1.41199	1.38434
2.06495	0.57658		1.41029	1.37827
2.06117	0.56705		1.4086	1.37218
2.05741	0.55892		1.40691	1.36609
2.05366	0.55197		1.40522	1.35999
2.04993	0.54629		1.40354	1.35391
2.0462	0.54168		1.40186	1.34752
2.0425	0.53796		1.40019	1.34142
2.0388	0.53522		1.39852	1.33501
2.03512	0.53342		1.39685	1.32861
2.03145	0.53251		1.39519	1.32252
2.0278	0.53245		1.39353	1.31612
2.02416	0.53307		1.39187	1.30969
2.02053	0.53445		1.39022	1.30355
2.01692	0.53656		1.38857	1.29737
2.01331	0.53952		1.38693	1.29086
2.00972	0.54316		1.38529	1.2843
2.00615	0.5476		1.38365	1.27771
2.00258	0.55266		1.38202	1.27137
1.99903	0.55833		1.38039	1.26468
1.99549	0.56458		1.37876	1.25792
1.99197	0.57154		1.37714	1.25138
1.98845	0.5792		1.37553	1.24446
1.98495	0.58754		1.37391	1.23745
1.98146	0.59641		1.3723	1.23034
1.97799	0.60595		1.37069	1.22374
1.97452	0.61613		1.36909	1.21829
1.97107	0.62682		1.36749	1.21347
1.96763	0.63814		1.3659	1.20454
1.9642	0.64977		1.3643	1.19567
1.96078	0.66202		1.36271	1.18748
1.95738	0.6747		1.36113	1.17975
1.95399	0.68797		1.35955	1.17252
1.95061	0.70167		1.35797	1.16584
1.94724	0.71608		1.3564	1.16006
1.94388	0.73092		1.35483	1.15494
1.94053	0.7463		1.35326	1.14969
1.9372	0.76208		1.35169	1.1443
1.93387	0.77824		1.35013	1.13902
1.93056	0.79492		1.34858	1.13327
1.92726	0.81196		1.34702	1.1276
1.92397	0.82951		1.34547	1.12144
1.92069	0.84737		1.34393	1.11561
1.91743	0.86572		1.34239	1.10986
1.91417	0.88435		1.34085	1.10362
1.91093	0.90344		1.33931	1.09769
1.90769	0.92296		1.33778	1.09122
1.90447	0.94291		1.33625	1.08474
1.90126	0.9631		1.33472	1.07797
1.89806	0.98369		1.3332	1.07091
1.89487	1.00448		1.33168	1.06435
1.89169	1.02563		1.33017	1.05837
1.88852	1.04694		1.32865	1.05245
1.88536	1.06858		1.32714	1.04606
1.88221	1.09032		1.32564	1.03998
1.87907	1.11235		1.32414	1.03397
1.87595	1.13446		1.32264	1.02749
1.87283	1.15679		1.32114	1.02132
1.86972	1.17934		1.31965	1.01548
1.86663	1.20188		1.31816	1.01
1.86354	1.22478		1.31667	1.00464
1.86047	1.24764		1.31519	0.99914
1.8574	1.27063		1.31371	0.99323
1.85434	1.29352		1.31224	0.9874
1.8513	1.31649		1.31076	0.98141
1.84826	1.33951		1.30929	0.97576
1.84524	1.36256		1.30783	0.97021
1.84222	1.38562		1.30636	0.96526
1.83922	1.40845		1.3049	0.96047
1.83622	1.43146		1.30345	0.95556
1.83323	1.45442		1.30199	0.95054
1.83026	1.47754		1.30054	0.94611
1.82729	1.50059		1.29909	0.94133
1.82433	1.52378		1.29765	0.93718
1.82139	1.54666		1.29621	0.93343
1.81845	1.56965		1.29477	0.92984
1.81552	1.59207		1.29333	0.92642
1.8126	1.61409		1.2919	0.92292
1.80969	1.63545		1.29047	0.91932
1.80679	1.65632		1.28905	0.91586
1.8039	1.67664		1.28762	0.9123
1.80102	1.69615		1.2862	0.90887
1.79814	1.71502		1.28479	0.90556
1.79528	1.73298		1.28337	0.90216
1.79243	1.75045		1.28196	0.8986
1.78958	1.76737		1.28055	0.89535
1.78674	1.78373		1.27915	0.89194
1.78392	1.79975		1.27775	0.88836
1.7811	1.81496		1.27635	0.88483
1.77829	1.82979		1.27495	0.8816
1.77549	1.84398		1.27356	0.87867
1.77269	1.85729		1.27217	0.87556
1.76991	1.86991		1.27078	0.87227
1.76714	1.8816		1.2694	0.86876
1.76437	1.89278		1.26802	0.86528
1.76161	1.90322		1.26664	0.86205
1.75887	1.91266		1.26526	0.85862
1.75613	1.9213		1.26389	0.85523
1.75339	1.92936		1.26252	0.85187
1.75067	1.93636		1.26115	0.84854
1.74796	1.9425		1.25979	0.84502
1.74525	1.94755		1.25843	0.84152
1.74255	1.95149		1.25707	0.83849
1.73986	1.95431		1.25572	0.83528
1.73718	1.956		1.25436	0.83233
1.73451	1.95634		1.25301	0.82942
1.73184	1.95557		1.25167	0.82654
1.72919	1.95348		1.25032	0.82372
1.72654	1.95009		1.24898	0.82093
1.7239	1.94562		1.24764	0.81821
1.72127	1.93985		1.24631	0.81553
1.71864	1.93281		1.24497	0.81292
1.71603	1.92494		1.24364	0.81014
1.71342	1.91602		1.24232	0.80764
1.71082	1.90584		1.24099	0.80521
1.70822	1.89506		1.23967	0.80283
1.70564	1.88321		1.23835	0.80049
1.70306	1.87095		1.23703	0.7982
1.70049	1.8576		1.23572	0.79572
1.69793	1.84338		1.23441	0.79328
1.69538	1.82806		1.2331	0.79087
1.69283	1.81187		1.23179	0.7887
1.69029	1.79459		1.23049	0.78655
1.68776	1.77645		1.22919	0.7842
1.68524	1.75726		1.22789	0.78187
1.68272	1.73724		1.2266	0.77955
1.68022	1.71617		1.22531	0.77702
1.67772	1.69408		1.22402	0.7745
1.67522	1.67079		1.22273	0.77198
1.67274	1.64674		1.22144	0.76948
1.67026	1.62154		1.22016	0.76676
1.66779	1.59582		1.21888	0.76405
1.66532	1.56938		1.21761	0.76133
1.66287	1.54204		1.21633	0.75861
1.66042	1.51382		1.21506	0.7559
1.65798	1.48475		1.21379	0.7532
1.65554	1.45486		1.21253	0.75032
1.65311	1.42823		1.21126	0.74726
1.65069	1.405		1.21	0.74443
1.64828	1.38441		1.20874	0.74142
1.64587	1.36565		1.20748	0.73863
1.64347	1.34862		1.20623	0.73587
1.64108	1.33341		1.20498	0.73293
1.63869	1.31995		1.20373	0.73022
1.63632	1.3087		1.20248	0.72752
1.63394	1.29759		1.20124	0.72483
1.63158	1.28662		1.2	0.72216
1.62922	1.27578		1.19876	0.7195
1.62687	1.26506		1.19752	0.71687
1.62453	1.25447		1.19629	0.71426
1.62219	1.24435		1.19506	0.71148
1.61986	1.23435		1.19383	0.7087
1.61753	1.22445		1.1926	0.70593
1.61521	1.21483		1.19138	0.70318
1.6129	1.2053		1.19016	0.70045
1.6106	1.19603		1.18894	0.69774
1.6083	1.18682		1.18772	0.69504
1.60601	1.17769		1.18651	0.69237
1.60372	1.16878		1.1853	0.68972
1.60145	1.15993		1.18409	0.6871
1.59917	1.15128		1.18288	0.6845
1.59691	1.14282		1.18167	0.68194
1.59465	1.13437		1.18047	0.6794
1.5924	1.12611		1.17927	0.6769
1.59015	1.11787		1.17807	0.67444
1.58791	1.1098		1.17688	0.67201
1.58568	1.10173		1.17569	0.66962
1.58345	1.09383		1.1745	0.66727
1.58123	1.08609		1.17331	0.66497
1.57901	1.07834		1.17212	0.6629
1.57681	1.07089		1.17094	0.6607
1.5746	1.06342		1.16976	0.65854
1.57241	1.0561		1.16858	0.65661
1.57022	1.04876		1.1674	0.65472
1.56803	1.04171		1.16623	0.65285
1.56585	1.03465		1.16505	0.65103
1.56368	1.02786		1.16388	0.64905
1.56152	1.02105		1.16272	0.64729
1.55936	1.0145		1.16155	0.64557
1.5572	1.00792		1.16039	0.64371
1.55505	1.00146		1.15923	0.64188
1.55291	0.99512		1.15807	0.64008
1.55078	0.98876		1.15691	0.63831
1.54864	0.98266		1.15576	0.63658
1.54652	0.97653		1.15461	0.63505
1.5444	0.97051		1.15346	0.63355
1.54229	0.96447		1.15231	0.63207
1.54018	0.95855		1.15116	0.63062
1.53808	0.95274		1.15002	0.62936
1.53598	0.94703		1.14888	0.62793
1.53389	0.9413		1.14774	0.6265
1.53181	0.93581		1.1466	0.62507
1.52973	0.93028		1.14547	0.62364
1.52766	0.92499		1.14434	0.62222
1.52559	0.91966		1.14321	0.62081
1.52353	0.91441		1.14208	0.61923
1.52147	0.90926		1.14095	0.61764
1.51942	0.90419		1.13983	0.61605
1.51738	0.8992		1.13871	0.61446
1.51534	0.89428		1.13759	0.61288
1.5133	0.88931		1.13647	0.6113
1.51127	0.88428		1.13536	0.60972
1.50925	0.87946		1.13424	0.60815
1.50723	0.87457		1.13313	0.60675
1.50522	0.86974		1.13202	0.60535
1.50321	0.86485		1.13092	0.60394
1.50121	0.86004		1.12981	0.60253
1.49921	0.85528		1.12871	0.60095
1.49722	0.85046		1.12761	0.59953
1.49524	0.84569		1.12651	0.59794
1.49326	0.84098		1.12541	0.59634
1.49128	0.83631		1.12432	0.59473
1.48931	0.83157		1.12323	0.59312
1.48735	0.82701		1.12214	0.59151
1.48539	0.82236		1.12105	0.5899
1.48343	0.81775		1.11996	0.58828
1.48148	0.81318		1.11888	0.58667
1.47954	0.80865		1.1178	0.58523
1.4776	0.80403		1.11672	0.58377
1.47566	0.79957		1.11564	0.5823
1.47373	0.79501		1.11456	0.58066
1.47181	0.79048		1.11349	0.579
1.46989	0.78586		1.11242	0.57733
1.46798	0.78127		1.11135	0.57563
1.46607	0.77669		1.11028	0.57393
1.46416	0.77201		1.10921	0.57222
1.46226	0.76735		1.10815	0.57032
1.46037	0.7626		1.10709	0.56841
1.45848	0.75774		1.10603	0.56647
1.4566	0.7529		1.10497	0.56467
1.45472	0.74807		1.10391	0.56284
1.45284	0.74326		1.10286	0.56097
1.45097	0.73834		1.1018	0.55908
1.44911	0.73332		1.10075	0.55716
1.44725	0.7283		1.09971	0.55522
1.44539	0.72318		1.09866	0.55325
1.44354	0.71806		1.09761	0.55126
1.44169	0.71285		1.09657	0.54926
1.43985	0.70753		1.09553	0.54723
1.43801	0.70221		1.09449	0.54519
1.43618	0.69679		1.09346	0.54314
1.43436	0.69127		1.09242	0.54124
1.43253	0.68564		1.09139	0.53934
1.43071	0.67991		1.09036	0.5376
1.4289	0.67431		1.08933	0.53585
1.42709	0.66871		1.0883	0.53393
1.42529	0.66313		1.08727	0.53216
1.42349	0.65757		1.08625	0.53039
1.42169	0.65213		1.08523	0.52846
1.4199	0.64684		1.08421	0.52652
1.41812	0.64169		1.08319	0.52458
1.41633	0.63671		1.08217	0.52262
1.41456	0.63178		1.08116	0.52067
1.41278	0.62712		1.08014	0.51871
1.41102	0.62263		1.07913	0.51675
1.40925	0.6181		1.07812	0.5148
1.40749	0.61375		1.07712	0.51285
1.40574	0.60957		1.07611	0.5109
1.40399	0.60536		1.07511	0.50896
1.40224	0.60111		1.07411	0.50704
1.4005	0.5967		1.07311	0.50512
1.39876	0.59246		1.07211	0.50322
1.39703	0.58815		1.07111	0.50133
1.3953	0.58389		1.07012	0.49946
1.39357	0.57957		1.06912	0.49775
1.39185	0.5754		1.06813	0.49604
1.39013	0.57127		1.06714	0.49434
1.38842	0.56717		1.06616	0.49265
1.38671	0.56303		1.06517	0.49097
1.38501	0.55892		1.06419	0.48931
1.38331	0.55495		1.0632	0.48766
1.38162	0.55113		1.06222	0.48603
1.37992	0.54735		1.06124	0.48443
1.37824	0.54362		1.06027	0.48284
1.37655	0.53985		1.05929	0.48128
1.37488	0.53612		1.05832	0.47974
1.3732	0.53243		1.05735	0.47823
1.37153	0.52878		1.05637	0.47661
1.36986	0.52518		1.05541	0.475
1.3682	0.52163		1.05444	0.47341
1.36654	0.51812		1.05347	0.47184
1.36489	0.51465		1.05251	0.47043
1.36324	0.51123		1.05155	0.46903
1.36159	0.50775		1.05059	0.46765
1.35995	0.5044		1.04963	0.46628
1.35831	0.50109		1.04867	0.46493
1.35667	0.49792		1.04772	0.46359
1.35504	0.49479		1.04677	0.46228
1.35342	0.4918		1.04581	0.46099
1.35179	0.48885		1.04486	0.45958
1.35017	0.48596		1.04392	0.45818
1.34856	0.48311		1.04297	0.45694
1.34695	0.48032		1.04202	0.45569
1.34534	0.47749		1.04108	0.45431
1.34374	0.4748		1.04014	0.45292
1.34214	0.47216		1.0392	0.45152
1.34054	0.46948		1.03826	0.45012
1.33895	0.46685		1.03732	0.44873
1.33736	0.46418		1.03639	0.44734
1.33578	0.46155		1.03546	0.44596
1.33419	0.45898		1.03452	0.44458
1.33262	0.45645		1.03359	0.44322
1.33104	0.45397		1.03266	0.44185
1.32947	0.45144		1.03174	0.4405
1.32791	0.44887		1.03081	0.43914
1.32635	0.44633		1.02989	0.4378
1.32479	0.44384		1.02897	0.43646
1.32323	0.44139		1.02804	0.43513
1.32168	0.43898		1.02713	0.4338
1.32013	0.4366		1.02621	0.43248
1.31859	0.43426		1.02529	0.43116
1.31705	0.43188		1.02438	0.42985
1.31551	0.42954		1.02346	0.42854
1.31398	0.42714		1.02255	0.42725
1.31245	0.42479		1.02164	0.42595
1.31092	0.42247		1.02074	0.42466
1.3094	0.42019		1.01983	0.42338
1.30788	0.41787		1.01892	0.4221
1.30636	0.41559		1.01802	0.42083
1.30485	0.41319		1.01712	0.41956
1.30334	0.41084		1.01622	0.4183
1.30184	0.40844		1.01532	0.41705
1.30034	0.40609		1.01442	0.4158
1.29884	0.40378		1.01353	0.41455
1.29734	0.40159		1.01263	0.41331
1.29585	0.39944		1.01174	0.41208
1.29436	0.39725		1.01085	0.41085
1.29288	0.3951		1.00996	0.40963
1.2914	0.39298		1.00907	0.40841
1.28992	0.39091		1.00818	0.40719
1.28845	0.38888		1.0073	0.40599
1.28697	0.38682		1.00641	0.40478
1.28551	0.3848		1.00553	0.40359
1.28404	0.38282		1.00465	0.40239
1.28258	0.3808		1.00377	0.40121
1.28112	0.3789		1.00289	0.40002
1.27967	0.37695		1.00202	0.39885
1.27822	0.37504		1.00114	0.39767
1.27677	0.37316		1.00027	0.39651
1.27533	0.37124		0.9994	0.39534
1.27389	0.36942		0.99853	0.39419
1.27245	0.36755		0.99766	0.39303
1.27101	0.36571		0.99679	0.39189
1.26958	0.36389		0.99592	0.39074
1.26815	0.3621		0.99506	0.38961
1.26673	0.36034		0.9942	0.38847
1.26531	0.35859		0.99333	0.38734
1.26389	0.35686
1.26247	0.35516
1.26106	0.35347
1.25965	0.35174
1.25824	0.3501
1.25684	0.34848
1.25544	0.3468
1.25405	0.34514
1.25265	0.3435
1.25126	0.3418
1.24987	0.34018
1.24849	0.33858
1.24711	0.33692
1.24573	0.33526
1.24436	0.33362
1.24298	0.33199
1.24161	0.33036
1.24025	0.32873
1.23889	0.32711
1.23752	0.32543
1.23617	0.32382
1.23481	0.32221
1.23346	0.3206
1.23211	0.31906
1.23077	0.31752
1.22943	0.31598
1.22809	0.31437
1.22675	0.31283
1.22542	0.31129
1.22409	0.30974
1.22276	0.30819
1.22143	0.30664
1.22011	0.30516
1.21879	0.30367
1.21748	0.30219
1.21616	0.3007
1.21485	0.29922
1.21354	0.29774
1.21224	0.29639
1.21094	0.29505
1.20964	0.29365
1.20834	0.29225
1.20705	0.29086
1.20576	0.28948
1.20447	0.28811
1.20318	0.28675
1.2019	0.28545
1.20062	0.28417
1.19934	0.28289
1.19807	0.28157
1.1968	0.28025
1.19553	0.27894
1.19426	0.27764
1.193	0.27629
1.19173	0.27496
1.19048	0.27369
1.18922	0.27242
1.18797	0.27111
1.18672	0.2698
1.18547	0.2685
1.18422	0.26721
1.18298	0.26587
1.18174	0.26459
1.1805	0.26332
1.17927	0.26205
1.17804	0.26079
1.17681	0.25947
1.17558	0.25816
1.17435	0.25686
1.17313	0.25562
1.17191	0.25439
1.17069	0.2531
1.16948	0.25182
1.16827	0.25054
1.16706	0.24927
1.16585	0.248
1.16465	0.24669
1.16345	0.24543
1.16225	0.24417
1.16105	0.24292
1.15985	0.24162
1.15866	0.24032
1.15747	0.23902
1.15628	0.23773
1.1551	0.23639
1.15392	0.23505
1.15274	0.23371
1.15156	0.23238
1.15039	0.23106
1.14921	0.22974
1.14804	0.22838
1.14687	0.22707
1.14571	0.22576
1.14454	0.22446
1.14338	0.22317
1.14223	0.22187
1.14107	0.22059
1.13992	0.21926
1.13876	0.21793
1.13761	0.21661
1.13647	0.2153
1.13532	0.21399
1.13418	0.21269
1.13304	0.2114
1.1319	0.21007
1.13077	0.2088
1.12963	0.20753
1.1285	0.20626
1.12738	0.205
1.12625	0.20375
1.12512	0.20251
1.124	0.20127
1.12288	0.20009
1.12177	0.19892
1.12065	0.19776
1.11954	0.19665
1.11843	0.19555
1.11732	0.19447
1.11621	0.1934
1.11511	0.19239
1.11401	0.19134
1.11291	0.1903
1.11181	0.18928
1.11071	0.1883
1.10962	0.18734
1.10853	0.18639
1.10744	0.18545
1.10635	0.18456
1.10527	0.18368
1.10419	0.18272
1.1031	0.18178
1.10203	0.18084
1.10095	0.17991
1.09988	0.17899
1.0988	0.17808
1.09773	0.17718
1.09667	0.17628
1.0956	0.1754
1.09454	0.17452
1.09347	0.17365
1.09241	0.17279
1.09136	0.17194
1.0903	0.17109
1.08925	0.17025
1.0882	0.16942
1.08715	0.1686
1.0861	0.16779
1.08505	0.16699
1.08401	0.16619
1.08297	0.1654
1.08193	0.16462
1.08089	0.16384
1.07986	0.16308
1.07882	0.16232
1.07779	0.16156
1.07676	0.16082
1.07574	0.16008
1.07471	0.15935
1.07369	0.15863
1.07266	0.15791
1.07164	0.1572
1.07063	0.1565
1.06961	0.15581
1.0686	0.15512
1.06759	0.15444
1.06657	0.15377
1.06557	0.1531
1.06456	0.15244
1.06356	0.15178
1.06255	0.15114
1.06155	0.1505
1.06055	0.14986
1.05956	0.14923
1.05856	0.14861
1.05757	0.148
1.05658	0.14739
1.05559	0.14679
1.0546	0.14619
1.05362	0.1456
1.05263	0.14502
1.05165	0.14444
1.05067	0.14387
1.04969	0.1433
1.04871	0.14274
1.04774	0.14219
1.04677	0.14164
1.0458	0.1411
1.04483	0.14057
1.04386	0.14004
1.04289	0.13951
1.04193	0.13899
1.04097	0.13848
1.04001	0.13797
1.03905	0.13747
1.03809	0.13698
1.03714	0.13649
1.03618	0.136
1.03523	0.13552
1.03428	0.13505
1.03333	0.13458

## Sheet: Fig. S21
		UPS spectra
BP			Cu/BP
binding energy	intensity		binding energy	intensity
20.21	-5296.31		21	670.8
20.19	-4996.28		20.98	547.4
20.17	-4922.29		20.96	656.8
20.15	-4873.92		20.94	489.4
20.13	-4807.58		20.92	1038.1
20.11	-4492.12		20.9	1294.3
20.09	-5060.58		20.88	1285.7
20.07	-4542.39		20.86	1400
20.05	-4642.16		20.84	1224.4
20.03	-4325.39		20.82	1281.4
20.01	-4571.65		20.8	1404.5
19.99	-4725.66		20.78	1345.9
19.97	-4786.95		20.76	1657.4
19.95	-4383.39		20.74	1376.7
19.93	-4157.32		20.72	1724.3
19.91	-4667.24		20.7	1849
19.89	-4462.36		20.68	1078.1
19.87	-3832.77		20.66	1727.9
19.85	-4049.28		20.64	1746
19.83	-3971.04		20.62	2690.6
19.81	-4297.99		20.6	2398.6
19.79	-4152.23		20.58	1914.8
19.77	-4195.06		20.56	1990.7
19.75	-3879.81		20.54	2422.7
19.73	-4093.46		20.52	2460.7
19.71	-3761.46		20.5	2722.5
19.69	-3755.42		20.48	3474.4
19.67	-4069.88		20.46	3073.1
19.65	-3632.24		20.44	3615.7
19.63	-3767.03		20.42	2951.3
19.61	-3892.28		20.4	3280.3
19.59	-3437.89		20.38	4211.5
19.57	-3219.55		20.36	4799.2
19.55	-3241.92		20.34	4744.6
19.53	-3248.73		20.32	5125.8
19.51	-3483.95		20.3	6234.5
19.49	-3038.86		20.28	7214.6
19.47	-3037.37		20.26	7653.5
19.45	-2894.02		20.24	7601.6
19.43	-2655.6		20.22	8933.3
19.41	-2790.31		20.2	9704.4
19.39	-2703.38		20.18	10166.2
19.37	-2704.74		20.16	10599
19.35	-2783.07		20.14	10918.5
19.33	-2526.08		20.12	12522.7
19.31	-2216.69		20.1	12905.3
19.29	-2237.79		20.08	14514.2
19.27	-1845.32		20.06	15188.8
19.25	-1788.76		20.04	15851.5
19.23	-2006.69		20.02	16986.1
19.21	-2011.04		20	17663.4
19.19	-1567.4		19.98	19333.3
19.17	-1813.06		19.96	19925.1
19.15	-1642.2		19.94	20521.9
19.13	-1711.7		19.92	21458.1
19.11	-1314.53		19.9	23019.8
19.09	-1385.93		19.88	23994.8
19.07	-1663.35		19.86	25050.3
19.05	-1336.79		19.84	26412.6
19.03	-1223.97		19.82	28007.7
19.01	-1033.79		19.8	28482.1
18.99	-656.9		19.78	29274.2
18.97	-376.4		19.76	30233.6
18.95	-500.4		19.74	31235.4
18.93	-175.4		19.72	32226.5
18.91	24.7		19.7	33680.9
18.89	817.9		19.68	34000.7
18.87	77		19.66	34498.1
18.85	362.8		19.64	35737.1
18.83	323.4		19.62	36076.2
18.81	654.5		19.6	38086.6
18.79	798.2		19.58	38594.5
18.77	1495		19.56	36585.6
18.75	1757.1		19.54	37392
18.73	1768		19.52	39293
18.71	2368.1		19.5	38906.1
18.69	2103.3		19.48	39316.2
18.67	2053.2		19.46	40628.3
18.65	2380.7		19.44	41023
18.63	2724.3		19.42	41079.2
18.61	2970.7		19.4	42624.2
18.59	3299		19.38	42049.8
18.57	3477.9		19.36	43061.4
18.55	3769.1		19.34	44293.9
18.53	4032.6		19.32	44214.9
18.51	4682.9		19.3	43583.9
18.49	4967.1		19.28	44271.4
18.47	5164.7		19.26	45458.2
18.45	4957.6		19.24	46330.8
18.43	5391.9		19.22	46973.8
18.41	6183.5		19.2	46298.9
18.39	5910.6		19.18	46488.7
18.37	6453.4		19.16	47120.9
18.35	7240.9		19.14	47906.3
18.33	7536.9		19.12	48573
18.31	8136.3		19.1	50318.5
18.29	8426.3		19.08	51047.4
18.27	8529.4		19.06	50325.7
18.25	9120.8		19.04	51839.9
18.23	9119.4		19.02	51544.6
18.21	10437		19	52513.4
18.19	10662.1		18.98	54128.9
18.17	10733.4		18.96	55159.9
18.15	11375.8		18.94	55080.4
18.13	11995.5		18.92	56099.8
18.11	12076.4		18.9	57957
18.09	13499.9		18.88	58467.1
18.07	13720.2		18.86	58342.4
18.05	14013.6		18.84	59908
18.03	14883.7		18.82	60518.7
18.01	14965.3		18.8	61860.8
17.99	15908.6		18.78	62325
17.97	16157.5		18.76	62919.7
17.95	16918.1		18.74	64187.1
17.93	18014.8		18.72	64855.3
17.91	18449		18.7	65255.9
17.89	19236.6		18.68	66424.4
17.87	20841.9		18.66	65939.6
17.85	20713.2		18.64	68331.7
17.83	21362.6		18.62	67216
17.81	22321.6		18.6	68670.9
17.79	22708.3		18.58	69728.9
17.77	23210.8		18.56	69964.1
17.75	24491.8		18.54	71534.1
17.73	24746.9		18.52	72767.7
17.71	26241.1		18.5	74048.7
17.69	27020.1		18.48	74781.5
17.67	27439.7		18.46	74712.9
17.65	28188.4		18.44	76985.8
17.63	30166.7		18.42	78012.8
17.61	30562.3		18.4	78953.6
17.59	31776.7		18.38	79503.7
17.57	32675.7		18.36	80931.5
17.55	33300.4		18.34	81909.5
17.53	34050.2		18.32	82845.3
17.51	35476.7		18.3	85436.9
17.49	36768.9		18.28	85910.9
17.47	37428.2		18.26	86941.4
17.45	39037.7		18.24	89242
17.43	38759.1		18.22	92171
17.41	40542		18.2	91630
17.39	41118.2		18.18	94183
17.37	42662.1		18.16	95185
17.35	43922.5		18.14	95281
17.33	44827.5		18.12	97921
17.31	45318		18.1	99899
17.29	48160.3		18.08	100198
17.27	48704.1		18.06	102487
17.25	49625.3		18.04	103692
17.23	52129.5		18.02	105784
17.21	53194.6		18	107967
17.19	53644.9		17.98	110376
17.17	55540.2		17.96	108812
17.15	56185.4		17.94	111140
17.13	58561.3		17.92	114074
17.11	59674.6		17.9	115856
17.09	63157.5		17.88	115838
17.07	67158.5		17.86	117475
17.05	75576.7		17.84	118035
17.03	89832		17.82	117494
17.01	113826		17.8	119862
16.99	146597		17.78	122047
16.97	202980		17.76	122315
16.95	267661		17.74	125458
16.93	352942		17.72	126644
16.91	440609		17.7	129146
16.89	550530		17.68	129703
16.87	661201		17.66	131371
16.85	788941		17.64	132051
16.83	945037		17.62	133713
16.81	1099000		17.6	134310
16.79	1329000		17.58	135878
16.77	1529000		17.56	137846
16.75	1799000		17.54	140750
16.73	2049000		17.52	140900
16.71	2339000		17.5	142336
16.69	2619000		17.48	144939
16.67	2919000		17.46	146204
16.65	3229000		17.44	147748
16.63	3549000		17.42	149108
16.61	3879000		17.4	150691
16.59	4299000		17.38	151777
16.57	4729000		17.36	154865
16.55	5199000		17.34	155825
16.53	5669000		17.32	158920
16.51	6149000		17.3	160046
16.49	6579000		17.28	161355
16.47	6979000		17.26	165057
16.45	7359000		17.24	164852
16.43	7619000		17.22	168369
16.41	7889000		17.2	171182
16.39	8079000		17.18	173332
16.37	8209000		17.16	175931
16.35	8329000		17.14	179984
16.33	8419000		17.12	187261
16.31	8459000		17.1	204683
16.29	8499000		17.08	229804
16.27	8509000		17.06	269445
16.25	8499000		17.04	312348
16.23	8489000		17.02	357990
16.21	8459000		17	402840
16.19	8429000		16.98	438205
16.17	8389000		16.96	492969
16.15	8359000		16.94	544458
16.13	8299000		16.92	605601
16.11	8249000		16.9	736919
16.09	8209000		16.88	874483
16.07	8149000		16.86	1139000
16.05	8089000		16.84	1559000
16.03	8049000		16.82	2139000
16.01	7999000		16.8	2889000
15.99	7939000		16.78	3859000
15.97	7889000		16.76	4759000
15.95	7839000		16.74	5469000
15.93	7789000		16.72	6339000
15.91	7739000		16.7	6909000
15.89	7689000		16.68	7399000
15.87	7629000		16.66	7939000
15.85	7589000		16.64	8299000
15.83	7539000		16.62	8679000
15.81	7489000		16.6	8969000
15.79	7459000		16.58	9229000
15.77	7409000		16.56	9429000
15.75	7359000		16.54	9609000
15.73	7299000		16.52	9749000
15.71	7269000		16.5	9829000
15.69	7219000		16.48	9929000
15.67	7199000		16.46	9969000
15.65	7149000		16.44	9989000
15.63	7109000		16.42	10089000
15.61	7069000		16.4	10089000
15.59	7039000		16.38	10089000
15.57	6999000		16.36	10089000
15.55	6959000		16.34	10089000
15.53	6929000		16.32	10089000
15.51	6889000		16.3	9989000
15.49	6859000		16.28	9989000
15.47	6819000		16.26	9969000
15.45	6799000		16.24	9919000
15.43	6759000		16.22	9879000
15.41	6729000		16.2	9859000
15.39	6689000		16.18	9819000
15.37	6659000		16.16	9759000
15.35	6639000		16.14	9709000
15.33	6599000		16.12	9659000
15.31	6579000		16.1	9609000
15.29	6539000		16.08	9569000
15.27	6499000		16.06	9509000
15.25	6479000		16.04	9459000
15.23	6449000		16.02	9399000
15.21	6409000		16	9349000
15.19	6379000		15.98	9279000
15.17	6349000		15.96	9239000
15.15	6319000		15.94	9179000
15.13	6299000		15.92	9129000
15.11	6259000		15.9	9079000
15.09	6229000		15.88	9029000
15.07	6209000		15.86	8989000
15.05	6169000		15.84	8929000
15.03	6139000		15.82	8869000
15.01	6119000		15.8	8829000
14.99	6079000		15.78	8769000
14.97	6049000		15.76	8719000
14.95	6019000		15.74	8659000
14.93	5979000		15.72	8609000
14.91	5949000		15.7	8549000
14.89	5929000		15.68	8499000
14.87	5889000		15.66	8449000
14.85	5869000		15.64	8399000
14.83	5839000		15.62	8349000
14.81	5809000		15.6	8289000
14.79	5779000		15.58	8239000
14.77	5749000		15.56	8209000
14.75	5709000		15.54	8139000
14.73	5679000		15.52	8099000
14.71	5649000		15.5	8039000
14.69	5619000		15.48	7999000
14.67	5589000		15.46	7939000
14.65	5559000		15.44	7889000
14.63	5519000		15.42	7829000
14.61	5499000		15.4	7779000
14.59	5469000		15.38	7739000
14.57	5419000		15.36	7689000
14.55	5409000		15.34	7639000
14.53	5369000		15.32	7589000
14.51	5339000		15.3	7539000
14.49	5299000		15.28	7489000
14.47	5259000		15.26	7439000
14.45	5239000		15.24	7389000
14.43	5209000		15.22	7339000
14.41	5179000		15.2	7289000
14.39	5149000		15.18	7239000
14.37	5119000		15.16	7179000
14.35	5089000		15.14	7139000
14.33	5049000		15.12	7069000
14.31	5029000		15.1	7049000
14.29	4999000		15.08	6989000
14.27	4959000		15.06	6939000
14.25	4939000		15.04	6899000
14.23	4899000		15.02	6839000
14.21	4859000		15	6799000
14.19	4839000		14.98	6739000
14.17	4809000		14.96	6699000
14.15	4779000		14.94	6649000
14.13	4739000		14.92	6609000
14.11	4709000		14.9	6559000
14.09	4679000		14.88	6509000
14.07	4659000		14.86	6469000
14.05	4629000		14.84	6409000
14.03	4589000		14.82	6369000
14.01	4559000		14.8	6329000
13.99	4529000		14.78	6279000
13.97	4499000		14.76	6229000
13.95	4479000		14.74	6189000
13.93	4459000		14.72	6149000
13.91	4419000		14.7	6109000
13.89	4389000		14.68	6059000
13.87	4379000		14.66	6009000
13.85	4349000		14.64	5969000
13.83	4319000		14.62	5929000
13.81	4299000		14.6	5889000
13.79	4259000		14.58	5829000
13.77	4249000		14.56	5789000
13.75	4219000		14.54	5759000
13.73	4199000		14.52	5709000
13.71	4179000		14.5	5669000
13.69	4159000		14.48	5609000
13.67	4139000		14.46	5579000
13.65	4119000		14.44	5529000
13.63	4109000		14.42	5489000
13.61	4089000		14.4	5449000
13.59	4069000		14.38	5409000
13.57	4049000		14.36	5359000
13.55	4039000		14.34	5319000
13.53	4029000		14.32	5279000
13.51	4009000		14.3	5229000
13.49	3989000		14.28	5189000
13.47	3979000		14.26	5139000
13.45	3969000		14.24	5109000
13.43	3959000		14.22	5049000
13.41	3949000		14.2	5019000
13.39	3939000		14.18	4969000
13.37	3919000		14.16	4919000
13.35	3909000		14.14	4879000
13.33	3899000		14.12	4849000
13.31	3879000		14.1	4809000
13.29	3879000		14.08	4769000
13.27	3869000		14.06	4729000
13.25	3859000		14.04	4689000
13.23	3839000		14.02	4649000
13.21	3829000		14	4619000
13.19	3819000		13.98	4579000
13.17	3799000		13.96	4549000
13.15	3799000		13.94	4519000
13.13	3789000		13.92	4489000
13.11	3779000		13.9	4459000
13.09	3769000		13.88	4439000
13.07	3759000		13.86	4409000
13.05	3749000		13.84	4379000
13.03	3739000		13.82	4349000
13.01	3719000		13.8	4329000
12.99	3709000		13.78	4309000
12.97	3699000		13.76	4289000
12.95	3679000		13.74	4259000
12.93	3669000		13.72	4239000
12.91	3659000		13.7	4229000
12.89	3639000		13.68	4209000
12.87	3639000		13.66	4189000
12.85	3619000		13.64	4169000
12.83	3599000		13.62	4159000
12.81	3599000		13.6	4159000
12.79	3579000		13.58	4139000
12.77	3569000		13.56	4119000
12.75	3549000		13.54	4109000
12.73	3549000		13.52	4099000
12.71	3519000		13.5	4089000
12.69	3509000		13.48	4069000
12.67	3499000		13.46	4069000
12.65	3479000		13.44	4049000
12.63	3459000		13.42	4039000
12.61	3439000		13.4	4039000
12.59	3429000		13.38	4029000
12.57	3419000		13.36	4019000
12.55	3399000		13.34	4009000
12.53	3389000		13.32	3999000
12.51	3379000		13.3	3989000
12.49	3349000		13.28	3979000
12.47	3329000		13.26	3959000
12.45	3319000		13.24	3949000
12.43	3309000		13.22	3949000
12.41	3289000		13.2	3939000
12.39	3269000		13.18	3939000
12.37	3259000		13.16	3919000
12.35	3239000		13.14	3919000
12.33	3219000		13.12	3899000
12.31	3199000		13.1	3889000
12.29	3189000		13.08	3879000
12.27	3179000		13.06	3869000
12.25	3159000		13.04	3859000
12.23	3139000		13.02	3849000
12.21	3119000		13	3839000
12.19	3109000		12.98	3819000
12.17	3099000		12.96	3819000
12.15	3079000		12.94	3799000
12.13	3069000		12.92	3779000
12.11	3049000		12.9	3769000
12.09	3029000		12.88	3769000
12.07	3009000		12.86	3749000
12.05	2999000		12.84	3739000
12.03	2989000		12.82	3729000
12.01	2959000		12.8	3719000
11.99	2959000		12.78	3699000
11.97	2939000		12.76	3679000
11.95	2919000		12.74	3679000
11.93	2909000		12.72	3659000
11.91	2889000		12.7	3649000
11.89	2879000		12.68	3649000
11.87	2859000		12.66	3629000
11.85	2849000		12.64	3619000
11.83	2839000		12.62	3609000
11.81	2829000		12.6	3589000
11.79	2809000		12.58	3579000
11.77	2799000		12.56	3559000
11.75	2789000		12.54	3549000
11.73	2759000		12.52	3529000
11.71	2759000		12.5	3529000
11.69	2739000		12.48	3509000
11.67	2719000		12.46	3499000
11.65	2699000		12.44	3479000
11.63	2699000		12.42	3479000
11.61	2689000		12.4	3459000
11.59	2679000		12.38	3439000
11.57	2679000		12.36	3439000
11.55	2659000		12.34	3409000
11.53	2649000		12.32	3399000
11.51	2629000		12.3	3379000
11.49	2619000		12.28	3359000
11.47	2609000		12.26	3349000
11.45	2599000		12.24	3339000
11.43	2589000		12.22	3309000
11.41	2579000		12.2	3309000
11.39	2559000		12.18	3279000
11.37	2559000		12.16	3279000
11.35	2549000		12.14	3269000
11.33	2539000		12.12	3249000
11.31	2529000		12.1	3239000
11.29	2519000		12.08	3229000
11.27	2499000		12.06	3209000
11.25	2489000		12.04	3199000
11.23	2479000		12.02	3189000
11.21	2469000		12	3169000
11.19	2459000		11.98	3159000
11.17	2449000		11.96	3139000
11.15	2439000		11.94	3119000
11.13	2429000		11.92	3119000
11.11	2419000		11.9	3109000
11.09	2409000		11.88	3099000
11.07	2389000		11.86	3079000
11.05	2369000		11.84	3069000
11.03	2369000		11.82	3059000
11.01	2349000		11.8	3049000
10.99	2339000		11.78	3039000
10.97	2319000		11.76	3019000
10.95	2309000		11.74	3009000
10.93	2289000		11.72	2999000
10.91	2289000		11.7	2999000
10.89	2269000		11.68	2989000
10.87	2259000		11.66	2969000
10.85	2239000		11.64	2959000
10.83	2229000		11.62	2949000
10.81	2209000		11.6	2939000
10.79	2189000		11.58	2939000
10.77	2179000		11.56	2929000
10.75	2149000		11.54	2919000
10.73	2139000		11.52	2909000
10.71	2119000		11.5	2899000
10.69	2109000		11.48	2889000
10.67	2089000		11.46	2879000
10.65	2059000		11.44	2879000
10.63	2049000		11.42	2869000
10.61	2029000		11.4	2849000
10.59	1999000		11.38	2849000
10.57	1979000		11.36	2829000
10.55	1959000		11.34	2829000
10.53	1939000		11.32	2819000
10.51	1919000		11.3	2809000
10.49	1899000		11.28	2809000
10.47	1879000		11.26	2799000
10.45	1869000		11.24	2789000
10.43	1839000		11.22	2789000
10.41	1819000		11.2	2779000
10.39	1799000		11.18	2759000
10.37	1779000		11.16	2759000
10.35	1749000		11.14	2749000
10.33	1739000		11.12	2739000
10.31	1709000		11.1	2729000
10.29	1699000		11.08	2729000
10.27	1679000		11.06	2709000
10.25	1659000		11.04	2699000
10.23	1639000		11.02	2679000
10.21	1609000		11	2669000
10.19	1589000		10.98	2649000
10.17	1569000		10.96	2639000
10.15	1559000		10.94	2619000
10.13	1539000		10.92	2619000
10.11	1509000		10.9	2599000
10.09	1499000		10.88	2579000
10.07	1479000		10.86	2559000
10.05	1459000		10.84	2549000
10.03	1439000		10.82	2529000
10.01	1429000		10.8	2509000
9.99	1419000		10.78	2499000
9.97	1399000		10.76	2479000
9.95	1379000		10.74	2459000
9.93	1369000		10.72	2439000
9.91	1349000		10.7	2419000
9.89	1339000		10.68	2399000
9.87	1329000		10.66	2379000
9.85	1309000		10.64	2349000
9.83	1299000		10.62	2329000
9.81	1289000		10.6	2309000
9.79	1269000		10.58	2289000
9.77	1259000		10.56	2259000
9.75	1249000		10.54	2239000
9.73	1229000		10.52	2219000
9.71	1229000		10.5	2189000
9.69	1219000		10.48	2169000
9.67	1209000		10.46	2149000
9.65	1189000		10.44	2129000
9.63	1189000		10.42	2099000
9.61	1179000		10.4	2079000
9.59	1169000		10.38	2059000
9.57	1159000		10.36	2029000
9.55	1149000		10.34	2009000
9.53	1149000		10.32	1989000
9.51	1129000		10.3	1969000
9.49	1129000		10.28	1939000
9.47	1119000		10.26	1929000
9.45	1109000		10.24	1909000
9.43	1099000		10.22	1889000
9.41	1099000		10.2	1869000
9.39	1089000		10.18	1839000
9.37	1089000		10.16	1829000
9.35	1079000		10.14	1809000
9.33	1069000		10.12	1789000
9.31	1069000		10.1	1769000
9.29	1059000		10.08	1749000
9.27	1049000		10.06	1739000
9.25	1049000		10.04	1719000
9.23	1049000		10.02	1709000
9.21	1039000		10	1689000
9.19	1029000		9.98	1679000
9.17	1029000		9.96	1659000
9.15	1019000		9.94	1639000
9.13	1019000		9.92	1629000
9.11	1019000		9.9	1619000
9.09	1009000		9.88	1609000
9.07	1009000		9.86	1589000
9.05	1009000		9.84	1579000
9.03	999000		9.82	1569000
9.01	989000		9.8	1559000
8.99	989000		9.78	1549000
8.97	981858		9.76	1539000
8.95	977036		9.74	1519000
8.93	976116		9.72	1509000
8.91	975612		9.7	1499000
8.89	967090		9.68	1489000
8.87	966865		9.66	1489000
8.85	965735		9.64	1479000
8.83	958209		9.62	1459000
8.81	957895		9.6	1449000
8.79	952627		9.58	1449000
8.77	953073		9.56	1439000
8.75	950731		9.54	1429000
8.73	942072		9.52	1419000
8.71	937601		9.5	1409000
8.69	934872		9.48	1409000
8.67	932814		9.46	1399000
8.65	931237		9.44	1399000
8.63	928499		9.42	1389000
8.61	924715		9.4	1379000
8.59	918461		9.38	1369000
8.57	916387		9.36	1369000
8.55	916951		9.34	1359000
8.53	915074		9.32	1349000
8.51	910344		9.3	1349000
8.49	915465		9.28	1339000
8.47	911136		9.26	1329000
8.45	904954		9.24	1329000
8.43	903157		9.22	1319000
8.41	901993		9.2	1309000
8.39	902411		9.18	1319000
8.37	896952		9.16	1309000
8.35	898930		9.14	1299000
8.33	895371		9.12	1299000
8.31	891438		9.1	1289000
8.29	888146		9.08	1279000
8.27	885934		9.06	1279000
8.25	884748		9.04	1269000
8.23	887317		9.02	1269000
8.21	884900		9	1269000
8.19	879730		8.98	1259000
8.17	881112		8.96	1259000
8.15	880226		8.94	1259000
8.13	878288		8.92	1249000
8.11	879418		8.9	1249000
8.09	879032		8.88	1239000
8.07	874657		8.86	1229000
8.05	874078		8.84	1229000
8.03	875631		8.82	1229000
8.01	870145		8.8	1219000
7.99	869727		8.78	1219000
7.97	868840		8.76	1209000
7.95	866231		8.74	1199000
7.93	866032		8.72	1209000
7.91	864499		8.7	1199000
7.89	865929		8.68	1199000
7.87	863375		8.66	1189000
7.85	861540		8.64	1189000
7.83	858076		8.62	1189000
7.81	863448		8.6	1189000
7.79	857197		8.58	1179000
7.77	856216		8.56	1179000
7.75	854011		8.54	1169000
7.73	855853		8.52	1169000
7.71	848869		8.5	1169000
7.69	851637		8.48	1159000
7.67	852661		8.46	1159000
7.65	853250		8.44	1149000
7.63	849175		8.42	1159000
7.61	845627		8.4	1149000
7.59	843813		8.38	1139000
7.57	840973		8.36	1149000
7.55	843181		8.34	1139000
7.53	837917		8.32	1139000
7.51	835805		8.3	1129000
7.49	832519		8.28	1139000
7.47	829832		8.26	1129000
7.45	828691		8.24	1129000
7.43	826895		8.22	1129000
7.41	826869		8.2	1119000
7.39	821029		8.18	1119000
7.37	815858		8.16	1119000
7.35	817298		8.14	1119000
7.33	816936		8.12	1109000
7.31	813075		8.1	1109000
7.29	808085		8.08	1109000
7.27	805230		8.06	1099000
7.25	808665		8.04	1099000
7.23	802448		8.02	1099000
7.21	798743		8	1099000
7.19	794230		7.98	1099000
7.17	792766		7.96	1089000
7.15	787407		7.94	1089000
7.13	787464		7.92	1099000
7.11	780977		7.9	1089000
7.09	780183		7.88	1089000
7.07	774970		7.86	1079000
7.05	773709		7.84	1079000
7.03	769720		7.82	1079000
7.01	764112		7.8	1079000
6.99	762878		7.78	1079000
6.97	755487		7.76	1069000
6.95	751490		7.74	1069000
6.93	747689		7.72	1069000
6.91	741811		7.7	1069000
6.89	737691		7.68	1059000
6.87	731183		7.66	1059000
6.85	730815		7.64	1059000
6.83	723015		7.62	1059000
6.81	719449		7.6	1059000
6.79	713682		7.58	1049000
6.77	710759		7.56	1049000
6.75	704963		7.54	1049000
6.73	700082		7.52	1039000
6.71	692503		7.5	1039000
6.69	687238		7.48	1029000
6.67	683616		7.46	1029000
6.65	677197		7.44	1029000
6.63	668060		7.42	1029000
6.61	663565		7.4	1029000
6.59	655551		7.38	1019000
6.57	650690		7.36	1019000
6.55	643623		7.34	1009000
6.53	635158		7.32	1009000
6.51	630413		7.3	999000
6.49	624289		7.28	999000
6.47	617460		7.26	999000
6.45	608366		7.24	989000
6.43	601514		7.22	986450
6.41	596861		7.2	981248
6.39	591504		7.18	978297
6.37	582393		7.16	976441
6.35	575360		7.14	972528
6.33	568206		7.12	968843
6.31	561336		7.1	961422
6.29	554542		7.08	956570
6.27	547233		7.06	952439
6.25	540196		7.04	947795
6.23	533637		7.02	940740
6.21	526997		7	931215
6.19	521094		6.98	928665
6.17	512827		6.96	927124
6.15	508752		6.94	917317
6.13	499941		6.92	911864
6.11	490284		6.9	907957
6.09	486684		6.88	899680
6.07	478468		6.86	891217
6.05	471479		6.84	887635
6.03	464647		6.82	878316
6.01	464429		6.8	867482
5.99	456198		6.78	859490
5.97	445836		6.76	851669
5.95	441178		6.74	846183
5.93	434749		6.72	836322
5.91	431615		6.7	832606
5.89	422989		6.68	824499
5.87	417589		6.66	813976
5.85	413081		6.64	803263
5.83	405661		6.62	795415
5.81	399445		6.6	787175
5.79	390550		6.58	778050
5.77	385236		6.56	768849
5.75	382071		6.54	760605
5.73	374016		6.52	752583
5.71	368382		6.5	747929
5.69	362214		6.48	734875
5.67	354064		6.46	725698
5.65	350239		6.44	719138
5.63	341617		6.42	713182
5.61	334330		6.4	700790
5.59	328696		6.38	692653
5.57	320333		6.36	686510
5.55	314983		6.34	677786
5.53	312013		6.32	666222
5.51	305046		6.3	656429
5.49	299499		6.28	650942
5.47	291298		6.26	643076
5.45	283850		6.24	631018
5.43	277563		6.22	622997
5.41	269848		6.2	618857
5.39	263526		6.18	607579
5.37	259224		6.16	598910
5.35	249826		6.14	593636
5.33	244401		6.12	585678
5.31	237909		6.1	575397
5.29	230369		6.08	566678
5.27	223748		6.06	558485
5.25	217832		6.04	553207
5.23	209950		6.02	544755
5.21	204085		6	537673
5.19	199511		5.98	528935
5.17	192216		5.96	517997
5.15	185994		5.94	509765
5.13	178758		5.92	503072
5.11	172127		5.9	493947
5.09	165521		5.88	485219
5.07	159744		5.86	473543
5.05	152405		5.84	468012
5.03	148430		5.82	458832
5.01	142226		5.8	453818
4.99	134904		5.78	441304
4.97	129777		5.76	433469
4.95	123493		5.74	427483
4.93	118368		5.72	416346
4.91	113139		5.7	408476
4.89	108275		5.68	396982
4.87	103553		5.66	390882
4.85	98739		5.64	380252
4.83	93179		5.62	371258
4.81	88807		5.6	362892
4.79	83620.7		5.58	355846
4.77	80630		5.56	349349
4.75	75342.1		5.54	338494
4.73	71656.4		5.52	326594
4.71	69087.4		5.5	320651
4.69	64328.1		5.48	311698
4.67	60112.5		5.46	303463
4.65	57309.3		5.44	295119
4.63	55116.8		5.42	286250
4.61	50667		5.4	276163
4.59	49296		5.38	270075
4.57	46871		5.36	261404
4.55	44855.5		5.34	252206
4.53	41482.8		5.32	243169
4.51	39715.2		5.3	235462
4.49	37391.7		5.28	228051
4.47	36216.3		5.26	219273
4.45	34307.2		5.24	212858
4.43	32412.6		5.22	204149
4.41	30378.9		5.2	197622
4.39	29651.5		5.18	188043
4.37	27862.5		5.16	179675
4.35	26398.8		5.14	172633
4.33	25011.3		5.12	165648
4.31	24780.8		5.1	158324
4.29	24063.6		5.08	153175
4.27	23517.9		5.06	145824
4.25	22900.6		5.04	139497
4.23	23147		5.02	131953
4.21	21589.8		5	125834
4.19	21584		4.98	119939
4.17	21036.2		4.96	113406
4.15	20286.8		4.94	107001
4.13	20660.9		4.92	101686
4.11	19909.4		4.9	96785
4.09	18822.4		4.88	92033
4.07	19502.2		4.86	86156.8
4.05	18497.9		4.84	81811.5
4.03	19239.7		4.82	75618.8
4.01	18581.4		4.8	73073.4
3.99	19281.7		4.78	69484.4
3.97	19348.6		4.76	64840.2
3.95	18075.4		4.74	62353.2
3.93	18116.8		4.72	57522.4
3.91	17424.5		4.7	54844.7
3.89	16869.2		4.68	52741.4
3.87	16581.9		4.66	49197.1
3.85	16919		4.64	46056.1
3.83	16478.7		4.62	44730.1
3.81	15639		4.6	42311.6
3.79	15608.1		4.58	39296.4
3.77	15023.2		4.56	36627.5
3.75	14767.1		4.54	35442.2
3.73	14159.9		4.52	34065.7
3.71	13661.5		4.5	33609
3.69	13181.4		4.48	31518.6
3.67	12973.2		4.46	30196.6
3.65	11847.5		4.44	29544.2
3.63	10824.4		4.42	28280.3
3.61	10658.2		4.4	27886.2
3.59	10097		4.38	26257.8
3.57	9026		4.36	26946.5
3.55	8796.7		4.34	25304.1
3.53	8077.7		4.32	24146.6
3.51	7552.3		4.3	24488.1
3.49	7089.5		4.28	23868.1
3.47	6387		4.26	23218.6
3.45	5368.6		4.24	22856.8
3.43	4644.8		4.22	23010.4
3.41	3598.9		4.2	21843.1
3.39	3001.8		4.18	21901.5
3.37	2916.8		4.16	20905.6
3.35	2283.2		4.14	21018.2
3.33	1288.4		4.12	20918.9
3.31	761.8		4.1	19707.6
3.29	239.3		4.08	19472.9
3.27	-263.3		4.06	18861.7
3.25	-848.5		4.04	18198.3
3.23	-1357.71		4.02	18259.4
3.21	-1682.47		4	18147.8
3.19	-2050.67		3.98	18044.4
3.17	-2333.68		3.96	17413.7
3.15	-2893.67		3.94	17021.3
3.13	-3641.36		3.92	16476.6
3.11	-3847.35		3.9	15969.1
3.09	-4325.29		3.88	15266.8
3.07	-4236.06		3.86	14916.4
3.05	-4739.77		3.84	14244
3.03	-4997.49		3.82	12879.2
3.01	-5468.71		3.8	12492.8
2.99	-5478.78		3.78	12302.2
2.97	-5929.73		3.76	11774.7
2.95	-5986.09		3.74	11322
2.93	-6556.34		3.72	9473.3
2.91	-6514.67		3.7	9722.9
2.89	-6790.48		3.68	9528.5
2.87	-6801.72		3.66	8399.2
2.85	-7072.04		3.64	8248.4
2.83	-7301.65		3.62	7642.8
2.81	-7680.86		3.6	7076.8
2.79	-7759.65		3.58	6209.8
2.77	-7810.1		3.56	5801.9
2.75	-8129.89		3.54	4748.4
2.73	-8238.45		3.52	3786.2
2.71	-8397.69		3.5	3278.1
2.69	-8447.85		3.48	2574.6
2.67	-8557.2		3.46	2664.1
2.65	-8567.05		3.44	2345.5
2.63	-8647.69		3.42	1843
2.61	-8842.12		3.4	947.5
2.59	-8898.81		3.38	414
2.57	-9100.91		3.36	16.9
2.55	-9211.21		3.34	-422.2
2.53	-9320.64		3.32	-508.9
2.51	-9502.85		3.3	-1198.98
2.49	-9471.36		3.28	-1286.39
2.47	-9351.04		3.26	-1820.65
2.45	-9589.97		3.24	-2124.24
2.43	-9541.84		3.22	-2441.75
2.41	-9784.92		3.2	-2976.72
2.39	-9742.51		3.18	-3099.83
2.37	-9510.12		3.16	-3496.5
2.35	-9707.74		3.14	-3795.44
2.33	-9740.98		3.12	-3993.66
2.31	-9774.13		3.1	-4489.62
2.29	-9840.25		3.08	-5027.48
2.27	-9793.66		3.06	-4982.8
2.25	-9924.7		3.04	-5428.3
2.23	-9934.23		3.02	-5737.33
2.21	-9958.36		3	-5550.65
2.19	-9864.83		2.98	-6076.21
2.17	-9895.15		2.96	-6244.26
2.15	-10004.5		2.94	-6382.68
2.13	-10047.7		2.92	-6699.02
2.11	-9943.48		2.9	-6685.17
2.09	-10197		2.88	-6921.48
2.07	-10065.8		2.86	-7213.26
2.05	-10116.2		2.84	-7147.59
2.03	-10200.1		2.82	-7410.47
2.01	-10234.9		2.8	-7508.18
1.99	-10277.5		2.78	-7762.66
1.97	-10206.9		2.76	-7879.08
1.95	-10268.7		2.74	-8151.83
1.93	-10255.1		2.72	-8324.88
1.91	-10291.2		2.7	-8434.39
1.89	-10378.8		2.68	-8484.14
1.87	-10345.8		2.66	-8802.31
1.85	-10329		2.64	-8823.42
1.83	-10368.6		2.62	-8702.96
1.81	-10438.3		2.6	-9003.43
1.79	-10452.3		2.58	-9027.44
1.77	-10400.3		2.56	-9131.49
1.75	-10366.8		2.54	-9232.55
1.73	-10437.4		2.52	-9406.47
1.71	-10507.1		2.5	-9269.75
1.69	-10553		2.48	-9539.76
1.67	-10509.5		2.46	-9495.78
1.65	-10524.1		2.44	-9457.33
1.63	-10501.6		2.42	-9590.46
1.61	-10525.2		2.4	-9610
1.59	-10575.2		2.38	-9719.83
1.57	-10614.1		2.36	-9644.68
1.55	-10571.1		2.34	-9715.34
1.53	-10641.6		2.32	-9778.6
1.51	-10702.9		2.3	-9770.01
1.49	-10779.7		2.28	-10012.7
1.47	-10707.5		2.26	-10092.6
1.45	-10739.5		2.24	-10017.4
1.43	-10653.5		2.22	-10053.7
1.41	-10703.4		2.2	-10060.8
1.39	-10772		2.18	-10092.9
1.37	-10732.1		2.16	-10172.1
1.35	-10804.2		2.14	-10222.9
1.33	-10774		2.12	-10260.7
1.31	-10782.9		2.1	-10252.3
1.29	-10828.1		2.08	-10380.3
1.27	-10789		2.06	-10268.5
1.25	-10778.1		2.04	-10248.4
1.23	-10842.4		2.02	-10360.4
1.21	-10803.9		2	-10409
1.19	-10871		1.98	-10423
1.17	-10896		1.96	-10473.1
1.15	-10851.2		1.94	-10462.4
1.13	-10857.7		1.92	-10369.5
1.11	-10902.7		1.9	-10469.9
1.09	-10871.2		1.88	-10608.7
1.07	-10847.7		1.86	-10544.6
1.05	-10904.8		1.84	-10653.4
1.03	-10875		1.82	-10512.3
1.01	-10899.7		1.8	-10537.5
0.99	-10895.2		1.78	-10472.5
0.97	-10897		1.76	-10625.6
0.95	-10916.2		1.74	-10630.6
0.93	-10893.1		1.72	-10645.5
0.91	-10907.4		1.7	-10753.1
0.89	-10911.1		1.68	-10711.3
0.87	-10896.9		1.66	-10760
0.85	-10932.1		1.64	-10759.2
0.83	-10927.8		1.62	-10819.9
0.81	-10947.1		1.6	-10776.4
0.79	-10974.7		1.58	-10755
0.77	-10961.7		1.56	-10808.7
0.75	-10944.2		1.54	-10838.3
0.73	-10936.2		1.52	-10846.4
0.71	-10931.6		1.5	-10796.6
0.69	-10941.6		1.48	-10835.3
0.67	-10973.6		1.46	-10866.8
0.65	-10934.2		1.44	-10873.6
0.63	-10969.9		1.42	-10869.4
0.61	-10970.4		1.4	-10843.7
0.59	-10953.8		1.38	-10883.1
0.57	-10940.2		1.36	-10855.1
0.55	-10978.6		1.34	-10863.5
0.53	-10967.3		1.32	-10841.3
0.51	-10985		1.3	-10869
0.49	-10977.8		1.28	-10871.6
0.47	-10954.7		1.26	-10845.6
0.45	-10984.7		1.24	-10836.5
0.43	-10990.9		1.22	-10872.5
0.41	-10981.9		1.2	-10929.1
0.39	-10962.8		1.18	-10905.5
0.37	-10957		1.16	-10868.1
0.35	-10971.3		1.14	-10887.1
0.33	-10976.3		1.12	-10894.7
0.31	-10960.4		1.1	-10914.7
0.29	-10991.1		1.08	-10914.7
0.27	-10982.6		1.06	-10910.9
0.25	-10966		1.04	-10930.8
0.23	-10992.4		1.02	-10937.6
0.21	-10984.3		1	-10917
0.19	-10972.9		0.98	-10887
0.17	-10977.8		0.96	-10923.5
0.15	-10981.1		0.94	-10912.6
0.13	-10961.1		0.92	-10951.5
0.11	-10993.8		0.9	-10948.2
0.09	-10986.1		0.88	-10912
0.07	-10977.9		0.86	-10942.6
0.05	-10990.2		0.84	-10961.6
0.03	-10979.7		0.82	-10960.3
0.01	-10969.5		0.8	-10972.2
-0.01	-10973		0.78	-10956.2
-0.03	-10980.9		0.76	-10971
-0.05	-10967.7		0.74	-10967.1
-0.07	-10997.1		0.72	-10961.9
-0.09	-10993.8		0.7	-10962.3
-0.11	-10990.5		0.68	-10966.4
-0.13	-10989		0.66	-10952.2
-0.15	-10975.6		0.64	-10952.2
-0.17	-10981.8		0.62	-10967.4
-0.19	-10963.5		0.6	-10949.3
-0.21	-10978.5		0.58	-10971.8
-0.23	-10961.8		0.56	-10968.5
-0.25	-10985.5		0.54	-10968.3
-0.27	-10999		0.52	-10955.1
-0.29	-10980.9		0.5	-10974.7
-0.31	-10987.2		0.48	-10969.5
-0.33	-10999.6		0.46	-10970.7
-0.35	-10980		0.44	-10981.8
-0.37	-10993.3		0.42	-10974.1
-0.39	-10980.9		0.4	-10990.4
-0.41	-10987.1		0.38	-10983.6
-0.43	-10991.5		0.36	-10978.8
-0.45	-10981.9		0.34	-10973.1
-0.47	-10987.1		0.32	-10991.1
-0.49	-10969.2		0.3	-10958.1
-0.51	-10983.8		0.28	-10979.5
-0.53	-10986.9		0.26	-10978.3
-0.55	-10990.6		0.24	-10981.7
-0.57	-10991		0.22	-10982.6
-0.59	-10984.1		0.2	-10968.6
-0.61	-10993.3		0.18	-10974
-0.63	-10987.3		0.16	-10984.1
-0.65	-10998.5		0.14	-10976.6
-0.67	-10993.2		0.12	-10980.7
-0.69	-10982		0.1	-10991.6
-0.71	-10985		0.08	-10992.4
-0.73	-10992.1		0.06	-10980.9
-0.75	-10993.3		0.04	-10985.8
-0.77	-10982.3		0.02	-10975.3
-0.79	-10980.8		1.11022e-16	-10983.9
-0.81	-10966.8		-0.02	-10977.1
-0.83	-10983		-0.04	-10991.5
-0.85	-10971.5		-0.06	-10994.9
-0.87	-10996.4		-0.08	-10983.6
-0.89	-10991.4		-0.1	-10970.7
-0.91	-10982.2		-0.12	-10995.9
-0.93	-10978.5		-0.14	-10988
-0.95	-10993.5		-0.16	-10986
-0.97	-10989		-0.18	-10988.3
-0.99	-10992.4		-0.2	-10992.9
-1.01	-10985		-0.22	-10970.4
-1.03	-10988.5		-0.24	-10990.9
-1.05	-10993.8		-0.26	-10991.1
-1.07	-10991.9		-0.28	-10988.4
-1.09	-10992.9		-0.3	-10986.7
-1.11	-10993.3		-0.32	-10991
-1.13	-10994.3		-0.34	-10988.1
-1.15	-10992.8		-0.36	-10993.3
-1.17	-10976.1		-0.38	-10998.1
-1.19	-10985.8		-0.4	-10988.1
-1.21	-10986.2		-0.42	-10978.9
-1.23	-10982.7		-0.44	-10969.5
-1.25	-10996.4		-0.46	-10985.3
-1.27	-10987.5		-0.48	-10993.3
-1.29	-10992.5		-0.5	-10999.1
-1.31	-10998		-0.52	-11000
-1.33	-10974.1		-0.54	-11000
-1.35	-10982.7		-0.56	-11000
-1.37	-10991.7		-0.58	-10994.7
-1.39	-10987.1		-0.6	-10993.2
-1.41	-10993		-0.62	-10985.5
-1.43	-10997.8		-0.64	-10994.7
-1.45	-10978.7		-0.66	-10992.4
-1.47	-10996.9		-0.68	-10993.8
-1.49	-11000		-0.7	-10984.3
-1.51	-11000		-0.72	-10988.1
-1.53	-10994		-0.74	-11000
-1.55	-10999.4		-0.76	-10988
-1.57	-11000		-0.78	-10996.4
-1.59	-10992.4		-0.8	-10984.5
-1.61	-10986.7		-0.82	-10995.5
-1.63	-10988.9		-0.84	-10995.6
-1.65	-10987.3		-0.86	-10987.9
-1.67	-10990.5		-0.88	-10993
-1.69	-10992		-0.9	-10982.2
-1.71	-10984.5		-0.92	-10996.9
-1.73	-10989.8		-0.94	-10977.5
-1.75	-10993.7		-0.96	-10981.6
-1.77	-10988.3		-0.98	-10982.2
-1.79	-10997.1		-1	-10986.7
-1.81	-10976.6		-1.02	-10985.3
-1.83	-10975.1		-1.04	-10993.4
-1.85	-10986		-1.06	-10999
-1.87	-10991.6		-1.08	-10988.1
-1.89	-10992.4		-1.1	-10999.6
-1.91	-10967.6		-1.12	-11000
-1.93	-10990.7		-1.14	-10992.8
-1.95	-10982.6		-1.16	-10991.6
-1.97	-10984.7		-1.18	-10989.8
-1.99	-10994.9		-1.2	-10986.3
-2.01	-10994		-1.22	-10989.6
-2.03	-10998.4		-1.24	-10973
-2.05	-10988.5		-1.26	-10990.7
-2.07	-10999.1		-1.28	-10993.3
-2.09	-11000		-1.3	-10992.8
-2.11	-10993.2		-1.32	-10993.4
-2.13	-10991.2		-1.34	-11000
-2.15	-10984		-1.36	-10994.2
-2.17	-10992.9		-1.38	-10986.8
-2.19	-10986.1		-1.4	-10998.9
-2.21	-10986.3		-1.42	-10988.9
-2.23	-10997.3		-1.44	-10997.8
-2.25	-10981.1		-1.46	-10987.9
-2.27	-10988.3		-1.48	-10986.3
-2.29	-10998.6		-1.5	-10999.1
-2.31	-10982		-1.52	-10992.8
-2.33	-10997.9		-1.54	-10993.9
-2.35	-10986		-1.56	-10999
-2.37	-10985.5		-1.58	-10986.7
-2.39	-10989.4		-1.6	-10992
-2.41	-10993.8		-1.62	-10978
-2.43	-10999.6		-1.64	-10986.9
-2.45	-11000		-1.66	-10990.7
-2.47	-10991.7		-1.68	-10994.7
-2.49	-10994.9		-1.7	-10981.8
-2.51	-10988.6		-1.72	-10979.5
-2.53	-10978.6		-1.74	-10984.1
-2.55	-10974.6		-1.76	-10993.4
-2.57	-10972.8		-1.78	-10986.4
-2.59	-10981.8		-1.8	-10993.6
-2.61	-10995.9		-1.82	-10992.8
-2.63	-10982		-1.84	-10993.9
-2.65	-10980.1		-1.86	-10988
-2.67	-10992.2		-1.88	-10986.7
-2.69	-10994.2		-1.9	-10996.4
-2.71	-10993.1		-1.92	-10995.6
-2.73	-10996.2		-1.94	-11000
-2.75	-10989.9		-1.96	-10986.2
-2.77	-10993.8		-1.98	-10987.6
-2.79	-10987.7		-2	-10998.6
-2.81	-10992.4		-2.02	-10994.3
-2.83	-10999.4		-2.04	-11000
-2.85	-10997.8		-2.06	-10982.7
-2.87	-10990.2		-2.08	-10982.8
-2.89	-10996.4		-2.1	-10994.5
-2.91	-10972.4		-2.12	-10993
-2.93	-10990.4		-2.14	-10988.3
-2.95	-10991.1		-2.16	-10980.6
-2.97	-10977.1		-2.18	-10992
-2.99	-10997.9		-2.2	-10992.4
-3.01	-10988.6		-2.22	-10987.9
-3.03	-10988.8		-2.24	-10998.1
-3.05	-10989.3		-2.26	-10992.1
-3.07	-10988.4		-2.28	-10985
-3.09	-10992		-2.3	-10979.4
-3.11	-10993.3		-2.32	-10971.1
-3.13	-10993.8		-2.34	-10988
-3.15	-10993.1		-2.36	-10992.9
-3.17	-10998.4		-2.38	-10993.1
-3.19	-10992.1		-2.4	-10993.3
-3.21	-10995.6		-2.42	-10993.2
-3.23	-10994.2		-2.44	-10997.3
-3.25	-10987.6		-2.46	-10985
-3.27	-10986.6		-2.48	-10990.5
-3.29	-10984.9		-2.5	-11000
-3.31	-10992.4		-2.52	-10981.9
-3.33	-10988.5		-2.54	-10997.1
-3.35	-10986.3		-2.56	-10982.3
-3.37	-10986.6		-2.58	-10991.1
-3.39	-10991.1		-2.6	-10994.2
-3.41	-10982.9		-2.62	-10994.7
-3.43	-10987.4		-2.64	-10983.2
-3.45	-10987.1		-2.66	-10978.1
-3.47	-10986.7		-2.68	-10994.1
-3.49	-10991		-2.7	-10976.6
-3.51	-10987.1		-2.72	-10987.9
-3.53	-10993		-2.74	-10998.7
-3.55	-10994.7		-2.76	-10994.7
-3.57	-10986.4		-2.78	-10998.7
-3.59	-10998.9		-2.8	-10994.7
-3.61	-10992.8		-2.82	-10998.7
-3.63	-10983.2		-2.84	-10994.2
-3.65	-10996.4		-2.86	-10991.5
-3.67	-10986.7		-2.88	-10994.2
-3.69	-10976.5		-2.9	-10997.8
-3.71	-10994.6		-2.92	-10972.4
-3.73	-10989.9		-2.94	-10996.5
-3.75	-10991.5		-2.96	-10988.6
-3.77	-10989.3		-2.98	-10998
-3.79	-10970		-3	-10991.5
-3.81	-10983.5		-3.02	-10987.1
-3.83	-10992.2		-3.04	-10993.7
-3.85	-10991.2		-3.06	-10993.3
-3.87	-10995.6		-3.08	-10988.5
-3.89	-10990.6		-3.1	-10993.1
-3.91	-10984.1		-3.12	-10999.4
-3.93	-10997.7		-3.14	-10990
-3.95	-10989		-3.16	-10983.3
-3.97	-10996.7		-3.18	-10994.7
-3.99	-10988.6		-3.2	-10998.7
-4.01	-10982.4		-3.22	-10994.2
-4.03	-10989.4		-3.24	-10999.1
-4.05	-10988.2		-3.26	-10994.2
-4.07	-10994.7		-3.28	-10996.9
-4.09	-10991.1		-3.3	-10995.6
-4.11	-10988.9		-3.32	-10989.3
-4.13	-10992.9		-3.34	-10991.1
-4.15	-10984.9		-3.36	-10998.6
-4.17	-10981.9		-3.38	-10983.2
-4.19	-10981.2		-3.4	-10997.8
-4.21	-10991.7		-3.42	-11000
-4.23	-10986.5		-3.44	-11000
-4.25	-10980		-3.46	-11000
-4.27	-10986.7		-3.48	-11000
-4.29	-10997.3		-3.5	-11000
-4.31	-10983.1		-3.52	-10988.9
-4.33	-10980.8		-3.54	-10991
-4.35	-10979.2		-3.56	-10986.7
-4.37	-10993.1		-3.58	-10993.4
-4.39	-10997.1		-3.6	-10982.1
-4.41	-10995.6		-3.62	-10991.6
-4.43	-10994.7		-3.64	-10998.6
-4.45	-10987.5		-3.66	-10994.3
-4.47	-10990.8		-3.68	-10987.7
-4.49	-10988.3		-3.7	-10998.9
-4.51	-10992.9		-3.72	-10997.8
-4.53	-10981.5		-3.74	-10995.6
-4.55	-10991.5		-3.76	-11000
-4.57	-10988		-3.78	-10988
-4.59	-10994.8		-3.8	-10998.7
-4.61	-10981.4		-3.82	-10993.8
-4.63	-10994.1		-3.84	-10999.6
-4.65	-10985.8		-3.86	-10996.8
-4.67	-10983.1		-3.88	-10984.5
-4.69	-10986.1		-3.9	-10987.1
-4.71	-10986.3		-3.92	-10998.2
-4.73	-10999.6		-3.94	-10993.8
-4.75	-10988		-3.96	-10984.9
-4.77	-10986.7		-3.98	-10994.7
-4.79	-10992.9		-4	-10976

[truncated: 16 more sheets: Fig. S25, Fig. S27, Fig. S28, Fig. S29, Fig. S30, Fig. S31, Fig. S32, Fig. S33, Fig. S36, Fig. S37, Fig. S38, Fig. S39, Fig. S40, Fig. S41, Fig. S42, Fig. S43]
