# Supplementary material for: Photoinduced loading of electron-rich Cu single atoms by moderate coordination for hydrogen evolution
Source: Nat Commun. 2022 Sep 20;13:5496. doi: 10.1038/s41467-022-33275-z (PMC9489781; doi:10.1038/s41467-022-33275-z)
Supplement: Supplementary file 3 — Source Data [file 41467_2022_33275_MOESM3_ESM.zip › Source Data/Source Data_Fig2.xlsx]

## Sheet: Fig. 2a
	Cu K-edge
energy	n-Cu/BP	Ref_Cu	CuO	Cu2O
8798.82	0.00236	0.00138	0.0025	0.00168
8808.79	0.00179	0.000975028	0.00207	0.00131
8818.71	0.0013	0.000873288	0.00149	0.00108
8828.75	0.00134	0.000635607	0.00109	0.000761071
8838.76	0.00166	0.000394685	0.000822752	0.000505273
8848.79	0.00109	0.000178187	0.00040236	0.000244359
8858.72	0.00022465	-7.62995e-06	0.000122798	5.8456e-05
8868.76	-0.000451048	-0.000245033	7.03373e-05	-0.000194349
8878.79	-0.000834972	-0.000361302	-0.000359626	-0.000353608
8888.74	-0.00158	-0.000471775	-0.000687186	-0.000444351
8898.71	-0.00216	-0.000541998	-0.000881888	-0.000516158
8908.76	-0.00232	-0.000530614	-0.000982285	-0.000393402
8918.83	-0.00198	-0.000416522	-0.00086497	-0.000488542
8928.82	-0.00111	-0.000305508	0.000199623	-0.00020946
8938.72	-5.94832e-05	0.000333409	0.000901857	0.000280834
8948.77	0.00619	0.00135	0.000753947	0.00119
8958.78	0.01701	0.00355	0.00199	0.0033
8958.99	0.00835	0.00361	0.00203	0.00336
8959.22	0.00364	0.00368	0.00208	0.00343
8959.5	0.00346	0.00381	0.00213	0.00351
8959.75	0.00329	0.0039	0.0022	0.00358
8960	0.0031	0.00399	0.00228	0.00366
8960.26	0.00319	0.00409	0.0024	0.00373
8960.49	0.00323	0.00419	0.00252	0.0038
8960.74	0.0035	0.0043	0.00265	0.00387
8961	0.0037	0.00441	0.00277	0.00395
8961.24	0.0038	0.00453	0.00286	0.00402
8961.49	0.00391	0.00465	0.00296	0.00412
8961.77	0.00416	0.00478	0.00315	0.00424
8962	0.00435	0.00489	0.00328	0.00435
8962.26	0.00455	0.00501	0.00339	0.00447
8962.5	0.00471	0.00513	0.00348	0.00458
8962.74	0.00482	0.00527	0.00357	0.0047
8963.01	0.00507	0.00541	0.00362	0.00482
8963.24	0.00516	0.00553	0.00363	0.00492
8963.5	0.00544	0.00569	0.00367	0.00503
8963.76	0.00576	0.00584	0.00374	0.00513
8964	0.00596	0.00599	0.00379	0.00522
8964.24	0.00595	0.00614	0.00384	0.00532
8964.5	0.0059	0.0063	0.00391	0.00543
8964.74	0.00587	0.00645	0.00398	0.00552
8965	0.00598	0.00664	0.00406	0.00565
8965.24	0.00622	0.00681	0.00414	0.00578
8965.49	0.00658	0.00699	0.00423	0.00593
8965.76	0.00713	0.00722	0.00432	0.00609
8966	0.00738	0.00741	0.00438	0.00626
8966.25	0.00778	0.00763	0.00445	0.00643
8966.51	0.00805	0.00785	0.00457	0.00662
8966.75	0.00827	0.00805	0.00469	0.00679
8967.02	0.00867	0.00831	0.00485	0.00699
8967.24	0.00891	0.00854	0.00498	0.00714
8967.51	0.00913	0.0088	0.00506	0.00733
8967.74	0.00925	0.00905	0.00514	0.00749
8967.99	0.00947	0.00933	0.00526	0.00767
8968.26	0.00974	0.00964	0.0054	0.00788
8968.51	0.01017	0.00995	0.00557	0.00811
8968.75	0.01054	0.01025	0.00572	0.00835
8969	0.01103	0.01056	0.00586	0.00865
8969.26	0.01154	0.01095	0.006	0.00897
8969.5	0.01184	0.01133	0.00614	0.00926
8969.74	0.01219	0.01167	0.00628	0.00951
8970	0.01274	0.0121	0.00649	0.00977
8970.24	0.01318	0.01253	0.00668	0.01
8970.49	0.01393	0.01298	0.00691	0.01024
8970.75	0.0147	0.01348	0.00713	0.01047
8970.99	0.01521	0.01399	0.00734	0.01068
8971.27	0.01583	0.01463	0.00758	0.01095
8971.51	0.01638	0.01523	0.00779	0.01123
8971.75	0.01665	0.0158	0.00797	0.01151
8972.02	0.01699	0.01654	0.00818	0.01187
8972.25	0.0175	0.01723	0.0084	0.01222
8972.5	0.01793	0.01798	0.00865	0.01262
8972.75	0.01842	0.01888	0.00889	0.01308
8972.99	0.01913	0.0198	0.00912	0.01358
8973.26	0.01982	0.0209	0.0094	0.01414
8973.5	0.02062	0.022	0.00966	0.01467
8973.76	0.02139	0.02327	0.00996	0.01523
8974	0.02236	0.02461	0.01024	0.01577
8974.26	0.02323	0.02624	0.01052	0.01633
8974.49	0.02421	0.02795	0.01079	0.01687
8974.77	0.02527	0.03009	0.01114	0.01751
8974.99	0.02639	0.03212	0.01143	0.01811
8975.25	0.02751	0.03482	0.01184	0.01881
8975.5	0.02889	0.03781	0.01225	0.01976
8975.76	0.03032	0.04167	0.01268	0.02083
8976	0.03184	0.04557	0.0131	0.02204
8976.25	0.03356	0.05057	0.0136	0.02338
8976.51	0.03554	0.05649	0.01412	0.02476
8976.75	0.0377	0.0635	0.01464	0.02595
8977.01	0.04027	0.07226	0.01525	0.02725
8977.26	0.04307	0.08327	0.01591	0.02838
8977.49	0.04611	0.09626	0.01658	0.02946
8977.73	0.04975	0.11279	0.01739	0.03068
8978	0.05399	0.13463	0.01832	0.03202
8978.24	0.05877	0.15938	0.01931	0.03328
8978.5	0.06424	0.1914	0.02046	0.0351
8978.73	0.07071	0.22068	0.02163	0.03685
8979.01	0.07848	0.26354	0.02331	0.03953
8979.25	0.08768	0.29977	0.02501	0.04269
8979.52	0.09923	0.33922	0.02717	0.04712
8979.75	0.11348	0.37202	0.02931	0.05161
8980	0.13135	0.39992	0.03142	0.0576
8980.25	0.15371	0.42233	0.03353	0.06428
8980.5	0.1816	0.43822	0.03517	0.07305
8980.76	0.21582	0.44954	0.03662	0.08378
8981	0.25718	0.45634	0.03783	0.09524
8981.25	0.30583	0.45933	0.03905	0.10948
8981.49	0.36111	0.45969	0.04082	0.12684
8981.75	0.38032	0.4582	0.04291	0.14805
8982	0.40875	0.45558	0.04589	0.17988
8982.27	0.4307	0.4526	0.04938	0.22146
8982.51	0.45034	0.45025	0.05368	0.2825
8982.76	0.49379	0.44896	0.0583	0.36367
8983	0.50699	0.44928	0.06407	0.46228
8983.26	0.52547	0.45158	0.07001	0.54332
8983.51	0.54725	0.4561	0.0773	0.59712
8983.74	0.55177	0.46135	0.08377	0.6123
8983.98	0.56836	0.46865	0.09265	0.62109
8984.25	0.57698	0.47757	0.10263	0.60534
8984.49	0.58739	0.48641	0.11438	0.59132
8984.76	0.59966	0.49708	0.12847	0.57153
8985.01	0.61323	0.50682	0.14544	0.55152
8985.24	0.62815	0.5156	0.16193	0.53296
8985.5	0.64428	0.52518	0.186	0.51288
8985.76	0.66089	0.53481	0.21174	0.49314
8985.99	0.677	0.54321	0.23781	0.47976
8986.26	0.69233	0.55404	0.27003	0.4687
8986.5	0.70596	0.56414	0.29792	0.46855
8986.76	0.71717	0.57665	0.32748	0.47212
8986.99	0.72574	0.58756	0.35223	0.48316
8987.26	0.73198	0.60143	0.37728	0.49681
8987.5	0.73556	0.61525	0.39561	0.51173
8987.75	0.73685	0.63125	0.40999	0.52584
8988	0.73683	0.64643	0.41979	0.53972
8988.25	0.73578	0.66332	0.42655	0.55265
8988.5	0.73419	0.682	0.43011	0.56451
8988.75	0.7335	0.70008	0.43267	0.57655
8988.98	0.73334	0.71925	0.43423	0.58832
8989.25	0.73426	0.74063	0.43722	0.60316
8989.48	0.73661	0.75997	0.44052	0.61849
8989.74	0.7412	0.7819	0.44725	0.6386
8990.01	0.74732	0.80515	0.45597	0.66004
8990.25	0.75613	0.82782	0.46858	0.67924
8990.5	0.76713	0.84817	0.48306	0.69614
8990.76	0.7803	0.86884	0.50326	0.71113
8991.01	0.7953	0.88948	0.52448	0.72411
8991.25	0.81219	0.9076	0.54821	0.735
8991.51	0.83024	0.92556	0.57466	0.74682
8991.75	0.84937	0.94141	0.60112	0.75789
8991.99	0.86889	0.95517	0.62741	0.76896
8992.25	0.88836	0.96902	0.65815	0.78105
8992.51	0.90728	0.98023	0.68955	0.79767
8992.74	0.9194	0.98867	0.72071	0.81393
8992.99	0.93252	0.99542	0.75346	0.83452
8993.23	0.94852	0.99953	0.78791	0.85956
8993.49	0.95835	1.00146	0.82507	0.88884
8993.74	0.96589	1.0011	0.86138	0.91706
8993.99	0.97295	0.99879	0.89831	0.94725
8994.25	0.97726	0.99471	0.92932	0.97625
8994.51	0.98281	0.98898	0.96019	1.00329
8994.73	0.98591	0.98371	0.98113	1.02243
8994.98	0.98902	0.97672	1.00382	1.03999
8995.26	0.99076	0.96849	1.02319	1.05582
8995.49	0.99208	0.96156	1.03947	1.06539
8995.76	0.99406	0.95348	1.05726	1.07571
8996.01	0.99474	0.94613	1.07293	1.08297
8996.24	0.99475	0.93963	1.08698	1.08985
8996.5	0.99463	0.93271	1.10261	1.09732
8996.74	0.99433	0.92704	1.11776	1.10419
8997.01	0.99391	0.92188	1.13418	1.1111
8997.26	0.99341	0.91741	1.15012	1.1163
8997.5	0.99173	0.91428	1.16573	1.11935
8997.76	0.99023	0.91188	1.18373	1.12102
8997.99	0.98902	0.91084	1.1996	1.12119
8998.26	0.98681	0.91075	1.21938	1.11912
8998.51	0.984	0.91191	1.2376	1.1172
8998.75	0.98111	0.91431	1.25526	1.11323
8999	0.97801	0.9178	1.27089	1.10809
8999.24	0.97413	0.92254	1.28502	1.10291
8999.49	0.97084	0.92885	1.29514	1.09427
8999.75	0.96769	0.93631	1.30271	1.08403
8999.99	0.96426	0.94371	1.30528	1.0724
9000.24	0.9601	0.95292	1.30556	1.05776
9000.51	0.95615	0.96269	1.30185	1.04277
9000.75	0.95169	0.97257	1.2968	1.02884
9001	0.94794	0.98206	1.28947	1.01632
9001.24	0.94483	0.9911	1.28194	1.00534
9001.5	0.94193	1.00023	1.27316	0.99493
9001.75	0.93923	1.00811	1.26431	0.98562
9001.99	0.93696	1.01434	1.25466	0.97718
9002.25	0.93477	1.01909	1.24462	0.96922
9002.51	0.93313	1.022	1.23315	0.96164
9002.75	0.93242	1.02294	1.22202	0.95445
9003.01	0.93229	1.02214	1.20844	0.94714
9003.24	0.93251	1.01974	1.1963	0.94069
9003.49	0.93315	1.01604	1.18088	0.93383
9003.74	0.93423	1.01093	1.16505	0.92791
9004	0.93514	1.00456	1.14765	0.92287
9004.25	0.93643	0.99777	1.13101	0.91994
9004.5	0.93797	0.99054	1.11464	0.91831
9004.75	0.94011	0.98337	1.09933	0.9175
9005	0.94191	0.97578	1.08475	0.91725
9005.25	0.94368	0.96804	1.07071	0.91767
9005.5	0.94543	0.96114	1.05845	0.91809
9005.73	0.94711	0.95539	1.04772	0.91899
9005.99	0.94869	0.94875	1.03699	0.9204
9006.24	0.95078	0.94313	1.02703	0.92175
9006.49	0.95305	0.93798	1.01833	0.92392
9006.76	0.95571	0.93262	1.00911	0.92662
9007	0.95816	0.9281	1.00151	0.92958
9007.24	0.9604	0.92356	0.99395	0.93293
9007.5	0.96259	0.91888	0.98624	0.93673
9007.75	0.96469	0.9146	0.97914	0.94029
9007.99	0.96637	0.91029	0.9723	0.94367
9008.25	0.96811	0.90598	0.96542	0.94703
9008.48	0.96984	0.90187	0.95945	0.94997
9008.76	0.97129	0.89719	0.95319	0.95322
9009	0.9727	0.89313	0.94811	0.95612
9009.25	0.97384	0.88965	0.9438	0.95903
9009.5	0.97492	0.88628	0.94	0.96206
9009.75	0.97587	0.8831	0.93709	0.96531
9010	0.97677	0.88065	0.93494	0.96883
9010.25	0.97753	0.87861	0.93359	0.97281
9010.5	0.97852	0.87704	0.93278	0.97814
9010.76	0.97928	0.87598	0.93277	0.98384
9010.99	0.97985	0.87544	0.93311	0.98846
9011.25	0.98041	0.87524	0.93407	0.9933
9011.49	0.98069	0.87538	0.93521	0.99665
9011.75	0.98075	0.87588	0.93675	0.99941
9012	0.98108	0.87661	0.9384	1.00169
9012.24	0.98121	0.87751	0.94002	1.003
9012.51	0.98125	0.87871	0.94188	1.0045
9012.75	0.9812	0.88003	0.94346	1.00552
9013.01	0.98116	0.88153	0.94517	1.00617
9013.24	0.9808	0.88303	0.94642	1.00674
9013.5	0.98016	0.88469	0.94772	1.00681
9013.74	0.97971	0.88653	0.9485	1.0066
9014.01	0.97926	0.88867	0.94927	1.00589
9014.25	0.97871	0.89066	0.94954	1.00478
9014.5	0.97796	0.89313	0.9498	1.00349
9014.74	0.9775	0.89558	0.9496	1.00218
9015	0.97674	0.89831	0.94938	1.00111
9015.24	0.97585	0.90128	0.94888	1.00019
9015.51	0.97485	0.90459	0.94833	0.99948
9015.74	0.97375	0.90777	0.94766	0.99906
9015.99	0.97251	0.9112	0.94694	0.99886
9016.25	0.97125	0.91491	0.94598	0.99869
9016.5	0.96977	0.91888	0.94504	0.99861
9016.75	0.96835	0.92297	0.94396	0.99842
9017	0.96701	0.9268	0.9429	0.99796
9017.25	0.9655	0.93107	0.94185	0.99721
9017.51	0.9639	0.93566	0.94065	0.99555
9017.76	0.96258	0.93981	0.93941	0.993
9018	0.96093	0.94402	0.93814	0.98994
9018.26	0.95952	0.94843	0.93665	0.98585
9018.49	0.95798	0.95243	0.93531	0.98241
9018.74	0.95661	0.95669	0.93372	0.97873
9019.01	0.95524	0.96092	0.93191	0.97499
9019.24	0.95409	0.96472	0.93018	0.97202
9019.5	0.95264	0.96902	0.92803	0.9686
9019.73	0.95112	0.97278	0.92595	0.96552
9019.99	0.94987	0.97674	0.92347	0.96199
9020.25	0.94869	0.98076	0.9205	0.95825
9020.5	0.94747	0.98471	0.91755	0.95407
9020.75	0.94642	0.98858	0.91441	0.94972
9021	0.9456	0.99216	0.91099	0.94504
9021.25	0.94453	0.99601	0.90724	0.94009
9021.49	0.94335	0.99963	0.90345	0.93628
9021.74	0.94245	1.00337	0.89918	0.93241
9022.01	0.94158	1.00703	0.89444	0.92832
9022.24	0.94048	1.01034	0.89017	0.92556
9022.49	0.93975	1.01376	0.88548	0.92342
9022.73	0.93891	1.01714	0.88087	0.92137
9023	0.93809	1.02053	0.8756	0.91902
9023.25	0.93727	1.02328	0.87078	0.91715
9023.51	0.93671	1.02624	0.86576	0.91541
9023.76	0.93588	1.02865	0.86108	0.91378
9024	0.93518	1.0308	0.85674	0.91218
9024.25	0.93467	1.03277	0.85227	0.91032
9024.49	0.934	1.03426	0.84823	0.90828
9024.76	0.93351	1.03546	0.84387	0.90603
9025	0.9329	1.03606	0.84034	0.90421
9025.24	0.93236	1.03638	0.83677	0.90266
9025.5	0.9318	1.03626	0.83342	0.90101
9025.75	0.93155	1.0356	0.83033	0.89943
9026.01	0.93107	1.03449	0.82747	0.89825
9026.24	0.93088	1.0331	0.8249	0.89757
9026.5	0.93072	1.03113	0.82252	0.89682
9026.74	0.9306	1.02903	0.82042	0.89614
9027	0.93029	1.02615	0.81819	0.89537
9027.24	0.92963	1.02341	0.81624	0.8947
9027.51	0.92849	1.01991	0.81455	0.89391
9027.75	0.92898	1.01652	0.81312	0.89322
9027.98	0.92956	1.01345	0.81178	0.89256
9028.25	0.93023	1.0092	0.81018	0.89178
9028.49	0.93132	1.00581	0.80932	0.89123
9028.72	0.93311	1.002	0.80844	0.89067
9029.71	0.93504	0.98606	0.8065	0.88891
9030.71	0.93709	0.96994	0.80854	0.88801
9031.69	0.93953	0.9556	0.81454	0.88784
9032.69	0.94253	0.94423	0.824	0.88932
9033.7	0.94588	0.93608	0.83615	0.89207
9034.73	0.94986	0.93068	0.85028	0.89642
9035.74	0.95419	0.92803	0.86525	0.90366
9036.78	0.95924	0.92789	0.88116	0.91223
9037.83	0.96431	0.93025	0.8978	0.92019
9038.88	0.96959	0.93445	0.91468	0.92941
9039.95	0.97513	0.93952	0.9323	0.93769
9041.02	0.98051	0.94399	0.94999	0.94339
9042.11	0.9858	0.94663	0.96771	0.951
9043.17	0.99087	0.94688	0.98342	0.96067
9044.29	0.99561	0.94571	0.99762	0.97079
9045.41	0.99984	0.9451	1.0092	0.98108
9046.52	1.00363	0.94685	1.01888	0.99166
9047.67	1.00677	0.95141	1.02814	0.99756
9048.81	1.00934	0.95738	1.03705	1.00122
9049.95	1.01121	0.96307	1.04517	1.00199
9051.11	1.01238	0.96693	1.05154	0.9988
9052.28	1.01286	0.96854	1.0555	0.99377
9053.44	1.01296	0.96926	1.05656	0.98777
9054.63	1.01257	0.97091	1.05484	0.98497
9055.83	1.01178	0.97481	1.05065	0.98362
9057.04	1.01089	0.981	1.04461	0.9831
9058.23	1.0096	0.98873	1.03818	0.98361
9059.47	1.00773	0.99667	1.03163	0.98411
9060.71	1.00552	1.00351	1.02532	0.98377
9061.94	1.00323	1.00893	1.01913	0.98325
9063.21	1.00058	1.01401	1.01288	0.98221
9064.45	0.9977	1.01904	1.00692	0.98068
9065.74	0.99509	1.02505	1.00146	0.9804
9066.98	0.99281	1.03197	0.9968	0.98151
9068.31	0.99062	1.04017	0.99256	0.9839
9069.59	0.98831	1.04769	0.98872	0.98633
9070.91	0.98651	1.05317	0.98506	0.98982
9072.22	0.98476	1.055	0.98164	0.99388
9073.55	0.98298	1.05259	0.97836	0.99767
9074.88	0.98146	1.04634	0.97551	1.00152
9076.22	0.98054	1.03669	0.97315	1.00403
9077.58	0.97989	1.02498	0.97129	1.00656
9078.95	0.97934	1.0128	0.96966	1.00907
9080.31	0.97905	1.00191	0.9684	1.0108
9081.7	0.9792	0.99203	0.9675	1.01232
9083.08	0.97928	0.98291	0.96691	1.01331
9084.5	0.97953	0.97453	0.96654	1.01406
9085.88	0.98027	0.96859	0.96596	1.01404
9087.3	0.98099	0.96492	0.96515	1.01296
9088.74	0.98181	0.96213	0.96403	1.00941
9090.18	0.98306	0.95751	0.96309	1.00586
9091.6	0.98426	0.95028	0.96265	1.00163
9093.09	0.98548	0.94082	0.9627	0.99449
9094.56	0.98681	0.93149	0.96288	0.98825
9096.03	0.98879	0.92403	0.96283	0.98084
9097.49	0.99028	0.91995	0.96228	0.97606
9098.99	0.99198	0.91999	0.96185	0.97094
9100.49	0.99395	0.92397	0.96172	0.96536
9102.02	0.99613	0.93135	0.96198	0.96118
9103.54	0.99751	0.941	0.96233	0.95757
9105.07	0.99939	0.95177	0.96245	0.95625
9106.62	1.00114	0.96281	0.96278	0.95521
9108.14	1.00282	0.97221	0.9635	0.95538
9109.72	1.00446	0.98047	0.96452	0.95716
9111.28	1.00565	0.98657	0.96549	0.96008
9112.86	1.00657	0.99055	0.96595	0.96349
9114.45	1.00705	0.99227	0.96601	0.96873
9116.06	1.00679	0.99262	0.96591	0.97375
9117.65	1.00643	0.99304	0.96631	0.97869
9119.24	1.00577	0.99518	0.96771	0.98151
9120.9	1.00527	1.00078	0.9697	0.9841
9122.52	1.00441	1.01079	0.97221	0.98603
9124.16	1.0037	1.02518	0.97584	0.98759
9125.84	1.00317	1.04273	0.98063	0.9889
9127.48	1.00288	1.05928	0.98629	0.99018
9129.16	1.00237	1.07154	0.99237	0.99155
9130.82	1.00241	1.07804	0.99814	0.99286
9132.51	1.00233	1.07951	1.00337	0.99411
9134.22	1.0023	1.07735	1.00781	0.99537
9135.92	1.00245	1.07314	1.01126	0.99681
9137.61	1.00263	1.0675	1.01371	0.99867
9139.35	1.00277	1.06051	1.01534	1.00106
9141.11	1.00309	1.05118	1.01631	1.00337
9142.86	1.00309	1.03956	1.01684	1.00593
9144.61	1.00307	1.02565	1.01711	1.00778
9146.36	1.00303	1.01026	1.01715	1.00795
9148.15	1.00296	0.99388	1.01734	1.00749
9149.94	1.00294	0.97701	1.0173	1.00659
9151.72	1.00353	0.96028	1.01661	1.00489
9153.52	1.00392	0.94428	1.01576	1.00312
9155.34	1.00443	0.93062	1.01486	1.00169
9157.16	1.0047	0.9216	1.01371	0.9998
9158.97	1.00494	0.91828	1.01222	0.99848
9160.81	1.00467	0.92097	1.01026	0.99646
9162.67	1.00476	0.92952	1.00761	0.996
9164.55	1.00485	0.94265	1.00427	0.99557
9166.39	1.00518	0.95787	1.00048	0.99573
9168.29	1.00556	0.97345	0.99611	0.99639
9170.17	1.00614	0.98654	0.99138	0.99725
9172.05	1.00657	0.99622	0.98666	0.99838
9173.97	1.0072	1.00269	0.98384	0.99925
9175.89	1.00777	1.00626	0.97925	0.99969
9177.8	1.00855	1.00729	0.97609	1.00047
9179.73	1.0092	1.00641	0.97517	1.0012
9181.67	1.00968	1.00489	0.97626	1.00196
9183.6	1.01006	1.0037	0.97888	1.00273
9185.57	1.01042	1.00325	0.98263	1.00356
9187.54	1.01049	1.00325	0.98685	1.00436
9189.54	1.01051	1.00295	0.99076	1.00402
9191.51	1.01035	1.00179	0.99379	1.00426
9193.52	1.01051	0.99979	0.99567	1.00418
9195.54	1.01053	0.99811	0.99626	1.00389
9197.55	1.01018	0.99889	0.99583	1.00342
9199.56	1.01018	1.0035	0.99486	1.00321
9201.61	1.0103	1.01219	0.9938	1.00239
9203.65	1.01011	1.02332	0.9929	1.00166
9205.72	1.01012	1.03363	0.99194	1.00084
9207.78	1.01067	1.0406	0.99096	1.00015
9209.85	1.01087	1.04384	0.98969	0.99896
9211.93	1.01109	1.04455	0.98847	0.99789
9214.01	1.01145	1.04373	0.98774	0.99694
9216.1	1.01193	1.04139	0.98816	0.99578
9218.21	1.01225	1.03733	0.9896	0.99461
9220.34	1.01274	1.0314	0.99222	0.99395
9222.43	1.01299	1.02369	0.99531	0.99342
9224.59	1.01351	1.01421	0.99881	0.99299
9226.77	1.01361	1.00404	1.00237	0.99276
9228.93	1.0132	0.99435	1.00501	0.99289
9231.11	1.01298	0.98537	1.0065	0.99295
9233.26	1.01262	0.9779	1.00639	0.99311
9235.45	1.01196	0.97244	1.00492	0.99351
9237.65	1.01146	0.96938	1.00318	0.99386
9239.87	1.0121	0.96911	1.00107	0.99438
9242.07	1.01218	0.97072	0.99946	0.9951
9244.29	1.01263	0.97313	0.99852	0.99598
9246.5	1.01301	0.97548	0.99854	0.99688
9248.71	1.01346	0.97687	0.99935	0.99779
9251	1.01363	0.97803	1.00058	0.99871
9253.24	1.01414	0.97946	1.00204	0.99945
9255.51	1.01443	0.98125	1.00343	1.00013
9257.79	1.01495	0.98315	1.00458	1.00081
9260.07	1.01566	0.98533	1.00559	1.00134
9262.37	1.01622	0.98819	1.00651	1.0018
9264.69	1.01669	0.99147	1.00743	1.00234
9267	1.01724	0.995	1.00752	1.00276
9269.31	1.01776	0.9984	1.00648	1.00307
9271.67	1.01832	1.00141	1.00512	1.0033
9274.01	1.01875	1.00394	1.0036	1.00366
9276.34	1.01918	1.0061	1.00178	1.00367
9278.72	1.01976	1.0081	0.99988	1.00366
9281.08	1.02006	1.00992	0.99839	1.00363
9283.48	1.02044	1.01177	0.99745	1.00342
9285.85	1.02055	1.01359	0.99707	1.00328
9288.25	1.02124	1.01528	0.99765	1.00308
9290.66	1.02198	1.01689	0.99856	1.00269
9293.06	1.0228	1.01841	0.99939	1.00238
9295.54	1.02375	1.0197	1.00007	1.00224
9297.94	1.02475	1.02	1.00067	1.00204
9300.39	1.02511	1.01877	1.00123	1.00217
9302.86	1.02563	1.01639	1.00121	1.0025
9305.3	1.02616	1.01345	1.00115	1.00157
9307.78	1.02663	1.01023	1.00096	1.00122
9310.29	1.02729	1.00683	1.00061	1.0012
9312.76	1.02741	1.00331	1.00005	1.00095
9315.26	1.02798	0.99978	0.99916	1.00066
9317.78	1.02815	0.99729	0.99803	1.00054
9320.27	1.02819	0.99578	0.99708	1.00014
9322.82	1.02844	0.99527	0.99646	0.99988
9325.36	1.02891	0.99554	0.99622	0.99982
9327.91	1.02863	0.99568	0.99642	0.99976
9330.47	1.02877	0.99549	0.99696	0.99968
9333.04	1.02891	0.99417	0.99754	0.99959
9335.6	1.02899	0.99187	0.99802	0.99946
9338.2	1.0293	0.989	0.99851	0.99931
9340.78	1.02965	0.98638	0.99879	0.99944
9343.41	1.03005	0.98493	0.99878	0.99944
9346.03	1.03056	0.98533	0.99844	0.99949
9348.63	1.03103	0.98694	0.99781	0.99949
9351.26	1.03133	0.98853	0.99696	0.99934
9353.88	1.03177	0.98958	0.99613	0.99923
9356.56	1.03231	0.9906	0.99555	0.99928
9359.2	1.03284	0.99186	0.99523	0.99917
9361.9	1.03338	0.99345	0.99564	0.99921
9364.56	1.03429	0.99497	0.99655	0.99903
9367.26	1.03515	0.9965	0.99784	0.99881
9369.97	1.03598	0.99803	0.99937	0.99881
9372.67	1.03669	0.99954	1.00111	0.99883
9375.38	1.03727	1.00098	1.00287	0.99885
9378.12	1.03776	1.00245	1.00432	0.99893
9380.84	1.03819	1.00385	1.00533	0.9989
9383.59	1.03859	1.00511	1.00604	0.99895
9386.36	1.03947	1.00613	1.00649	0.9992
9389.09	1.04031	1.00697	1.00681	0.99928
9391.87	1.041	1.00777	1.00687	0.9995
9394.66	1.04177	1.00846	1.00677	0.99961
9397.43	1.04267	1.00881	1.00637	0.99966
9400.25	1.04319	1.00864	1.0061	0.99988
9403.08	1.04361	1.00795	1.0055	1.00008
9405.86	1.04432	1.00674	1.00459	1.00024
9408.67	1.04493	1.00519	1.00361	1.00036
9411.52	1.0458	1.00328	1.00259	1.00043
9414.39	1.04662	1.00132	1.0019	1.00061
9417.22	1.04747	0.99966	1.00172	1.00085
9420.08	1.04799	0.99856	1.00174	1.00096
9422.95	1.04889	0.99796	1.00183	1.00112
9425.88	1.04954	0.99786	1.00168	1.00123
9428.76	1.05018	0.99807	1.00132	1.00135
9431.68	1.05077	0.99841	1.0007	1.00163
9434.56	1.05131	0.99861	0.99982	1.00161
9437.51	1.05242	0.99866	0.99899	1.0018
9440.44	1.05325	0.99844	0.99826	1.00192
9443.36	1.05421	0.99801	0.99777	1.00175
9446.33	1.0552	0.99731	0.99755	1.00184
9449.27	1.05615	0.99635	0.99753	1.00179
9452.26	1.05662	0.99541	0.99763	1.00168
9455.21	1.05735	0.99473	0.99773	1.00164
9458.2	1.05793	0.99464	0.9978	1.0014
9461.22	1.0591	0.9948	0.9981	1.00129
9464.2	1.05978	0.99497	0.99852	1.00117
9467.22	1.0596	0.99497	0.99905	1.00087
9470.27	1.06038	0.99495	0.99976	1.00083
9473.29	1.06108	0.99514	1.00052	1.00062
9476.33	1.06152	0.99556	1.00121	1.00044
9479.4	1.06249	0.99619	1.00191	1.00038
9482.45	1.06417	0.99704	1.00245	1.00019
9485.52	1.06535	0.99808	1.00261	1.00012
9488.58	1.06658	0.99905	1.00263	1.00005
9491.69	1.06776	1.00032	1.0024	0.99994
9494.81	1.06892	1.00142	1.00196	0.99992
9497.91	1.06995	1.0025	1.00153	0.99983
9501.03	1.07075	1.00359	1.00121	0.99978
9504.16	1.07123	1.00442	1.00113	0.99974
9507.31	1.07193	1.00513	1.00118	0.99971
9510.45	1.07258	1.00559	1.00128	0.99965
9513.56	1.07326	1.00563	1.00148	0.99964
9516.75	1.07404	1.00528	1.00162	0.99963
9519.89	1.07489	1.0046	1.00157	0.99958
9523.09	1.07584	1.0036	1.00136	0.9996
9526.31	1.07696	1.00251	1.00106	0.99959
9529.49	1.07788	1.0016	1.0006	0.99963
9532.71	1.07884	1.00099	1.00016	0.99965
9535.92	1.0802	1.00059	0.99979	0.99963
9539.15	1.08143	1.00028	0.99965	0.99974
9542.4	1.08268	1.0001	0.99974	0.99972
9545.65	1.08382	0.99997	0.9999	0.99978
9548.91	1.08511	0.9999	1.00013	0.99983
9552.19	1.08599	0.99991	1.00033	0.99982
9555.45	1.08695	0.99985	1.00047	0.99989
9558.73	1.08765	0.99985	1.00063	0.99986
9562.01	1.08872	0.99982	1.00066	0.99991
9565.36	1.08956	0.99972	1.00065	0.99988
9568.64	1.09045	0.99963	1.00069	0.99985
9571.99	1.09118	0.9996	1.00069	0.9999
9575.3	1.09221	0.99949	1.00091	0.99979
9578.7	1.0932	0.99936	1.00107	0.99985
9582	1.09428	0.99912	1.00119	0.99982
9585.37	1.09569	0.99902	1.00134	0.99982
9588.73	1.09727	0.99901	1.00144	0.99983
9592.12	1.0988	0.99916	1.00141	0.99976
9595.51	1.10037	0.99927	1.00119	0.99982

## Sheet: Fig. 2b
	Cu K-edge
R	n-Cu/BP	Ref. Cu	CuO	Cu2O
0	0.04574	0.000901605	0.14092	0.09752
0.03068	0.04544	0.00623	0.1391	0.09565
0.06136	0.04458	0.01174	0.13426	0.09054
0.09204	0.04333	0.01609	0.12811	0.08382
0.12272	0.04195	0.01882	0.12331	0.0781
0.1534	0.04075	0.01962	0.12263	0.07637
0.18408	0.04008	0.0184	0.1275	0.08013
0.21476	0.04017	0.01526	0.13712	0.0882
0.24544	0.0411	0.01058	0.14891	0.09767
0.27612	0.04274	0.00543	0.15994	0.10569
0.3068	0.04481	0.0054	0.16779	0.11022
0.33748	0.04698	0.01125	0.17105	0.11018
0.36816	0.04893	0.01735	0.16951	0.1056
0.39884	0.05043	0.02239	0.16446	0.09779
0.42951	0.05134	0.02574	0.15896	0.0897
0.46019	0.05166	0.02701	0.15766	0.08601
0.49087	0.05149	0.02608	0.16527	0.09101
0.52155	0.05109	0.02315	0.18375	0.10502
0.55223	0.05079	0.01898	0.21113	0.12445
0.58291	0.05098	0.01546	0.24327	0.14503
0.61359	0.05201	0.01587	0.27582	0.16352
0.64427	0.05409	0.02104	0.30522	0.17786
0.67495	0.05718	0.02827	0.32896	0.18721
0.70563	0.05842	0.03538	0.34578	0.19204
0.73631	0.0599	0.04114	0.35584	0.19431
0.76699	0.06159	0.04484	0.36088	0.19738
0.79767	0.06351	0.04619	0.36435	0.20535
0.82835	0.06573	0.0454	0.37095	0.22146
0.85903	0.06838	0.04343	0.38552	0.2465
0.88971	0.07159	0.04216	0.41132	0.27858
0.92039	0.07552	0.04412	0.44863	0.31429
0.95107	0.08025	0.05083	0.49487	0.35003
0.98175	0.08578	0.06162	0.5459	0.38273
1.01243	0.09207	0.07456	0.59734	0.4103
1.04311	0.09897	0.08767	0.6456	0.43194
1.07379	0.1063	0.09921	0.68848	0.44833
1.10447	0.11381	0.10772	0.72556	0.46176
1.13515	0.12124	0.11202	0.75844	0.47592
1.16583	0.12832	0.11114	0.79065	0.49527
1.1965	0.13474	0.1045	0.82723	0.52375
1.22718	0.14026	0.09202	0.87359	0.56341
1.25786	0.14462	0.07471	0.93406	0.61364
1.28854	0.14763	0.05673	1.01041	0.67135
1.31922	0.14914	0.05132	1.1013	0.73193
1.3499	0.14911	0.07235	1.20259	0.79022
1.38058	0.14757	0.11119	1.30827	0.8412
1.41126	0.14469	0.15815	1.41146	0.88047
1.44194	0.14079	0.20865	1.5052	0.9045
1.47262	0.13638	0.25959	1.58302	0.91082
1.5033	0.13215	0.30822	1.63937	0.89805
1.53398	0.13897	0.35193	1.66982	0.86601
1.56466	0.14777	0.38844	1.67125	0.81563
1.59534	0.18923	0.41619	1.64199	0.74889
1.62602	0.25361	0.43508	1.58186	0.66871
1.6567	0.30525	0.44755	1.49212	0.57881
1.68738	0.36472	0.46003	1.3755	0.48358
1.71806	0.39754	0.48396	1.23606	0.38804
1.74874	0.43089	0.53422	1.07914	0.298
1.77942	0.4623	0.62352	0.91136	0.22081
1.8101	0.48972	0.75705	0.74079	0.16654
1.84078	0.51154	0.93266	0.5777	0.14511
1.87146	0.52655	1.14422	0.43646	0.15231
1.90214	0.53395	1.38415	0.3386	0.16999
1.93282	0.53332	1.64427	0.30629	0.18445
1.9635	0.52459	1.91599	0.33208	0.18989
1.99418	0.50808	2.19037	0.37986	0.18486
2.02485	0.48443	2.4583	0.42133	0.17006
2.05553	0.4546	2.71071	0.44282	0.14736
2.08621	0.41989	2.93884	0.43903	0.11937
2.11689	0.38185	3.1346	0.40959	0.08934
2.14757	0.34237	3.29088	0.35838	0.062
2.17825	0.3036	3.40188	0.29548	0.04672
2.20893	0.26796	3.46337	0.24372	0.05405
2.23961	0.23796	3.47291	0.24281	0.07654
2.27029	0.21582	3.42995	0.31038	0.10484
2.30097	0.20272	3.33591	0.41894	0.13695
2.33165	0.198	3.19408	0.54117	0.17346
2.36233	0.19932	3.00949	0.66129	0.21525
2.39301	0.20352	2.78869	0.76934	0.26251
2.42369	0.20773	2.53943	0.85821	0.31461
2.45437	0.2098	2.27029	0.92278	0.37011
2.48505	0.20838	1.99031	0.95961	0.42708
2.51573	0.20279	1.70854	0.96702	0.4833
2.54641	0.19284	1.43371	0.94505	0.53652
2.57709	0.17875	1.17386	0.89554	0.58461
2.60777	0.161	0.9361	0.82218	0.62574
2.63845	0.14029	0.72658	0.73057	0.65845
2.66913	0.11746	0.55053	0.62854	0.68175
2.69981	0.09344	0.41262	0.52681	0.69512
2.73049	0.06922	0.3168	0.43997	0.69856
2.76117	0.04598	0.2637	0.38573	0.69252
2.79184	0.02567	0.24557	0.37614	0.67784
2.82252	0.0157	0.24771	0.40455	0.6557
2.8532	0.02451	0.25771	0.45069	0.62754
2.88388	0.03748	0.2695	0.4961	0.5949
2.91456	0.04847	0.2812	0.52927	0.55936
2.94524	0.05639	0.29258	0.54418	0.52242
2.97592	0.061	0.30374	0.53847	0.48541
3.0066	0.06235	0.3149	0.51236	0.44939
3.03728	0.06068	0.32665	0.46803	0.41512
3.06796	0.05637	0.34023	0.40937	0.38306
3.09864	0.04989	0.35752	0.34191	0.35336
3.12932	0.04181	0.38049	0.27337	0.32595
3.16	0.03284	0.41041	0.21512	0.30067
3.19068	0.02391	0.44711	0.18296	0.27729
3.22136	0.01672	0.48892	0.18721	0.25569
3.25204	0.01444	0.53294	0.21726	0.23584
3.28272	0.0181	0.57571	0.25447	0.21788
3.3134	0.02404	0.61378	0.28707	0.20205
3.34408	0.0298	0.64412	0.30957	0.18863
3.37476	0.03445	0.66442	0.32004	0.17782
3.40544	0.03766	0.67332	0.31858	0.16967
3.43612	0.03933	0.67044	0.3067	0.16394
3.4668	0.03953	0.65641	0.28693	0.16016
3.49748	0.03843	0.63282	0.2625	0.15767
3.52816	0.03629	0.60203	0.23704	0.15577
3.55884	0.03347	0.567	0.21406	0.15379
3.58952	0.03038	0.5311	0.19627	0.15123
3.62019	0.02748	0.49781	0.18466	0.14776
3.65087	0.02517	0.47058	0.17815	0.1432
3.68155	0.02368	0.45265	0.17418	0.13756
3.71223	0.02294	0.44692	0.16996	0.131
3.74291	0.02263	0.45571	0.16342	0.12378
3.77359	0.02228	0.48048	0.15347	0.11622
3.80427	0.02147	0.52152	0.13998	0.10871
3.83495	0.01991	0.57775	0.12354	0.10165
3.86563	0.01751	0.64692	0.10518	0.09539
3.89631	0.01443	0.72581	0.08617	0.09025
3.92699	0.0114	0.81053	0.06773	0.08642
3.95767	0.01039	0.89683	0.05088	0.08398
3.98835	0.01341	0.98036	0.03634	0.08287
4.01903	0.01946	1.05695	0.02489	0.08296
4.04971	0.02693	1.12282	0.01902	0.08403
4.08039	0.03499	1.17488	0.02285	0.08585
4.11107	0.04313	1.21088	0.03437	0.08819
4.14175	0.05098	1.22959	0.04979	0.0908
4.17243	0.05823	1.23089	0.06736	0.09348
4.20311	0.06462	1.21577	0.0859	0.096
4.23379	0.06991	1.18633	0.10425	0.09819
4.26447	0.07395	1.14558	0.12123	0.09988
4.29515	0.07661	1.09728	0.13577	0.10093
4.32583	0.07784	1.04556	0.14694	0.10128
4.35651	0.07764	0.99453	0.15408	0.1009
4.38719	0.0761	0.94777	0.15682	0.09983
4.41786	0.07335	0.90788	0.15515	0.09817
4.44854	0.06959	0.87615	0.14942	0.09609
4.47922	0.06511	0.85256	0.14036	0.09378
4.5099	0.06024	0.83607	0.12905	0.09146
4.54058	0.05537	0.8252	0.11697	0.08936
4.57126	0.05093	0.81856	0.10592	0.0877
4.60194	0.04736	0.81521	0.09782	0.08662
4.63262	0.04496	0.81477	0.09415	0.08625
4.6633	0.04386	0.81723	0.0953	0.08666
4.69398	0.0439	0.8226	0.1003	0.08784
4.72466	0.04473	0.83061	0.10759	0.08977
4.75534	0.04589	0.84039	0.1157	0.09238
4.78602	0.04697	0.85047	0.12374	0.09555
4.8167	0.04761	0.85889	0.13136	0.09911
4.84738	0.0476	0.86349	0.13867	0.10287
4.87806	0.0468	0.8622	0.14613	0.10659
4.90874	0.04514	0.85332	0.15433	0.11002
4.93942	0.04263	0.83575	0.16383	0.11289
4.9701	0.03934	0.8091	0.17499	0.11499
5.00078	0.03536	0.77373	0.18787	0.11615
5.03146	0.03082	0.7307	0.20221	0.11629
5.06214	0.02585	0.68171	0.21749	0.11542
5.09282	0.02062	0.62891	0.23306	0.11367
5.1235	0.01528	0.57475	0.24819	0.11127
5.15418	0.00998	0.52171	0.26224	0.10853
5.18486	0.0049	0.47204	0.27466	0.1058
5.21553	0.00129	0.42743	0.28513	0.10342
5.24621	0.00488	0.38876	0.29355	0.10162
5.27689	0.0089	0.35594	0.30007	0.10049
5.30757	0.01248	0.328	0.30509	0.0999
5.33825	0.01557	0.30346	0.30922	0.09959
5.36893	0.01813	0.28075	0.31316	0.09917
5.39961	0.02019	0.25864	0.31759	0.09826
5.43029	0.02174	0.23652	0.32301	0.09649
5.46097	0.02282	0.21443	0.3296	0.09359
5.49165	0.02347	0.19297	0.33712	0.08944
5.52233	0.0237	0.17311	0.34498	0.08399
5.55301	0.02356	0.15587	0.35229	0.07732
5.58369	0.02308	0.14197	0.35801	0.06963
5.61437	0.02231	0.13139	0.36108	0.06116
5.64505	0.02126	0.12335	0.36059	0.05221
5.67573	0.02	0.11653	0.35583	0.04309
5.70641	0.01857	0.10952	0.34634	0.03414
5.73709	0.01703	0.10134	0.33199	0.02573
5.76777	0.01545	0.09161	0.31293	0.01832
5.79845	0.01393	0.08076	0.2896	0.01281
5.82913	0.01255	0.07015	0.26269	0.01091
5.85981	0.01143	0.06217	0.23305	0.01311
5.89049	0.01064	0.0597	0.20171	0.01724
5.92117	0.01022	0.06402	0.16974	0.02178
5.95185	0.01015	0.07341	0.13822	0.02623
5.98253	0.01032	0.08496	0.10819	0.03038
6.0132	0.01061	0.09628	0.08055	0.03417
6.04388	0.01091	0.10584	0.05608	0.03752
6.07456	0.01115	0.11272	0.03539	0.04038
6.10524	0.01128	0.11649	0.01904	0.04269
6.13592	0.01129	0.1171	0.00828	0.04443
6.1666	0.01119	0.11478	0.0074	0.04559
6.19728	0.01101	0.11003	0.01072	0.04622
6.22796	0.0108	0.10359	0.0121	0.04637
6.25864	0.01061	0.09647	0.01128	0.04614
6.28932	0.01049	0.08989	0.00908	0.04563
6.32	0.01047	0.08531	0.00729	0.04494
6.35068	0.01056	0.08418	0.00847	0.04414
6.38136	0.01073	0.08748	0.0122	0.04326
6.41204	0.01097	0.09534	0.0165	0.04232
6.44272	0.01123	0.10712	0.02032	0.04127
6.4734	0.01147	0.12184	0.02319	0.04008
6.50408	0.01167	0.13849	0.02491	0.03869
6.53476	0.0118	0.15611	0.02546	0.03707
6.56544	0.01185	0.17381	0.02499	0.03521
6.59612	0.01182	0.19067	0.02378	0.0331
6.6268	0.01171	0.20579	0.0222	0.03081
6.65748	0.01151	0.21828	0.02068	0.02837
6.68816	0.01124	0.22729	0.01956	0.02588
6.71884	0.01089	0.23204	0.01898	0.0234
6.74952	0.01044	0.2319	0.01883	0.021
6.7802	0.0099	0.22643	0.01881	0.01873
6.81087	0.00925	0.21542	0.01859	0.01663
6.84155	0.00847	0.19895	0.01796	0.0147
6.87223	0.00756	0.17745	0.01688	0.01292
6.90291	0.00651	0.15183	0.01546	0.01126
6.93359	0.00533	0.12383	0.01404	0.00969
6.96427	0.00406	0.09691	0.01315	0.00817
6.99495	0.00274	0.07843	0.0133	0.00668
7.02563	0.00164	0.07921	0.01465	0.0052
7.05631	0.00167	0.10038	0.01688	0.00376
7.08699	0.00286	0.1322	0.01956	0.00245
7.11767	0.00435	0.16739	0.02233	0.00173
7.14835	0.00586	0.20228	0.02501	0.0023
7.17903	0.00731	0.23489	0.02753	0.00361
7.20971	0.00866	0.26397	0.02991	0.00508
7.24039	0.00988	0.28874	0.03218	0.00656
7.27107	0.01093	0.30871	0.03439	0.00799
7.30175	0.01181	0.32367	0.03653	0.00932
7.33243	0.01251	0.3336	0.03852	0.01053
7.36311	0.01304	0.33868	0.04024	0.01162
7.39379	0.01341	0.33922	0.04151	0.01257
7.42447	0.01365	0.33564	0.04217	0.01343
7.45515	0.01378	0.32842	0.04208	0.01422
7.48583	0.01382	0.3181	0.04117	0.01499
7.51651	0.0138	0.30526	0.03944	0.01579
7.54719	0.01375	0.29046	0.03698	0.01664
7.57787	0.01369	0.27431	0.034	0.01759
7.60854	0.01362	0.25743	0.0308	0.01862
7.63922	0.01354	0.24046	0.02778	0.01975
7.6699	0.01344	0.22406	0.02537	0.02095
7.70058	0.01331	0.20888	0.02389	0.02221
7.73126	0.01313	0.19549	0.02339	0.02352
7.76194	0.0129	0.18432	0.02359	0.02488
7.79262	0.0126	0.17551	0.02404	0.0263
7.8233	0.01223	0.16892	0.02435	0.02775
7.85398	0.01179	0.16405	0.02433	0.02923
7.88466	0.01128	0.16022	0.02407	0.03071
7.91534	0.01073	0.15665	0.02396	0.03214
7.94602	0.01014	0.15265	0.02463	0.03345
7.9767	0.00955	0.14771	0.0267	0.03459
8.00738	0.00896	0.14156	0.03042	0.03547
8.03806	0.00841	0.13424	0.03554	0.03604
8.06874	0.00792	0.12607	0.04155	0.03624
8.09942	0.00751	0.11768	0.04786	0.03605
8.1301	0.00718	0.10994	0.05393	0.03546
8.16078	0.00694	0.10386	0.0593	0.0345
8.19146	0.00681	0.10037	0.06357	0.03322
8.22214	0.00677	0.09995	0.06645	0.0317
8.25282	0.00682	0.10246	0.06772	0.03007
8.2835	0.00696	0.10717	0.06725	0.02844
8.31418	0.00716	0.11308	0.06503	0.02699
8.34486	0.00742	0.11921	0.06109	0.02587
8.37554	0.0077	0.12483	0.05556	0.02524
8.40621	0.00801	0.12944	0.04865	0.02519
8.43689	0.0083	0.1328	0.04062	0.02576
8.46757	0.00857	0.13489	0.03175	0.02691
8.49825	0.00881	0.13587	0.02238	0.02855
8.52893	0.00901	0.13602	0.01297	0.03054
8.55961	0.00917	0.13568	0.00503	0.03275
8.59029	0.00931	0.1352	0.00811	0.03503
8.62097	0.00944	0.13487	0.01629	0.03726
8.65165	0.0096	0.13488	0.02425	0.03933
8.68233	0.00981	0.13527	0.03151	0.04111
8.71301	0.0101	0.13597	0.03799	0.04254
8.74369	0.01048	0.13679	0.04366	0.04352
8.77437	0.01096	0.13748	0.04861	0.04401
8.80505	0.01152	0.13778	0.05294	0.04398
8.83573	0.01212	0.13746	0.05677	0.04343
8.86641	0.01273	0.13632	0.0602	0.04237
8.89709	0.01329	0.13423	0.06332	0.04087
8.92777	0.01376	0.13112	0.06614	0.03898
8.95845	0.01409	0.127	0.06864	0.03682
8.98913	0.01425	0.12192	0.07072	0.03447
9.01981	0.01423	0.11597	0.07225	0.03207
9.05049	0.01399	0.10931	0.07309	0.02973
9.08117	0.01356	0.1021	0.0731	0.02755
9.11185	0.01294	0.09458	0.07214	0.02561
9.14253	0.01218	0.08701	0.07015	0.02397
9.17321	0.01133	0.07969	0.0671	0.02264
9.20388	0.01048	0.07298	0.06303	0.02158
9.23456	0.00975	0.06724	0.05802	0.02076
9.26524	0.00925	0.06285	0.05222	0.02008
9.29592	0.00907	0.06006	0.04583	0.0195
9.3266	0.00926	0.05894	0.03909	0.01893
9.35728	0.00977	0.0593	0.03226	0.01833
9.38796	0.01048	0.06074	0.02561	0.01769
9.41864	0.01128	0.06276	0.01941	0.01697
9.44932	0.01203	0.06488	0.01395	0.01617
9.48	0.01267	0.06668	0.00954	0.01531
9.51068	0.01311	0.06784	0.00665	0.01437
9.54136	0.01331	0.06817	0.00579	0.01337
9.57204	0.01326	0.06758	0.00658	0.01233
9.60272	0.01294	0.06608	0.00809	0.01124
9.6334	0.01236	0.06386	0.00996	0.01013
9.66408	0.01153	0.06119	0.01225	0.009
9.69476	0.0105	0.05853	0.01504	0.00787
9.72544	0.00931	0.05644	0.01829	0.00673
9.75612	0.00799	0.05555	0.02188	0.00561
9.7868	0.00662	0.05632	0.02561	0.00449
9.81748	0.00527	0.05896	0.02926	0.00339
9.84816	0.00402	0.06326	0.03264	0.00232
9.87884	0.00302	0.06876	0.03556	0.00127
9.90952	0.00253	0.07489	0.03788	0.000268082
9.9402	0.0027	0.08113	0.03948	0.000700171
9.97088	0.00332	0.08701	0.04031	0.00161

## Sheet: Fig. 2c
Cu K-edge
R	n-Cu/BP	fitting
0	0.04574	0.04577
0.03068	0.04544	0.04453
0.06136	0.04458	0.04352
0.09204	0.04333	0.04275
0.12272	0.04195	0.04223
0.1534	0.04075	0.04194
0.18408	0.04008	0.04189
0.21476	0.04017	0.04208
0.24544	0.0411	0.04251
0.27612	0.04274	0.04357
0.3068	0.04481	0.0449
0.33748	0.04698	0.04634
0.36816	0.04893	0.04771
0.39884	0.05043	0.04886
0.42951	0.05134	0.04971
0.46019	0.05166	0.05045
0.49087	0.05149	0.05105
0.52155	0.05109	0.05158
0.55223	0.05079	0.0521
0.58291	0.05098	0.0527
0.61359	0.05201	0.05348
0.64427	0.05409	0.05447
0.67495	0.05718	0.05573
0.70563	0.05842	0.05725
0.73631	0.0599	0.05903
0.76699	0.06159	0.06106
0.79767	0.06351	0.06335
0.82835	0.06573	0.06593
0.85903	0.06838	0.06886
0.88971	0.07159	0.07227
0.92039	0.07552	0.07633
0.95107	0.08025	0.0812
0.98175	0.08578	0.08677
1.01243	0.09207	0.09297
1.04311	0.09897	0.0997
1.07379	0.1063	0.10681
1.10447	0.11381	0.11408
1.13515	0.12124	0.12125
1.16583	0.12832	0.12806
1.1965	0.13474	0.1342
1.22718	0.14026	0.13941
1.25786	0.14462	0.14345
1.28854	0.14763	0.14545
1.31922	0.14914	0.14577
1.3499	0.14911	0.14286
1.38058	0.14757	0.1373
1.41126	0.14469	0.13283
1.44194	0.14079	0.13086
1.47262	0.13638	0.1351
1.5033	0.13215	0.14583
1.53398	0.13897	0.16331
1.56466	0.14777	0.18753
1.59534	0.18923	0.21818
1.62602	0.25361	0.25449
1.6567	0.30525	0.29524
1.68738	0.36472	0.33871
1.71806	0.39754	0.38271
1.74874	0.43089	0.42464
1.77942	0.4623	0.4616
1.8101	0.48972	0.49162
1.84078	0.51154	0.51211
1.87146	0.52655	0.52406
1.90214	0.53395	0.52926
1.93282	0.53332	0.52692
1.9635	0.52459	0.51845
1.99418	0.50808	0.50219
2.02485	0.48443	0.47884
2.05553	0.4546	0.44951
2.08621	0.41989	0.41574
2.11689	0.38185	0.37948
2.14757	0.34237	0.34291
2.17825	0.3036	0.30814
2.20893	0.26796	0.27698
2.23961	0.23796	0.2508
2.27029	0.21582	0.23037
2.30097	0.20272	0.21587
2.33165	0.198	0.20687
2.36233	0.19932	0.20243
2.39301	0.20352	0.2012
2.42369	0.20773	0.20155
2.45437	0.2098	0.20176
2.48505	0.20838	0.20019
2.51573	0.20279	0.19553
2.54641	0.19284	0.18691
2.57709	0.17875	0.17365
2.60777	0.161	0.15546
2.63845	0.14029	0.13408
2.66913	0.11746	0.11172
2.69981	0.09344	0.09035
2.73049	0.06922	0.09048
2.76117	0.04598	0.08297
2.79184	0.02567	0.07972
2.82252	0.0157	0.07981
2.8532	0.02451	0.08141
2.88388	0.03748	0.0827
2.91456	0.04847	0.08234
2.94524	0.05639	0.07958
2.97592	0.061	0.07415
3.0066	0.06235	0.06617
3.03728	0.06068	0.05615
3.06796	0.05637	0.04495
3.09864	0.04989	0.03404
3.12932	0.04181	0.02614
3.16	0.03284	0.02504
3.19068	0.02391	0.03063
3.22136	0.01672	0.03869
3.25204	0.01444	0.04628
3.28272	0.0181	0.05208
3.3134	0.02404	0.05547
3.34408	0.0298	0.0562
3.37476	0.03445	0.05429
3.40544	0.03766	0.04999
3.43612	0.03933	0.04373
3.4668	0.03953	0.03614
3.49748	0.03843	0.02821
3.52816	0.03629	0.02153
3.55884	0.03347	0.01867
3.58952	0.03038	0.02096
3.62019	0.02748	0.02611
3.65087	0.02517	0.03156
3.68155	0.02368	0.03597
3.71223	0.02294	0.03873
3.74291	0.02263	0.03959
3.77359	0.02228	0.03851
3.80427	0.02147	0.03564
3.83495	0.01991	0.03129
3.86563	0.01751	0.02591
3.89631	0.01443	0.02021
3.92699	0.0114	0.01538
3.95767	0.01039	0.01331
3.98835	0.01341	0.01503
4.01903	0.01946	0.01885
4.04971	0.02693	0.02287
4.08039	0.03499	0.02612
4.11107	0.04313	0.02815
4.14175	0.05098	0.0288
4.17243	0.05823	0.02805
4.20311	0.06462	0.02602
4.23379	0.06991	0.02294
4.26447	0.07395	0.01919
4.29515	0.07661	0.01531
4.32583	0.07784	0.01217
4.35651	0.07764	0.01094
4.38719	0.0761	0.01207
4.41786	0.07335	0.01453
4.44854	0.06959	0.01713
4.47922	0.06511	0.01919
4.5099	0.06024	0.02042
4.54058	0.05537	0.02067
4.57126	0.05093	0.01996
4.60194	0.04736	0.01837
4.63262	0.04496	0.01611
4.6633	0.04386	0.01346
4.69398	0.0439	0.01088
4.72466	0.04473	0.009
4.75534	0.04589	0.00853
4.78602	0.04697	0.00951
4.8167	0.04761	0.01118
4.84738	0.0476	0.01283
4.87806	0.0468	0.01407
4.90874	0.04514	0.01469
4.93942	0.04263	0.01464
4.9701	0.03934	0.01393
5.00078	0.03536	0.01266
5.03146	0.03082	0.01099
5.06214	0.02585	0.00916
5.09282	0.02062	0.00752
5.1235	0.01528	0.00655
5.15418	0.00998	0.00659
5.18486	0.0049	0.00743
5.21553	0.00129	0.00856
5.24621	0.00488	0.00958
5.27689	0.0089	0.01026
5.30757	0.01248	0.0105
5.33825	0.01557	0.01028
5.36893	0.01813	0.00964
5.39961	0.02019	0.00866
5.43029	0.02174	0.00747
5.46097	0.02282	0.00626
5.49165	0.02347	0.00528
5.52233	0.0237	0.00483
5.55301	0.02356	0.00499
5.58369	0.02308	0.00556
5.61437	0.02231	0.00623
5.64505	0.02126	0.00677
5.67573	0.02	0.00709
5.70641	0.01857	0.00711
5.73709	0.01703	0.00686
5.76777	0.01545	0.00637
5.79845	0.01393	0.0057
5.82913	0.01255	0.00497
5.85981	0.01143	0.00431
5.89049	0.01064	0.00386
5.92117	0.01022	0.00373
5.95185	0.01015	0.00387
5.98253	0.01032	0.00416
6.0132	0.01061	0.00446
6.04388	0.01091	0.00467
6.07456	0.01115	0.00473
6.10524	0.01128	0.00463
6.13592	0.01129	0.00439
6.1666	0.01119	0.00404
6.19728	0.01101	0.00364
6.22796	0.0108	0.00325
6.25864	0.01061	0.00292
6.28932	0.01049	0.00273
6.32	0.01047	0.00267
6.35068	0.01056	0.00271
6.38136	0.01073	0.00279
6.41204	0.01097	0.00287
6.44272	0.01123	0.0029
6.4734	0.01147	0.00288
6.50408	0.01167	0.00281
6.53476	0.0118	0.00271
6.56544	0.01185	0.00259
6.59612	0.01182	0.00246
6.6268	0.01171	0.00234
6.65748	0.01151	0.00224
6.68816	0.01124	0.00214
6.71884	0.01089	0.00204
6.74952	0.01044	0.00195
6.7802	0.0099	0.00186
6.81087	0.00925	0.00179
6.84155	0.00847	0.00175
6.87223	0.00756	0.00175
6.90291	0.00651	0.00179
6.93359	0.00533	0.00186
6.96427	0.00406	0.00192
6.99495	0.00274	0.00196
7.02563	0.00164	0.00197
7.05631	0.00167	0.00192
7.08699	0.00286	0.00183
7.11767	0.00435	0.0017
7.14835	0.00586	0.00158
7.17903	0.00731	0.00148
7.20971	0.00866	0.00146
7.24039	0.00988	0.00152
7.27107	0.01093	0.00165
7.30175	0.01181	0.00181
7.33243	0.01251	0.00196
7.36311	0.01304	0.00206
7.39379	0.01341	0.00209
7.42447	0.01365	0.00206
7.45515	0.01378	0.00195
7.48583	0.01382	0.00179
7.51651	0.0138	0.00159
7.54719	0.01375	0.0014
7.57787	0.01369	0.00127
7.60854	0.01362	0.00124
7.63922	0.01354	0.00132
7.6699	0.01344	0.00146
7.70058	0.01331	0.00162
7.73126	0.01313	0.00175
7.76194	0.0129	0.00183
7.79262	0.0126	0.00184
7.8233	0.01223	0.00179
7.85398	0.01179	0.00167
7.88466	0.01128	0.00151
7.91534	0.01073	0.00135
7.94602	0.01014	0.00121
7.9767	0.00955	0.00114
8.00738	0.00896	0.00116
8.03806	0.00841	0.00125
8.06874	0.00792	0.00137
8.09942	0.00751	0.00148
8.1301	0.00718	0.00155
8.16078	0.00694	0.00157
8.19146	0.00681	0.00154
8.22214	0.00677	0.00145
8.25282	0.00682	0.00131
8.2835	0.00696	0.00116
8.31418	0.00716	0.001
8.34486	0.00742	0.000888876
8.37554	0.0077	0.000845131
8.40621	0.00801	0.000880032
8.43689	0.0083	0.00096821
8.46757	0.00857	0.00107
8.49825	0.00881	0.00117
8.52893	0.00901	0.00124
8.55961	0.00917	0.00128
8.59029	0.00931	0.00129
8.62097	0.00944	0.00128
8.65165	0.0096	0.00126
8.68233	0.00981	0.00123
8.71301	0.0101	0.0012
8.74369	0.01048	0.00118
8.77437	0.01096	0.00118
8.80505	0.01152	0.00118
8.83573	0.01212	0.00118
8.86641	0.01273	0.00117
8.89709	0.01329	0.00116
8.92777	0.01376	0.00114
8.95845	0.01409	0.00111
8.98913	0.01425	0.00109
9.01981	0.01423	0.00106
9.05049	0.01399	0.00103
9.08117	0.01356	0.00101
9.11185	0.01294	0.000983753
9.14253	0.01218	0.000962636
9.17321	0.01133	0.000940846
9.20388	0.01048	0.00091878
9.23456	0.00975	0.000898857
9.26524	0.00925	0.000885055
9.29592	0.00907	0.000881418
9.3266	0.00926	0.000889991
9.35728	0.00977	0.000909206
9.38796	0.01048	0.000933749
9.41864	0.01128	0.00095592
9.44932	0.01203	0.000967608
9.48	0.01267	0.000962034
9.51068	0.01311	0.000934989
9.54136	0.01331	0.000885664
9.57204	0.01326	0.000817299
9.60272	0.01294	0.000737824
9.6334	0.01236	0.000660366
9.66408	0.01153	0.000602379
9.69476	0.0105	0.000580107
9.72544	0.00931	0.000597917
9.75612	0.00799	0.000643719
9.7868	0.00662	0.000697547
9.81748	0.00527	0.000741404
9.84816	0.00402	0.00076284
9.87884	0.00302	0.00075507
9.90952	0.00253	0.000716606
9.9402	0.0027	0.000651346
9.97088	0.00332	0.000569584

## Sheet: Fig. 2d
	Co K-edge
energy	Ref.Co foil	n-Co/BP	CoO
7511.02	0.00242	0.00902	0.005
7521.03	0.00214	0.0078	0.00442
7531	0.00186	0.0066	0.00391
7541.01	0.00147	0.00538	0.00331
7550.96	0.000958462	0.00428	0.00284
7560.96	0.000622445	0.00339	0.00231
7571.02	0.000498565	0.00328	0.00172
7581.02	0.000203143	0.00205	0.0011
7591.03	-8.20259e-05	0.000980744	0.000585904
7601.02	-0.000282704	-0.000208015	0.000212877
7611.03	-0.000456806	-0.000746405	-0.000226653
7621.01	-0.000543316	-0.00161	-0.000746992
7631.02	-0.000588314	-0.0023	-0.00113
7641	-0.000430794	-0.00304	-0.00135
7651.03	-0.000286527	-0.00292	-0.00144
7661.03	-9.82601e-05	-0.00312	-0.00147
7670.96	0.000187866	-0.00292	-0.00133
7681.01	0.00126	0.0024	-0.000746954
7691.01	0.00339	0.01264	0.000746973
7691.24	0.00348	0.00348	0.000827757
7691.5	0.00345	-0.0012	0.000905865
7691.76	0.00357	-0.00125	0.000984085
7692.01	0.00361	-0.00116	0.00109
7692.25	0.00371	-0.00107	0.00119
7692.5	0.00381	-0.00102	0.00126
7692.76	0.00391	-0.000770306	0.00142
7693.01	0.00406	-0.000654804	0.00148
7693.25	0.00404	-0.000420058	0.00154
7693.5	0.00428	-0.000333184	0.00162
7693.75	0.00444	-0.000128513	0.00172
7693.99	0.00449	-5.54745e-05	0.00185
7694.26	0.00456	1.01161e-05	0.00192
7694.5	0.00473	3.07104e-05	0.00206
7694.75	0.00474	6.73561e-05	0.00216
7695.01	0.00495	0.000198252	0.00225
7695.26	0.00505	0.000431942	0.00236
7695.51	0.00528	0.000692702	0.00246
7695.76	0.00532	0.00101	0.00255
7696	0.00552	0.00134	0.00264
7696.25	0.00569	0.00154	0.00276
7696.5	0.00584	0.0018	0.00287
7696.74	0.00599	0.00199	0.00295
7697.02	0.00618	0.00212	0.00307
7697.25	0.00641	0.00228	0.0032
7697.5	0.00655	0.00255	0.00329
7697.74	0.00662	0.00273	0.0034
7698.02	0.00688	0.003	0.00355
7698.27	0.00712	0.00328	0.0037
7698.5	0.00731	0.00357	0.00376
7698.76	0.00755	0.00377	0.00391
7699	0.00784	0.00397	0.00403
7699.24	0.00801	0.004	0.00417
7699.5	0.00828	0.00405	0.00431
7699.77	0.00861	0.0042	0.00444
7700	0.00884	0.00455	0.00455
7700.24	0.00906	0.00482	0.00469
7700.48	0.00945	0.00516	0.00487
7700.73	0.00977	0.0055	0.00504
7701.01	0.01016	0.0058	0.00521
7701.25	0.01058	0.00587	0.00536
7701.51	0.01086	0.00606	0.00552
7701.75	0.01128	0.00623	0.00563
7701.99	0.01157	0.00649	0.00584
7702.25	0.01205	0.00693	0.00606
7702.52	0.01263	0.00724	0.00626
7702.75	0.01312	0.00796	0.00646
7703	0.01365	0.00885	0.00667
7703.25	0.01427	0.00952	0.0069
7703.51	0.01496	0.01024	0.00714
7703.74	0.01572	0.01127	0.00734
7704.01	0.01648	0.01175	0.00762
7704.26	0.01728	0.01244	0.00791
7704.51	0.01825	0.01309	0.00818
7704.75	0.01935	0.01384	0.00837
7704.99	0.02057	0.01429	0.00867
7705.26	0.02178	0.01503	0.00898
7705.5	0.0233	0.01556	0.00927
7705.76	0.02503	0.0163	0.00963
7706	0.02695	0.01695	0.00994
7706.25	0.02926	0.01784	0.0103
7706.49	0.03201	0.01855	0.01067
7706.76	0.03518	0.01929	0.01115
7707	0.039	0.02006	0.0116
7707.26	0.04382	0.02082	0.01211
7707.5	0.05002	0.02145	0.01265
7707.75	0.05789	0.02252	0.01316
7708.02	0.06819	0.02398	0.01383
7708.26	0.08122	0.02572	0.01448
7708.49	0.09715	0.02791	0.01515
7708.75	0.11571	0.03067	0.016
7709	0.13631	0.03366	0.01701
7709.24	0.15806	0.03644	0.0181
7709.5	0.18019	0.03889	0.01959
7709.75	0.20182	0.04028	0.02137
7710.01	0.22249	0.04092	0.02383
7710.25	0.24221	0.04036	0.02678
7710.49	0.26067	0.03952	0.03048
7710.75	0.27784	0.03851	0.03472
7711.01	0.29349	0.03763	0.03789
7711.26	0.30762	0.03714	0.03943
7711.5	0.31998	0.03715	0.03956
7711.75	0.33074	0.03722	0.03845
7712	0.34001	0.03767	0.0366
7712.25	0.34791	0.03845	0.03511
7712.51	0.35483	0.03931	0.03454
7712.75	0.36094	0.04072	0.03474
7713	0.36642	0.04216	0.03559
7713.26	0.37147	0.04401	0.03721
7713.52	0.37646	0.04609	0.03969
7713.73	0.3815	0.048	0.04243
7714	0.38707	0.05024	0.04667
7714.24	0.39331	0.05297	0.05147
7714.49	0.40052	0.05605	0.05715
7714.75	0.40857	0.0594	0.06347
7715.01	0.41747	0.06352	0.06998
7715.25	0.42684	0.06759	0.07648
7715.51	0.43628	0.07302	0.08336
7715.75	0.44563	0.07923	0.08942
7715.99	0.45457	0.08613	0.09579
7716.24	0.46302	0.09482	0.1028
7716.49	0.47109	0.10519	0.11055
7716.75	0.47885	0.11812	0.12032
7717.01	0.48631	0.13249	0.13298
7717.27	0.49383	0.14938	0.14848
7717.52	0.50163	0.17067	0.16593
7717.76	0.50977	0.19166	0.18498
7718	0.5184	0.21478	0.2062
7718.26	0.52773	0.24493	0.2313
7718.51	0.53791	0.27448	0.25859
7718.76	0.54886	0.31119	0.28823
7718.98	0.56052	0.34523	0.31346
7719.25	0.57324	0.38477	0.3415
7719.5	0.58682	0.42314	0.36605
7719.75	0.60119	0.4649	0.39095
7719.99	0.61631	0.50779	0.41448
7720.24	0.63193	0.55515	0.44038
7720.49	0.64822	0.59946	0.46649
7720.76	0.66504	0.64762	0.49402
7721.01	0.68199	0.69663	0.51951
7721.27	0.69963	0.74696	0.54396
7721.5	0.71703	0.79422	0.56827
7721.75	0.73503	0.85397	0.59762
7722.01	0.75288	0.91075	0.63087
7722.25	0.77088	0.97826	0.66857
7722.52	0.78883	1.04697	0.7174
7722.75	0.80644	1.10689	0.76639
7723	0.82357	1.17282	0.81879
7723.25	0.84032	1.24638	0.87763
7723.5	0.85583	1.31979	0.9391
7723.75	0.87066	1.39393	0.99542
7724.02	0.88426	1.45701	1.04856
7724.25	0.89611	1.50817	1.08745
7724.51	0.90661	1.56198	1.12408
7724.74	0.91529	1.60947	1.15434
7725.01	0.92252	1.64756	1.18854
7725.24	0.92793	1.67482	1.21867
7725.51	0.93255	1.6946	1.25382
7725.75	0.93557	1.70402	1.28734
7726	0.93763	1.70505	1.32041
7726.27	0.93924	1.69892	1.35841
7726.5	0.93959	1.68835	1.39488
7726.76	0.93945	1.67203	1.43719
7726.99	0.93822	1.65357	1.48096
7727.25	0.93698	1.6294	1.53184
7727.5	0.93525	1.60586	1.57198
7727.74	0.93262	1.58243	1.60623
7728.01	0.9304	1.55385	1.63453
7728.25	0.9278	1.53017	1.64838
7728.5	0.92481	1.50157	1.651
7728.75	0.92223	1.47469	1.64065
7729	0.91986	1.44782	1.62054
7729.26	0.91777	1.42005	1.59266
7729.51	0.91546	1.39368	1.56258
7729.76	0.91361	1.37171	1.53077
7730	0.91294	1.34979	1.49595
7730.25	0.91331	1.3284	1.45618
7730.5	0.91449	1.30674	1.41674
7730.75	0.91648	1.28521	1.37841
7730.99	0.91934	1.26494	1.34283
7731.25	0.92279	1.24098	1.30569
7731.49	0.9273	1.22112	1.27217
7731.76	0.932	1.19916	1.23867
7732.01	0.93753	1.17955	1.21044
7732.25	0.9435	1.16134	1.18499
7732.51	0.9493	1.14279	1.16098
7732.76	0.95551	1.12577	1.14072
7733.01	0.96096	1.10871	1.1245
7733.26	0.96639	1.09451	1.10919
7733.5	0.97125	1.08112	1.09595
7733.75	0.97519	1.06736	1.08263
7734	0.97843	1.0553	1.06962
7734.25	0.98053	1.04424	1.05706
7734.49	0.98161	1.03398	1.04465
7734.75	0.98246	1.02456	1.03028
7735	0.98209	1.01547	1.01429
7735.24	0.98071	1.00795	0.99703
7735.5	0.97902	1.00062	0.97725
7735.75	0.97691	0.99365	0.95791
7736.01	0.97421	0.98739	0.93722
7736.25	0.97131	0.98262	0.91844
7736.49	0.96778	0.97911	0.89941
7736.75	0.96493	0.97636	0.87894
7736.98	0.96226	0.97499	0.86171
7737.25	0.95981	0.97392	0.84325
7737.5	0.95823	0.9726	0.82792
7737.76	0.95638	0.97074	0.81441
7738	0.95478	0.96858	0.80427
7738.25	0.95292	0.96639	0.7951
7738.5	0.95122	0.96426	0.78707
7738.76	0.94898	0.96227	0.78048
7739	0.94707	0.96075	0.77621
7739.27	0.94506	0.95957	0.77347
7739.5	0.94285	0.95825	0.77309
7739.76	0.94043	0.95691	0.77404
7740.01	0.93757	0.95594	0.77673
7740.26	0.93471	0.95461	0.78156
7740.49	0.9316	0.95341	0.78758
7740.75	0.9289	0.95177	0.79631
7741	0.92544	0.9502	0.80505
7741.25	0.92257	0.94845	0.81528
7741.5	0.91967	0.94637	0.82683
7741.75	0.91716	0.94389	0.83974
7741.99	0.91462	0.94146	0.85315
7742.26	0.91254	0.93851	0.86741
7742.51	0.91075	0.9353	0.87971
7742.75	0.90892	0.93195	0.89167
7743.01	0.90752	0.92798	0.9035
7743.25	0.90656	0.9245	0.91319
7743.52	0.90538	0.92004	0.92208
7743.76	0.90447	0.91617	0.92833
7744.02	0.90399	0.9111	0.93289
7744.25	0.90304	0.90697	0.93516
7744.5	0.90231	0.90156	0.93642
7744.74	0.90215	0.8967	0.93646
7745.01	0.90173	0.89084	0.93489
7745.25	0.9011	0.8857	0.93223
7745.5	0.90102	0.88005	0.92848
7745.75	0.90073	0.87434	0.92367
7746	0.90073	0.86868	0.91841
7746.24	0.90045	0.86298	0.91296
7746.5	0.90074	0.85712	0.90662
7746.75	0.90083	0.85113	0.9004
7747.01	0.90146	0.84519	0.89364
7747.25	0.90198	0.83971	0.88806
7747.5	0.90298	0.8338	0.88257
7747.76	0.90396	0.82812	0.87758
7748	0.9052	0.82234	0.87344
7748.24	0.90666	0.81744	0.86986
7748.49	0.90844	0.81212	0.86615
7748.76	0.91024	0.80709	0.86287
7749	0.91209	0.80247	0.86007
7749.25	0.91443	0.7978	0.85714
7749.49	0.91701	0.79365	0.85473
7749.74	0.91988	0.78938	0.85211
7750	0.92239	0.78556	0.84921
7750.25	0.92526	0.78182	0.84613
7750.5	0.92823	0.77841	0.84285
7750.75	0.93163	0.77501	0.83938
7751.01	0.93497	0.77222	0.83578
7751.27	0.93823	0.76939	0.83215
7751.51	0.94167	0.76729	0.82872
7751.75	0.94522	0.76569	0.82518
7752.01	0.94883	0.76449	0.82127
7752.24	0.95243	0.76346	0.81777
7752.51	0.95601	0.76311	0.814
7752.74	0.95979	0.76301	0.81067
7753.01	0.96387	0.7634	0.80712
7753.25	0.96734	0.76396	0.80427
7753.52	0.97169	0.76499	0.8012
7753.76	0.97521	0.76606	0.7986
7754.01	0.97944	0.76766	0.79635
7754.24	0.98305	0.76966	0.79474
7754.5	0.9872	0.77234	0.7934
7754.75	0.99115	0.77551	0.79249
7755.01	0.99503	0.77907	0.79194
7755.25	0.99917	0.78257	0.7918
7755.51	1.00322	0.78631	0.79199
7755.76	1.0068	0.79063	0.7926
7756	1.01009	0.79487	0.79376
7756.25	1.01378	0.79959	0.7953
7756.5	1.01707	0.80452	0.79715
7756.74	1.01984	0.81008	0.79946
7757	1.02267	0.81582	0.80238
7757.25	1.02559	0.82196	0.80558
7757.51	1.02746	0.82804	0.80934
7757.76	1.02959	0.83451	0.81305
7758.01	1.03139	0.84072	0.81665
7758.26	1.03258	0.84719	0.82064
7758.51	1.03373	0.85457	0.8253
7758.75	1.0344	0.86113	0.82963
7759	1.03518	0.86822	0.8341
7759.25	1.03441	0.87517	0.8385
7759.51	1.03464	0.8833	0.8431
7759.75	1.03453	0.89071	0.84728
7759.99	1.03317	0.89725	0.85107
7760.25	1.03218	0.90566	0.8558
7760.48	1.03116	0.9122	0.86009
7760.76	1.02931	0.92357	0.86466
7761	1.02756	0.93788	0.86836
7761.98	1.01848	0.95727	0.88215
7762.95	1.00619	0.97901	0.89246
7763.94	0.99185	1.00237	0.90149
7764.94	0.97686	1.02348	0.91203
7765.96	0.96324	1.04254	0.92795
7766.96	0.95103	1.05843	0.95213
7768	0.94035	1.07186	0.98304
7769.04	0.93086	1.08276	1.01608
7770.09	0.92333	1.09117	1.04954
7771.12	0.91798	1.09677	1.07894
7772.2	0.91544	1.10065	1.10205
7773.29	0.91519	1.10271	1.11982
7774.35	0.91642	1.10344	1.13385
7775.45	0.91737	1.10278	1.14579
7776.54	0.91721	1.10118	1.15593
7777.65	0.91588	1.09847	1.16298
7778.78	0.91464	1.09511	1.16381
7779.91	0.91352	1.09111	1.15538
7781.04	0.91399	1.08643	1.1374
7782.19	0.91614	1.0814	1.11515
7783.36	0.92014	1.07595	1.09263
7784.52	0.92557	1.06952	1.06905
7785.71	0.93117	1.06242	1.0457
7786.88	0.93568	1.05509	1.02254
7788.07	0.93919	1.04672	0.99982
7789.26	0.94331	1.03787	0.98106
7790.49	0.94879	1.02868	0.96381
7791.73	0.95558	1.01931	0.94655
7792.94	0.96386	1.01041	0.93017
7794.2	0.97175	1.00178	0.91454
7795.45	0.97935	0.99344	0.90289
7796.71	0.98653	0.98587	0.89442
7797.98	0.9941	0.97869	0.88877
7799.24	1.00264	0.97283	0.88627
7800.53	1.01173	0.96761	0.88775
7801.84	1.02207	0.96352	0.89318
7803.14	1.03245	0.96061	0.9013
7804.47	1.04267	0.95878	0.91317
7805.79	1.05163	0.95758	0.92617
7807.12	1.05783	0.95747	0.93869
7808.48	1.06033	0.95826	0.94895
7809.82	1.05985	0.95966	0.95525
7811.19	1.05536	0.9618	0.95858
7812.56	1.04795	0.96442	0.96001
7813.92	1.03842	0.96722	0.96192
7815.34	1.02791	0.97052	0.9644
7816.73	1.01684	0.97359	0.96734
7818.14	1.0056	0.97624	0.97152
7819.56	0.99377	0.97863	0.97772
7820.99	0.98339	0.98078	0.98764
7822.43	0.97535	0.98236	1.00145
7823.86	0.96916	0.98363	1.01632
7825.31	0.96266	0.98489	1.03135
7826.78	0.95466	0.98614	1.04111
7828.27	0.94431	0.98739	1.04602
7829.75	0.9328	0.9888	1.04538
7831.24	0.92141	0.99014	1.04074
7832.73	0.91172	0.99181	1.03126
7834.24	0.90521	0.9942	1.01855
7835.78	0.90261	0.99687	1.00317
7837.32	0.90324	1.00009	0.98558
7838.86	0.90734	1.00352	0.96688
7840.41	0.91419	1.00735	0.94847
7841.95	0.92287	1.01089	0.93227
7843.54	0.93297	1.01441	0.91936
7845.11	0.94384	1.01786	0.91285
7846.69	0.95421	1.0213	0.91741
7848.3	0.9634	1.02452	0.9301
7849.89	0.97051	1.02749	0.94926
7851.52	0.97423	1.03024	0.97307
7853.14	0.97506	1.03249	0.99792
7854.76	0.9738	1.0344	1.01857
7856.41	0.97163	1.03573	1.03299
7858.07	0.97041	1.03642	1.03979
7859.72	0.97297	1.03664	1.03855
7861.39	0.98067	1.03617	1.03159
7863.08	0.99441	1.03491	1.02073
7864.76	1.01263	1.033	1.01088
7866.47	1.0321	1.03047	1.00374
7868.17	1.04939	1.02733	1.00116
7869.88	1.06321	1.02401	1.00349
7871.61	1.07217	1.02067	1.00954
7873.35	1.07737	1.01718	1.01724
7875.11	1.08093	1.01353	1.02524
7876.86	1.08203	1.01012	1.03296
7878.63	1.08093	1.00658	1.04028
7880.4	1.07729	1.00305	1.04565
7882.17	1.06955	0.99994	1.04832
7883.97	1.05839	0.99695	1.04817
7885.77	1.04343	0.9942	1.04555
7887.57	1.02601	0.99187	1.04005
7889.41	1.00597	0.98989	1.03148
7891.23	0.98423	0.98836	1.02032
7893.08	0.9616	0.98727	1.00635
7894.92	0.94019	0.9868	0.99016
7896.78	0.92188	0.98651	0.97269
7898.66	0.90854	0.98685	0.9547
7900.54	0.90193	0.98743	0.93766
7902.41	0.90229	0.9882	0.92305
7904.29	0.909	0.98972	0.91203
7906.2	0.92049	0.99153	0.90608
7908.11	0.93476	0.99336	0.90619
7910.04	0.94974	0.99542	0.9128
7911.99	0.96363	0.99728	0.92568
7913.92	0.97627	0.9988	0.94257
7915.88	0.98683	1	0.96229
7917.84	0.99426	1.00054	0.98197
7919.8	0.99883	1.00116	0.99981
7921.77	1.00077	1.00256	1.01495
7923.78	0.99975	1.00322	1.02702
7925.76	0.99886	1.00379	1.03568
7927.78	0.99735	1.00491	1.0408
7929.81	0.99558	1.00538	1.04277
7931.81	0.99284	1.00498	1.04189
7933.85	0.9895	1.00497	1.03941
7935.89	0.9854	1.0051	1.03598
7937.94	0.98169	1.00505	1.03241
7940.01	0.98083	1.00537	1.02853
7942.09	0.98387	1.00596	1.0246
7944.15	0.99161	1.00647	1.02072
7946.26	1.0033	1.00692	1.0176
7948.37	1.01582	1.00745	1.01555
7950.48	1.02707	1.00734	1.01359
7952.58	1.03616	1.00681	1.01257
7954.7	1.04324	1.0075	1.0119
7956.85	1.04781	1.00741	1.00749
7959	1.05071	1.00718	1.00388
7961.16	1.05114	1.00721	1.00045
7963.31	1.04882	1.00761	0.99775
7965.48	1.04318	1.00639	0.9963
7967.69	1.0342	1.00576	0.99629
7969.87	1.0231	1.0052	0.99818
7972.06	1.01075	1.00457	0.99881
7974.29	0.99835	1.00396	0.99785
7976.51	0.987	1.00399	0.99508
7978.74	0.97729	1.00438	0.99033
7981.01	0.97015	1.0048	0.98628
7983.24	0.96585	1.00514	0.98078
7985.48	0.96397	1.00501	0.974
7987.76	0.96433	1.00457	0.97185
7990.03	0.96587	1.00369	0.9715
7992.32	0.96733	1.00231	0.97207
7994.64	0.96865	1.0012	0.97381
7996.91	0.96949	1.00021	0.97763
7999.23	0.97047	0.99909	0.98277
8001.57	0.97124	0.99813	0.98811
8003.91	0.97211	0.99734	0.99398
8006.24	0.97326	0.99639	1.00093
8008.59	0.9757	0.99558	1.00714
8010.95	0.97901	0.99466	1.01194
8013.33	0.98269	0.99434	1.01634
8015.71	0.98715	0.9943	1.02022
8018.11	0.99107	0.99428	1.02138
8020.5	0.99496	0.99418	1.02136
8022.91	0.99795	0.99402	1.02188
8025.31	1.00038	0.98955	1.02153
8027.76	1.00231	0.99049	1.01986
8030.18	0.99727	0.99111	1.01821
8032.63	1.00621	0.99187	1.01143
8035.09	1.0107	0.993	1.00357
8037.53	1.01337	0.99801	0.99569
8040.03	1.01694	0.9978	0.98866
8042.51	1.02046	0.99832	0.98382
8044.99	1.02359	0.99886	0.98163
8047.49	1.02524	0.99918	0.98035
8050	1.02514	1.0001	0.98258
8052.53	1.02288	1.00104	0.98567
8055.06	1.01976	1.00147	0.98833
8057.62	1.01521	1.00213	0.99077
8060.15	1.01045	1.00278	0.99228
8062.72	1.00529	1.00282	0.99185
8065.28	1.00085	1.00283	0.99068
8067.84	0.99756	1.00288	0.98953
8070.43	0.99592	1.00271	0.98908
8073.04	0.99605	1.00255	0.99018
8075.64	0.99716	1.00227	0.99319
8078.26	0.99843	1.00171	0.99672
8080.89	0.99899	1.00147	1.00045
8083.52	0.99768	1.00092	1.00391
8086.17	0.994	1.00041	1.00699
8088.81	0.99049	1.00029	1.01013
8091.48	0.98595	1.00031	1.01353
8094.14	0.98335	1.00004	1.01677
8096.81	0.98273	0.99998	1.01905
8099.5	0.98331	1.00003	1.01957
8102.21	0.98442	0.99982	1.01911
8104.91	0.98505	0.99907	1.01737
8107.65	0.98575	0.99881	1.01553
8110.37	0.98731	0.99861	1.01286
8113.12	0.98889	0.99839	1.00972
8115.84	0.99037	0.99783	1.00517
8118.59	0.9925	0.99815	0.99947
8121.37	0.99446	0.99806	0.99349
8124.13	0.99651	0.99766	0.98834
8126.9	0.99852	0.99793	0.98516
8129.71	1.00061	0.99843	0.98427
8132.52	1.00292	0.99871	0.98548
8135.32	1.00479	0.99901	0.98813
8138.12	1.00656	0.99942	0.99165
8140.96	1.00822	0.99926	0.99568
8143.81	1.00993	0.99911	0.99838
8146.65	1.01153	0.99903	0.99959
8149.51	1.01273	0.99892	0.99964
8152.37	1.01364	0.99878	0.99899
8155.25	1.01416	0.99874	0.99856
8158.13	1.01375	0.99846	0.99836
8161.03	1.01229	0.99814	0.99834
8163.93	1.01018	0.99809	0.99817
8166.84	1.00765	0.99839	0.9978
8169.77	1.00488	0.99868	0.99733
8172.7	1.00243	0.99888	0.99741
8175.63	1.0009	0.99933	0.9979
8178.57	1.00013	0.99969	0.99876
8181.54	0.99992	0.9994	0.99986
8184.51	1.0004	0.9993	1.00042
8187.47	1.0006	0.99944	1.00137
8190.46	1.00192	0.99948	1.0031
8193.46	1.00246	0.99965	1.00571
8196.49	1.00249	0.99992	1.00826
8199.5	1.00226	1.00024	1.01013
8202.52	1.00147	1.0005	1.01103
8205.54	1.00005	1.00119	1.01088
8208.59	0.99852	1.00182	1.01013
8211.65	0.99715	1.00242	1.00879
8214.72	0.99655	1.003	1.00715
8217.77	0.99619	1.00351	1.00647
8220.86	0.99597	1.00352	1.00554
8223.94	0.99558	1.00355	1.00436
8227.05	0.99508	1.00367	1.00295
8230.17	0.99484	1.00364	1.00139
8233.28	0.99485	1.0036	0.99958
8236.38	0.99513	1.00357	0.99797
8239.53	0.99588	1.00356	0.99664
8242.68	0.9969	1.00352	0.99571
8245.83	0.99831	1.0039	0.99532
8249.01	0.99967	1.00435	0.99543
8252.18	1.00133	1.00461	0.99647
8255.35	1.00311	1.00495	0.99734
8258.55	1.0051	1.00515	0.99686
8261.76	1.00716	1.00494	0.9959
8264.95	1.00911	1.00495	0.99505
8268.18	1.01082	1.00486	0.99432
8271.41	1.01201	1.00465	0.99498
8274.68	1.01239	1.00465	0.99733
8277.89	1.01204	1.00453	0.99768
8281.15	1.01075	1.00445	0.99848
8284.43	1.00901	1.00434	1.00043
8287.71	1.00708	1.00492	1.00308
8290.98	1.00548	1.00555	1.00583
8294.29	1.00419	1.00616	1.00801
8297.6	1.00326	1.00667	1.00866
8300.9	1.00285	1.00739	1.00816
8304.24	1.00239	1.00771	1.00686
8307.55	1.00208	1.00782	1.00488
8310.9	1.00221	1.00825	1.00249
8314.26	1.00213	1.00871	1.00063
8317.6	1.00216	1.00916	0.99941
8320.99	1.00221	1.00959	0.99925
8324.36	1.00214	1.01028	0.99942
8327.77	1.00211	1.01138	0.99985
8331.15	1.00192	1.01248	1.00021
8334.56	1.0017	1.01358	0.99985
8337.97	1.00155	1.01469	0.9992
8341.4	1.00115	1.0158	0.9981
8344.85	1.00085	1.01692	0.99741
8348.29	1.00032	1.01804	0.99642
8351.74	0.99994	1.01916	0.99562
8355.21	0.99976	1.02028	0.99556
8358.69	0.99977	1.02141	0.99617
8362.16	0.99973	1.02254	0.99849
8365.62	1.00006	1.02366	0.99816
8369.16	1.00041	1.02481	0.99786
8372.68	1.00062	1.02595	0.99779
8376.18	1.00084	1.02708	0.99898
8379.7	1.00139	1.02823	0.999
8383.23	1.00178	1.02937	0.99873
8386.78	1.00228	1.03052	0.99891
8390.35	1.00291	1.03168	0.99848
8393.91	1.00364	1.03284	0.99893
8397.5	1.00406	1.034	1.00028
8401.07	1.00446	1.03516	1.00037
8404.66	1.00446	1.03632	1.00096
8408.26	1.00444	1.03749	1.00114
8411.89	1.00449	1.03867	0.99992
8415.51	1.00431	1.03984	0.99994
8419.15	1.00424	1.04102	0.99913
8422.77	1.00398	1.0422	0.99769
8426.42	1.00363	1.04338	0.99715
8430.07	1.00319	1.04456	0.99623
8433.77	1.0027	1.04576	0.99565
8437.47	1.00236	1.04696	0.99558
8441.1	1.00187	1.04814	0.99476
8444.81	1.00162	1.04935	0.99471
8448.52	1.00132	1.05055	0.99478
8452.22	1.0012	1.05175	0.99449
8455.99	1.0009	1.05297	0.99481
8459.71	1.00045	1.05418	0.99396
8463.46	1.00009	1.0554	0.99308
8467.2	0.99987	1.05661	0.99322
8470.97	0.99965	1.05783	0.99186
8474.72	0.99941	1.05905	0.99051
8478.52	0.99911	1.06028	0.99001
8482.32	0.99884	1.06151	0.99112
8486.13	0.99839	1.06275	0.99003
8489.91	0.99814	1.06398	0.98918
8493.73	0.99778	1.06521	0.9885
8497.57	0.99751	1.06646	0.98799
8501.38	0.99711	1.0677	0.9885
8505.27	0.99694	1.06896	0.98845
8509.09	0.99679	1.0702	0.98823
8512.98	0.99686	1.07146	0.98796
8516.81	0.99697	1.0727	0.98769
8520.7	0.997	1.07396	0.98742
8524.64	0.99738	1.07524	0.98714
8528.51	0.99738	1.07649	0.98687
8532.43	0.99751	1.07777	0.9866
8536.35	0.99758	1.07904	0.98632
8540.28	0.99748	1.08031	0.98605
8544.21	0.99741	1.08159	0.98578
8548.15	0.99711	1.08287	0.9855
8552.13	0.99687	1.08416	0.98522
8556.09	0.99652	1.08544	0.98495
8560.07	0.99631	1.08673	0.98467
8564.04	0.99596	1.08802	0.98439
8568.04	0.99586	1.08932	0.98411
8572.05	0.99575	1.09062	0.98383
8576.08	0.99559	1.09192	0.98355
8580.1	0.99536	1.09323	0.98327
8584.13	0.99517	1.09454	0.98299
8588.16	0.9948	1.09584	0.98271
8592.24	0.99438	1.09717	0.98242
8596.25	0.99389	1.09847	0.98214
8600.35	0.9934	1.0998	0.98186
8604.44	0.99293	1.10112	0.98157
8608.49	0.99242	1.10244	0.98129
8612.59	0.99197	1.10377	0.981
8616.72	0.99126	1.10511	0.98072
8620.84	0.99118	1.10644	0.98043
8624.95	0.99069	1.10777	0.98014
8629.09	0.99018	1.10912	0.97985
8633.25	0.98979	1.11047	0.97956
8637.41	0.98937	1.11182	0.97927
8641.56	0.98897	1.11316	0.97898
8645.73	0.98853	1.11451	0.97869
8649.92	0.98811	1.11587	0.9784
8654.11	0.98772	1.11723	0.97811
8658.31	0.98739	1.1186	0.97781
8662.53	0.98702	1.11996	0.97752
8666.73	0.9867	1.12133	0.97723
8670.99	0.98636	1.12271	0.97693
8675.19	0.9861	1.12407	0.97664
8679.47	0.98593	1.12546	0.97634
8683.71	0.98557	1.12684	0.97604
8687.97	0.98534	1.12822	0.97574

## Sheet: Fig. 2e
	Co K-edge
R	Ref_Co foil	n-Co/BP	CoO
0	0.00478	0.14125	0.13099
0.03068	0.01498	0.14117	0.13249
0.06136	0.02727	0.14088	0.13656
0.09204	0.03687	0.14036	0.14206
0.12272	0.04255	0.13956	0.14762
0.1534	0.0436	0.13849	0.15202
0.18408	0.03988	0.13731	0.15443
0.21476	0.03175	0.13631	0.15457
0.24544	0.02016	0.13594	0.15271
0.27612	0.00739	0.1368	0.14969
0.3068	0.01121	0.13945	0.14681
0.33748	0.02488	0.14429	0.14546
0.36816	0.03678	0.15139	0.14669
0.39884	0.04511	0.16041	0.15075
0.42951	0.04877	0.17066	0.15695
0.46019	0.04717	0.18124	0.16412
0.49087	0.04026	0.19119	0.17125
0.52155	0.02852	0.19963	0.17819
0.55223	0.01294	0.20588	0.18621
0.58291	0.00507	0.20961	0.19821
0.61359	0.02381	0.21094	0.21802
0.64427	0.04148	0.21058	0.2489
0.67495	0.05626	0.21001	0.29194
0.70563	0.06659	0.21142	0.34575
0.73631	0.07127	0.21744	0.40724
0.76699	0.06962	0.23045	0.47238
0.79767	0.06172	0.25172	0.53681
0.82835	0.04871	0.28104	0.59617
0.85903	0.03433	0.31703	0.64638
0.88971	0.02985	0.3577	0.68401
0.92039	0.04419	0.40104	0.70659
0.95107	0.06617	0.44525	0.71304
0.98175	0.08763	0.48899	0.70415
1.01243	0.10471	0.53143	0.68304
1.04311	0.11493	0.57235	0.65568
1.07379	0.11678	0.61217	0.63104
1.10447	0.10992	0.65197	0.61998
1.13515	0.096	0.69332	0.63206
1.16583	0.08055	0.73804	0.67118
1.1965	0.07589	0.78792	0.73379
1.22718	0.09318	0.84426	0.8115
1.25786	0.12648	0.90757	0.89496
1.28854	0.16435	0.97743	0.9765
1.31922	0.19884	1.0524	1.05111
1.3499	0.2246	1.13021	1.11667
1.38058	0.2384	1.20797	1.17379
1.41126	0.23983	1.28243	1.2252
1.44194	0.2333	1.35019	1.2748
1.47262	0.23072	1.40795	1.32623
1.5033	0.25067	1.45266	1.38138
1.53398	0.30577	1.48167	1.43924
1.56466	0.3924	1.49285	1.4956
1.59534	0.49854	1.4847	1.54358
1.62602	0.61246	1.4564	1.57482
1.6567	0.72505	1.40786	1.58075
1.68738	0.8308	1.33969	1.55378
1.71806	0.9291	1.25324	1.48827
1.74874	1.02596	1.15054	1.38118
1.77942	1.13485	1.0342	1.23247
1.8101	1.2748	0.90738	1.04523
1.84078	1.46468	0.77371	0.82561
1.87146	1.71607	0.63723	0.58248
1.90214	2.02933	0.50244	0.32696
1.93282	2.39457	0.37466	0.07212
1.9635	2.79485	0.26141	0.1716
1.99418	3.20921	0.17696	0.38813
2.02485	3.61493	0.1474	0.5684
2.05553	3.98919	0.17492	0.70496
2.08621	4.31051	0.22099	0.79583
2.11689	4.56004	0.26149	0.84733
2.14757	4.72267	0.28821	0.87775
2.17825	4.78797	0.29875	0.91961
2.20893	4.75088	0.2931	1.01328
2.23961	4.61193	0.27286	1.18721
2.27029	4.37728	0.24119	1.44284
2.30097	4.05825	0.20371	1.76111
2.33165	3.67055	0.17063	2.11608
2.36233	3.23329	0.07931	2.48198
2.39301	2.7677	0.09022	2.83524
2.42369	2.29587	0.11462	3.15501
2.45437	1.83956	0.14539	3.42353
2.48505	1.41921	0.17765	3.62652
2.51573	1.05359	0.20851	3.75362
2.54641	0.76002	0.23613	3.7987
2.57709	0.55395	0.25923	3.75995
2.60777	0.44117	0.27694	3.63985
2.63845	0.39999	0.28873	3.44491
2.66913	0.38749	0.29434	3.18512
2.69981	0.37225	0.2938	2.87335
2.73049	0.34336	0.28734	2.5245
2.76117	0.30198	0.27543	2.15465
2.79184	0.25393	0.25869	1.7801
2.82252	0.20561	0.23793	1.41657
2.8532	0.16231	0.21404	1.07843
2.88388	0.12939	0.18801	0.7783
2.91456	0.117	0.16088	0.52705
2.94524	0.13751	0.13376	0.33514
2.97592	0.18881	0.10778	0.21471
3.0066	0.2598	0.08422	0.16968
3.03728	0.34139	0.06457	0.16484
3.06796	0.42647	0.05061	0.15695
3.09864	0.50897	0.04375	0.13128
3.12932	0.58374	0.04314	0.09026
3.16	0.64691	0.04552	0.04896
3.19068	0.69612	0.04788	0.05664
3.22136	0.7306	0.04864	0.1032
3.25204	0.75096	0.04729	0.1496
3.28272	0.75886	0.04401	0.18895
3.3134	0.75652	0.03956	0.22338
3.34408	0.7462	0.03537	0.26029
3.37476	0.72982	0.0336	0.30931
3.40544	0.70889	0.03616	0.37717
3.43612	0.68461	0.04296	0.46449
3.4668	0.6582	0.05239	0.56668
3.49748	0.63131	0.06284	0.67661
3.52816	0.60625	0.07313	0.78648
3.55884	0.58608	0.08249	0.88896
3.58952	0.57435	0.09034	0.97779
3.62019	0.57487	0.0963	1.04829
3.65087	0.59124	0.10012	1.09763
3.68155	0.62648	0.10167	1.12512
3.71223	0.68274	0.10092	1.13231
3.74291	0.76082	0.09796	1.12287
3.77359	0.85984	0.09293	1.10231
3.80427	0.97696	0.0861	1.07727
3.83495	1.10739	0.07779	1.05452
3.86563	1.24465	0.06839	1.03943
3.89631	1.38103	0.05842	1.03469
3.92699	1.50823	0.04854	1.03955
3.95767	1.61799	0.03972	1.05031
3.98835	1.70285	0.03339	1.06163
4.01903	1.7568	0.03116	1.06813
4.04971	1.77584	0.03346	1.06564
4.08039	1.7585	0.03885	1.0521
4.11107	1.7061	0.04552	1.02793
4.14175	1.623	0.05225	0.99628
4.17243	1.51662	0.05833	0.96292
4.20311	1.39738	0.06336	0.93568
4.23379	1.27835	0.06709	0.9231
4.26447	1.17428	0.06939	0.9321
4.29515	1.09928	0.07017	0.96561
4.32583	1.06283	0.06942	1.0215
4.35651	1.06592	0.06716	1.09377
4.38719	1.10099	0.06347	1.17466
4.41786	1.15605	0.05845	1.25652
4.44854	1.2195	0.05227	1.33287
4.47922	1.28269	0.0451	1.3987
4.5099	1.34015	0.03716	1.45047
4.54058	1.38884	0.0287	1.48603
4.57126	1.42715	0.01999	1.50438
4.60194	1.45407	0.01131	1.50545
4.63262	1.46863	0.0032	1.48991
4.6633	1.4697	0.00542	1.45894
4.69398	1.45608	0.0124	1.41403
4.72466	1.42676	0.01849	1.35678
4.75534	1.38129	0.02343	1.28873
4.78602	1.32007	0.02709	1.21129
4.8167	1.2446	0.0294	1.12564
4.84738	1.15757	0.03033	1.03273
4.87806	1.06277	0.02994	0.9334
4.90874	0.9649	0.02834	0.82847
4.93942	0.86916	0.02571	0.71906
4.9701	0.78073	0.02227	0.60702
5.00078	0.70391	0.01837	0.49586
5.03146	0.64127	0.0145	0.39292
5.06214	0.59286	0.01141	0.31395
5.09282	0.55615	0.01019	0.28608
5.1235	0.52691	0.01125	0.32541
5.15418	0.50059	0.0136	0.41226
5.18486	0.4735	0.0161	0.52
5.21553	0.44343	0.01814	0.63279
5.24621	0.40965	0.01938	0.74179
5.27689	0.37272	0.01969	0.84121
5.30757	0.33401	0.01899	0.92671
5.33825	0.29534	0.01733	0.99484
5.36893	0.25853	0.01478	1.04291
5.39961	0.22506	0.0115	1.06893
5.43029	0.19579	0.00778	1.07175
5.46097	0.17076	0.00436	1.05103
5.49165	0.14938	0.00434	1.00732
5.52233	0.13073	0.00797	0.94208
5.55301	0.11406	0.0122	0.85759
5.58369	0.09921	0.01625	0.75692
5.61437	0.08688	0.01983	0.64377
5.64505	0.07844	0.02278	0.52232
5.67573	0.07524	0.02497	0.39703
5.70641	0.07734	0.02636	0.27247
5.73709	0.08316	0.02691	0.15314
5.76777	0.09048	0.02666	0.04423
5.79845	0.09749	0.02566	0.05785
5.82913	0.10312	0.02402	0.13964
5.85981	0.10698	0.02186	0.20515
5.89049	0.10917	0.01933	0.25278
5.92117	0.11019	0.0166	0.28251
5.95185	0.11069	0.01386	0.29534
5.98253	0.11125	0.0113	0.29321
6.0132	0.11216	0.00917	0.27894
6.04388	0.1133	0.00766	0.25618
6.07456	0.11421	0.00691	0.22935
6.10524	0.1143	0.00677	0.20353
6.13592	0.11321	0.00694	0.18397
6.1666	0.11111	0.00712	0.17447
6.19728	0.10916	0.00715	0.17527
6.22796	0.10962	0.00696	0.18286
6.25864	0.1155	0.00654	0.19236
6.28932	0.12911	0.00594	0.19971
6.32	0.15068	0.00522	0.20231
6.35068	0.17856	0.00447	0.19887
6.38136	0.21021	0.00377	0.18913
6.41204	0.24293	0.00319	0.17357
6.44272	0.27416	0.0028	0.15344
6.4734	0.30154	0.00269	0.13098
6.50408	0.323	0.0029	0.11013
6.53476	0.33675	0.00343	0.09763
6.56544	0.34145	0.00427	0.10109
6.59612	0.33621	0.00539	0.12142
6.6268	0.3207	0.00674	0.15256
6.65748	0.2952	0.00826	0.18856
6.68816	0.26073	0.0099	0.22556
6.71884	0.2193	0.0116	0.26098
6.74952	0.17459	0.01327	0.29289
6.7802	0.13416	0.01487	0.31976
6.81087	0.11352	0.01633	0.34039
6.84155	0.12833	0.01761	0.35391
6.87223	0.17013	0.01868	0.3598
6.90291	0.22227	0.01953	0.35795
6.93359	0.27563	0.02016	0.34863
6.96427	0.32573	0.0206	0.33252
6.99495	0.37006	0.02087	0.31071
7.02563	0.40711	0.02103	0.28464
7.05631	0.436	0.02112	0.25616
7.08699	0.45637	0.02119	0.22759
7.11767	0.46826	0.02127	0.20183
7.14835	0.47205	0.02138	0.18234
7.17903	0.4684	0.02154	0.17267
7.20971	0.45818	0.02172	0.17489
7.24039	0.44238	0.02191	0.18823
7.27107	0.42212	0.02207	0.20965
7.30175	0.39852	0.02219	0.2356
7.33243	0.37274	0.02225	0.263
7.36311	0.34589	0.02223	0.28938
7.39379	0.31903	0.02214	0.3127
7.42447	0.2931	0.02199	0.33125
7.45515	0.26891	0.0218	0.34355
7.48583	0.24705	0.02159	0.3484
7.51651	0.22784	0.02137	0.34494
7.54719	0.21127	0.02117	0.3327
7.57787	0.19698	0.02099	0.31163
7.60854	0.18437	0.02082	0.28218
7.63922	0.17262	0.02066	0.24523
7.6699	0.16092	0.02048	0.20213
7.70058	0.14851	0.02026	0.15468
7.73126	0.13483	0.01998	0.10518
7.76194	0.11952	0.01963	0.05768
7.79262	0.10247	0.0192	0.03107
7.8233	0.08382	0.0187	0.05875
7.85398	0.06408	0.01812	0.09822
7.88466	0.04452	0.01749	0.13445
7.91534	0.02922	0.01682	0.16502
7.94602	0.02925	0.01615	0.18934
7.9767	0.04508	0.01549	0.20758
8.00738	0.0659	0.01487	0.22047
8.03806	0.08751	0.01431	0.22909
8.06874	0.10856	0.01381	0.23473
8.09942	0.12842	0.01338	0.23862
8.1301	0.14669	0.01301	0.24173
8.16078	0.16313	0.01268	0.24457
8.19146	0.17759	0.01239	0.24721
8.22214	0.18999	0.01212	0.24934
8.25282	0.20029	0.01185	0.25047
8.2835	0.20849	0.01159	0.25016
8.31418	0.21464	0.01132	0.24815
8.34486	0.21878	0.01105	0.24441
8.37554	0.221	0.01079	0.23917
8.40621	0.2214	0.01056	0.23275
8.43689	0.22009	0.01037	0.2255
8.46757	0.21723	0.01023	0.2176
8.49825	0.21297	0.01016	0.20899
8.52893	0.20749	0.01016	0.19939
8.55961	0.20097	0.01022	0.18836
8.59029	0.19358	0.01035	0.17554
8.62097	0.18548	0.01052	0.16081
8.65165	0.1768	0.01072	0.14461
8.68233	0.16764	0.01094	0.12819
8.71301	0.15804	0.01115	0.11393
8.74369	0.14806	0.01135	0.10529
8.77437	0.13767	0.01151	0.10541
8.80505	0.12686	0.01165	0.11459
8.83573	0.11562	0.01174	0.12986
8.86641	0.10396	0.01179	0.14729
8.89709	0.09191	0.01179	0.16359
8.92777	0.07961	0.01176	0.17639
8.95845	0.06732	0.01169	0.1841
8.98913	0.05552	0.01159	0.18578
9.01981	0.04515	0.01145	0.18103
9.05049	0.03785	0.01127	0.16996
9.08117	0.03575	0.01106	0.15316
9.11185	0.03947	0.01082	0.13167
9.14253	0.04717	0.01053	0.107
9.17321	0.05656	0.0102	0.08136
9.20388	0.06612	0.00982	0.05845
9.23456	0.07495	0.0094	0.04549
9.26524	0.08247	0.00893	0.04951
9.29592	0.08831	0.00842	0.06432
9.3266	0.09223	0.00788	0.08075
9.35728	0.09411	0.00732	0.0946
9.38796	0.09396	0.00674	0.10421
9.41864	0.09193	0.00616	0.10899
9.44932	0.0883	0.00561	0.1089
9.48	0.08351	0.0051	0.10434
9.51068	0.07817	0.00466	0.09602
9.54136	0.07305	0.00433	0.08491
9.57204	0.06902	0.00412	0.07223
9.60272	0.06683	0.00405	0.05949
9.6334	0.06691	0.00412	0.04857
9.66408	0.06912	0.0043	0.04168
9.69476	0.07282	0.00457	0.04028
9.72544	0.07717	0.00489	0.04346
9.75612	0.08134	0.00525	0.0488
9.7868	0.08467	0.00561	0.05436
9.81748	0.08671	0.00598	0.0592
9.84816	0.08718	0.00633	0.06308
9.87884	0.08599	0.00666	0.06616
9.90952	0.08321	0.00697	0.06883
9.9402	0.07904	0.00726	0.07152
9.97088	0.07382	0.00754	0.07459

## Sheet: Fig. 2f
	Co K-edge
R	n-Co/BP	fitting
0	0.47346	0.54844
0.01	0.47346	0.54844
0.02	0.52905	0.48428
0.05	0.52905	0.48428
0.08	0.53312	0.45573
0.12	0.53312	0.45573
0.15	0.53312	0.45573
0.18068	0.5322	0.4636
0.21136	0.52905	0.48428
0.24204	0.5226	0.51063
0.27272	0.51158	0.53441
0.3034	0.49513	0.54859
0.33408	0.47346	0.54844
0.36476	0.44868	0.53206
0.39544	0.42549	0.50091
0.42612	0.41136	0.46082
0.4568	0.4149	0.4234
0.48748	0.44176	0.40593
0.51816	0.49097	0.42458
0.54883	0.55567	0.48184
0.57951	0.62656	0.56524
0.61019	0.69436	0.6578
0.64087	0.75078	0.74453
0.67155	0.78882	0.8135
0.70223	0.80298	0.85542
0.73291	0.78968	0.86355
0.76359	0.74803	0.834
0.79427	0.68136	0.76684
0.82495	0.60052	0.66845
0.85563	0.53049	0.55819
0.88631	0.51526	0.48303
0.91699	0.59355	0.51661
0.94767	0.75845	0.67914
0.97835	0.97732	0.92163
1.00903	1.22278	1.20012
1.03971	1.47593	1.48798
1.07039	1.72307	1.76725
1.10107	1.95403	2.02463
1.13175	2.16191	2.25066
1.16243	2.34363	2.44029
1.19311	2.50078	2.59393
1.22379	2.64052	2.7188
1.25447	2.77604	2.82986
1.28515	2.92587	2.9497
1.31583	3.11146	3.1059
1.3465	3.3528	3.32533
1.37718	3.66344	3.62683
1.40786	4.04714	4.01587
1.43854	4.49746	4.48408
1.46922	4.9998	5.01262
1.4999	5.53425	5.57665
1.53058	6.07814	6.14893
1.56126	6.60797	6.7022
1.59194	7.10072	7.21064
1.62262	7.53481	7.65088
1.6533	7.89088	8.0027
1.68398	8.15244	8.24969
1.71466	8.30639	8.37962
1.74534	8.34342	8.38486
1.77602	8.25832	8.26245
1.8067	8.05017	8.01419
1.83738	7.72232	7.64643
1.86806	7.28228	7.16974
1.89874	6.74145	6.59842
1.92942	6.11474	5.94984
1.9601	5.42009	5.24372
1.99078	4.67786	4.50128
2.02146	3.91042	3.74438
2.05214	3.14171	2.9946
2.08282	2.39774	2.27246
2.1135	1.70909	1.59663
2.14418	1.12189	0.98332
2.17485	0.73713	0.44632
2.20553	0.7087	0.05272
2.23621	0.92124	0.37784
2.26689	1.14902	0.64771
2.29757	1.3075	0.8281
2.32825	1.37275	0.92353
2.35893	1.33999	0.94219
2.38961	1.21316	0.89508
2.42029	1.0023	0.79555
2.45097	0.72509	0.65921
2.48165	0.42464	0.50493
2.51233	0.15869	0.71946
2.54301	0.31012	0.54511
2.57369	0.51962	0.589
2.60437	0.73782	0.77112
2.63505	0.9504	0.96624
2.66573	1.14858	1.11924
2.69641	1.32561	1.20915
2.72709	1.47625	1.22915
2.75777	1.5966	1.18035
2.78845	1.68415	1.06963
2.81913	1.73771	0.9087
2.84981	1.75742	0.71446
2.88049	1.74461	0.51291
2.91117	1.70174	0.35647
2.94184	1.63222	0.34212
2.97252	1.54026	0.46737
3.0032	1.43066	0.62743
3.03388	1.30865	0.76988
3.06456	1.17966	0.87479
3.09524	1.04913	0.93359
3.12592	0.92224	0.94352
3.1566	0.80365	0.90588
3.18728	0.69711	0.82532
3.21796	0.60501	0.70947
3.24864	0.52788	0.56886
3.27932	0.46407	0.41837
3.31	0.41001	0.28403
3.34068	0.36104	0.22289
3.37136	0.31253	0.27728
3.40204	0.26082	0.38143
3.43272	0.20365	0.48165
3.4634	0.14017	0.55856
3.49408	0.0707	0.60463
3.52476	0.00348	0.61738
3.55544	0.08049	0.59749
3.58612	0.15804	0.54815
3.6168	0.23366	0.47481
3.64748	0.30488	0.38527
3.67816	0.36938	0.29099
3.70884	0.42508	0.21188
3.73951	0.47026	0.18279
3.77019	0.50362	0.21888
3.80087	0.5243	0.28399
3.83155	0.5319	0.34757
3.86223	0.52649	0.39643
3.89291	0.50856	0.42505
3.92359	0.479	0.43151
3.95427	0.439	0.4162
3.98495	0.39004	0.38134
4.01563	0.33378	0.3307
4.04631	0.27201	0.26969
4.07699	0.20662	0.20612
4.10767	0.13965	0.15287
4.13835	0.07401	0.13089
4.16903	0.02769	0.14998
4.19971	0.06855	0.18918
4.23039	0.12627	0.22825
4.26107	0.18085	0.25785
4.29175	0.23002	0.27416
4.32243	0.27278	0.27598
4.35311	0.30843	0.26384
4.38379	0.3365	0.23958
4.41447	0.35669	0.20628
4.44515	0.36886	0.16843
4.47583	0.37301	0.13282
4.50651	0.36935	0.10971
4.53719	0.35828	0.1089
4.56786	0.34041	0.12699
4.59854	0.31662	0.15151
4.62922	0.28808	0.17353
4.6599	0.25628	0.18857
4.69058	0.22317	0.19473
4.72126	0.19127	0.19157
4.75194	0.1638	0.17975
4.78262	0.14449	0.16077
4.8133	0.13618	0.13692
4.84398	0.1386	0.11139
4.87466	0.14799	0.08871
4.90534	0.15961	0.07489
4.93602	0.16968	0.07425
4.9667	0.17577	0.08357
4.99738	0.17649	0.09566
5.02806	0.17119	0.10546
5.05874	0.15982	0.11046
5.08942	0.14278	0.10972
5.1201	0.12083	0.10327
5.15078	0.09503	0.09177
5.18146	0.06681	0.07646
5.21214	0.03834	0.05908
5.24282	0.01817	0.04229
5.2735	0.03151	0.03092
5.30418	0.05575	0.03101
5.33486	0.07817	0.03963
5.36553	0.09663	0.04934
5.39621	0.11028	0.05652
5.42689	0.11877	0.05984
5.45757	0.12217	0.05893
5.48825	0.12101	0.05394
5.51893	0.11633	0.04542
5.54961	0.10978	0.03417
5.58029	0.10363	0.02124
5.61097	0.10057	0.00833
5.64165	0.10282	0.00839
5.67233	0.11092	0.01978
5.70301	0.12357	0.02978
5.73369	0.13859	0.03713
5.76437	0.15387	0.04135
5.79505	0.16772	0.04226
5.82573	0.17896	0.03994
5.85641	0.18679	0.03473
5.88709	0.19078	0.02719
5.91777	0.19081	0.01812
5.94845	0.18703	0.00897
5.97913	0.17981	0.00686
6.00981	0.16971	0.01461
6.04049	0.15746	0.02255
6.07117	0.14384	0.02881
6.10185	0.12972	0.0328
6.13253	0.11592	0.03429
6.1632	0.10318	0.03331
6.19388	0.09206	0.03016
6.22456	0.08284	0.02547
6.25524	0.07546	0.02037
6.28592	0.06956	0.01684
6.3166	0.0646	0.01716
6.34728	0.06003	0.02096
6.37796	0.05545	0.02583
6.40864	0.05062	0.02996
6.43932	0.04553	0.0324
6.47	0.04032	0.03262
6.50068	0.03524	0.03041
6.53136	0.03064	0.02579
6.56204	0.02694	0.01898
6.59272	0.02464	0.01039
6.6234	0.02426	0.000562418
6.65408	0.02616	0.00991
6.68476	0.03036	0.02031
6.71544	0.03666	0.02997
6.74612	0.04477	0.03824
6.7768	0.05442	0.04459
6.80748	0.06533	0.04858
6.83816	0.07716	0.04997
6.86884	0.08958	0.04864
6.89952	0.10222	0.04469
6.9302	0.11473	0.03836
6.96087	0.12678	0.03007
6.99155	0.13809	0.02035
7.02223	0.14844	0.00993
7.05291	0.15766	0.00289
7.08359	0.1657	0.01177
7.11427	0.17253	0.02079
7.14495	0.17823	0.0282
7.17563	0.18292	0.0335
7.20631	0.18673	0.03639
7.23699	0.18983	0.0367
7.26767	0.19238	0.03445
7.29835	0.19449	0.02982
7.32903	0.19627	0.02314
7.35971	0.19775	0.01486
7.39039	0.19897	0.00565
7.42107	0.19989	0.00491
7.45175	0.20049	0.01445
7.48243	0.20075	0.02347
7.51311	0.20065	0.03127
7.54379	0.20018	0.0374
7.57447	0.19936	0.04152
7.60515	0.19822	0.04343
7.63583	0.1968	0.04309
7.66651	0.19513	0.04057
7.69719	0.19325	0.03613
7.72787	0.19115	0.0301
7.75854	0.18886	0.02296
7.78922	0.18633	0.01535
7.8199	0.18354	0.00847
7.85058	0.18046	0.00661
7.88126	0.17705	0.01131
7.91194	0.17329	0.01669
7.94262	0.16919	0.02098
7.9733	0.16477	0.02371
8.00398	0.16007	0.02471
8.03466	0.15516	0.02399
8.06534	0.15013	0.02166
8.09602	0.14507	0.01798
8.1267	0.14007	0.01327
8.15738	0.13522	0.00802
8.18806	0.13059	0.00353
8.21874	0.12623	0.00529
8.24942	0.12216	0.01001
8.2801	0.1184	0.01432
8.31078	0.11493	0.01766
8.34146	0.11174	0.01979
8.37214	0.1088	0.02062
8.40282	0.10608	0.02013
8.4335	0.10359	0.01842
8.46418	0.1013	0.01568
8.49486	0.09925	0.01217
8.52554	0.09743	0.00823
8.55621	0.09589	0.00449
8.58689	0.09465	0.00323
8.61757	0.09374	0.00577
8.64825	0.09317	0.00869
8.67893	0.09295	0.01098
8.70961	0.09306	0.01235
8.74029	0.09347	0.01273
8.77097	0.09412	0.0121
8.80165	0.09495	0.01056
8.83233	0.09589	0.00824
8.86301	0.09688	0.00535
8.89369	0.09783	0.00215
8.92437	0.0987	0.00142
8.95505	0.09942	0.00452
8.98573	0.09995	0.00733
9.01641	0.10024	0.00958
9.04709	0.10029	0.01111
9.07777	0.10006	0.01186
9.10845	0.09954	0.01179
9.13913	0.09873	0.01097
9.16981	0.09762	0.00951
9.20049	0.0962	0.00766
9.23117	0.09447	0.00578
9.26185	0.09244	0.00459
9.29253	0.0901	0.00485
9.32321	0.08745	0.00618
9.35388	0.08452	0.00767
9.38456	0.08131	0.0088
9.41524	0.07787	0.00934
9.44592	0.07422	0.00918
9.4766	0.07043	0.0083
9.50728	0.06656	0.00674
9.53796	0.06271	0.00461
9.56864	0.05896	0.00215
9.59932	0.05543	0.00134
9.63	0.05225	0.00395
9.66068	0.04955	0.00667
9.69136	0.04745	0.00907
9.72204	0.04604	0.01099
9.75272	0.04537	0.01227
9.7834	0.04544	0.01283
9.81408	0.04618	0.01263
9.84476	0.0475	0.01169
9.87544	0.04927	0.01008
9.90612	0.05136	0.00792
9.9368	0.05366	0.0054
9.96748	0.05609	0.00283
9.99816	0.05858	0.00172
10.0288	0.06107	0.00364
10.0595	0.06356	0.00584
10.0902	0.06603	0.00762
10.1209	0.06849	0.0088

## Sheet: Fig. 2g
	n-Cu/BP WT
k	R+ΔR
-12.8	0	0.000514808
-12.8	0.02344	0.00108
-12.8	0.04688	0.00139
-12.8	0.07031	0.00146
-12.8	0.09375	0.00137
-12.8	0.11719	0.00124
-12.8	0.14063	0.00122
-12.8	0.16406	0.00137
-12.8	0.1875	0.00162
-12.8	0.21094	0.00183
-12.8	0.23438	0.00194
-12.8	0.25781	0.0019
-12.8	0.28125	0.00171
-12.8	0.30469	0.00139
-12.8	0.32813	0.000996446
-12.8	0.35156	0.00057081
-12.8	0.375	0.000184926
-12.8	0.39844	0.000255107
-12.8	0.42188	0.00052361
-12.8	0.44531	0.000711846
-12.8	0.46875	0.000811188
-12.8	0.49219	0.00083313
-12.8	0.51563	0.000798369
-12.8	0.53906	0.000731925
-12.8	0.5625	0.000658557
-12.8	0.58594	0.00059781
-12.8	0.60938	0.000559298
-12.8	0.63281	0.000541493
-12.8	0.65625	0.000536435
-12.8	0.67969	0.000536385
-12.8	0.70313	0.00053709
-12.8	0.72656	0.000537379
-12.8	0.75	0.000537411
-12.8	0.77344	0.000537202
-12.8	0.79688	0.000536015
-12.8	0.82031	0.000532506
-12.8	0.84375	0.000525206
-12.8	0.86719	0.000512974
-12.8	0.89063	0.000495251
-12.8	0.91406	0.000472097
-12.8	0.9375	0.000444094
-12.8	0.96094	0.000412195
-12.8	0.98438	0.000377551
-12.8	1.00781	0.000341375
-12.8	1.03125	0.000304823
-12.8	1.05469	0.00026892
-12.8	1.07813	0.000234513
-12.8	1.10156	0.000202249
-12.8	1.125	0.000172578
-12.8	1.14844	0.00014577
-12.8	1.17188	0.000121934
-12.8	1.19531	0.000101051
-12.8	1.21875	8.30046e-05
-12.8	1.24219	6.76051e-05
-12.8	1.26563	5.46192e-05
-12.8	1.28906	4.37893e-05
-12.8	1.3125	3.48507e-05
-12.8	1.33594	2.7545e-05
-12.8	1.35938	2.16284e-05
-12.8	1.38281	1.68779e-05
-12.8	1.40625	1.30943e-05
-12.8	1.42969	1.01035e-05
-12.8	1.45313	7.75607e-06
-12.8	1.47656	5.92552e-06
-12.8	1.5	4.5067e-06
-12.8	1.52344	3.41313e-06
-12.8	1.54688	2.57459e-06
-12.8	1.57031	1.93466e-06
-12.8	1.59375	1.44845e-06
-12.8	1.61719	1.08056e-06
-12.8	1.64063	8.03271e-07
-12.8	1.66406	5.95043e-07
-12.8	1.6875	4.39237e-07
-12.8	1.71094	3.23068e-07
-12.8	1.73438	2.36757e-07
-12.8	1.75781	1.72858e-07
-12.8	1.78125	1.25725e-07
-12.8	1.80469	9.10868e-08
-12.8	1.82813	6.57294e-08
-12.8	1.85156	4.72391e-08
-12.8	1.875	3.38109e-08
-12.8	1.89844	2.40993e-08
-12.8	1.92188	1.71055e-08
-12.8	1.94531	1.20904e-08
-12.8	1.96875	8.50993e-09
-12.8	1.99219	5.96487e-09
-12.8	2.01563	4.16374e-09
-12.8	2.03906	2.89467e-09
-12.8	2.0625	2.00438e-09
-12.8	2.08594	1.3825e-09
-12.8	2.10938	9.4994e-10
-12.8	2.13281	6.50318e-10
-12.8	2.15625	4.43615e-10
-12.8	2.17969	3.01576e-10
-12.8	2.20313	2.04342e-10
-12.8	2.22656	1.38022e-10
-12.8	2.25	9.29464e-11
-12.8	2.27344	6.24122e-11
-12.8	2.29688	4.17941e-11
-12.8	2.32031	2.7914e-11
-12.8	2.34375	1.85967e-11
-12.8	2.36719	1.23593e-11
-12.8	2.39063	8.19465e-12
-12.8	2.41406	5.42077e-12
-12.8	2.4375	3.57767e-12
-12.8	2.46094	2.35585e-12
-12.8	2.48438	1.54774e-12
-12.8	2.50781	1.01446e-12
-12.8	2.53125	6.63334e-13
-12.8	2.55469	4.3268e-13
-12.8	2.57813	2.81516e-13
-12.8	2.60156	1.82686e-13
-12.8	2.625	1.18232e-13
-12.8	2.64844	7.63051e-14
-12.8	2.67188	4.91049e-14
-12.8	2.69531	3.15074e-14
-12.8	2.71875	2.01551e-14
-12.8	2.74219	1.28531e-14
-12.8	2.76563	8.17071e-15
-12.8	2.78906	5.17743e-15
-12.8	2.8125	3.27003e-15
-12.8	2.83594	2.05854e-15
-12.8	2.85938	1.29158e-15
-12.8	2.88281	8.07665e-16
-12.8	2.90625	5.03365e-16
-12.8	2.92969	3.12662e-16
-12.8	2.95313	1.93556e-16
-12.8	2.97656	1.19421e-16
-12.8	3	7.34341e-17
-12.8	3.02344	4.50058e-17
-12.8	3.04688	2.74915e-17
-12.8	3.07031	1.67376e-17
-12.8	3.09375	1.0157e-17
-12.8	3.11719	6.14358e-18
-12.8	3.14063	3.70401e-18
-12.8	3.16406	2.22599e-18
-12.8	3.1875	1.33348e-18
-12.8	3.21094	7.96289e-19
-12.8	3.23438	4.74002e-19
-12.8	3.25781	2.8127e-19
-12.8	3.28125	1.66381e-19
-12.8	3.30469	9.81132e-20
-12.8	3.32813	5.76762e-20
-12.8	3.35156	3.37998e-20
-12.8	3.375	1.9746e-20
-12.8	3.39844	1.14999e-20
-12.8	3.42188	6.67657e-21
-12.8	3.44531	3.86418e-21
-12.8	3.46875	2.22947e-21
-12.8	3.49219	1.28227e-21
-12.8	3.51563	7.35171e-22
-12.8	3.53906	4.20166e-22
-12.8	3.5625	2.3937e-22
-12.8	3.58594	1.35934e-22
-12.8	3.60938	7.69463e-23
-12.8	3.63281	4.34151e-23
-12.8	3.65625	2.44162e-23
-12.8	3.67969	1.36865e-23
-12.8	3.70313	7.64672e-24
-12.8	3.72656	4.25811e-24
-12.8	3.75	2.36324e-24
-12.8	3.77344	1.3072e-24
-12.8	3.79688	7.20629e-25
-12.8	3.82031	3.95919e-25
-12.8	3.84375	2.16781e-25
-12.8	3.86719	1.18289e-25
-12.8	3.89063	6.43244e-26
-12.8	3.91406	3.48581e-26
-12.8	3.9375	1.88244e-26
-12.8	3.96094	1.01304e-26
-12.8	3.98438	5.43263e-27
-12.8	4.00781	2.90314e-27
-12.8	4.03125	1.54595e-27
-12.8	4.05469	8.20329e-28
-12.8	4.07813	4.33751e-28
-12.8	4.10156	2.28533e-28
-12.8	4.125	1.19981e-28
-12.8	4.14844	6.27656e-29
-12.8	4.17188	3.27173e-29
-12.8	4.19531	1.69933e-29
-12.8	4.21875	8.7946e-30
-12.8	4.24219	4.53516e-30
-12.8	4.26563	2.33026e-30
-12.8	4.28906	1.19303e-30
-12.8	4.3125	6.08594e-31
-12.8	4.33594	3.09339e-31
-12.8	4.35938	1.56664e-31
-12.8	4.38281	7.90553e-32
-12.8	4.40625	3.97483e-32
-12.8	4.42969	1.99127e-32
-12.8	4.45313	9.93952e-33
-12.8	4.47656	4.94337e-33
-12.8	4.5	2.44964e-33
-12.8	4.52344	1.20949e-33
-12.8	4.54688	5.9501e-34
-12.8	4.57031	2.91652e-34
-12.8	4.59375	1.42438e-34
-12.8	4.61719	6.93116e-35
-12.8	4.64063	3.36051e-35
-12.8	4.66406	1.62339e-35
-12.8	4.6875	7.81374e-36
-12.8	4.71094	3.74726e-36
-12.8	4.73438	1.79055e-36
-12.8	4.75781	8.5247e-37
-12.8	4.78125	4.04379e-37
-12.8	4.80469	1.91125e-37
-12.8	4.82813	9.00046e-38
-12.8	4.85156	4.22309e-38
-12.8	4.875	1.97431e-38
-12.8	4.89844	9.19643e-39
-12.8	4.92188	4.26817e-39
-12.8	4.94531	1.97372e-39
-12.8	4.96875	9.09383e-40
-12.8	4.99219	4.17474e-40
-12.8	5.01563	1.90955e-40
-12.8	5.03906	8.7027e-41
-12.8	5.0625	3.95183e-41
-12.8	5.08594	1.78798e-41
-12.8	5.10938	8.06026e-42
-12.8	5.13281	3.62041e-42
-12.8	5.15625	1.62027e-42
-12.8	5.17969	7.22504e-43
-12.8	5.20313	3.21008e-43
-12.8	5.22656	1.42107e-43
-12.8	5.25	6.26812e-44
-12.8	5.27344	2.75476e-44
-12.8	5.29688	1.2063e-44
-12.8	5.32031	5.26321e-45
-12.8	5.34375	2.28808e-45
-12.8	5.36719	9.91099e-46
-12.8	5.39063	4.27749e-46
-12.8	5.41406	1.83944e-46
-12.8	5.4375	7.88155e-47
-12.8	5.46094	3.36483e-47
-12.8	5.48438	1.43134e-47
-12.8	5.50781	6.06665e-48
-12.8	5.53125	2.56203e-48
-12.8	5.55469	1.07807e-48
-12.8	5.57813	4.52001e-49
-12.8	5.60156	1.88825e-49
-12.8	5.625	7.8598e-50
-12.8	5.64844	3.25981e-50
-12.8	5.67188	1.34711e-50
-12.8	5.69531	5.54684e-51
-12.8	5.71875	2.27572e-51
-12.8	5.74219	9.30299e-52
-12.8	5.76563	3.78929e-52
-12.8	5.78906	1.53789e-52
-12.8	5.8125	6.21909e-53
-12.8	5.83594	2.50588e-53
-12.8	5.85938	1.00607e-53
-12.8	5.88281	4.02463e-54
-12.8	5.90625	1.6042e-54
-12.8	5.92969	6.37127e-55
-12.8	5.95313	2.52132e-55
-12.8	5.97656	9.94178e-56
-12.8	6	3.90603e-56
-12.75	0	0.000514809
-12.75	0.02344	0.00108
-12.75	0.04688	0.00139
-12.75	0.07031	0.00146
-12.75	0.09375	0.00137
-12.75	0.11719	0.00124
-12.75	0.14063	0.00122
-12.75	0.16406	0.00137
-12.75	0.1875	0.00162
-12.75	0.21094	0.00184
-12.75	0.23438	0.00194
-12.75	0.25781	0.0019
-12.75	0.28125	0.00171
-12.75	0.30469	0.0014
-12.75	0.32813	0.001
-12.75	0.35156	0.000573653
-12.75	0.375	0.000184965
-12.75	0.39844	0.000255096
-12.75	0.42188	0.00052605
-12.75	0.44531	0.00071617
-12.75	0.46875	0.000816853
-12.75	0.49219	0.000839533
-12.75	0.51563	0.000804929
-12.75	0.53906	0.00073819
-12.75	0.5625	0.000664301
-12.75	0.58594	0.000603087
-12.75	0.60938	0.000564391
-12.75	0.63281	0.00054675
-12.75	0.65625	0.000542105
-12.75	0.67969	0.000542576
-12.75	0.70313	0.000543821
-12.75	0.72656	0.000544651
-12.75	0.75	0.000545241
-12.75	0.77344	0.000545625
-12.75	0.79688	0.000545065
-12.75	0.82031	0.000542185
-12.75	0.84375	0.000535467
-12.75	0.86719	0.000523722
-12.75	0.89063	0.000506345
-12.75	0.91406	0.000483366
-12.75	0.9375	0.000455357
-12.75	0.96094	0.000423268
-12.75	0.98438	0.000388266
-12.75	1.00781	0.000351586
-12.75	1.03125	0.000314412
-12.75	1.05469	0.000277799
-12.75	1.07813	0.000242625
-12.75	1.10156	0.000209567
-12.75	1.125	0.000179101
-12.75	1.14844	0.000151516
-12.75	1.17188	0.000126941
-12.75	1.19531	0.000105369
-12.75	1.21875	8.66911e-05
-12.75	1.24219	7.07226e-05
-12.75	1.26563	5.72316e-05
-12.75	1.28906	4.59596e-05
-12.75	1.3125	3.6639e-05
-12.75	1.33594	2.90071e-05
-12.75	1.35938	2.2815e-05
-12.75	1.38281	1.78343e-05
-12.75	1.40625	1.38601e-05
-12.75	1.42969	1.0713e-05
-12.75	1.45313	8.23833e-06
-12.75	1.47656	6.3051e-06
-12.75	1.5	4.80396e-06
-12.75	1.52344	3.64485e-06
-12.75	1.54688	2.75442e-06
-12.75	1.57031	2.07365e-06
-12.75	1.59375	1.55546e-06
-12.75	1.61719	1.16262e-06
-12.75	1.64063	8.65966e-07
-12.75	1.66406	6.42766e-07
-12.75	1.6875	4.75429e-07
-12.75	1.71094	3.50411e-07
-12.75	1.73438	2.57336e-07
-12.75	1.75781	1.88287e-07
-12.75	1.78125	1.37244e-07
-12.75	1.80469	9.96529e-08
-12.75	1.82813	7.20723e-08
-12.75	1.85156	5.19156e-08
-12.75	1.875	3.72437e-08
-12.75	1.89844	2.66081e-08
-12.75	1.92188	1.89306e-08
-12.75	1.94531	1.34123e-08
-12.75	1.96875	9.46305e-09
-12.75	1.99219	6.649e-09
-12.75	2.01563	4.65262e-09
-12.75	2.03906	3.24249e-09
-12.75	2.0625	2.25077e-09
-12.75	2.08594	1.55629e-09
-12.75	2.10938	1.07203e-09
-12.75	2.13281	7.35738e-10
-12.75	2.15625	5.0315e-10
-12.75	2.17969	3.42914e-10
-12.75	2.20313	2.32942e-10
-12.75	2.22656	1.57742e-10
-12.75	2.25	1.06499e-10
-12.75	2.27344	7.16971e-11
-12.75	2.29688	4.81365e-11
-12.75	2.32031	3.22342e-11
-12.75	2.34375	2.15316e-11
-12.75	2.36719	1.4348e-11
-12.75	2.39063	9.53882e-12
-12.75	2.41406	6.32713e-12
-12.75	2.4375	4.18736e-12
-12.75	2.46094	2.76503e-12
-12.75	2.48438	1.8217e-12
-12.75	2.50781	1.19745e-12
-12.75	2.53125	7.85272e-13
-12.75	2.55469	5.1373e-13
-12.75	2.57813	3.35252e-13
-12.75	2.60156	2.18218e-13
-12.75	2.625	1.41663e-13
-12.75	2.64844	9.17124e-14
-12.75	2.67188	5.92066e-14
-12.75	2.69531	3.81105e-14
-12.75	2.71875	2.44579e-14
-12.75	2.74219	1.56481e-14
-12.75	2.76563	9.98033e-15
-12.75	2.78906	6.3452e-15
-12.75	2.8125	4.02108e-15
-12.75	2.83594	2.53993e-15
-12.75	2.85938	1.59907e-15
-12.75	2.88281	1.0034e-15
-12.75	2.90625	6.27527e-16
-12.75	2.92969	3.91148e-16
-12.75	2.95313	2.42997e-16
-12.75	2.97656	1.50457e-16
-12.75	3	9.28493e-17
-12.75	3.02344	5.71094e-17
-12.75	3.04688	3.5011e-17
-12.75	3.07031	2.13933e-17
-12.75	3.09375	1.30298e-17
-12.75	3.11719	7.91028e-18
-12.75	3.14063	4.78684e-18
-12.75	3.16406	2.88748e-18
-12.75	3.1875	1.73625e-18
-12.75	3.21094	1.04072e-18
-12.75	3.23438	6.21862e-19
-12.75	3.25781	3.70423e-19
-12.75	3.28125	2.19964e-19
-12.75	3.30469	1.30215e-19
-12.75	3.32813	7.68469e-20
-12.75	3.35156	4.52119e-20
-12.75	3.375	2.65179e-20
-12.75	3.39844	1.55056e-20
-12.75	3.42188	9.03849e-21
-12.75	3.44531	5.25243e-21
-12.75	3.46875	3.04284e-21
-12.75	3.49219	1.7573e-21
-12.75	3.51563	1.01171e-21
-12.75	3.53906	5.80638e-22
-12.75	3.5625	3.32189e-22
-12.75	3.58594	1.89447e-22
-12.75	3.60938	1.07697e-22
-12.75	3.63281	6.10283e-23
-12.75	3.65625	3.44712e-23
-12.75	3.67969	1.94076e-23
-12.75	3.70313	1.0891e-23
-12.75	3.72656	6.09172e-24
-12.75	3.75	3.39606e-24
-12.75	3.77344	1.88698e-24
-12.75	3.79688	1.04498e-24
-12.75	3.82031	5.76751e-25
-12.75	3.84375	3.1725e-25
-12.75	3.86719	1.73916e-25
-12.75	3.89063	9.50158e-26
-12.75	3.91406	5.17325e-26
-12.75	3.9375	2.80696e-26
-12.75	3.96094	1.51777e-26
-12.75	3.98438	8.17844e-27
-12.75	4.00781	4.39159e-27
-12.75	4.03125	2.34994e-27
-12.75	4.05469	1.25305e-27
-12.75	4.07813	6.65814e-28
-12.75	4.10156	3.52539e-28
-12.75	4.125	1.86006e-28
-12.75	4.14844	9.7793e-29
-12.75	4.17188	5.12328e-29
-12.75	4.19531	2.6745e-29
-12.75	4.21875	1.39121e-29
-12.75	4.24219	7.2109e-30
-12.75	4.26563	3.72423e-30
-12.75	4.28906	1.91659e-30
-12.75	4.3125	9.82798e-31
-12.75	4.33594	5.0216e-31
-12.75	4.35938	2.55659e-31
-12.75	4.38281	1.29694e-31
-12.75	4.40625	6.55563e-32
-12.75	4.42969	3.30177e-32
-12.75	4.45313	1.65697e-32
-12.75	4.47656	8.28548e-33
-12.75	4.5	4.12814e-33
-12.75	4.52344	2.04939e-33
-12.75	4.54688	1.01374e-33
-12.75	4.57031	4.99646e-34
-12.75	4.59375	2.45375e-34
-12.75	4.61719	1.20068e-34
-12.75	4.64063	5.85406e-35
-12.75	4.66406	2.84392e-35
-12.75	4.6875	1.3766e-35
-12.75	4.71094	6.63941e-36
-12.75	4.73438	3.19067e-36
-12.75	4.75781	1.52779e-36
-12.75	4.78125	7.28915e-37
-12.75	4.80469	3.46514e-37
-12.75	4.82813	1.64132e-37
-12.75	4.85156	7.74639e-38
-12.75	4.875	3.6428e-38
-12.75	4.89844	1.70688e-38
-12.75	4.92188	7.96894e-39
-12.75	4.94531	3.70706e-39
-12.75	4.96875	1.71827e-39
-12.75	4.99219	7.93569e-40
-12.75	5.01563	3.65183e-40
-12.75	5.03906	1.67444e-40
-12.75	5.0625	7.64997e-41
-12.75	5.08594	3.48244e-41
-12.75	5.10938	1.57958e-41
-12.75	5.13281	7.13893e-42
-12.75	5.15625	3.21484e-42
-12.75	5.17969	1.44251e-42
-12.75	5.20313	6.44933e-43
-12.75	5.22656	2.87306e-43
-12.75	5.25	1.27529e-43
-12.75	5.27344	5.64043e-44
-12.75	5.29688	2.48571e-44
-12.75	5.32031	1.09151e-44
-12.75	5.34375	4.77571e-45
-12.75	5.36719	2.08203e-45
-12.75	5.39063	9.0443e-46
-12.75	5.41406	3.91472e-46
-12.75	5.4375	1.68836e-46
-12.75	5.46094	7.25551e-47
-12.75	5.48438	3.10678e-47
-12.75	5.50781	1.32554e-47
-12.75	5.53125	5.63528e-48
-12.75	5.55469	2.38714e-48
-12.75	5.57813	1.00759e-48
-12.75	5.60156	4.23767e-49
-12.75	5.625	1.77588e-49
-12.75	5.64844	7.41554e-50
-12.75	5.67188	3.08541e-50
-12.75	5.69531	1.27917e-50
-12.75	5.71875	5.28426e-51
-12.75	5.74219	2.17512e-51
-12.75	5.76563	8.92129e-52
-12.75	5.78906	3.64599e-52
-12.75	5.8125	1.48473e-52
-12.75	5.83594	6.02456e-53
-12.75	5.85938	2.43583e-53
-12.75	5.88281	9.8133e-54
-12.75	5.90625	3.93939e-54
-12.75	5.92969	1.57575e-54
-12.75	5.95313	6.28049e-55
-12.75	5.97656	2.49429e-55
-12.75	6	9.87065e-56
-12.7	0	0.000514809
-12.7	0.02344	0.00108
-12.7	0.04688	0.00139
-12.7	0.07031	0.00146
-12.7	0.09375	0.00137
-12.7	0.11719	0.00124
-12.7	0.14063	0.00122
-12.7	0.16406	0.00137
-12.7	0.1875	0.00162
-12.7	0.21094	0.00184
-12.7	0.23438	0.00195
-12.7	0.25781	0.00191
-12.7	0.28125	0.00172
-12.7	0.30469	0.0014
-12.7	0.32813	0.00101
-12.7	0.35156	0.000576511
-12.7	0.375	0.000185018
-12.7	0.39844	0.000255083
-12.7	0.42188	0.000528498
-12.7	0.44531	0.000720512
-12.7	0.46875	0.000822546
-12.7	0.49219	0.00084597
-12.7	0.51563	0.000811527
-12.7	0.53906	0.000744491
-12.7	0.5625	0.000670076
-12.7	0.58594	0.000608389
-12.7	0.60938	0.000569507
-12.7	0.63281	0.000552032
-12.7	0.65625	0.000547807
-12.7	0.67969	0.00054881
-12.7	0.70313	0.000550608
-12.7	0.72656	0.000551991
-12.7	0.75	0.000553152
-12.7	0.77344	0.000554146
-12.7	0.79688	0.000554231
-12.7	0.82031	0.000552
-12.7	0.84375	0.000545889
-12.7	0.86719	0.000534654
-12.7	0.89063	0.000517646
-12.7	0.91406	0.000494864
-12.7	0.9375	0.000466864
-12.7	0.96094	0.000434599
-12.7	0.98438	0.000399248
-12.7	1.00781	0.000362067
-12.7	1.03125	0.000324269
-12.7	1.05469	0.000286941
-12.7	1.07813	0.000250991
-12.7	1.10156	0.000217126
-12.7	1.125	0.000185848
-12.7	1.14844	0.00015747
-12.7	1.17188	0.000132138
-12.7	1.19531	0.000109858
-12.7	1.21875	9.0529e-05
-12.7	1.24219	7.39733e-05
-12.7	1.26563	5.99601e-05
-12.7	1.28906	4.82301e-05
-12.7	1.3125	3.85131e-05
-12.7	1.33594	3.05419e-05
-12.7	1.35938	2.40627e-05
-12.7	1.38281	1.88416e-05
-12.7	1.40625	1.46681e-05
-12.7	1.42969	1.13571e-05
-12.7	1.45313	8.74888e-06
-12.7	1.47656	6.70764e-06
-12.7	1.5	5.11977e-06
-12.7	1.52344	3.89146e-06
-12.7	1.54688	2.94617e-06
-12.7	1.57031	2.22212e-06
-12.7	1.59375	1.66996e-06
-12.7	1.61719	1.2506e-06
-12.7	1.64063	9.33316e-07
-12.7	1.66406	6.94133e-07
-12.7	1.6875	5.14462e-07
-12.7	1.71094	3.79962e-07
-12.7	1.73438	2.79624e-07
-12.7	1.75781	2.05031e-07
-12.7	1.78125	1.49774e-07
-12.7	1.80469	1.0899e-07
-12.7	1.82813	7.90019e-08
-12.7	1.85156	5.70363e-08
-12.7	1.875	4.10113e-08
-12.7	1.89844	2.93678e-08
-12.7	1.92188	2.09432e-08
-12.7	1.94531	1.48734e-08
-12.7	1.96875	1.0519e-08
-12.7	1.99219	7.40881e-09
-12.7	2.01563	5.1969e-09
-12.7	2.03906	3.63067e-09
-12.7	2.0625	2.52642e-09
-12.7	2.08594	1.75122e-09
-12.7	2.10938	1.2093e-09
-12.7	2.13281	8.32025e-10
-12.7	2.15625	5.70426e-10
-12.7	2.17969	3.89746e-10
-12.7	2.20313	2.65426e-10
-12.7	2.22656	1.80196e-10
-12.7	2.25	1.2197e-10
-12.7	2.27344	8.23237e-11
-12.7	2.29688	5.54142e-11
-12.7	2.32031	3.72044e-11
-12.7	2.34375	2.49168e-11
-12.7	2.36719	1.66479e-11
-12.7	2.39063	1.10975e-11
-12.7	2.41406	7.38092e-12
-12.7	2.4375	4.89817e-12
-12.7	2.46094	3.24338e-12
-12.7	2.48438	2.14288e-12
-12.7	2.50781	1.41259e-12
-12.7	2.53125	9.29042e-13
-12.7	2.55469	6.09573e-13
-12.7	2.57813	3.98983e-13
-12.7	2.60156	2.60487e-13
-12.7	2.625	1.69621e-13
-12.7	2.64844	1.10154e-13
-12.7	2.67188	7.13357e-14
-12.7	2.69531	4.60641e-14
-12.7	2.71875	2.96575e-14
-12.7	2.74219	1.90366e-14
-12.7	2.76563	1.21815e-14
-12.7	2.78906	7.77035e-15
-12.7	2.8125	4.94074e-15
-12.7	2.83594	3.13139e-15
-12.7	2.85938	1.97816e-15
-12.7	2.88281	1.24554e-15
-12.7	2.90625	7.8166e-16
-12.7	2.92969	4.88921e-16
-12.7	2.95313	3.04804e-16
-12.7	2.97656	1.89393e-16
-12.7	3	1.17293e-16
-12.7	3.02344	7.24027e-17
-12.7	3.04688	4.45466e-17
-12.7	3.07031	2.73187e-17
-12.7	3.09375	1.66994e-17
-12.7	3.11719	1.01753e-17
-12.7	3.14063	6.18025e-18
-12.7	3.16406	3.74186e-18
-12.7	3.1875	2.25841e-18
-12.7	3.21094	1.35881e-18
-12.7	3.23438	8.15006e-19
-12.7	3.25781	4.87326e-19
-12.7	3.28125	2.90495e-19
-12.7	3.30469	1.72634e-19
-12.7	3.32813	1.02278e-19
-12.7	3.35156	6.04101e-20
-12.7	3.375	3.55722e-20
-12.7	3.39844	2.08827e-20
-12.7	3.42188	1.22218e-20
-12.7	3.44531	7.13105e-21
-12.7	3.46875	4.148e-21
-12.7	3.49219	2.4054e-21
-12.7	3.51563	1.39057e-21
-12.7	3.53906	8.01399e-22
-12.7	3.5625	4.60416e-22
-12.7	3.58594	2.63687e-22
-12.7	3.60938	1.50542e-22
-12.7	3.63281	8.5674e-23
-12.7	3.65625	4.86018e-23
-12.7	3.67969	2.74828e-23
-12.7	3.70313	1.54905e-23
-12.7	3.72656	8.70278e-24
-12.7	3.75	4.87337e-24
-12.7	3.77344	2.72001e-24
-12.7	3.79688	1.51312e-24
-12.7	3.82031	8.38943e-25
-12.7	3.84375	4.63593e-25
-12.7	3.86719	2.55317e-25
-12.7	3.89063	1.40137e-25
-12.7	3.91406	7.66573e-26
-12.7	3.9375	4.17899e-26
-12.7	3.96094	2.27039e-26
-12.7	3.98438	1.22924e-26
-12.7	4.00781	6.63244e-27
-12.7	4.03125	3.5662e-27
-12.7	4.05469	1.91086e-27
-12.7	4.07813	1.02032e-27
-12.7	4.10156	5.42911e-28
-12.7	4.125	2.87871e-28
-12.7	4.14844	1.52104e-28
-12.7	4.17188	8.00861e-29
-12.7	4.19531	4.20185e-29
-12.7	4.21875	2.19679e-29
-12.7	4.24219	1.14446e-29
-12.7	4.26563	5.94117e-30
-12.7	4.28906	3.07328e-30
-12.7	4.3125	1.58412e-30
-12.7	4.33594	8.13634e-31
-12.7	4.35938	4.16412e-31
-12.7	4.38281	2.12358e-31
-12.7	4.40625	1.0791e-31
-12.7	4.42969	5.46396e-32
-12.7	4.45313	2.75676e-32
-12.7	4.47656	1.38592e-32
-12.7	4.5	6.94262e-33
-12.7	4.52344	3.46541e-33
-12.7	4.54688	1.72357e-33
-12.7	4.57031	8.5418e-34
-12.7	4.59375	4.21807e-34
-12.7	4.61719	2.07549e-34
-12.7	4.64063	1.01759e-34
-12.7	4.66406	4.97123e-35
-12.7	4.6875	2.41991e-35
-12.7	4.71094	1.17376e-35
-12.7	4.73438	5.67283e-36
-12.7	4.75781	2.73189e-36
-12.7	4.78125	1.3109e-36
-12.7	4.80469	6.26785e-37
-12.7	4.82813	2.98614e-37
-12.7	4.85156	1.41757e-37
-12.7	4.875	6.70535e-38
-12.7	4.89844	3.1604e-38
-12.7	4.92188	1.48424e-38
-12.7	4.94531	6.94564e-39
-12.7	4.96875	3.23864e-39
-12.7	4.99219	1.50473e-39
-12.7	5.01563	6.9662e-40
-12.7	5.03906	3.21351e-40
-12.7	5.0625	1.47709e-40
-12.7	5.08594	6.76521e-41
-12.7	5.10938	3.08745e-41
-12.7	5.13281	1.40399e-41
-12.7	5.15625	6.36173e-42
-12.7	5.17969	2.87232e-42
-12.7	5.20313	1.29222e-42
-12.7	5.22656	5.7928e-43
-12.7	5.25	2.58754e-43
-12.7	5.27344	1.15169e-43
-12.7	5.29688	5.10774e-44
-12.7	5.32031	2.25721e-44
-12.7	5.34375	9.93953e-45
-12.7	5.36719	4.36122e-45
-12.7	5.39063	1.90678e-45
-12.7	5.41406	8.30697e-46
-12.7	5.4375	3.60608e-46
-12.7	5.46094	1.55984e-46
-12.7	5.48438	6.72317e-47
-12.7	5.50781	2.8875e-47
-12.7	5.53125	1.23572e-47
-12.7	5.55469	5.26953e-48
-12.7	5.57813	2.23911e-48
-12.7	5.60156	9.48055e-49
-12.7	5.625	3.99986e-49
-12.7	5.64844	1.68155e-49
-12.7	5.67188	7.04416e-50
-12.7	5.69531	2.94038e-50
-12.7	5.71875	1.22302e-50
-12.7	5.74219	5.06893e-51
-12.7	5.76563	2.09342e-51
-12.7	5.78906	8.61495e-52
-12.7	5.8125	3.53269e-52
-12.7	5.83594	1.44349e-52
-12.7	5.85938	5.87735e-53
-12.7	5.88281	2.38454e-53
-12.7	5.90625	9.64022e-54
-12.7	5.92969	3.88353e-54
-12.7	5.95313	1.55892e-54
-12.7	5.97656	6.23564e-55
-12.7	6	2.4854e-55
-12.65	0	0.00051481
-12.65	0.02344	0.00108
-12.65	0.04688	0.00139
-12.65	0.07031	0.00146
-12.65	0.09375	0.00137
-12.65	0.11719	0.00124
-12.65	0.14063	0.00122
-12.65	0.16406	0.00138
-12.65	0.1875	0.00163
-12.65	0.21094	0.00184
-12.65	0.23438	0.00195
-12.65	0.25781	0.00191
-12.65	0.28125	0.00172
-12.65	0.30469	0.00141
-12.65	0.32813	0.00101
-12.65	0.35156	0.000579384
-12.65	0.375	0.000185087
-12.65	0.39844	0.000255068
-12.65	0.42188	0.000530954
-12.65	0.44531	0.000724872
-12.65	0.46875	0.000828265
-12.65	0.49219	0.000852441
-12.65	0.51563	0.000818162
-12.65	0.53906	0.000750829
-12.65	0.5625	0.000675883
-12.65	0.58594	0.000613716
-12.65	0.60938	0.000574644
-12.65	0.63281	0.000557339
-12.65	0.65625	0.000553542
-12.65	0.67969	0.000555088
-12.65	0.70313	0.00055745
-12.65	0.72656	0.000559398
-12.65	0.75	0.000561144
-12.65	0.77344	0.000562764
-12.65	0.79688	0.000563512
-12.65	0.82031	0.000561954
-12.65	0.84375	0.000556472
-12.65	0.86719	0.000545772
-12.65	0.89063	0.000529156
-12.65	0.91406	0.000506593
-12.65	0.9375	0.000478622
-12.65	0.96094	0.000446194
-12.65	0.98438	0.000410503
-12.65	1.00781	0.000372825
-12.65	1.03125	0.000334402
-12.65	1.05469	0.000296353
-12.65	1.07813	0.000259617
-12.65	1.10156	0.000224931
-12.65	1.125	0.000192827
-12.65	1.14844	0.000163638
-12.65	1.17188	0.00013753
-12.65	1.19531	0.000114522
-12.65	1.21875	9.45239e-05
-12.65	1.24219	7.73625e-05
-12.65	1.26563	6.28095e-05
-12.65	1.28906	5.06052e-05
-12.65	1.3125	4.04766e-05
-12.65	1.33594	3.21526e-05
-12.65	1.35938	2.53744e-05
-12.65	1.38281	1.99023e-05
-12.65	1.40625	1.55203e-05
-12.65	1.42969	1.20377e-05
-12.65	1.45313	9.28927e-06
-12.65	1.47656	7.13445e-06
-12.65	1.5	5.45521e-06
-12.65	1.52344	4.15387e-06
-12.65	1.54688	3.15055e-06
-12.65	1.57031	2.38067e-06
-12.65	1.59375	1.79247e-06
-12.65	1.61719	1.34491e-06
-12.65	1.64063	1.00565e-06
-12.65	1.66406	7.49408e-07
-12.65	1.6875	5.5655e-07
-12.65	1.71094	4.1189e-07
-12.65	1.73438	3.03754e-07
-12.65	1.75781	2.23198e-07
-12.65	1.78125	1.63398e-07
-12.65	1.80469	1.19165e-07
-12.65	1.82813	8.65699e-08
-12.65	1.85156	6.26414e-08
-12.65	1.875	4.51447e-08
-12.65	1.89844	3.24026e-08
-12.65	1.92188	2.31615e-08
-12.65	1.94531	1.64877e-08
-12.65	1.96875	1.16886e-08
-12.65	1.99219	8.25235e-09
-12.65	2.01563	5.80262e-09
-12.65	2.03906	4.06373e-09
-12.65	2.0625	2.83471e-09
-12.65	2.08594	1.96976e-09
-12.65	2.10938	1.36359e-09
-12.65	2.13281	9.40514e-10
-12.65	2.15625	6.46418e-10
-12.65	2.17969	4.42777e-10
-12.65	2.20313	3.02302e-10
-12.65	2.22656	2.05752e-10
-12.65	2.25	1.39623e-10
-12.65	2.27344	9.44798e-11
-12.65	2.29688	6.37606e-11
-12.65	2.32031	4.29192e-11
-12.65	2.34375	2.88194e-11
-12.65	2.36719	1.93062e-11
-12.65	2.39063	1.29038e-11
-12.65	2.41406	8.60545e-12
-12.65	2.4375	5.72639e-12
-12.65	2.46094	3.80228e-12
-12.65	2.48438	2.51917e-12
-12.65	2.50781	1.66537e-12
-12.65	2.53125	1.09845e-12
-12.65	2.55469	7.22834e-13
-12.65	2.57813	4.7452e-13
-12.65	2.60156	3.10735e-13
-12.65	2.625	2.0296e-13
-12.65	2.64844	1.32212e-13
-12.65	2.67188	8.58887e-14
-12.65	2.69531	5.56375e-14
-12.65	2.71875	3.5936e-14
-12.65	2.74219	2.31415e-14
-12.65	2.76563	1.48567e-14
-12.65	2.78906	9.50822e-15
-12.65	2.8125	6.06595e-15
-12.65	2.83594	3.85749e-15
-12.65	2.85938	2.44514e-15
-12.65	2.88281	1.54484e-15
-12.65	2.90625	9.72837e-16
-12.65	2.92969	6.10616e-16
-12.65	2.95313	3.82003e-16
-12.65	2.97656	2.38197e-16
-12.65	3	1.48041e-16
-12.65	3.02344	9.17088e-17
-12.65	3.04688	5.66275e-17
-12.65	3.07031	3.48529e-17
-12.65	3.09375	2.13824e-17
-12.65	3.11719	1.30764e-17
-12.65	3.14063	7.97153e-18
-12.65	3.16406	4.84428e-18
-12.65	3.1875	2.93467e-18
-12.65	3.21094	1.77231e-18
-12.65	3.23438	1.06704e-18
-12.65	3.25781	6.40453e-19
-12.65	3.28125	3.83236e-19
-12.65	3.30469	2.28625e-19
-12.65	3.32813	1.35976e-19
-12.65	3.35156	8.06279e-20
-12.65	3.375	4.76644e-20
-12.65	3.39844	2.80925e-20
-12.65	3.42188	1.65071e-20
-12.65	3.44531	9.67019e-21
-12.65	3.46875	5.64781e-21
-12.65	3.49219	3.28852e-21
-12.65	3.51563	1.90894e-21
-12.65	3.53906	1.10472e-21
-12.65	3.5625	6.37333e-22
-12.65	3.58594	3.66551e-22
-12.65	3.60938	2.10158e-22
-12.65	3.63281	1.20114e-22
-12.65	3.65625	6.84334e-23
-12.65	3.67969	3.88653e-23
-12.65	3.70313	2.20022e-23
-12.65	3.72656	1.24157e-23
-12.65	3.75	6.98346e-24
-12.65	3.77344	3.9152e-24
-12.65	3.79688	2.18782e-24
-12.65	3.82031	1.21854e-24
-12.65	3.84375	6.76436e-25
-12.65	3.86719	3.74254e-25
-12.65	3.89063	2.06372e-25
-12.65	3.91406	1.13416e-25
-12.65	3.9375	6.21197e-26
-12.65	3.96094	3.39086e-26
-12.65	3.98438	1.84463e-26
-12.65	4.00781	1.00005e-26
-12.65	4.03125	5.40312e-27
-12.65	4.05469	2.90918e-27
-12.65	4.07813	1.56097e-27
-12.65	4.10156	8.34671e-28
-12.65	4.125	4.4476e-28
-12.65	4.14844	2.3617e-28
-12.65	4.17188	1.2497e-28
-12.65	4.19531	6.58974e-29
-12.65	4.21875	3.46265e-29
-12.65	4.24219	1.81311e-29
-12.65	4.26563	9.46049e-30
-12.65	4.28906	4.91895e-30
-12.65	4.3125	2.54859e-30
-12.65	4.33594	1.31582e-30
-12.65	4.35938	6.76948e-31
-12.65	4.38281	3.47039e-31
-12.65	4.40625	1.77282e-31
-12.65	4.42969	9.02426e-32
-12.65	4.45313	4.5774e-32
-12.65	4.47656	2.31358e-32
-12.65	4.5	1.16522e-32
-12.65	4.52344	5.84779e-33
-12.65	4.54688	2.92436e-33
-12.65	4.57031	1.45722e-33
-12.65	4.59375	7.23565e-34
-12.65	4.61719	3.58001e-34
-12.65	4.64063	1.76501e-34
-12.65	4.66406	8.67088e-35
-12.65	4.6875	4.24458e-35
-12.65	4.71094	2.07043e-35
-12.65	4.73438	1.00633e-35
-12.65	4.75781	4.87391e-36
-12.65	4.78125	2.35217e-36
-12.65	4.80469	1.13113e-36
-12.65	4.82813	5.42015e-37
-12.65	4.85156	2.58801e-37
-12.65	4.875	1.23133e-37
-12.65	4.89844	5.83764e-38
-12.65	4.92188	2.75776e-38
-12.65	4.94531	1.29817e-38
-12.65	4.96875	6.08921e-39
-12.65	4.99219	2.84608e-39
-12.65	5.01563	1.32553e-39
-12.65	5.03906	6.15159e-40
-12.65	5.0625	2.84474e-40
-12.65	5.08594	1.31086e-40
-12.65	5.10938	6.019e-41
-12.65	5.13281	2.75392e-41
-12.65	5.15625	1.25556e-41
-12.65	5.17969	5.70402e-42
-12.65	5.20313	2.58216e-42
-12.65	5.22656	1.16478e-42
-12.65	5.25	5.23561e-43
-12.65	5.27344	2.34503e-43
-12.65	5.29688	1.04662e-43
-12.65	5.32031	4.6547e-44
-12.65	5.34375	2.06279e-44
-12.65	5.36719	9.10916e-45
-12.65	5.39063	4.00834e-45
-12.65	5.41406	1.75757e-45
-12.65	5.4375	7.67933e-46
-12.65	5.46094	3.34347e-46
-12.65	5.48438	1.45055e-46
-12.65	5.50781	6.27096e-47
-12.65	5.53125	2.70146e-47
-12.65	5.55469	1.15965e-47
-12.65	5.57813	4.96045e-48
-12.65	5.60156	2.11436e-48
-12.65	5.625	8.98057e-49
-12.65	5.64844	3.80096e-49
-12.65	5.67188	1.60306e-49
-12.65	5.69531	6.7371e-50
-12.65	5.71875	2.82139e-50
-12.65	5.74219	1.17739e-50
-12.65	5.76563	4.89604e-51
-12.65	5.78906	2.02879e-51
-12.65	5.8125	8.3772e-52
-12.65	5.83594	3.4469e-52
-12.65	5.85938	1.41328e-52
-12.65	5.88281	5.77425e-53
-12.65	5.90625	2.3509e-53
-12.65	5.92969	9.53766e-54
-12.65	5.95313	3.85585e-54
-12.65	5.97656	1.55335e-54
-12.65	6	6.23575e-55
-12.6	0	0.000514811
-12.6	0.02344	0.00108
-12.6	0.04688	0.00139
-12.6	0.07031	0.00146
-12.6	0.09375	0.00137
-12.6	0.11719	0.00124
-12.6	0.14063	0.00122
-12.6	0.16406	0.00138
-12.6	0.1875	0.00163
-12.6	0.21094	0.00185
-12.6	0.23438	0.00196
-12.6	0.25781	0.00192
-12.6	0.28125	0.00173
-12.6	0.30469	0.00141
-12.6	0.32813	0.00101
-12.6	0.35156	0.000582272
-12.6	0.375	0.000185171
-12.6	0.39844	0.000255051
-12.6	0.42188	0.000533418
-12.6	0.44531	0.00072925
-12.6	0.46875	0.000834011
-12.6	0.49219	0.000858947
-12.6	0.51563	0.000824835
-12.6	0.53906	0.000757203
-12.6	0.5625	0.000681721
-12.6	0.58594	0.000619068
-12.6	0.60938	0.000579804
-12.6	0.63281	0.00056267
-12.6	0.65625	0.00055931
-12.6	0.67969	0.000561409
-12.6	0.70313	0.000564348
-12.6	0.72656	0.000566873
-12.6	0.75	0.000569218
-12.6	0.77344	0.000571479
-12.6	0.79688	0.00057291
-12.6	0.82031	0.000572046
-12.6	0.84375	0.000567219
-12.6	0.86719	0.000557078
-12.6	0.89063	0.00054088
-12.6	0.91406	0.000518558
-12.6	0.9375	0.000490634
-12.6	0.96094	0.000458058
-12.6	0.98438	0.000422036
-12.6	1.00781	0.000383865
-12.6	1.03125	0.000344817
-12.6	1.05469	0.000306041
-12.6	1.07813	0.00026851
-12.6	1.10156	0.000232992
-12.6	1.125	0.000200044
-12.6	1.14844	0.000170027
-12.6	1.17188	0.000143123
-12.6	1.19531	0.000119369
-12.6	1.21875	9.86816e-05
-12.6	1.24219	8.08955e-05
-12.6	1.26563	6.57847e-05
-12.6	1.28906	5.30891e-05
-12.6	1.3125	4.25335e-05
-12.6	1.33594	3.38427e-05
-12.6	1.35938	2.6753e-05
-12.6	1.38281	2.10191e-05
-12.6	1.40625	1.64191e-05
-12.6	1.42969	1.27566e-05
-12.6	1.45313	9.86114e-06
-12.6	1.47656	7.5869e-06
-12.6	1.5	5.81142e-06
-12.6	1.52344	4.43302e-06
-12.6	1.54688	3.36837e-06
-12.6	1.57031	2.54994e-06
-12.6	1.59375	1.92351e-06
-12.6	1.61719	1.44597e-06
-12.6	1.64063	1.08331e-06
-12.6	1.66406	8.08872e-07
-12.6	1.6875	6.01916e-07
-12.6	1.71094	4.46376e-07
-12.6	1.73438	3.29872e-07
-12.6	1.75781	2.42902e-07
-12.6	1.78125	1.78206e-07
-12.6	1.80469	1.3025e-07
-12.6	1.82813	9.48325e-08
-12.6	1.85156	6.87748e-08
-12.6	1.875	4.9678e-08
-12.6	1.89844	3.57387e-08
-12.6	1.92188	2.56058e-08
-12.6	1.94531	1.82707e-08
-12.6	1.96875	1.29834e-08
-12.6	1.99219	9.18846e-09
-12.6	2.01563	6.47645e-09
-12.6	2.03906	4.54666e-09
-12.6	2.0625	3.17934e-09
-12.6	2.08594	2.21467e-09
-12.6	2.10938	1.53692e-09
-12.6	2.13281	1.0627e-09
-12.6	2.15625	7.32216e-10
-12.6	2.17969	5.02802e-10
-12.6	2.20313	3.44147e-10
-12.6	2.22656	2.34824e-10
-12.6	2.25	1.59755e-10
-12.6	2.27344	1.08379e-10
-12.6	2.29688	7.33282e-11
-12.6	2.32031	4.94869e-11
-12.6	2.34375	3.33161e-11
-12.6	2.36719	2.23771e-11
-12.6	2.39063	1.4996e-11
-12.6	2.41406	1.00276e-11
-12.6	2.4375	6.69085e-12
-12.6	2.46094	4.45489e-12
-12.6	2.48438	2.95978e-12
-12.6	2.50781	1.96218e-12
-12.6	2.53125	1.29793e-12
-12.6	2.55469	8.56591e-13
-12.6	2.57813	5.63988e-13
-12.6	2.60156	3.7043e-13
-12.6	2.625	2.42685e-13
-12.6	2.64844	1.58577e-13
-12.6	2.67188	1.03337e-13
-12.6	2.69531	6.71518e-14
-12.6	2.71875	4.35117e-14
-12.6	2.74219	2.81105e-14
-12.6	2.76563	1.81057e-14
-12.6	2.78906	1.16258e-14
-12.6	2.8125	7.44157e-15
-12.6	2.83594	4.74817e-15
-12.6	2.85938	3.0199e-15
-12.6	2.88281	1.91449e-15
-12.6	2.90625	1.20976e-15
-12.6	2.92969	7.61952e-16
-12.6	2.95313	4.78341e-16
-12.6	2.97656	2.99316e-16
-12.6	3	1.86684e-16
-12.6	3.02344	1.16058e-16
-12.6	3.04688	7.19189e-17
-12.6	3.07031	4.44237e-17
-12.6	3.09375	2.73528e-17
-12.6	3.11719	1.67885e-17
-12.6	3.14063	1.0272e-17
-12.6	3.16406	6.26532e-18
-12.6	3.1875	3.80963e-18
-12.6	3.21094	2.30932e-18
-12.6	3.23438	1.39558e-18
-12.6	3.25781	8.40819e-19
-12.6	3.28125	5.05049e-19
-12.6	3.30469	3.02451e-19
-12.6	3.32813	1.8058e-19
-12.6	3.35156	1.07493e-19
-12.6	3.375	6.37953e-20
-12.6	3.39844	3.77483e-20
-12.6	3.42188	2.22691e-20
-12.6	3.44531	1.3098e-20
-12.6	3.46875	7.68074e-21
-12.6	3.49219	4.49045e-21
-12.6	3.51563	2.61734e-21
-12.6	3.53906	1.52094e-21
-12.6	3.5625	8.81118e-22
-12.6	3.58594	5.08888e-22
-12.6	3.60938	2.93001e-22
-12.6	3.63281	1.68177e-22
-12.6	3.65625	9.62284e-23
-12.6	3.67969	5.48876e-23
-12.6	3.70313	3.12083e-23
-12.6	3.72656	1.76881e-23
-12.6	3.75	9.99307e-24
-12.6	3.77344	5.6275e-24
-12.6	3.79688	3.1588e-24
-12.6	3.82031	1.7673e-24
-12.6	3.84375	9.85535e-25
-12.6	3.86719	5.47773e-25
-12.6	3.89063	3.0345e-25
-12.6	3.91406	1.67543e-25
-12.6	3.9375	9.21955e-26
-12.6	3.96094	5.05629e-26
-12.6	3.98438	2.76368e-26
-12.6	4.00781	1.50546e-26
-12.6	4.03125	8.17284e-27
-12.6	4.05469	4.42174e-27
-12.6	4.07813	2.38411e-27
-12.6	4.10156	1.28105e-27
-12.6	4.125	6.85977e-28
-12.6	4.14844	3.66061e-28
-12.6	4.17188	1.94668e-28
-12.6	4.19531	1.03164e-28
-12.6	4.21875	5.44818e-29
-12.6	4.24219	2.86723e-29
-12.6	4.26563	1.50369e-29
-12.6	4.28906	7.8585e-30
-12.6	4.3125	4.09261e-30
-12.6	4.33594	2.12393e-30
-12.6	4.35938	1.09839e-30
-12.6	4.38281	5.66045e-31
-12.6	4.40625	2.90682e-31
-12.6	4.42969	1.48751e-31
-12.6	4.45313	7.5853e-32
-12.6	4.47656	3.8544e-32
-12.6	4.5	1.9517e-32
-12.6	4.52344	9.84774e-33
-12.6	4.54688	4.95142e-33
-12.6	4.57031	2.4808e-33
-12.6	4.59375	1.23857e-33
-12.6	4.61719	6.16196e-34
-12.6	4.64063	3.0548e-34
-12.6	4.66406	1.50909e-34
-12.6	4.6875	7.4287e-35
-12.6	4.71094	3.64399e-35
-12.6	4.73438	1.78118e-35
-12.6	4.75781	8.67574e-36
-12.6	4.78125	4.21086e-36
-12.6	4.80469	2.03658e-36
-12.6	4.82813	9.81518e-37
-12.6	4.85156	4.7137e-37
-12.6	4.875	2.25576e-37
-12.6	4.89844	1.0757e-37
-12.6	4.92188	5.11157e-38
-12.6	4.94531	2.42039e-38
-12.6	4.96875	1.14205e-38
-12.6	4.99219	5.36973e-39
-12.6	5.01563	2.51587e-39
-12.6	5.03906	1.1746e-39
-12.6	5.0625	5.46466e-40
-12.6	5.08594	2.5334e-40
-12.6	5.10938	1.17035e-40
-12.6	5.13281	5.38759e-41
-12.6	5.15625	2.47141e-41
-12.6	5.17969	1.1297e-41
-12.6	5.20313	5.14583e-42
-12.6	5.22656	2.3357e-42
-12.6	5.25	1.05645e-42
-12.6	5.27344	4.76162e-43
-12.6	5.29688	2.13861e-43
-12.6	5.32031	9.57153e-44
-12.6	5.34375	4.26878e-44
-12.6	5.36719	1.89714e-44
-12.6	5.39063	8.40172e-45
-12.6	5.41406	3.70776e-45
-12.6	5.4375	1.63053e-45
-12.6	5.46094	7.14531e-46
-12.6	5.48438	3.12024e-46
-12.6	5.50781	1.35779e-46
-12.6	5.53125	5.88776e-47
-12.6	5.55469	2.54416e-47
-12.6	5.57813	1.09551e-47
-12.6	5.60156	4.70073e-48
-12.6	5.625	2.00998e-48
-12.6	5.64844	8.56436e-49
-12.6	5.67188	3.63644e-49
-12.6	5.69531	1.53864e-49
-12.6	5.71875	6.48748e-50
-12.6	5.74219	2.7258e-50
-12.6	5.76563	1.14128e-50
-12.6	5.78906	4.76179e-51
-12.6	5.8125	1.97983e-51
-12.6	5.83594	8.20289e-52
-12.6	5.85938	3.38677e-52
-12.6	5.88281	1.39344e-52
-12.6	5.90625	5.71307e-53
-12.6	5.92969	2.33418e-53
-12.6	5.95313	9.50342e-54
-12.6	5.97656	3.85575e-54
-12.6	6	1.55891e-54
-12.55	0	0.000514811
-12.55	0.02344	0.00108
-12.55	0.04688	0.00139
-12.55	0.07031	0.00146
-12.55	0.09375	0.00137
-12.55	0.11719	0.00125
-12.55	0.14063	0.00122
-12.55	0.16406	0.00138
-12.55	0.1875	0.00163
-12.55	0.21094	0.00185
-12.55	0.23438	0.00196
-12.55	0.25781	0.00192
-12.55	0.28125	0.00173
-12.55	0.30469	0.00142
-12.55	0.32813	0.00102
-12.55	0.35156	0.000585175
-12.55	0.375	0.000185272
-12.55	0.39844	0.000255033
-12.55	0.42188	0.000535892
-12.55	0.44531	0.000733646
-12.55	0.46875	0.000839785
-12.55	0.49219	0.000865487
-12.55	0.51563	0.000831546
-12.55	0.53906	0.000763614
-12.55	0.5625	0.00068759
-12.55	0.58594	0.000624445
-12.55	0.60938	0.000584984
-12.55	0.63281	0.000568026
-12.55	0.65625	0.00056511
-12.55	0.67969	0.000567773
-12.55	0.70313	0.0005713
-12.55	0.72656	0.000574416
-12.55	0.75	0.000577373
-12.55	0.77344	0.000580291
-12.55	0.79688	0.000582425
-12.55	0.82031	0.000582278
-12.55	0.84375	0.000578131
-12.55	0.86719	0.000568576
-12.55	0.89063	0.00055282
-12.55	0.91406	0.000530761
-12.55	0.9375	0.000502904
-12.55	0.96094	0.000470196
-12.55	0.98438	0.000433852
-12.55	1.00781	0.000395195
-12.55	1.03125	0.000355521
-12.55	1.05469	0.000316013
-12.55	1.07813	0.000277678
-12.55	1.10156	0.000241313
-12.55	1.125	0.000207507
-12.55	1.14844	0.000176644
-12.55	1.17188	0.000148926
-12.55	1.19531	0.000124404
-12.55	1.21875	0.000103008
-12.55	1.24219	8.45778e-05
-12.55	1.26563	6.88907e-05
-12.55	1.28906	5.56865e-05
-12.55	1.3125	4.46879e-05
-12.55	1.33594	3.56159e-05
-12.55	1.35938	2.82018e-05
-12.55	1.38281	2.21946e-05
-12.55	1.40625	1.73668e-05
-12.55	1.42969	1.3516e-05
-12.55	1.45313	1.04662e-05
-12.55	1.47656	8.06643e-06
-12.55	1.5	6.1896e-06
-12.55	1.52344	4.72991e-06
-12.55	1.54688	3.60045e-06
-12.55	1.57031	2.73062e-06
-12.55	1.59375	2.06363e-06
-12.55	1.61719	1.55424e-06
-12.55	1.64063	1.16667e-06
-12.55	1.66406	8.72823e-07
-12.55	1.6875	6.50804e-07
-12.55	1.71094	4.83614e-07
-12.55	1.73438	3.58131e-07
-12.55	1.75781	2.64268e-07
-12.55	1.78125	1.94297e-07
-12.55	1.80469	1.4232e-07
-12.55	1.82813	1.0385e-07
-12.55	1.85156	7.54837e-08
-12.55	1.875	5.4648e-08
-12.55	1.89844	3.94047e-08
-12.55	1.92188	2.82981e-08
-12.55	1.94531	2.02391e-08
-12.55	1.96875	1.44163e-08
-12.55	1.99219	1.02269e-08
-12.55	2.01563	7.22576e-09
-12.55	2.03906	5.08499e-09
-12.55	2.0625	3.56445e-09
-12.55	2.08594	2.48902e-09
-12.55	2.10938	1.73156e-09
-12.55	2.13281	1.20024e-09
-12.55	2.15625	8.29043e-10
-12.55	2.17969	5.70712e-10
-12.55	2.20313	3.91607e-10
-12.55	2.22656	2.6788e-10
-12.55	2.25	1.82704e-10
-12.55	2.27344	1.24263e-10
-12.55	2.29688	8.42899e-11
-12.55	2.32031	5.7031e-11
-12.55	2.34375	3.84944e-11
-12.55	2.36719	2.59228e-11
-12.55	2.39063	1.74181e-11
-12.55	2.41406	1.16783e-11
-12.55	2.4375	7.8133e-12
-12.55	2.46094	5.21647e-12
-12.55	2.48438	3.47539e-12
-12.55	2.50781	2.31048e-12
-12.55	2.53125	1.53269e-12
-12.55	2.55469	1.01445e-12
-12.55	2.57813	6.69888e-13
-12.55	2.60156	4.41297e-13
-12.55	2.625	2.89987e-13
-12.55	2.64844	1.90066e-13
-12.55	2.67188	1.24242e-13
-12.55	2.69531	8.09905e-14
-12.55	2.71875	5.26456e-14
-12.55	2.74219	3.41209e-14
-12.55	2.76563	2.20484e-14
-12.55	2.78906	1.42039e-14
-12.55	2.8125	9.12197e-15
-12.55	2.83594	5.83983e-15
-12.55	2.85938	3.72674e-15
-12.55	2.88281	2.37062e-15
-12.55	2.90625	1.50312e-15
-12.55	2.92969	9.49989e-16
-12.55	2.95313	5.98459e-16
-12.55	2.97656	3.75788e-16
-12.55	3	2.35205e-16
-12.55	3.02344	1.46741e-16
-12.55	3.04688	9.12561e-17
-12.55	3.07031	5.65703e-17
-12.55	3.09375	3.49574e-17
-12.55	3.11719	2.15339e-17
-12.55	3.14063	1.32236e-17
-12.55	3.16406	8.09525e-18
-12.55	3.1875	4.94052e-18
-12.55	3.21094	3.00599e-18
-12.55	3.23438	1.8234e-18
-12.55	3.25781	1.10272e-18
-12.55	3.28125	6.64877e-19
-12.55	3.30469	3.99686e-19
-12.55	3.32813	2.39553e-19
-12.55	3.35156	1.43151e-19
-12.55	3.375	8.52894e-20
-12.55	3.39844	5.0665e-20
-12.55	3.42188	3.00077e-20
-12.55	3.44531	1.77201e-20
-12.55	3.46875	1.0433e-20
-12.55	3.49219	6.12424e-21
-12.55	3.51563	3.58422e-21
-12.55	3.53906	2.09137e-21
-12.55	3.5625	1.21661e-21
-12.55	3.58594	7.05592e-22
-12.55	3.60938	4.07969e-22
-12.55	3.63281	2.35161e-22
-12.55	3.65625	1.35132e-22
-12.55	3.67969	7.74102e-23
-12.55	3.70313	4.42056e-23
-12.55	3.72656	2.51643e-23
-12.55	3.75	1.42796e-23
-12.55	3.77344	8.07712e-24
-12.55	3.79688	4.5541e-24
-12.55	3.82031	2.55943e-24
-12.55	3.84375	1.43375e-24
-12.55	3.86719	8.00536e-25
-12.55	3.89063	4.45515e-25
-12.55	3.91406	2.4712e-25
-12.55	3.9375	1.36619e-25
-12.55	3.96094	7.52782e-26
-12.55	3.98438	4.13401e-26
-12.55	4.00781	2.26263e-26
-12.55	4.03125	1.23421e-26
-12.55	4.05469	6.70961e-27
-12.55	4.07813	3.63521e-27
-12.55	4.10156	1.96282e-27
-12.55	4.125	1.05621e-27
-12.55	4.14844	5.66409e-28
-12.55	4.17188	3.02706e-28
-12.55	4.19531	1.61219e-28
-12.55	4.21875	8.55688e-29
-12.55	4.24219	4.526e-29
-12.55	4.26563	2.38567e-29
-12.55	4.28906	1.25315e-29
-12.55	4.3125	6.55975e-30
-12.55	4.33594	3.42187e-30
-12.55	4.35938	1.77881e-30
-12.55	4.38281	9.21476e-31
-12.55	4.40625	4.75691e-31
-12.55	4.42969	2.4471e-31
-12.55	4.45313	1.25447e-31
-12.55	4.47656	6.40848e-32
-12.55	4.5	3.26235e-32
-12.55	4.52344	1.65497e-32
-12.55	4.54688	8.36619e-33
-12.55	4.57031	4.21451e-33
-12.55	4.59375	2.11566e-33
-12.55	4.61719	1.05834e-33
-12.55	4.64063	5.27572e-34
-12.55	4.66406	2.62071e-34
-12.55	4.6875	1.29728e-34
-12.55	4.71094	6.39923e-35
-12.55	4.73438	3.14557e-35
-12.55	4.75781	1.54081e-35
-12.55	4.78125	7.52105e-36
-12.55	4.80469	3.65835e-36
-12.55	4.82813	1.77325e-36
-12.55	4.85156	8.56514e-37
-12.55	4.875	4.12266e-37
-12.55	4.89844	1.97742e-37
-12.55	4.92188	9.45145e-38
-12.55	4.94531	4.50171e-38
-12.55	4.96875	2.13667e-38
-12.55	4.99219	1.01059e-38
-12.55	5.01563	4.76314e-39
-12.55	5.03906	2.23713e-39
-12.55	5.0625	1.04706e-39
-12.55	5.08594	4.88349e-40
-12.55	5.10938	2.26971e-40
-12.55	5.13281	1.05122e-40
-12.55	5.15625	4.85173e-41
-12.55	5.17969	2.23143e-41
-12.55	5.20313	1.02271e-41
-12.55	5.22656	4.67092e-42
-12.55	5.25	2.12587e-42
-12.55	5.27344	9.64173e-43
-12.55	5.29688	4.35769e-43
-12.55	5.32031	1.96265e-43
-12.55	5.34375	8.80874e-44
-12.55	5.36719	3.93976e-44
-12.55	5.39063	1.75595e-44
-12.55	5.41406	7.79899e-45
-12.55	5.4375	3.45185e-45
-12.55	5.46094	1.52248e-45
-12.55	5.48438	6.69173e-46
-12.55	5.50781	2.93098e-46
-12.55	5.53125	1.27931e-46
-12.55	5.55469	5.56448e-47
-12.55	5.57813	2.41192e-47
-12.55	5.60156	1.04181e-47
-12.55	5.625	4.48442e-48
-12.55	5.64844	1.92359e-48
-12.55	5.67188	8.22259e-49
-12.55	5.69531	3.50263e-49
-12.55	5.71875	1.48687e-49
-12.55	5.74219	6.28984e-50
-12.55	5.76563	2.65155e-50
-12.55	5.78906	1.11391e-50
-12.55	5.8125	4.6633e-51
-12.55	5.83594	1.94549e-51
-12.55	5.85938	8.0883e-52
-12.55	5.88281	3.35103e-52
-12.55	5.90625	1.38355e-52
-12.55	5.92969	5.69249e-53
-12.55	5.95313	2.33402e-53
-12.55	5.97656	9.53678e-54
-12.55	6	3.88323e-54
-12.5	0	0.000514812
-12.5	0.02344	0.00108
-12.5	0.04688	0.00139
-12.5	0.07031	0.00146
-12.5	0.09375	0.00137
-12.5	0.11719	0.00125
-12.5	0.14063	0.00123
-12.5	0.16406	0.00138
-12.5	0.1875	0.00163
-12.5	0.21094	0.00186
-12.5	0.23438	0.00197
-12.5	0.25781	0.00193
-12.5	0.28125	0.00174
-12.5	0.30469	0.00142
-12.5	0.32813	0.00102
-12.5	0.35156	0.000588094
-12.5	0.375	0.00018539
-12.5	0.39844	0.000255014
-12.5	0.42188	0.000538373
-12.5	0.44531	0.000738059
-12.5	0.46875	0.000845586
-12.5	0.49219	0.000872061
-12.5	0.51563	0.000838294
-12.5	0.53906	0.000770061
-12.5	0.5625	0.00069349
-12.5	0.58594	0.000629847
-12.5	0.60938	0.000590187
-12.5	0.63281	0.000573405
-12.5	0.65625	0.000570943
-12.5	0.67969	0.00057418
-12.5	0.70313	0.000578308
-12.5	0.72656	0.000582026
-12.5	0.75	0.000585609
-12.5	0.77344	0.000589202
-12.5	0.79688	0.000592059
-12.5	0.82031	0.00059265
-12.5	0.84375	0.000589208
-12.5	0.86719	0.000580265
-12.5	0.89063	0.000564978
-12.5	0.91406	0.000543207
-12.5	0.9375	0.000515437
-12.5	0.96094	0.000482612
-12.5	0.98438	0.000445958
-12.5	1.00781	0.000406819
-12.5	1.03125	0.00036652
-12.5	1.05469	0.000326277
-12.5	1.07813	0.000287127
-12.5	1.10156	0.000249904
-12.5	1.125	0.000215224
-12.5	1.14844	0.000183496
-12.5	1.17188	0.000154944
-12.5	1.19531	0.000129635
-12.5	1.21875	0.00010751
-12.5	1.24219	8.84153e-05
-12.5	1.26563	7.21327e-05
-12.5	1.28906	5.84021e-05
-12.5	1.3125	4.6944e-05
-12.5	1.33594	3.74759e-05
-12.5	1.35938	2.9724e-05
-12.5	1.38281	2.34319e-05
-12.5	1.40625	1.83659e-05
-12.5	1.42969	1.4318e-05
-12.5	1.45313	1.11062e-05
-12.5	1.47656	8.57455e-06
-12.5	1.5	6.59102e-06
-12.5	1.52344	5.0456e-06
-12.5	1.54688	3.84766e-06
-12.5	1.57031	2.92342e-06
-12.5	1.59375	2.21344e-06
-12.5	1.61719	1.67021e-06
-12.5	1.64063	1.25612e-06
-12.5	1.66406	9.41583e-07
-12.5	1.6875	7.03471e-07
-12.5	1.71094	5.23811e-07
-12.5	1.73438	3.88699e-07
-12.5	1.75781	2.87428e-07
-12.5	1.78125	2.11777e-07
-12.5	1.80469	1.55461e-07
-12.5	1.82813	1.13689e-07
-12.5	1.85156	8.28199e-08
-12.5	1.875	6.00951e-08
-12.5	1.89844	4.34317e-08
-12.5	1.92188	3.12623e-08
-12.5	1.94531	2.24116e-08
-12.5	1.96875	1.60014e-08
-12.5	1.99219	1.13785e-08
-12.5	2.01563	8.05866e-09
-12.5	2.03906	5.68483e-09
-12.5	2.0625	3.99461e-09
-12.5	2.08594	2.79621e-09
-12.5	2.10938	1.95004e-09
-12.5	2.13281	1.35502e-09
-12.5	2.15625	9.38269e-10
-12.5	2.17969	6.47509e-10
-12.5	2.20313	4.45412e-10
-12.5	2.22656	3.05448e-10
-12.5	2.25	2.08852e-10
-12.5	2.27344	1.42406e-10
-12.5	2.29688	9.68426e-11
-12.5	2.32031	6.5692e-11
-12.5	2.34375	4.44548e-11
-12.5	2.36719	3.00146e-11
-12.5	2.39063	2.02204e-11
-12.5	2.41406	1.35931e-11
-12.5	2.4375	9.11888e-12
-12.5	2.46094	6.10471e-12
-12.5	2.48438	4.07838e-12
-12.5	2.50781	2.71894e-12
-12.5	2.53125	1.80877e-12
-12.5	2.55469	1.20063e-12
-12.5	2.57813	7.95152e-13
-12.5	2.60156	5.25371e-13
-12.5	2.625	3.46273e-13
-12.5	2.64844	2.2765e-13
-12.5	2.67188	1.49271e-13
-12.5	2.69531	9.76105e-14
-12.5	2.71875	6.36501e-14
-12.5	2.74219	4.13853e-14
-12.5	2.76563	2.68292e-14
-12.5	2.78906	1.73403e-14
-12.5	2.8125	1.1173e-14
-12.5	2.83594	7.17673e-15
-12.5	2.85938	4.59528e-15
-12.5	2.88281	2.93302e-15
-12.5	2.90625	1.86606e-15
-12.5	2.92969	1.18342e-15
-12.5	2.95313	7.48094e-16
-12.5	2.97656	4.71384e-16
-12.5	3	2.96073e-16
-12.5	3.02344	1.85367e-16
-12.5	3.04688	1.15687e-16
-12.5	3.07031	7.19712e-17
-12.5	3.09375	4.46342e-17
-12.5	3.11719	2.75943e-17
-12.5	3.14063	1.70068e-17
-12.5	3.16406	1.04494e-17
-12.5	3.1875	6.40073e-18
-12.5	3.21094	3.90886e-18
-12.5	3.23438	2.37992e-18
-12.5	3.25781	1.44468e-18
-12.5	3.28125	8.74357e-19
-12.5	3.30469	5.27614e-19
-12.5	3.32813	3.1744e-19
-12.5	3.35156	1.90426e-19
-12.5	3.375	1.13897e-19
-12.5	3.39844	6.79242e-20
-12.5	3.42188	4.03887e-20
-12.5	3.44531	2.39451e-20
-12.5	3.46875	1.41545e-20
-12.5	3.49219	8.34237e-21
-12.5	3.51563	4.90225e-21
-12.5	3.53906	2.87216e-21
-12.5	3.5625	1.67773e-21
-12.5	3.58594	9.77075e-22
-12.5	3.60938	5.6731e-22
-12.5	3.63281	3.28391e-22
-12.5	3.65625	1.8951e-22
-12.5	3.67969	1.09027e-22
-12.5	3.70313	6.25298e-23
-12.5	3.72656	3.57508e-23
-12.5	3.75	2.0376e-23
-12.5	3.77344	1.15765e-23
-12.5	3.79688	6.55623e-24
-12.5	3.82031	3.70118e-24
-12.5	3.84375	2.0827e-24
-12.5	3.86719	1.16818e-24
-12.5	3.89063	6.53093e-25
-12.5	3.91406	3.63932e-25
-12.5	3.9375	2.02133e-25
-12.5	3.96094	1.11897e-25
-12.5	3.98438	6.17392e-26
-12.5	4.00781	3.39512e-26
-12.5	4.03125	1.86079e-26
-12.5	4.05469	1.01644e-26
-12.5	4.07813	5.53356e-27
-12.5	4.10156	3.00234e-27
-12.5	4.125	1.62347e-27
-12.5	4.14844	8.74893e-28
-12.5	4.17188	4.69879e-28
-12.5	4.19531	2.51499e-28
-12.5	4.21875	1.34153e-28
-12.5	4.24219	7.13147e-29
-12.5	4.26563	3.77804e-29
-12.5	4.28906	1.99463e-29
-12.5	4.3125	1.04945e-29
-12.5	4.33594	5.50258e-30
-12.5	4.35938	2.87523e-30
-12.5	4.38281	1.4972e-30
-12.5	4.40625	7.76932e-31
-12.5	4.42969	4.01778e-31
-12.5	4.45313	2.07054e-31
-12.5	4.47656	1.06336e-31
-12.5	4.5	5.4421e-32
-12.5	4.52344	2.77555e-32
-12.5	4.54688	1.41066e-32
-12.5	4.57031	7.14482e-33
-12.5	4.59375	3.6062e-33
-12.5	4.61719	1.81385e-33
-12.5	4.64063	9.09164e-34
-12.5	4.66406	4.54124e-34
-12.5	4.6875	2.26046e-34
-12.5	4.71094	1.12127e-34
-12.5	4.73438	5.5426e-35
-12.5	4.75781	2.73028e-35
-12.5	4.78125	1.34027e-35
-12.5	4.80469	6.55639e-36
-12.5	4.82813	3.19616e-36
-12.5	4.85156	1.55268e-36
-12.5	4.875	7.51671e-37
-12.5	4.89844	3.62629e-37
-12.5	4.92188	1.74337e-37
-12.5	4.94531	8.3523e-38
-12.5	4.96875	3.98762e-38
-12.5	4.99219	1.8972e-38
-12.5	5.01563	8.99508e-39
-12.5	5.03906	4.24999e-39
-12.5	5.0625	2.00108e-39
-12.5	5.08594	9.38927e-40
-12.5	5.10938	4.39028e-40
-12.5	5.13281	2.04572e-40
-12.5	5.15625	9.49936e-41
-12.5	5.17969	4.39578e-41
-12.5	5.20313	2.02708e-41
-12.5	5.22656	9.3154e-42
-12.5	5.25	4.26606e-42
-12.5	5.27344	1.94692e-42
-12.5	5.29688	8.85449e-43
-12.5	5.32031	4.01306e-43
-12.5	5.34375	1.81253e-43
-12.5	5.36719	8.15812e-44
-12.5	5.39063	3.65926e-44
-12.5	5.41406	1.63566e-44
-12.5	5.4375	7.28604e-45
-12.5	5.46094	3.23436e-45
-12.5	5.48438	1.43081e-45
-12.5	5.50781	6.3078e-46
-12.5	5.53125	2.77123e-46
-12.5	5.55469	1.21329e-46
-12.5	5.57813	5.2937e-47
-12.5	5.60156	2.30173e-47
-12.5	5.625	9.97355e-48
-12.5	5.64844	4.30672e-48
-12.5	5.67188	1.8533e-48
-12.5	5.69531	7.94779e-49
-12.5	5.71875	3.39664e-49
-12.5	5.74219	1.44662e-49
-12.5	5.76563	6.13995e-50
-12.5	5.78906	2.59704e-50
-12.5	5.8125	1.0947e-50
-12.5	5.83594	4.59849e-51
-12.5	5.85938	1.92504e-51
-12.5	5.88281	8.03102e-52
-12.5	5.90625	3.33892e-52
-12.5	5.92969	1.3834e-52
-12.5	5.95313	5.71208e-53
-12.5	5.97656	2.35043e-53
-12.5	6	9.63843e-54
-12.45	0	0.000514812
-12.45	0.02344	0.00108
-12.45	0.04688	0.00139
-12.45	0.07031	0.00146
-12.45	0.09375	0.00138
-12.45	0.11719	0.00125
-12.45	0.14063	0.00123
-12.45	0.16406	0.00138
-12.45	0.1875	0.00164
-12.45	0.21094	0.00186
-12.45	0.23438	0.00197
-12.45	0.25781	0.00193
-12.45	0.28125	0.00175
-12.45	0.30469	0.00143
-12.45	0.32813	0.00103
-12.45	0.35156	0.000591028
-12.45	0.375	0.000185526
-12.45	0.39844	0.000254995
-12.45	0.42188	0.000540864
-12.45	0.44531	0.000742491
-12.45	0.46875	0.000851414
-12.45	0.49219	0.00087867
-12.45	0.51563	0.00084508
-12.45	0.53906	0.000776545
-12.45	0.5625	0.000699422
-12.45	0.58594	0.000635273
-12.45	0.60938	0.00059541
-12.45	0.63281	0.000578808
-12.45	0.65625	0.000576806
-12.45	0.67969	0.000580631
-12.45	0.70313	0.00058537
-12.45	0.72656	0.000589704
-12.45	0.75	0.000593928
-12.45	0.77344	0.000598211
-12.45	0.79688	0.00060181
-12.45	0.82031	0.000603165
-12.45	0.84375	0.000600454
-12.45	0.86719	0.00059215
-12.45	0.89063	0.000577357
-12.45	0.91406	0.000555899
-12.45	0.9375	0.000528236
-12.45	0.96094	0.000495311
-12.45	0.98438	0.00045836
-12.45	1.00781	0.000418745
-12.45	1.03125	0.000377822
-12.45	1.05469	0.000336838
-12.45	1.07813	0.000296866
-12.45	1.10156	0.000258771
-12.45	1.125	0.000223201
-12.45	1.14844	0.00019059
-12.45	1.17188	0.000161184
-12.45	1.19531	0.000135067
-12.45	1.21875	0.000112192
-12.45	1.24219	9.24139e-05
-12.45	1.26563	7.55162e-05
-12.45	1.28906	6.12408e-05
-12.45	1.3125	4.93063e-05
-12.45	1.33594	3.94266e-05
-12.45	1.35938	3.13231e-05
-12.45	1.38281	2.47337e-05
-12.45	1.40625	1.9419e-05
-12.45	1.42969	1.51646e-05
-12.45	1.45313	1.17831e-05
-12.45	1.47656	9.11285e-06
-12.45	1.5	7.01703e-06
-12.45	1.52344	5.38121e-06
-12.45	1.54688	4.11093e-06
-12.45	1.57031	3.12913e-06
-12.45	1.59375	2.37355e-06
-12.45	1.61719	1.79439e-06
-12.45	1.64063	1.35209e-06
-12.45	1.66406	1.01549e-06
-12.45	1.6875	7.60193e-07
-12.45	1.71094	5.6719e-07
-12.45	1.73438	4.21755e-07
-12.45	1.75781	3.12524e-07
-12.45	1.78125	2.30758e-07
-12.45	1.80469	1.69761e-07
-12.45	1.82813	1.2442e-07
-12.45	1.85156	9.08391e-08
-12.45	1.875	6.60627e-08
-12.45	1.89844	4.78537e-08
-12.45	1.92188	3.45249e-08
-12.45	1.94531	2.48082e-08
-12.45	1.96875	1.77543e-08
-12.45	1.99219	1.26549e-08
-12.45	2.01563	8.98412e-09
-12.45	2.03906	6.35293e-09
-12.45	2.0625	4.47489e-09
-12.45	2.08594	3.14003e-09
-12.45	2.10938	2.19518e-09
-12.45	2.13281	1.52911e-09
-12.45	2.15625	1.06142e-09
-12.45	2.17969	7.34314e-10
-12.45	2.20313	5.0638e-10
-12.45	2.22656	3.48126e-10
-12.45	2.25	2.3863e-10
-12.45	2.27344	1.6312e-10
-12.45	2.29688	1.1121e-10
-12.45	2.32031	7.56304e-11
-12.45	2.34375	5.13117e-11
-12.45	2.36719	3.47339e-11
-12.45	2.39063	2.34609e-11
-12.45	2.41406	1.58132e-11
-12.45	2.4375	1.06366e-11
-12.45	2.46094	7.14004e-12
-12.45	2.48438	4.78315e-12
-12.45	2.50781	3.19767e-12
-12.45	2.53125	2.13325e-12
-12.45	2.55469	1.42008e-12
-12.45	2.57813	9.43224e-13
-12.45	2.60156	6.25045e-13
-12.45	2.625	4.13203e-13
-12.45	2.64844	2.72477e-13
-12.45	2.67188	1.79213e-13
-12.45	2.69531	1.17556e-13
-12.45	2.71875	7.68981e-14
-12.45	2.74219	5.01588e-14
-12.45	2.76563	3.26218e-14
-12.45	2.78906	2.11529e-14
-12.45	2.8125	1.36744e-14
-12.45	2.83594	8.81263e-15
-12.45	2.85938	5.66164e-15
-12.45	2.88281	3.62583e-15
-12.45	2.90625	2.31469e-15
-12.45	2.92969	1.47296e-15
-12.45	2.95313	9.34337e-16
-12.45	2.97656	5.90782e-16
-12.45	3	3.72362e-16
-12.45	3.02344	2.3395e-16
-12.45	3.04688	1.46524e-16
-12.45	3.07031	9.148e-17
-12.45	3.09375	5.6936e-17
-12.45	3.11719	3.53265e-17
-12.45	3.14063	2.18512e-17
-12.45	3.16406	1.34748e-17
-12.45	3.1875	8.28424e-18
-12.45	3.21094	5.07779e-18
-12.45	3.23438	3.10311e-18
-12.45	3.25781	1.89073e-18
-12.45	3.28125	1.14862e-18
-12.45	3.30469	6.95741e-19
-12.45	3.32813	4.20191e-19
-12.45	3.35156	2.53033e-19
-12.45	3.375	1.5193e-19
-12.45	3.39844	9.09589e-20
-12.45	3.42188	5.4298e-20
-12.45	3.44531	3.2319e-20
-12.45	3.46875	1.91807e-20
-12.45	3.49219	1.13501e-20
-12.45	3.51563	6.69674e-21
-12.45	3.53906	3.93954e-21
-12.45	3.5625	2.31069e-21
-12.45	3.58594	1.35128e-21
-12.45	3.60938	7.87861e-22
-12.45	3.63281	4.57979e-22
-12.45	3.65625	2.65415e-22
-12.45	3.67969	1.53349e-22
-12.45	3.70313	8.83286e-23
-12.45	3.72656	5.07201e-23
-12.45	3.75	2.90341e-23
-12.45	3.77344	1.65683e-23
-12.45	3.79688	9.4249e-24
-12.45	3.82031	5.34441e-24
-12.45	3.84375	3.02091e-24
-12.45	3.86719	1.70209e-24
-12.45	3.89063	9.55932e-25
-12.45	3.91406	5.35135e-25
-12.45	3.9375	2.98597e-25
-12.45	3.96094	1.66068e-25
-12.45	3.98438	9.2057e-26
-12.45	4.00781	5.08622e-26
-12.45	4.03125	2.80088e-26
-12.45	4.05469	1.53726e-26
-12.45	4.07813	8.40917e-27
-12.45	4.10156	4.58462e-27
-12.45	4.125	2.49113e-27
-12.45	4.14844	1.34905e-27
-12.45	4.17188	7.281e-28
-12.45	4.19531	3.91639e-28
-12.45	4.21875	2.09947e-28
-12.45	4.24219	1.12165e-28
-12.45	4.26563	5.9721e-29
-12.45	4.28906	3.16896e-29
-12.45	4.3125	1.67581e-29
-12.45	4.33594	8.83176e-30
-12.45	4.35938	4.63857e-30
-12.45	4.38281	2.42792e-30
-12.45	4.40625	1.26647e-30
-12.45	4.42969	6.5836e-31
-12.45	4.45313	3.41069e-31
-12.45	4.47656	1.76087e-31
-12.45	4.5	9.0598e-32
-12.45	4.52344	4.64532e-32
-12.45	4.54688	2.37366e-32
-12.45	4.57031	1.20872e-32
-12.45	4.59375	6.13387e-33
-12.45	4.61719	3.10204e-33
-12.45	4.64063	1.56338e-33
[truncated: 195,635 more rows]

## Sheet: Fig. 2h
	Ref_Cu WT
k	R+ΔR
-12.95	0	0.000473463
-12.95	0.02317	0.00141
-12.95	0.04633	0.00304
-12.95	0.0695	0.00488
-12.95	0.09266	0.00659
-12.95	0.11583	0.00788
-12.95	0.139	0.00857
-12.95	0.16216	0.00859
-12.95	0.18533	0.00799
-12.95	0.20849	0.00694
-12.95	0.23166	0.00575
-12.95	0.25483	0.00486
-12.95	0.27799	0.00469
-12.95	0.30116	0.00519
-12.95	0.32432	0.00593
-12.95	0.34749	0.00654
-12.95	0.37066	0.00687
-12.95	0.39382	0.00689
-12.95	0.41699	0.00664
-12.95	0.44015	0.00623
-12.95	0.46332	0.00575
-12.95	0.48649	0.00529
-12.95	0.50965	0.0049
-12.95	0.53282	0.00458
-12.95	0.55598	0.00432
-12.95	0.57915	0.00409
-12.95	0.60232	0.00386
-12.95	0.62548	0.00363
-12.95	0.64865	0.00338
-12.95	0.67182	0.00313
-12.95	0.69498	0.00288
-12.95	0.71815	0.00264
-12.95	0.74131	0.00241
-12.95	0.76448	0.00219
-12.95	0.78765	0.00199
-12.95	0.81081	0.0018
-12.95	0.83398	0.00163
-12.95	0.85714	0.00146
-12.95	0.88031	0.00131
-12.95	0.90348	0.00116
-12.95	0.92664	0.00103
-12.95	0.94981	0.00090114
-12.95	0.97297	0.000785892
-12.95	0.99614	0.000680559
-12.95	1.0193	0.000585085
-12.95	1.04247	0.000499309
-12.95	1.06564	0.000422948
-12.95	1.0888	0.000355601
-12.95	1.11197	0.000296759
-12.95	1.13514	0.000245829
-12.95	1.1583	0.000202159
-12.95	1.18147	0.000165059
-12.95	1.20463	0.000133825
-12.95	1.2278	0.000107765
-12.95	1.25097	8.62098e-05
-12.95	1.27413	6.85309e-05
-12.95	1.2973	5.41485e-05
-12.95	1.32046	4.25388e-05
-12.95	1.34363	3.3236e-05
-12.95	1.3668	2.58335e-05
-12.95	1.38996	1.99811e-05
-12.95	1.41313	1.53822e-05
-12.95	1.43629	1.17887e-05
-12.95	1.45946	8.9953e-06
-12.95	1.48263	6.83455e-06
-12.95	1.50579	5.17086e-06
-12.95	1.52896	3.89558e-06
-12.95	1.55212	2.92227e-06
-12.95	1.57529	2.18261e-06
-12.95	1.59846	1.62295e-06
-12.95	1.62162	1.20134e-06
-12.95	1.64479	8.85171e-07
-12.95	1.66795	6.49161e-07
-12.95	1.69112	4.73824e-07
-12.95	1.71429	3.44195e-07
-12.95	1.73745	2.48832e-07
-12.95	1.76062	1.79029e-07
-12.95	1.78378	1.28191e-07
-12.95	1.80695	9.13543e-08
-12.95	1.83012	6.47969e-08
-12.95	1.85328	4.57466e-08
-12.95	1.87645	3.21492e-08
-12.95	1.89961	2.24916e-08
-12.95	1.92278	1.56653e-08
-12.95	1.94595	1.08632e-08
-12.95	1.96911	7.5009e-09
-12.95	1.99228	5.15742e-09
-12.95	2.01544	3.53139e-09
-12.95	2.03861	2.40814e-09
-12.95	2.06178	1.63556e-09
-12.95	2.08494	1.10643e-09
-12.95	2.10811	7.45543e-10
-12.95	2.13127	5.00423e-10
-12.95	2.15444	3.34605e-10
-12.95	2.17761	2.22882e-10
-12.95	2.20077	1.47904e-10
-12.95	2.22394	9.77817e-11
-12.95	2.2471	6.44053e-11
-12.95	2.27027	4.22651e-11
-12.95	2.29344	2.76344e-11
-12.95	2.3166	1.80026e-11
-12.95	2.33977	1.16855e-11
-12.95	2.36293	7.5578e-12
-12.95	2.3861	4.87069e-12
-12.95	2.40927	3.12784e-12
-12.95	2.43243	2.00155e-12
-12.95	2.4556	1.27634e-12
-12.95	2.47876	8.11075e-13
-12.95	2.50193	5.13641e-13
-12.95	2.5251	3.24172e-13
-12.95	2.54826	2.03902e-13
-12.95	2.57143	1.27824e-13
-12.95	2.5946	7.98663e-14
-12.95	2.61776	4.97377e-14
-12.95	2.64093	3.0874e-14
-12.95	2.66409	1.91029e-14
-12.95	2.68726	1.17819e-14
-12.95	2.71042	7.2436e-15
-12.95	2.73359	4.43943e-15
-12.95	2.75676	2.71234e-15
-12.95	2.77992	1.65201e-15
-12.95	2.80309	1.0031e-15
-12.95	2.82626	6.07207e-16
-12.95	2.84942	3.66439e-16
-12.95	2.87259	2.20466e-16
-12.95	2.89575	1.32238e-16
-12.95	2.91892	7.9077e-17
-12.95	2.94209	4.71432e-17
-12.95	2.96525	2.80197e-17
-12.95	2.98842	1.66028e-17
-12.95	3.01158	9.80773e-18
-12.95	3.03475	5.77592e-18
-12.95	3.05791	3.39105e-18
-12.95	3.08108	1.98474e-18
-12.95	3.10425	1.15804e-18
-12.95	3.12741	6.73579e-19
-12.95	3.15058	3.90565e-19
-12.95	3.17374	2.25752e-19
-12.95	3.19691	1.30077e-19
-12.95	3.22008	7.47125e-20
-12.95	3.24324	4.27765e-20
-12.95	3.26641	2.44136e-20
-12.95	3.28958	1.3889e-20
-12.95	3.31274	7.87625e-21
-12.95	3.33591	4.45218e-21
-12.95	3.35907	2.50859e-21
-12.95	3.38224	1.40892e-21
-12.95	3.40541	7.88761e-22
-12.95	3.42857	4.40152e-22
-12.95	3.45174	2.44827e-22
-12.95	3.4749	1.35742e-22
-12.95	3.49807	7.50182e-23
-12.95	3.52124	4.13255e-23
-12.95	3.5444	2.26918e-23
-12.95	3.56757	1.242e-23
-12.95	3.59073	6.77602e-24
-12.95	3.6139	3.68494e-24
-12.95	3.63707	1.99752e-24
-12.95	3.66023	1.07933e-24
-12.95	3.6834	5.81332e-25
-12.95	3.70656	3.12105e-25
-12.95	3.72973	1.67027e-25
-12.95	3.7529	8.91005e-26
-12.95	3.77606	4.73787e-26
-12.95	3.79923	2.51129e-26
-12.95	3.82239	1.32684e-26
-12.95	3.84556	6.98802e-27
-12.95	3.86873	3.66859e-27
-12.95	3.89189	1.91979e-27
-12.95	3.91506	1.00142e-27
-12.95	3.93822	5.20704e-28
-12.95	3.96139	2.69881e-28
-12.95	3.98456	1.39431e-28
-12.95	4.00772	7.18046e-29
-12.95	4.03089	3.68594e-29
-12.95	4.05405	1.88602e-29
-12.95	4.07722	9.61931e-30
-12.95	4.10039	4.89034e-30
-12.95	4.12355	2.47816e-30
-12.95	4.14672	1.25173e-30
-12.95	4.16988	6.30206e-31
-12.95	4.19305	3.16258e-31
-12.95	4.21622	1.58192e-31
-12.95	4.23938	7.88694e-32
-12.95	4.26255	3.91932e-32
-12.95	4.28571	1.94128e-32
-12.95	4.30888	9.58377e-33
-12.95	4.33205	4.71578e-33
-12.95	4.35521	2.31279e-33
-12.95	4.37838	1.13052e-33
-12.95	4.40154	5.50786e-34
-12.95	4.42471	2.6745e-34
-12.95	4.44788	1.29435e-34
-12.95	4.47104	6.24329e-35
-12.95	4.49421	3.00138e-35
-12.95	4.51738	1.43804e-35
-12.95	4.54054	6.86689e-36
-12.95	4.56371	3.26804e-36
-12.95	4.58687	1.55006e-36
-12.95	4.61004	7.32727e-37
-12.95	4.63321	3.45195e-37
-12.95	4.65637	1.62074e-37
-12.95	4.67954	7.58375e-38
-12.95	4.7027	3.53653e-38
-12.95	4.72587	1.64357e-38
-12.95	4.74904	7.61234e-39
-12.95	4.7722	3.51367e-39
-12.95	4.79537	1.61628e-39
-12.95	4.81853	7.40939e-40
-12.95	4.8417	3.38498e-40
-12.95	4.86487	1.54112e-40
-12.95	4.88803	6.99235e-41
-12.95	4.9112	3.16164e-41
-12.95	4.93436	1.42463e-41
-12.95	4.95753	6.39727e-42
-12.95	4.98069	2.86276e-42
-12.95	5.00386	1.27665e-42
-12.95	5.02703	5.67359e-43
-12.95	5.05019	2.51269e-43
-12.95	5.07336	1.10895e-43
-12.95	5.09652	4.87732e-44
-12.95	5.11969	2.13768e-44
-12.95	5.14286	9.33674e-45
-12.95	5.16602	4.06387e-45
-12.95	5.18919	1.76269e-45
-12.95	5.21235	7.61904e-46
-12.95	5.23552	3.28183e-46
-12.95	5.25869	1.40871e-46
-12.95	5.28185	6.0258e-47
-12.95	5.30502	2.56861e-47
-12.95	5.32819	1.09111e-47
-12.95	5.35135	4.6188e-48
-12.95	5.37452	1.9484e-48
-12.95	5.39768	8.19061e-49
-12.95	5.42085	3.43118e-49
-12.95	5.44402	1.43238e-49
-12.95	5.46718	5.95886e-50
-12.95	5.49035	2.47035e-50
-12.95	5.51351	1.02057e-50
-12.95	5.53668	4.20161e-51
-12.95	5.55985	1.72378e-51
-12.95	5.58301	7.04752e-52
-12.95	5.60618	2.87133e-52
-12.95	5.62934	1.1658e-52
-12.95	5.65251	4.71689e-53
-12.95	5.67568	1.90187e-53
-12.95	5.69884	7.64188e-54
-12.95	5.72201	3.05995e-54
-12.95	5.74517	1.22102e-54
-12.95	5.76834	4.85546e-55
-12.95	5.79151	1.92412e-55
-12.95	5.81467	7.5986e-56
-12.95	5.83784	2.99043e-56
-12.95	5.861	1.17282e-56
-12.95	5.88417	4.58386e-57
-12.95	5.90734	1.78538e-57
-12.95	5.9305	6.93002e-58
-12.95	5.95367	2.68065e-58
-12.95	5.97683	1.03336e-58
-12.95	6	3.96976e-59
-12.9	0	0.000473463
-12.9	0.02317	0.00141
-12.9	0.04633	0.00304
-12.9	0.0695	0.00489
-12.9	0.09266	0.00659
-12.9	0.11583	0.00788
-12.9	0.139	0.00857
-12.9	0.16216	0.00859
-12.9	0.18533	0.00799
-12.9	0.20849	0.00695
-12.9	0.23166	0.00576
-12.9	0.25483	0.00487
-12.9	0.27799	0.00469
-12.9	0.30116	0.0052
-12.9	0.32432	0.00594
-12.9	0.34749	0.00656
-12.9	0.37066	0.0069
-12.9	0.39382	0.00692
-12.9	0.41699	0.00668
-12.9	0.44015	0.00627
-12.9	0.46332	0.00579
-12.9	0.48649	0.00533
-12.9	0.50965	0.00493
-12.9	0.53282	0.00461
-12.9	0.55598	0.00435
-12.9	0.57915	0.00412
-12.9	0.60232	0.0039
-12.9	0.62548	0.00367
-12.9	0.64865	0.00342
-12.9	0.67182	0.00317
-12.9	0.69498	0.00292
-12.9	0.71815	0.00268
-12.9	0.74131	0.00245
-12.9	0.76448	0.00223
-12.9	0.78765	0.00203
-12.9	0.81081	0.00184
-12.9	0.83398	0.00166
-12.9	0.85714	0.00149
-12.9	0.88031	0.00133
-12.9	0.90348	0.00119
-12.9	0.92664	0.00105
-12.9	0.94981	0.000924524
-12.9	0.97297	0.000807388
-12.9	0.99614	0.000700152
-12.9	1.0193	0.000602791
-12.9	1.04247	0.000515169
-12.9	1.06564	0.000437031
-12.9	1.0888	0.000367997
-12.9	1.11197	0.000307576
-12.9	1.13514	0.000255188
-12.9	1.1583	0.000210188
-12.9	1.18147	0.00017189
-12.9	1.20463	0.00013959
-12.9	1.2278	0.000112592
-12.9	1.25097	9.02207e-05
-12.9	1.27413	7.18396e-05
-12.9	1.2973	5.68591e-05
-12.9	1.32046	4.47447e-05
-12.9	1.34363	3.50201e-05
-12.9	1.3668	2.72679e-05
-12.9	1.38996	2.1128e-05
-12.9	1.41313	1.62945e-05
-12.9	1.43629	1.25107e-05
-12.9	1.45946	9.56403e-06
-12.9	1.48263	7.28044e-06
-12.9	1.50579	5.51886e-06
-12.9	1.52896	4.16595e-06
-12.9	1.55212	3.13136e-06
-12.9	1.57529	2.34356e-06
-12.9	1.59846	1.74626e-06
-12.9	1.62162	1.29536e-06
-12.9	1.64479	9.56493e-07
-12.9	1.66795	7.02998e-07
-12.9	1.69112	5.14256e-07
-12.9	1.71429	3.74403e-07
-12.9	1.73745	2.71284e-07
-12.9	1.76062	1.9563e-07
-12.9	1.78378	1.40403e-07
-12.9	1.80695	1.00291e-07
-12.9	1.83012	7.13036e-08
-12.9	1.85328	5.04603e-08
-12.9	1.87645	3.55472e-08
-12.9	1.89961	2.49291e-08
-12.9	1.92278	1.74055e-08
-12.9	1.94595	1.20998e-08
-12.9	1.96911	8.37556e-09
-12.9	1.99228	5.77329e-09
-12.9	2.01544	3.96311e-09
-12.9	2.03861	2.70946e-09
-12.9	2.06178	1.84496e-09
-12.9	2.08494	1.25134e-09
-12.9	2.10811	8.45407e-10
-12.9	2.13127	5.6896e-10
-12.9	2.15444	3.81452e-10
-12.9	2.17761	2.54774e-10
-12.9	2.20077	1.69529e-10
-12.9	2.22394	1.12387e-10
-12.9	2.2471	7.4231e-11
-12.9	2.27027	4.88498e-11
-12.9	2.29344	3.203e-11
-12.9	2.3166	2.09257e-11
-12.9	2.33977	1.3622e-11
-12.9	2.36293	8.83583e-12
-12.9	2.3861	5.711e-12
-12.9	2.40927	3.67828e-12
-12.9	2.43243	2.36078e-12
-12.9	2.4556	1.50993e-12
-12.9	2.47876	9.62408e-13
-12.9	2.50193	6.11331e-13
-12.9	2.5251	3.87009e-13
-12.9	2.54826	2.44178e-13
-12.9	2.57143	1.53548e-13
-12.9	2.5946	9.62394e-14
-12.9	2.61776	6.01232e-14
-12.9	2.64093	3.74392e-14
-12.9	2.66409	2.32391e-14
-12.9	2.68726	1.43791e-14
-12.9	2.71042	8.86909e-15
-12.9	2.73359	5.45343e-15
-12.9	2.75676	3.34283e-15
-12.9	2.77992	2.04278e-15
-12.9	2.80309	1.24452e-15
-12.9	2.82626	7.55885e-16
-12.9	2.84942	4.57713e-16
-12.9	2.87259	2.76323e-16
-12.9	2.89575	1.66314e-16
-12.9	2.91892	9.97995e-17
-12.9	2.94209	5.9706e-17
-12.9	2.96525	3.56118e-17
-12.9	2.98842	2.11766e-17
-12.9	3.01158	1.25545e-17
-12.9	3.03475	7.42032e-18
-12.9	3.05791	4.37238e-18
-12.9	3.08108	2.56851e-18
-12.9	3.10425	1.50421e-18
-12.9	3.12741	8.78201e-19
-12.9	3.15058	5.1113e-19
-12.9	3.17374	2.96562e-19
-12.9	3.19691	1.7153e-19
-12.9	3.22008	9.89013e-20
-12.9	3.24324	5.68455e-20
-12.9	3.26641	3.257e-20
-12.9	3.28958	1.86021e-20
-12.9	3.31274	1.05908e-20
-12.9	3.33591	6.0105e-21
-12.9	3.35907	3.40023e-21
-12.9	3.38224	1.91743e-21
-12.9	3.40541	1.07781e-21
-12.9	3.42857	6.03916e-22
-12.9	3.45174	3.37303e-22
-12.9	3.4749	1.8779e-22
-12.9	3.49807	1.04216e-22
-12.9	3.52124	5.76514e-23
-12.9	3.5444	3.17903e-23
-12.9	3.56757	1.74739e-23
-12.9	3.59073	9.57413e-24
-12.9	3.6139	5.22904e-24
-12.9	3.63707	2.84682e-24
-12.9	3.66023	1.54495e-24
-12.9	3.6834	8.35766e-25
-12.9	3.70656	4.50686e-25
-12.9	3.72973	2.42261e-25
-12.9	3.7529	1.29812e-25
-12.9	3.77606	6.93368e-26
-12.9	3.79923	3.69179e-26
-12.9	3.82239	1.95944e-26
-12.9	3.84556	1.03669e-26
-12.9	3.86873	5.46748e-27
-12.9	3.89189	2.87441e-27
-12.9	3.91506	1.50637e-27
-12.9	3.93822	7.86931e-28
-12.9	3.96139	4.0979e-28
-12.9	3.98456	2.12718e-28
-12.9	4.00772	1.10069e-28
-12.9	4.03089	5.6773e-29
-12.9	4.05405	2.91899e-29
-12.9	4.07722	1.49601e-29
-12.9	4.10039	7.64274e-30
-12.9	4.12355	3.89197e-30
-12.9	4.14672	1.97558e-30
-12.9	4.16988	9.99594e-31
-12.9	4.19305	5.0414e-31
-12.9	4.21622	2.53441e-31
-12.9	4.23938	1.26997e-31
-12.9	4.26255	6.34314e-32
-12.9	4.28571	3.15792e-32
-12.9	4.30888	1.56705e-32
-12.9	4.33205	7.7508e-33
-12.9	4.35521	3.82109e-33
-12.9	4.37838	1.8776e-33
-12.9	4.40154	9.19585e-34
-12.9	4.42471	4.48898e-34
-12.9	4.44788	2.18409e-34
-12.9	4.47104	1.05914e-34
-12.9	4.49421	5.11913e-35
-12.9	4.51738	2.46601e-35
-12.9	4.54054	1.18399e-35
-12.9	4.56371	5.66563e-36
-12.9	4.58687	2.70207e-36
-12.9	4.61004	1.28437e-36
-12.9	4.63321	6.08449e-37
-12.9	4.65637	2.87275e-37
-12.9	4.67954	1.35179e-37
-12.9	4.7027	6.33945e-38
-12.9	4.72587	2.96297e-38
-12.9	4.74904	1.38017e-38
-12.9	4.7722	6.40712e-39
-12.9	4.79537	2.96428e-39
-12.9	4.81853	1.36678e-39
-12.9	4.8417	6.28057e-40
-12.9	4.86487	2.87619e-40
-12.9	4.88803	1.31267e-40
-12.9	4.9112	5.97045e-41
-12.9	4.93436	2.70629e-41
-12.9	4.95753	1.22251e-41
-12.9	4.98069	5.50356e-42
-12.9	5.00386	2.46913e-42
-12.9	5.02703	1.10396e-42
-12.9	5.05019	4.91893e-43
-12.9	5.07336	2.18421e-43
-12.9	5.09652	9.66549e-44
-12.9	5.11969	4.26244e-44
-12.9	5.14286	1.87325e-44
-12.9	5.16602	8.20425e-45
-12.9	5.18919	3.58083e-45
-12.9	5.21235	1.55751e-45
-12.9	5.23552	6.75118e-46
-12.9	5.25869	2.91628e-46
-12.9	5.28185	1.2554e-46
-12.9	5.30502	5.38559e-47
-12.9	5.32819	2.30243e-47
-12.9	5.35135	9.80933e-48
-12.9	5.37452	4.16479e-48
-12.9	5.39768	1.76217e-48
-12.9	5.42085	7.43024e-49
-12.9	5.44402	3.12218e-49
-12.9	5.46718	1.30742e-49
-12.9	5.49035	5.45598e-50
-12.9	5.51351	2.26899e-50
-12.9	5.53668	9.40357e-51
-12.9	5.55985	3.88379e-51
-12.9	5.58301	1.59853e-51
-12.9	5.60618	6.55678e-52
-12.9	5.62934	2.68017e-52
-12.9	5.65251	1.09179e-52
-12.9	5.67568	4.43222e-53
-12.9	5.69884	1.79312e-53
-12.9	5.72201	7.22938e-54
-12.9	5.74517	2.9047e-54
-12.9	5.76834	1.16308e-54
-12.9	5.79151	4.64114e-55
-12.9	5.81467	1.84565e-55
-12.9	5.83784	7.31451e-56
-12.9	5.861	2.88889e-56
-12.9	5.88417	1.13707e-56
-12.9	5.90734	4.46024e-57
-12.9	5.9305	1.74358e-57
-12.9	5.95367	6.79266e-58
-12.9	5.97683	2.63726e-58
-12.9	6	1.02043e-58
-12.85	0	0.000473462
-12.85	0.02317	0.00141
-12.85	0.04633	0.00304
-12.85	0.0695	0.00489
-12.85	0.09266	0.00659
-12.85	0.11583	0.00788
-12.85	0.139	0.00858
-12.85	0.16216	0.0086
-12.85	0.18533	0.008
-12.85	0.20849	0.00696
-12.85	0.23166	0.00576
-12.85	0.25483	0.00487
-12.85	0.27799	0.0047
-12.85	0.30116	0.00521
-12.85	0.32432	0.00596
-12.85	0.34749	0.00658
-12.85	0.37066	0.00692
-12.85	0.39382	0.00695
-12.85	0.41699	0.00671
-12.85	0.44015	0.0063
-12.85	0.46332	0.00582
-12.85	0.48649	0.00536
-12.85	0.50965	0.00496
-12.85	0.53282	0.00465
-12.85	0.55598	0.00439
-12.85	0.57915	0.00416
-12.85	0.60232	0.00394
-12.85	0.62548	0.0037
-12.85	0.64865	0.00346
-12.85	0.67182	0.00321
-12.85	0.69498	0.00296
-12.85	0.71815	0.00271
-12.85	0.74131	0.00248
-12.85	0.76448	0.00226
-12.85	0.78765	0.00206
-12.85	0.81081	0.00187
-12.85	0.83398	0.00169
-12.85	0.85714	0.00152
-12.85	0.88031	0.00136
-12.85	0.90348	0.00122
-12.85	0.92664	0.00108
-12.85	0.94981	0.000948429
-12.85	0.97297	0.000829393
-12.85	0.99614	0.000720238
-12.85	1.0193	0.000620967
-12.85	1.04247	0.000531476
-12.85	1.06564	0.000451533
-12.85	1.0888	0.000380781
-12.85	1.11197	0.000318749
-12.85	1.13514	0.00026487
-12.85	1.1583	0.000218507
-12.85	1.18147	0.000178979
-12.85	1.20463	0.000145582
-12.85	1.2278	0.000117618
-12.85	1.25097	9.4404e-05
-12.85	1.27413	7.52963e-05
-12.85	1.2973	5.96957e-05
-12.85	1.32046	4.70572e-05
-12.85	1.34363	3.68936e-05
-12.85	1.3668	2.87768e-05
-12.85	1.38996	2.23367e-05
-12.85	1.41313	1.72576e-05
-12.85	1.43629	1.32743e-05
-12.85	1.45946	1.01666e-05
-12.85	1.48263	7.75376e-06
-12.85	1.50579	5.88898e-06
-12.85	1.52896	4.45406e-06
-12.85	1.55212	3.35461e-06
-12.85	1.57529	2.51576e-06
-12.85	1.59846	1.87846e-06
-12.85	1.62162	1.39636e-06
-12.85	1.64479	1.03329e-06
-12.85	1.66795	7.61091e-07
-12.85	1.69112	5.5798e-07
-12.85	1.71429	4.07144e-07
-12.85	1.73745	2.95674e-07
-12.85	1.76062	2.13705e-07
-12.85	1.78378	1.5373e-07
-12.85	1.80695	1.10067e-07
-12.85	1.83012	7.8438e-08
-12.85	1.85328	5.56411e-08
-12.85	1.87645	3.92908e-08
-12.85	1.89961	2.76212e-08
-12.85	1.92278	1.93322e-08
-12.85	1.94595	1.34723e-08
-12.85	1.96911	9.34872e-09
-12.85	1.99228	6.46023e-09
-12.85	2.01544	4.44588e-09
-12.85	2.03861	3.04726e-09
-12.85	2.06178	2.08032e-09
-12.85	2.08494	1.41463e-09
-12.85	2.10811	9.58237e-10
-12.85	2.13127	6.46601e-10
-12.85	2.15444	4.34662e-10
-12.85	2.17761	2.91096e-10
-12.85	2.20077	1.94225e-10
-12.85	2.22394	1.29112e-10
-12.85	2.2471	8.55142e-11
-12.85	2.27027	5.64322e-11
-12.85	2.29344	3.71061e-11
-12.85	2.3166	2.43109e-11
-12.85	2.33977	1.5871e-11
-12.85	2.36293	1.03244e-11
-12.85	2.3861	6.69261e-12
-12.85	2.40927	4.32317e-12
-12.85	2.43243	2.7829e-12
-12.85	2.4556	1.78523e-12
-12.85	2.47876	1.1413e-12
-12.85	2.50193	7.27165e-13
-12.85	2.5251	4.61744e-13
-12.85	2.54826	2.92227e-13
-12.85	2.57143	1.84333e-13
-12.85	2.5946	1.15894e-13
-12.85	2.61776	7.26296e-14
-12.85	2.64093	4.53701e-14
-12.85	2.66409	2.82517e-14
-12.85	2.68726	1.75368e-14
-12.85	2.71042	1.08517e-14
-12.85	2.73359	6.69423e-15
-12.85	2.75676	4.11688e-15
-12.85	2.77992	2.52411e-15
-12.85	2.80309	1.54288e-15
-12.85	2.82626	9.40247e-16
-12.85	2.84942	5.71276e-16
-12.85	2.87259	3.46057e-16
-12.85	2.89575	2.09001e-16
-12.85	2.91892	1.25849e-16
-12.85	2.94209	7.55533e-17
-12.85	2.96525	4.52227e-17
-12.85	2.98842	2.69871e-17
-12.85	3.01158	1.60565e-17
-12.85	3.03475	9.52439e-18
-12.85	3.05791	5.63259e-18
-12.85	3.08108	3.32094e-18
-12.85	3.10425	1.95204e-18
-12.85	3.12741	1.1439e-18
-12.85	3.15058	6.68268e-19
-12.85	3.17374	3.892e-19
-12.85	3.19691	2.25969e-19
-12.85	3.22008	1.3079e-19
-12.85	3.24324	7.54646e-20
-12.85	3.26641	4.34062e-20
-12.85	3.28958	2.48884e-20
-12.85	3.31274	1.42257e-20
-12.85	3.33591	8.10549e-21
-12.85	3.35907	4.60375e-21
-12.85	3.38224	2.60657e-21
-12.85	3.40541	1.47113e-21
-12.85	3.42857	8.27662e-22
-12.85	3.45174	4.6417e-22
-12.85	3.4749	2.59491e-22
-12.85	3.49807	1.44607e-22
-12.85	3.52124	8.033e-23
-12.85	3.5444	4.44824e-23
-12.85	3.56757	2.4554e-23
-12.85	3.59073	1.35107e-23
-12.85	3.6139	7.41075e-24
-12.85	3.63707	4.05201e-24
-12.85	3.66023	2.20855e-24
-12.85	3.6834	1.19998e-24
-12.85	3.70656	6.49931e-25
-12.85	3.72973	3.50908e-25
-12.85	3.7529	1.88865e-25
-12.85	3.77606	1.01331e-25
-12.85	3.79923	5.41958e-26
-12.85	3.82239	2.88951e-26
-12.85	3.84556	1.53573e-26
-12.85	3.86873	8.13658e-27
-12.85	3.89189	4.29737e-27
-12.85	3.91506	2.26254e-27
-12.85	3.93822	1.18747e-27
-12.85	3.96139	6.21275e-28
-12.85	3.98456	3.24022e-28
-12.85	4.00772	1.68459e-28
-12.85	4.03089	8.7306e-29
-12.85	4.05405	4.51045e-29
-12.85	4.07722	2.32284e-29
-12.85	4.10039	1.19246e-29
-12.85	4.12355	6.10219e-30
-12.85	4.14672	3.11276e-30
-12.85	4.16988	1.58279e-30
-12.85	4.19305	8.02251e-31
-12.85	4.21622	4.0533e-31
-12.85	4.23938	2.04133e-31
-12.85	4.26255	1.02476e-31
-12.85	4.28571	5.12778e-32
-12.85	4.30888	2.55762e-32
-12.85	4.33205	1.27156e-32
-12.85	4.35521	6.30125e-33
-12.85	4.37838	3.11247e-33
-12.85	4.40154	1.53239e-33
-12.85	4.42471	7.51993e-34
-12.85	4.44788	3.67821e-34
-12.85	4.47104	1.79322e-34
-12.85	4.49421	8.71372e-35
-12.85	4.51738	4.22028e-35
-12.85	4.54054	2.03726e-35
-12.85	4.56371	9.80195e-36
-12.85	4.58687	4.70044e-36
-12.85	4.61004	2.24658e-36
-12.85	4.63321	1.07019e-36
-12.85	4.65637	5.08101e-37
-12.85	4.67954	2.4043e-37
-12.85	4.7027	1.1339e-37
-12.85	4.72587	5.32969e-38
-12.85	4.74904	2.49674e-38
-12.85	4.7722	1.16569e-38
-12.85	4.79537	5.42413e-39
-12.85	4.81853	2.51544e-39
-12.85	4.8417	1.1626e-39
-12.85	4.86487	5.35522e-40
-12.85	4.88803	2.45841e-40
-12.85	4.9112	1.12476e-40
-12.85	4.93436	5.12853e-41
-12.85	4.95753	2.3305e-41
-12.85	4.98069	1.05543e-41
-12.85	5.00386	4.76358e-42
-12.85	5.02703	2.14268e-42
-12.85	5.05019	9.60508e-43
-12.85	5.07336	4.29105e-43
-12.85	5.09652	1.91049e-43
-12.85	5.11969	8.47699e-44
-12.85	5.14286	3.74848e-44
-12.85	5.16602	1.6519e-44
-12.85	5.18919	7.25485e-45
-12.85	5.21235	3.17532e-45
-12.85	5.23552	1.38503e-45
-12.85	5.25869	6.02066e-46
-12.85	5.28185	2.60821e-46
-12.85	5.30502	1.12604e-46
-12.85	5.32819	4.84481e-47
-12.85	5.35135	2.07736e-47
-12.85	5.37452	8.87689e-48
-12.85	5.39768	3.78026e-48
-12.85	5.42085	1.60433e-48
-12.85	5.44402	6.78545e-49
-12.85	5.46718	2.86007e-49
-12.85	5.49035	1.2014e-49
-12.85	5.51351	5.02933e-50
-12.85	5.53668	2.0982e-50
-12.85	5.55985	8.72364e-51
-12.85	5.58301	3.61462e-51
-12.85	5.60618	1.49259e-51
-12.85	5.62934	6.14237e-52
-12.85	5.65251	2.5191e-52
-12.85	5.67568	1.02961e-52
-12.85	5.69884	4.19388e-53
-12.85	5.72201	1.70246e-53
-12.85	5.74517	6.8874e-54
-12.85	5.76834	2.77686e-54
-12.85	5.79151	1.11576e-54
-12.85	5.81467	4.46796e-55
-12.85	5.83784	1.78307e-55
-12.85	5.861	7.0917e-56
-12.85	5.88417	2.81096e-56
-12.85	5.90734	1.11041e-56
-12.85	5.9305	4.37156e-57
-12.85	5.95367	1.7152e-57
-12.85	5.97683	6.70686e-58
-12.85	6	2.61368e-58
-12.8	0	0.000473462
-12.8	0.02317	0.00141
-12.8	0.04633	0.00304
-12.8	0.0695	0.00489
-12.8	0.09266	0.0066
-12.8	0.11583	0.00789
-12.8	0.139	0.00858
-12.8	0.16216	0.00861
-12.8	0.18533	0.00801
-12.8	0.20849	0.00697
-12.8	0.23166	0.00577
-12.8	0.25483	0.00488
-12.8	0.27799	0.00471
-12.8	0.30116	0.00522
-12.8	0.32432	0.00597
-12.8	0.34749	0.00661
-12.8	0.37066	0.00695
-12.8	0.39382	0.00698
-12.8	0.41699	0.00675
-12.8	0.44015	0.00634
-12.8	0.46332	0.00586
-12.8	0.48649	0.0054
-12.8	0.50965	0.005
-12.8	0.53282	0.00468
-12.8	0.55598	0.00443
-12.8	0.57915	0.0042
-12.8	0.60232	0.00398
-12.8	0.62548	0.00374
-12.8	0.64865	0.0035
-12.8	0.67182	0.00325
-12.8	0.69498	0.003
-12.8	0.71815	0.00275
-12.8	0.74131	0.00252
-12.8	0.76448	0.0023
-12.8	0.78765	0.0021
-12.8	0.81081	0.0019
-12.8	0.83398	0.00172
-12.8	0.85714	0.00155
-12.8	0.88031	0.00139
-12.8	0.90348	0.00124
-12.8	0.92664	0.0011
-12.8	0.94981	0.000972863
-12.8	0.97297	0.000851917
-12.8	0.99614	0.000740826
-12.8	1.0193	0.000639625
-12.8	1.04247	0.000548239
-12.8	1.06564	0.000466463
-12.8	1.0888	0.000393963
-12.8	1.11197	0.000330288
-12.8	1.13514	0.000274885
-12.8	1.1583	0.000227126
-12.8	1.18147	0.000186335
-12.8	1.20463	0.000151811
-12.8	1.2278	0.00012285
-12.8	1.25097	9.87663e-05
-12.8	1.27413	7.8907e-05
-12.8	1.2973	6.26637e-05
-12.8	1.32046	4.94808e-05
-12.8	1.34363	3.88604e-05
-12.8	1.3668	3.03637e-05
-12.8	1.38996	2.361e-05
-12.8	1.41313	1.8274e-05
-12.8	1.43629	1.40817e-05
-12.8	1.45946	1.08049e-05
-12.8	1.48263	8.25608e-06
-12.8	1.50579	6.28251e-06
-12.8	1.52896	4.76099e-06
-12.8	1.55212	3.59293e-06
-12.8	1.57529	2.69996e-06
-12.8	1.59846	2.02016e-06
-12.8	1.62162	1.50485e-06
-12.8	1.64479	1.11595e-06
-12.8	1.66795	8.23759e-07
-12.8	1.69112	6.05251e-07
-12.8	1.71429	4.4262e-07
-12.8	1.73745	3.22162e-07
-12.8	1.76062	2.3338e-07
-12.8	1.78378	1.6827e-07
-12.8	1.80695	1.20757e-07
-12.8	1.83012	8.62582e-08
-12.8	1.85328	6.13334e-08
-12.8	1.87645	4.34139e-08
-12.8	1.89961	3.05932e-08
-12.8	1.92278	2.14644e-08
-12.8	1.94595	1.49949e-08
-12.8	1.96911	1.0431e-08
-12.8	1.99228	7.22614e-09
-12.8	2.01544	4.9855e-09
-12.8	2.03861	3.42581e-09
-12.8	2.06178	2.34475e-09
-12.8	2.08494	1.59857e-09
-12.8	2.10811	1.08566e-09
-12.8	2.13127	7.34515e-10
-12.8	2.15444	4.95074e-10
-12.8	2.17761	3.32445e-10
-12.8	2.20077	2.22414e-10
-12.8	2.22394	1.48256e-10
-12.8	2.2471	9.84645e-11
-12.8	2.27027	6.51593e-11
-12.8	2.29344	4.29648e-11
-12.8	2.3166	2.82291e-11
-12.8	2.33977	1.84816e-11
-12.8	2.36293	1.20574e-11
-12.8	2.3861	7.83865e-12
-12.8	2.40927	5.0783e-12
-12.8	2.43243	3.27865e-12
-12.8	2.4556	2.1095e-12
-12.8	2.47876	1.35266e-12
-12.8	2.50193	8.64427e-13
-12.8	2.5251	5.50574e-13
-12.8	2.54826	3.49513e-13
-12.8	2.57143	2.21149e-13
-12.8	2.5946	1.39474e-13
-12.8	2.61776	8.768e-14
-12.8	2.64093	5.49444e-14
-12.8	2.66409	3.43222e-14
-12.8	2.68726	2.13731e-14
-12.8	2.71042	1.32682e-14
-12.8	2.73359	8.21148e-15
-12.8	2.75676	5.06647e-15
-12.8	2.77992	3.11655e-15
-12.8	2.80309	1.91133e-15
-12.8	2.82626	1.16868e-15
-12.8	2.84942	7.1246e-16
-12.8	2.87259	4.33046e-16
-12.8	2.89575	2.62433e-16
-12.8	2.91892	1.58568e-16
-12.8	2.94209	9.55273e-17
-12.8	2.96525	5.73787e-17
-12.8	2.98842	3.43624e-17
-12.8	3.01158	2.05174e-17
-12.8	3.03475	1.22142e-17
-12.8	3.05791	7.24947e-18
-12.8	3.08108	4.28984e-18
-12.8	3.10425	2.53083e-18
-12.8	3.12741	1.48857e-18
-12.8	3.15058	8.72875e-19
-12.8	3.17374	5.10278e-19
-12.8	3.19691	2.97391e-19
-12.8	3.22008	1.72786e-19
-12.8	3.24324	1.0008e-19
-12.8	3.26641	5.77879e-20
-12.8	3.28958	3.3264e-20
-12.8	3.31274	1.90878e-20
-12.8	3.33591	1.09189e-20
-12.8	3.35907	6.22643e-21
-12.8	3.38224	3.53945e-21
-12.8	3.40541	2.00571e-21
-12.8	3.42857	1.13301e-21
-12.8	3.45174	6.38017e-22
-12.8	3.4749	3.58149e-22
-12.8	3.49807	2.00413e-22
-12.8	3.52124	1.11795e-22
-12.8	3.5444	6.21659e-23
-12.8	3.56757	3.44601e-23
-12.8	3.59073	1.90421e-23
-12.8	3.6139	1.04894e-23
-12.8	3.63707	5.76001e-24
-12.8	3.66023	3.15308e-24
-12.8	3.6834	1.72063e-24
-12.8	3.70656	9.36007e-25
-12.8	3.72973	5.07592e-25
-12.8	3.7529	2.74406e-25
-12.8	3.77606	1.47882e-25
-12.8	3.79923	7.94482e-26
-12.8	3.82239	4.25498e-26
-12.8	3.84556	2.27173e-26
-12.8	3.86873	1.2091e-26
-12.8	3.89189	6.41526e-27
-12.8	3.91506	3.39321e-27
-12.8	3.93822	1.78918e-27
-12.8	3.96139	9.4046e-28
-12.8	3.98456	4.928e-28
-12.8	4.00772	2.5742e-28
-12.8	4.03089	1.34047e-28
-12.8	4.05405	6.95837e-29
-12.8	4.07722	3.60078e-29
-12.8	4.10039	1.85746e-29
-12.8	4.12355	9.55162e-30
-12.8	4.14672	4.89625e-30
-12.8	4.16988	2.50195e-30
-12.8	4.19305	1.27444e-30
-12.8	4.21622	6.47114e-31
-12.8	4.23938	3.27538e-31
-12.8	4.26255	1.65257e-31
-12.8	4.28571	8.31135e-32
-12.8	4.30888	4.1667e-32
-12.8	4.33205	2.08219e-32
-12.8	4.35521	1.03718e-32
-12.8	4.37838	5.14974e-33
-12.8	4.40154	2.54868e-33
-12.8	4.42471	1.2573e-33
-12.8	4.44788	6.18235e-34
-12.8	4.47104	3.03009e-34
-12.8	4.49421	1.48028e-34
-12.8	4.51738	7.20795e-35
-12.8	4.54054	3.49831e-35
-12.8	4.56371	1.69231e-35
-12.8	4.58687	8.15973e-36
-12.8	4.61004	3.92139e-36
-12.8	4.63321	1.87833e-36
-12.8	4.65637	8.96742e-37
-12.8	4.67954	4.26702e-37
-12.8	4.7027	2.02368e-37
-12.8	4.72587	9.56564e-38
-12.8	4.74904	4.50652e-38
-12.8	4.7722	2.11602e-38
-12.8	4.79537	9.90261e-39
-12.8	4.81853	4.61877e-39
-12.8	4.8417	2.14708e-39
-12.8	4.86487	9.94753e-40
-12.8	4.88803	4.59329e-40
-12.8	4.9112	2.11384e-40
-12.8	4.93436	9.69529e-41
-12.8	4.95753	4.43186e-41
-12.8	4.98069	2.01905e-41
-12.8	5.00386	9.1673e-42
-12.8	5.02703	4.1483e-42
-12.8	5.05019	1.87081e-42
-12.8	5.07336	8.40856e-43
-12.8	5.09652	3.76654e-43
-12.8	5.11969	1.68149e-43
-12.8	5.14286	7.48121e-44
-12.8	5.16602	3.31725e-44
-12.8	5.18919	1.46592e-44
-12.8	5.21235	6.45609e-45
-12.8	5.23552	2.8337e-45
-12.8	5.25869	1.23955e-45
-12.8	5.28185	5.4038e-46
-12.8	5.30502	2.34778e-46
-12.8	5.32819	1.01658e-46
-12.8	5.35135	4.38681e-47
-12.8	5.37452	1.8866e-47
-12.8	5.39768	8.08605e-48
-12.8	5.42085	3.45395e-48
-12.8	5.44402	1.47035e-48
-12.8	5.46718	6.23803e-49
-12.8	5.49035	2.63754e-49
-12.8	5.51351	1.11142e-49
-12.8	5.53668	4.66743e-50
-12.8	5.55985	1.95346e-50
-12.8	5.58301	8.14813e-51
-12.8	5.60618	3.38717e-51
-12.8	5.62934	1.40327e-51
-12.8	5.65251	5.79395e-52
-12.8	5.67568	2.38416e-52
-12.8	5.69884	9.77739e-53
-12.8	5.72201	3.99614e-53
-12.8	5.74517	1.62775e-53
-12.8	5.76834	6.60791e-54
-12.8	5.79151	2.67345e-54
-12.8	5.81467	1.07798e-54
-12.8	5.83784	4.33197e-55
-12.8	5.861	1.73497e-55
-12.8	5.88417	6.92518e-56
-12.8	5.90734	2.7549e-56
-12.8	5.9305	1.09224e-56
-12.8	5.95367	4.31583e-57
-12.8	5.97683	1.69961e-57
-12.8	6	6.67072e-58
-12.75	0	0.000473462
-12.75	0.02317	0.00141
-12.75	0.04633	0.00304
-12.75	0.0695	0.00489
-12.75	0.09266	0.0066
-12.75	0.11583	0.00789
-12.75	0.139	0.00859
-12.75	0.16216	0.00862
-12.75	0.18533	0.00802
-12.75	0.20849	0.00697
-12.75	0.23166	0.00578
-12.75	0.25483	0.00489
-12.75	0.27799	0.00471
-12.75	0.30116	0.00523
-12.75	0.32432	0.00599
-12.75	0.34749	0.00663
-12.75	0.37066	0.00698
-12.75	0.39382	0.00701
-12.75	0.41699	0.00678
-12.75	0.44015	0.00638
-12.75	0.46332	0.0059
-12.75	0.48649	0.00543
-12.75	0.50965	0.00503
-12.75	0.53282	0.00472
-12.75	0.55598	0.00446
-12.75	0.57915	0.00424
-12.75	0.60232	0.00402
-12.75	0.62548	0.00378
-12.75	0.64865	0.00354
-12.75	0.67182	0.00329
-12.75	0.69498	0.00304
-12.75	0.71815	0.00279
-12.75	0.74131	0.00256
-12.75	0.76448	0.00234
-12.75	0.78765	0.00213
-12.75	0.81081	0.00194
-12.75	0.83398	0.00176
-12.75	0.85714	0.00159
-12.75	0.88031	0.00142
-12.75	0.90348	0.00127
-12.75	0.92664	0.00113
-12.75	0.94981	0.000997835
-12.75	0.97297	0.000874968
-12.75	0.99614	0.000761927
-12.75	1.0193	0.000658776
-12.75	1.04247	0.00056547
-12.75	1.06564	0.000481833
-12.75	1.0888	0.000407554
-12.75	1.11197	0.000342203
-12.75	1.13514	0.000285242
-12.75	1.1583	0.000236053
-12.75	1.18147	0.000193967
-12.75	1.20463	0.000158283
-12.75	1.2278	0.000128296
-12.75	1.25097	0.000103315
-12.75	1.27413	8.26779e-05
-12.75	1.2973	6.57685e-05
-12.75	1.32046	5.20205e-05
-12.75	1.34363	4.09251e-05
-12.75	1.3668	3.20324e-05
-12.75	1.38996	2.49513e-05
-12.75	1.41313	1.93465e-05
-12.75	1.43629	1.49351e-05
-12.75	1.45946	1.14809e-05
-12.75	1.48263	8.78904e-06
-12.75	1.50579	6.70085e-06
-12.75	1.52896	5.08791e-06
-12.75	1.55212	3.84726e-06
-12.75	1.57529	2.89693e-06
-12.75	1.59846	2.172e-06
-12.75	1.62162	1.62135e-06
-12.75	1.64479	1.2049e-06
-12.75	1.66795	8.91342e-07
-12.75	1.69112	6.56342e-07
-12.75	1.71429	4.81048e-07
-12.75	1.73745	3.50919e-07
-12.75	1.76062	2.54789e-07
-12.75	1.78378	1.84127e-07
-12.75	1.80695	1.32443e-07
-12.75	1.83012	9.48272e-08
-12.75	1.85328	6.75855e-08
-12.75	1.87645	4.79533e-08
-12.75	1.89961	3.38733e-08
-12.75	1.92278	2.38233e-08
-12.75	1.94595	1.66835e-08
-12.75	1.96911	1.16343e-08
-12.75	1.99228	8.07976e-09
-12.75	2.01544	5.58842e-09
-12.75	2.03861	3.84984e-09
-12.75	2.06178	2.6417e-09
-12.75	2.08494	1.80567e-09
-12.75	2.10811	1.2295e-09
-12.75	2.13127	8.34017e-10
-12.75	2.15444	5.6363e-10
-12.75	2.17761	3.79493e-10
-12.75	2.20077	2.54576e-10
-12.75	2.22394	1.70157e-10
-12.75	2.2471	1.13321e-10
-12.75	2.27027	7.51987e-11
-12.75	2.29344	4.97233e-11
-12.75	2.3166	3.27619e-11
-12.75	2.33977	2.15104e-11
-12.75	2.36293	1.40736e-11
-12.75	2.3861	9.17592e-12
-12.75	2.40927	5.96201e-12
-12.75	2.43243	3.86051e-12
-12.75	2.4556	2.49124e-12
-12.75	2.47876	1.6022e-12
-12.75	2.50193	1.02698e-12
-12.75	2.5251	6.56093e-13
-12.75	2.54826	4.1777e-13
-12.75	2.57143	2.6515e-13
-12.75	2.5946	1.67742e-13
-12.75	2.61776	1.0578e-13
-12.75	2.64093	6.64949e-14
-12.75	2.66409	4.16688e-14
-12.75	2.68726	2.60306e-14
-12.75	2.71042	1.62114e-14
-12.75	2.73359	1.00654e-14
-12.75	2.75676	6.23057e-15
-12.75	2.77992	3.84519e-15
-12.75	2.80309	2.36599e-15
-12.75	2.82626	1.4515e-15
-12.75	2.84942	8.87843e-16
-12.75	2.87259	5.41472e-16
-12.75	2.89575	3.2926e-16
-12.75	2.91892	1.99631e-16
-12.75	2.94209	1.20681e-16
-12.75	2.96525	7.27405e-17
-12.75	2.98842	4.37155e-17
-12.75	3.01158	2.61947e-17
-12.75	3.03475	1.56497e-17
-12.75	3.05791	9.32204e-18
-12.75	3.08108	5.53632e-18
-12.75	3.10425	3.27818e-18
-12.75	3.12741	1.93526e-18
-12.75	3.15058	1.13903e-18
-12.75	3.17374	6.68369e-19
-12.75	3.19691	3.90998e-19
-12.75	3.22008	2.28038e-19
-12.75	3.24324	1.32589e-19
-12.75	3.26641	7.68549e-20
-12.75	3.28958	4.44115e-20
-12.75	3.31274	2.55844e-20
-12.75	3.33591	1.46929e-20
-12.75	3.35907	8.41182e-21
-12.75	3.38224	4.80088e-21
-12.75	3.40541	2.73147e-21
-12.75	3.42857	1.54924e-21
-12.75	3.45174	8.7596e-22
-12.75	3.4749	4.93735e-22
-12.75	3.49807	2.77426e-22
-12.75	3.52124	1.55398e-22
-12.75	3.5444	8.67733e-23
-12.75	3.56757	4.83029e-23
-12.75	3.59073	2.68044e-23
-12.75	3.6139	1.48282e-23
-12.75	3.63707	8.17743e-24
-12.75	3.66023	4.49569e-24
-12.75	3.6834	2.46392e-24
-12.75	3.70656	1.3462e-24
-12.75	3.72973	7.33243e-25
-12.75	3.7529	3.98144e-25
-12.75	3.77606	2.1552e-25
-12.75	3.79923	1.16303e-25
-12.75	3.82239	6.25681e-26
-12.75	3.84556	3.35561e-26
-12.75	3.86873	1.79411e-26
-12.75	3.89189	9.56277e-27
-12.75	3.91506	5.08131e-27
-12.75	3.93822	2.69169e-27
-12.75	3.96139	1.42145e-27
-12.75	3.98456	7.48328e-28
-12.75	4.00772	3.92742e-28
-12.75	4.03089	2.05483e-28
-12.75	4.05405	1.07176e-28
-12.75	4.07722	5.57269e-29
-12.75	4.10039	2.88856e-29
-12.75	4.12355	1.4926e-29
-12.75	4.14672	7.68862e-30
-12.75	4.16988	3.94815e-30
-12.75	4.19305	2.02105e-30
-12.75	4.21622	1.03132e-30
-12.75	4.23938	5.24619e-31
-12.75	4.26255	2.66025e-31
-12.75	4.28571	1.34471e-31
-12.75	4.30888	6.77571e-32
-12.75	4.33205	3.40332e-32
-12.75	4.35521	1.70399e-32
-12.75	4.37838	8.50439e-33
-12.75	4.40154	4.23087e-33
-12.75	4.42471	2.09809e-33
-12.75	4.44788	1.0371e-33
-12.75	4.47104	5.10998e-34
-12.75	4.49421	2.50966e-34
-12.75	4.51738	1.22858e-34
-12.75	4.54054	5.99494e-35
-12.75	4.56371	2.91577e-35
-12.75	4.58687	1.41354e-35
-12.75	4.61004	6.83035e-36
-12.75	4.63321	3.28972e-36
-12.75	4.65637	1.57925e-36
-12.75	4.67954	7.55645e-37
-12.75	4.7027	3.60376e-37
-12.75	4.72587	1.71302e-37
-12.75	4.74904	8.11591e-38
-12.75	4.7722	3.83244e-38
-12.75	4.79537	1.80375e-38
-12.75	4.81853	8.46131e-39
-12.75	4.8417	3.956e-39
-12.75	4.86487	1.84345e-39
-12.75	4.88803	8.56173e-40
-12.75	4.9112	3.96318e-40
-12.75	4.93436	1.82843e-40
-12.75	4.95753	8.40737e-41
-12.75	4.98069	3.85293e-41
-12.75	5.00386	1.75982e-41
-12.75	5.02703	8.01108e-42
-12.75	5.05019	3.63461e-42
-12.75	5.07336	1.64349e-42
-12.75	5.09652	7.40661e-43
-12.75	5.11969	3.32669e-43
-12.75	5.14286	1.48917e-43
-12.75	5.16602	6.64383e-44
-12.75	5.18919	2.95413e-44
-12.75	5.21235	1.30912e-44
-12.75	5.23552	5.78184e-45
-12.75	5.25869	2.54501e-45
-12.75	5.28185	1.11648e-45
-12.75	5.30502	4.88143e-46
-12.75	5.32819	2.12706e-46
-12.75	5.35135	9.23738e-47
-12.75	5.37452	3.9981e-47
-12.75	5.39768	1.72462e-47
-12.75	5.42085	7.41428e-48
-12.75	5.44402	3.17673e-48
-12.75	5.46718	1.35653e-48
-12.75	5.49035	5.77313e-49
-12.75	5.51351	2.44867e-49
-12.75	5.53668	1.03511e-49
-12.75	5.55985	4.36093e-50
-12.75	5.58301	1.83109e-50
-12.75	5.60618	7.66259e-51
-12.75	5.62934	3.19581e-51
-12.75	5.65251	1.32839e-51
-12.75	5.67568	5.5031e-52
-12.75	5.69884	2.27211e-52
-12.75	5.72201	9.34959e-53
-12.75	5.74517	3.83439e-53
-12.75	5.76834	1.56726e-53
-12.75	5.79151	6.38452e-54
-12.75	5.81467	2.59214e-54
-12.75	5.83784	1.0489e-54
-12.75	5.861	4.23011e-55
-12.75	5.88417	1.70026e-55
-12.75	5.90734	6.81124e-56
-12.75	5.9305	2.71946e-56
-12.75	5.95367	1.08215e-56
-12.75	5.97683	4.29182e-57
-12.75	6	1.69647e-57
-12.7	0	0.000473462
-12.7	0.02317	0.00141
-12.7	0.04633	0.00304
-12.7	0.0695	0.00489
-12.7	0.09266	0.0066
-12.7	0.11583	0.0079
-12.7	0.139	0.00859
-12.7	0.16216	0.00862
-12.7	0.18533	0.00803
-12.7	0.20849	0.00698
-12.7	0.23166	0.00579
-12.7	0.25483	0.00489
-12.7	0.27799	0.00472
-12.7	0.30116	0.00524
-12.7	0.32432	0.00601
-12.7	0.34749	0.00665
-12.7	0.37066	0.00701
-12.7	0.39382	0.00705
-12.7	0.41699	0.00682
-12.7	0.44015	0.00641
-12.7	0.46332	0.00593
-12.7	0.48649	0.00547
-12.7	0.50965	0.00507
-12.7	0.53282	0.00475
-12.7	0.55598	0.0045
-12.7	0.57915	0.00428
-12.7	0.60232	0.00406
-12.7	0.62548	0.00382
-12.7	0.64865	0.00358
-12.7	0.67182	0.00333
-12.7	0.69498	0.00308
-12.7	0.71815	0.00283
-12.7	0.74131	0.0026
-12.7	0.76448	0.00238
-12.7	0.78765	0.00217
-12.7	0.81081	0.00197
-12.7	0.83398	0.00179
-12.7	0.85714	0.00162
-12.7	0.88031	0.00145
-12.7	0.90348	0.0013
-12.7	0.92664	0.00116
-12.7	0.94981	0.00102
-12.7	0.97297	0.000898559
-12.7	0.99614	0.000783552
-12.7	1.0193	0.00067843
-12.7	1.04247	0.00058318
-12.7	1.06564	0.000497653
-12.7	1.0888	0.000421565
-12.7	1.11197	0.000354505
-12.7	1.13514	0.000295952
-12.7	1.1583	0.0002453
-12.7	1.18147	0.000201885
-12.7	1.20463	0.000165009
-12.7	1.2278	0.000133964
-12.7	1.25097	0.000108056
-12.7	1.27413	8.66155e-05
-12.7	1.2973	6.9016e-05
-12.7	1.32046	5.46814e-05
-12.7	1.34363	4.30919e-05
-12.7	1.3668	3.37867e-05
-12.7	1.38996	2.63638e-05
-12.7	1.41313	2.04781e-05
-12.7	1.43629	1.58372e-05
-12.7	1.45946	1.21966e-05
-12.7	1.48263	9.35439e-06
-12.7	1.50579	7.14545e-06
-12.7	1.52896	5.43601e-06
-12.7	1.55212	4.11862e-06
-12.7	1.57529	3.1075e-06
-12.7	1.59846	2.33466e-06
-12.7	1.62162	1.74641e-06
-12.7	1.64479	1.30059e-06
-12.7	1.66795	9.64205e-07
-12.7	1.69112	7.11546e-07
-12.7	1.71429	5.22662e-07
-12.7	1.73745	3.82129e-07
-12.7	1.76062	2.78078e-07
-12.7	1.78378	2.01417e-07
-12.7	1.80695	1.45214e-07
-12.7	1.83012	1.04213e-07
-12.7	1.85328	7.44501e-08
-12.7	1.87645	5.29492e-08
-12.7	1.89961	3.74919e-08
-12.7	1.92278	2.6432e-08
-12.7	1.94595	1.85554e-08
-12.7	1.96911	1.29715e-08
-12.7	1.99228	9.03076e-09
-12.7	2.01544	6.26181e-09
-12.7	2.03861	4.32462e-09
-12.7	2.06178	2.97504e-09
-12.7	2.08494	2.03874e-09
-12.7	2.10811	1.3918e-09
-12.7	2.13127	9.46583e-10
-12.7	2.15444	6.41393e-10
-12.7	2.17761	4.33002e-10
-12.7	2.20077	2.91254e-10
-12.7	2.22394	1.952e-10
-12.7	2.2471	1.30355e-10
-12.7	2.27027	8.67418e-11
-12.7	2.29344	5.75159e-11
-12.7	2.3166	3.8003e-11
-12.7	2.33977	2.50223e-11
-12.7	2.36293	1.64181e-11
-12.7	2.3861	1.07354e-11
-12.7	2.40927	6.99559e-12
-12.7	2.43243	4.54304e-12
-12.7	2.4556	2.94035e-12
-12.7	2.47876	1.89667e-12
-12.7	2.50193	1.21938e-12
-12.7	2.5251	7.81358e-13
-12.7	2.54826	4.99046e-13
-12.7	2.57143	3.17704e-13
-12.7	2.5946	2.0161e-13
-12.7	2.61776	1.27532e-13
-12.7	2.64093	8.04197e-14
-12.7	2.66409	5.05536e-14
-12.7	2.68726	3.16812e-14
-12.7	2.71042	1.97936e-14
-12.7	2.73359	1.23291e-14
-12.7	2.75676	7.65655e-15
-12.7	2.77992	4.74068e-15
-12.7	2.80309	2.92659e-15
-12.7	2.82626	1.80138e-15
-12.7	2.84942	1.10554e-15
-12.7	2.87259	6.7651e-16
-12.7	2.89575	4.12771e-16
-12.7	2.91892	2.5112e-16
-12.7	2.94209	1.52331e-16
-12.7	2.96525	9.2137e-17
-12.7	2.98842	5.55665e-17
-12.7	3.01158	3.34136e-17
-12.7	3.03475	2.00337e-17
-12.7	3.05791	1.19763e-17
-12.7	3.08108	7.13844e-18
-12.7	3.10425	4.24226e-18
-12.7	3.12741	2.51361e-18
-12.7	3.15058	1.48491e-18
-12.7	3.17374	8.74583e-19
-12.7	3.19691	5.13561e-19
-12.7	3.22008	3.00654e-19
-12.7	3.24324	1.75479e-19
-12.7	3.26641	1.02107e-19
-12.7	3.28958	5.92325e-20
-12.7	3.31274	3.42556e-20
-12.7	3.33591	1.975e-20
-12.7	3.35907	1.13518e-20
-12.7	3.38224	6.50462e-21
-12.7	3.40541	3.71566e-21
-12.7	3.42857	2.11596e-21
-12.7	3.45174	1.20125e-21
-12.7	3.4749	6.79853e-22
-12.7	3.49807	3.83576e-22
-12.7	3.52124	2.15746e-22
-12.7	3.5444	1.20973e-22
-12.7	3.56757	6.76227e-23
-12.7	3.59073	3.76837e-23
-12.7	3.6139	2.0935e-23
-12.7	3.63707	1.15945e-23
-12.7	3.66023	6.40166e-24
-12.7	3.6834	3.52367e-24
-12.7	3.70656	1.93358e-24
-12.7	3.72973	1.05778e-24
-12.7	3.7529	5.76888e-25
-12.7	3.77606	3.13658e-25
-12.7	3.79923	1.70016e-25
-12.7	3.82239	9.18736e-26
-12.7	3.84556	4.9495e-26
-12.7	3.86873	2.65829e-26
-12.7	3.89189	1.42335e-26
-12.7	3.91506	7.59785e-27
-12.7	3.93822	4.04333e-27
-12.7	3.96139	2.14514e-27
-12.7	3.98456	1.13459e-27
-12.7	4.00772	5.98261e-28
-12.7	4.03089	3.1449e-28
-12.7	4.05405	1.64811e-28
-12.7	4.07722	8.61047e-29
-12.7	4.10039	4.48464e-29
-12.7	4.12355	2.32855e-29
-12.7	4.14672	1.20531e-29
-12.7	4.16988	6.21966e-30
-12.7	4.19305	3.19951e-30
-12.7	4.21622	1.64077e-30
-12.7	4.23938	8.38798e-31
-12.7	4.26255	4.27472e-31
-12.7	4.28571	2.17169e-31
-12.7	4.30888	1.09982e-31
-12.7	4.33205	5.55239e-32
-12.7	4.35521	2.79426e-32
-12.7	4.37838	1.40178e-32
-12.7	4.40154	7.00994e-33
-12.7	4.42471	3.49437e-33
-12.7	4.44788	1.73636e-33
-12.7	4.47104	8.60051e-34
-12.7	4.49421	4.24638e-34
-12.7	4.51738	2.08987e-34
-12.7	4.54054	1.02524e-34
-12.7	4.56371	5.01337e-35
-12.7	4.58687	2.44362e-35
-12.7	4.61004	1.18722e-35
-12.7	4.63321	5.74939e-36
-12.7	4.65637	2.77525e-36
-12.7	4.67954	1.33527e-36
-12.7	4.7027	6.40351e-37
-12.7	4.72587	3.06091e-37
-12.7	4.74904	1.45835e-37
-12.7	4.7722	6.92547e-38
-12.7	4.79537	3.27802e-38
-12.7	4.81853	1.54649e-38
-12.7	4.8417	7.27198e-39
-12.7	4.86487	3.40822e-39
-12.7	4.88803	1.59209e-39
-12.7	4.9112	7.41265e-40
-12.7	4.93436	3.43987e-40
-12.7	4.95753	1.59101e-40
-12.7	4.98069	7.33439e-41
-12.7	5.00386	3.36987e-41
-12.7	5.02703	1.54319e-41
-12.7	5.05019	7.04342e-42
-12.7	5.07336	3.20407e-42
-12.7	5.09652	1.45269e-42
-12.7	5.11969	6.56447e-43
-12.7	5.14286	2.95649e-43
-12.7	5.16602	1.32711e-43
-12.7	5.18919	5.93724e-44
-12.7	5.21235	2.64737e-44
-12.7	5.23552	1.1765e-44
-12.7	5.25869	5.21099e-45
-12.7	5.28185	2.30036e-45
-12.7	5.30502	1.01209e-45
-12.7	5.32819	4.43805e-46
-12.7	5.35135	1.9396e-46
-12.7	5.37452	8.44847e-47
-12.7	5.39768	3.66769e-47
-12.7	5.42085	1.58691e-47
-12.7	5.44402	6.84324e-48
-12.7	5.46718	2.94115e-48
-12.7	5.49035	1.25986e-48
-12.7	5.51351	5.37864e-49
-12.7	5.53668	2.28861e-49
-12.7	5.55985	9.70551e-50
-12.7	5.58301	4.10217e-50
-12.7	5.60618	1.72806e-50
-12.7	5.62934	7.25526e-51
-12.7	5.65251	3.03597e-51
-12.7	5.67568	1.26617e-51
-12.7	5.69884	5.26304e-52
-12.7	5.72201	2.18038e-52
-12.7	5.74517	9.00289e-53
-12.7	5.76834	3.70496e-53
-12.7	5.79151	1.51963e-53
-12.7	5.81467	6.21224e-54
-12.7	5.83784	2.53112e-54
-12.7	5.861	1.02786e-54
-12.7	5.88417	4.16016e-55
-12.7	5.90734	1.6782e-55
-12.7	5.9305	6.74739e-56
-12.7	5.95367	2.70387e-56
-12.7	5.97683	1.07993e-56
-12.7	6	4.29901e-57
-12.65	0	0.000473462
-12.65	0.02317	0.00141
-12.65	0.04633	0.00304
-12.65	0.0695	0.00489
-12.65	0.09266	0.0066
-12.65	0.11583	0.0079
-12.65	0.139	0.0086
-12.65	0.16216	0.00863
-12.65	0.18533	0.00804
-12.65	0.20849	0.00699
-12.65	0.23166	0.0058
-12.65	0.25483	0.0049
-12.65	0.27799	0.00473
-12.65	0.30116	0.00525
-12.65	0.32432	0.00602
-12.65	0.34749	0.00667
-12.65	0.37066	0.00704
-12.65	0.39382	0.00708
-12.65	0.41699	0.00685
-12.65	0.44015	0.00645
-12.65	0.46332	0.00597
-12.65	0.48649	0.0055
-12.65	0.50965	0.0051
-12.65	0.53282	0.00479
-12.65	0.55598	0.00454
-12.65	0.57915	0.00431
-12.65	0.60232	0.0041
-12.65	0.62548	0.00387
-12.65	0.64865	0.00362
-12.65	0.67182	0.00337
-12.65	0.69498	0.00312
-12.65	0.71815	0.00287
-12.65	0.74131	0.00264
-12.65	0.76448	0.00241
-12.65	0.78765	0.00221
-12.65	0.81081	0.00201
-12.65	0.83398	0.00182
-12.65	0.85714	0.00165
-12.65	0.88031	0.00149
-12.65	0.90348	0.00133
-12.65	0.92664	0.00119
-12.65	0.94981	0.00105
-12.65	0.97297	0.000922697
-12.65	0.99614	0.000805709
-12.65	1.0193	0.000698598
-12.65	1.04247	0.000601379
-12.65	1.06564	0.000513935
-12.65	1.0888	0.000436006
-12.65	1.11197	0.000367205
-12.65	1.13514	0.000307026
-12.65	1.1583	0.000254875
-12.65	1.18147	0.000210097
-12.65	1.20463	0.000171995
-12.65	1.2278	0.000139863
-12.65	1.25097	0.000112998
-12.65	1.27413	9.07264e-05
-12.65	1.2973	7.24122e-05
-12.65	1.32046	5.74688e-05
-12.65	1.34363	4.53656e-05
-12.65	1.3668	3.56306e-05
-12.65	1.38996	2.78511e-05
-12.65	1.41313	2.16716e-05
-12.65	1.43629	1.67903e-05
-12.65	1.45946	1.29542e-05
-12.65	1.48263	9.95396e-06
-12.65	1.50579	7.61785e-06
-12.65	1.52896	5.8066e-06
-12.65	1.55212	4.40806e-06
-12.65	1.57529	3.33257e-06
-12.65	1.59846	2.50887e-06
-12.65	1.62162	1.88063e-06
-12.65	1.64479	1.40351e-06
-12.65	1.66795	1.04274e-06
-12.65	1.69112	7.71175e-07
-12.65	1.71429	5.67711e-07
-12.65	1.73745	4.15991e-07
-12.65	1.76062	3.03403e-07
-12.65	1.78378	2.20261e-07
-12.65	1.80695	1.59166e-07
-12.65	1.83012	1.14492e-07
-12.65	1.85328	8.19845e-08
-12.65	1.87645	5.84457e-08
-12.65	1.89961	4.14826e-08
-12.65	1.92278	2.93158e-08
-12.65	1.94595	2.06299e-08
-12.65	1.96911	1.4457e-08
-12.65	1.99228	1.00898e-08
-12.65	2.01544	7.0136e-09
-12.65	2.03861	4.856e-09
-12.65	2.06178	3.34908e-09
-12.65	2.08494	2.30094e-09
-12.65	2.10811	1.57486e-09
-12.65	2.13127	1.07387e-09
-12.65	2.15444	7.29559e-10
-12.65	2.17761	4.93831e-10
-12.65	2.20077	3.3306e-10
-12.65	2.22394	2.23823e-10
-12.65	2.2471	1.49878e-10
-12.65	2.27027	1.00007e-10
-12.65	2.29344	6.6496e-11
-12.65	2.3166	4.40597e-11
-12.65	2.33977	2.90922e-11
-12.65	2.36293	1.9143e-11
-12.65	2.3861	1.25532e-11
-12.65	2.40927	8.20378e-12
-12.65	2.43243	5.34322e-12
-12.65	2.4556	3.46842e-12
-12.65	2.47876	2.24394e-12
-12.65	2.50193	1.44695e-12
-12.65	2.5251	9.2997e-13
-12.65	2.54826	5.95764e-13
-12.65	2.57143	3.80435e-13
-12.65	2.5946	2.4216e-13
-12.65	2.61776	1.53657e-13
-12.65	2.64093	9.71958e-14
-12.65	2.66409	6.12912e-14
-12.65	2.68726	3.85318e-14
-12.65	2.71042	2.41503e-14
-12.65	2.73359	1.50911e-14
-12.65	2.75676	9.40206e-15
-12.65	2.77992	5.84039e-15
-12.65	2.80309	3.61731e-15
-12.65	2.82626	2.23388e-15
-12.65	2.84942	1.37554e-15
-12.65	2.87259	8.44556e-16
-12.65	2.89575	5.17047e-16
-12.65	2.91892	3.15631e-16
-12.65	2.94209	1.92122e-16
-12.65	2.96525	1.16607e-16
-12.65	2.98842	7.05695e-17
-12.65	3.01158	4.25847e-17
-12.65	3.03475	2.5623e-17
-12.65	3.05791	1.53724e-17
-12.65	3.08108	9.19573e-18
-12.65	3.10425	5.48474e-18
-12.65	3.12741	3.26171e-18
-12.65	3.15058	1.93397e-18
-12.65	3.17374	1.1433e-18
-12.65	3.19691	6.73872e-19
-12.65	3.22008	3.95996e-19
-12.65	3.24324	2.32005e-19
-12.65	3.26641	1.35516e-19
-12.65	3.28958	7.89165e-20
-12.65	3.31274	4.58168e-20
-12.65	3.33591	2.6519e-20
-12.65	3.35907	1.53025e-20
-12.65	3.38224	8.8032e-21
-12.65	3.40541	5.04878e-21
-12.65	3.42857	2.88669e-21
-12.65	3.45174	1.64543e-21
-12.65	3.4749	9.35032e-22
-12.65	3.49807	5.29711e-22
-12.65	3.52124	2.99169e-22
-12.65	3.5444	1.68447e-22
-12.65	3.56757	9.4553e-23
-12.65	3.59073	5.29123e-23
-12.65	3.6139	2.95194e-23
-12.65	3.63707	1.64183e-23
-12.65	3.66023	9.10381e-24
-12.65	3.6834	5.03258e-24
-12.65	3.70656	2.77353e-24
-12.65	3.72973	1.52388e-24
-12.65	3.7529	8.34733e-25
-12.65	3.77606	4.5585e-25
-12.65	3.79923	2.48185e-25
-12.65	3.82239	1.34713e-25
-12.65	3.84556	7.28995e-26
-12.65	3.86873	3.93297e-26
-12.65	3.89189	2.11542e-26
-12.65	3.91506	1.13437e-26
-12.65	3.93822	6.0645e-27
-12.65	3.96139	3.23232e-27
-12.65	3.98456	1.71757e-27
-12.65	4.00772	9.09895e-28
-12.65	4.03089	4.80558e-28
-12.65	4.05405	2.53033e-28
-12.65	4.07722	1.32825e-28
-12.65	4.10039	6.95116e-29
-12.65	4.12355	3.62664e-29
-12.65	4.14672	1.88633e-29
-12.65	4.16988	9.78134e-30
-12.65	4.19305	5.05639e-30
-12.65	4.21622	2.60581e-30
-12.65	4.23938	1.33876e-30
-12.65	4.26255	6.85673e-31
-12.65	4.28571	3.50092e-31
-12.65	4.30888	1.78195e-31
-12.65	4.33205	9.04178e-32
-12.65	4.35521	4.57356e-32
-12.65	4.37838	2.30618e-32
-12.65	4.40154	1.15923e-32
-12.65	4.42471	5.80864e-33
-12.65	4.44788	2.90141e-33
-12.65	4.47104	1.44468e-33
-12.65	4.49421	7.17059e-34
-12.65	4.51738	3.54779e-34
-12.65	4.54054	1.74976e-34
-12.65	4.56371	8.60222e-35
-12.65	4.58687	4.21555e-35
-12.65	4.61004	2.05923e-35
-12.65	4.63321	1.00268e-35
-12.65	4.65637	4.86651e-36
-12.65	4.67954	2.35437e-36
-12.65	4.7027	1.13534e-36
-12.65	4.72587	5.45725e-37
-12.65	4.74904	2.61464e-37
-12.65	4.7722	1.24865e-37
-12.65	4.79537	5.94368e-38
-12.65	4.81853	2.82004e-38
-12.65	4.8417	1.33364e-38
-12.65	4.86487	6.28638e-39
-12.65	4.88803	2.95354e-39
-12.65	4.9112	1.38313e-39
-12.65	4.93436	6.4559e-40
-12.65	4.95753	3.00348e-40
-12.65	4.98069	1.39273e-40
-12.65	5.00386	6.43691e-41
-12.65	5.02703	2.96523e-41
-12.65	5.05019	1.36147e-41
-12.65	5.07336	6.23052e-42
-12.65	5.09652	2.84189e-42
-12.65	5.11969	1.29197e-42
-12.65	5.14286	5.85417e-43
-12.65	5.16602	2.64387e-43
-12.65	5.18919	1.19008e-43
-12.65	5.21235	5.3392e-44
-12.65	5.23552	2.38746e-44
-12.65	5.25869	1.06404e-44
-12.65	5.28185	4.72647e-45
-12.65	5.30502	2.09256e-45
-12.65	5.32819	9.23375e-46
-12.65	5.35135	4.06104e-46
-12.65	5.37452	1.78015e-46
-12.65	5.39768	7.77737e-47
-12.65	5.42085	3.38664e-47
-12.65	5.44402	1.46982e-47
-12.65	5.46718	6.35795e-48
-12.65	5.49035	2.74113e-48
-12.65	5.51351	1.17788e-48
-12.65	5.53668	5.04467e-49
-12.65	5.55985	2.15339e-49
-12.65	5.58301	9.16167e-50
-12.65	5.60618	3.88495e-50
-12.65	5.62934	1.64194e-50
-12.65	5.65251	6.91657e-51
-12.65	5.67568	2.90392e-51
-12.65	5.69884	1.21518e-51
-12.65	5.72201	5.0683e-52
-12.65	5.74517	2.10691e-52
-12.65	5.76834	8.72956e-53
-12.65	5.79151	3.60499e-53
-12.65	5.81467	1.48382e-53
-12.65	5.83784	6.0873e-54
-12.65	5.861	2.48906e-54
-12.65	5.88417	1.01441e-54
-12.65	5.90734	4.12058e-55
-12.65	5.9305	1.6683e-55
-12.65	5.95367	6.73224e-56
-12.65	5.97683	2.70779e-56
-12.65	6	1.08553e-56
-12.6	0	0.000473462
-12.6	0.02317	0.00141
-12.6	0.04633	0.00304
-12.6	0.0695	0.00489
-12.6	0.09266	0.0066
-12.6	0.11583	0.0079
-12.6	0.139	0.00861
-12.6	0.16216	0.00864
-12.6	0.18533	0.00805
-12.6	0.20849	0.007
-12.6	0.23166	0.0058
-12.6	0.25483	0.0049
-12.6	0.27799	0.00473
-12.6	0.30116	0.00526
-12.6	0.32432	0.00604
-12.6	0.34749	0.0067
-12.6	0.37066	0.00706
-12.6	0.39382	0.00711
-12.6	0.41699	0.00689
-12.6	0.44015	0.00648
-12.6	0.46332	0.006
-12.6	0.48649	0.00554
-12.6	0.50965	0.00514
-12.6	0.53282	0.00482
-12.6	0.55598	0.00457
-12.6	0.57915	0.00435
-12.6	0.60232	0.00413
-12.6	0.62548	0.00391
-12.6	0.64865	0.00366
-12.6	0.67182	0.00341
-12.6	0.69498	0.00316
-12.6	0.71815	0.00291
-12.6	0.74131	0.00268
-12.6	0.76448	0.00245
-12.6	0.78765	0.00224
-12.6	0.81081	0.00205
-12.6	0.83398	0.00186
-12.6	0.85714	0.00168
-12.6	0.88031	0.00152
-12.6	0.90348	0.00136
-12.6	0.92664	0.00121
-12.6	0.94981	0.00108
-12.6	0.97297	0.000947394
-12.6	0.99614	0.000828412
-12.6	1.0193	0.000719291
-12.6	1.04247	0.000620079
-12.6	1.06564	0.00053069
-12.6	1.0888	0.00045089
-12.6	1.11197	0.000380313
-12.6	1.13514	0.000318473
-12.6	1.1583	0.00026479
-12.6	1.18147	0.000218614
-12.6	1.20463	0.000179253
-12.6	1.2278	0.000145999
-12.6	1.25097	0.000118148
-12.6	1.27413	9.50176e-05
-12.6	1.2973	7.59632e-05
-12.6	1.32046	6.03882e-05
-12.6	1.34363	4.7751e-05
-12.6	1.3668	3.75684e-05
-12.6	1.38996	2.94168e-05
-12.6	1.41313	2.29302e-05
-12.6	1.43629	1.77972e-05
-12.6	1.45946	1.37561e-05
-12.6	1.48263	1.05897e-05
-12.6	1.50579	8.11968e-06
-12.6	1.52896	6.20103e-06
-12.6	1.55212	4.71673e-06
-12.6	1.57529	3.57306e-06
-12.6	1.59846	2.6954e-06
-12.6	1.62162	2.02464e-06
-12.6	1.64479	1.51417e-06
-12.6	1.66795	1.12736e-06
-12.6	1.69112	8.35566e-07
-12.6	1.71429	6.16465e-07
-12.6	1.73745	4.52721e-07
-12.6	1.76062	3.30934e-07
-12.6	1.78378	2.40794e-07
-12.6	1.80695	1.74403e-07
-12.6	1.83012	1.25742e-07
-12.6	1.85328	9.02514e-08
-12.6	1.87645	6.44908e-08
-12.6	1.89961	4.5882e-08
-12.6	1.92278	3.25027e-08
-12.6	1.94595	2.29278e-08
-12.6	1.96911	1.61066e-08
-12.6	1.99228	1.12688e-08
-12.6	2.01544	7.85256e-09
-12.6	2.03861	5.4505e-09
-12.6	2.06178	3.7686e-09
-12.6	2.08494	2.59577e-09
-12.6	2.10811	1.78122e-09
-12.6	2.13127	1.21775e-09
-12.6	2.15444	8.29472e-10
-12.6	2.17761	5.62947e-10
-12.6	2.20077	3.80689e-10
-12.6	2.22394	2.5652e-10
-12.6	2.2471	1.7224e-10
-12.6	2.27027	1.15244e-10
-12.6	2.29344	7.68394e-11
-12.6	2.3166	5.10553e-11
-12.6	2.33977	3.38063e-11
-12.6	2.36293	2.23082e-11
-12.6	2.3861	1.46706e-11
-12.6	2.40927	9.61527e-12
-12.6	2.43243	6.28077e-12
-12.6	2.4556	4.08896e-12
-12.6	2.47876	2.65322e-12
-12.6	2.50193	1.71596e-12
-12.6	2.5251	1.10617e-12
-12.6	2.54826	7.10784e-13
-12.6	2.57143	4.55264e-13
-12.6	2.5946	2.90679e-13
-12.6	2.61776	1.85013e-13
-12.6	2.64093	1.17393e-13
-12.6	2.66409	7.42591e-14
-12.6	2.68726	4.68313e-14
-12.6	2.71042	2.94453e-14
-12.6	2.73359	1.84586e-14
-12.6	2.75676	1.15371e-14
-12.6	2.77992	7.18989e-15
-12.6	2.80309	4.46767e-15
-12.6	2.82626	2.76811e-15
-12.6	2.84942	1.71015e-15
-12.6	2.87259	1.05351e-15
-12.6	2.89575	6.47143e-16
-12.6	2.91892	3.96389e-16
-12.6	2.94209	2.42105e-16
-12.6	2.96525	1.4745e-16
-12.6	2.98842	8.95461e-17
-12.6	3.01158	5.42255e-17
-12.6	3.03475	3.27425e-17
-12.6	3.05791	1.97138e-17
-12.6	3.08108	1.18351e-17
-12.6	3.10425	7.0845e-18
-12.6	3.12741	4.22845e-18
-12.6	3.15058	2.5164e-18
-12.6	3.17374	1.49313e-18
-12.6	3.19691	8.83351e-19
-12.6	3.22008	5.21048e-19
-12.6	3.24324	3.06427e-19
-12.6	3.26641	1.7967e-19
-12.6	3.28958	1.05032e-19
-12.6	3.31274	6.12146e-20
-12.6	3.33591	3.55695e-20
-12.6	3.35907	2.06056e-20
-12.6	3.38224	1.19008e-20
-12.6	3.40541	6.85247e-21
-12.6	3.42857	3.93366e-21
-12.6	3.45174	2.25125e-21
-12.6	3.4749	1.28448e-21
-12.6	3.49807	7.30651e-22
-12.6	3.52124	4.14352e-22
-12.6	3.5444	2.34264e-22
-12.6	3.56757	1.32045e-22
-12.6	3.59073	7.4202e-23
-12.6	3.6139	4.1571e-23
-12.6	3.63707	2.32192e-23
-12.6	3.66023	1.29297e-23
-12.6	3.6834	7.17816e-24
-12.6	3.70656	3.97305e-24
-12.6	3.72973	2.19241e-24
-12.6	3.7529	1.20617e-24
-12.6	3.77606	6.61584e-25
-12.6	3.79923	3.61787e-25
-12.6	3.82239	1.97247e-25
-12.6	3.84556	1.07217e-25
-12.6	3.86873	5.8104e-26
-12.6	3.89189	3.13937e-26
-12.6	3.91506	1.69111e-26
-12.6	3.93822	9.08226e-27
-12.6	3.96139	4.86304e-27
-12.6	3.98456	2.59605e-27
-12.6	4.00772	1.38169e-27
-12.6	4.03089	7.33154e-28
-12.6	4.05405	3.87854e-28
-12.6	4.07722	2.04563e-28
-12.6	4.10039	1.07565e-28
[truncated: 200,282+ more rows]

## Sheet: Fig. 2i
	n-Co/BP WT
k	R+ΔR
-12.55	0	0.00105
-12.55	0.0239	0.0022
-12.55	0.04781	0.00275
-12.55	0.07171	0.00275
-12.55	0.09562	0.00253
-12.55	0.11952	0.00259
-12.55	0.14343	0.00322
-12.55	0.16733	0.00416
-12.55	0.19123	0.00505
-12.55	0.21514	0.00565
-12.55	0.23904	0.00588
-12.55	0.26295	0.00575
-12.55	0.28685	0.00537
-12.55	0.31076	0.00492
-12.55	0.33466	0.00458
-12.55	0.35857	0.00446
-12.55	0.38247	0.00452
-12.55	0.40637	0.00465
-12.55	0.43028	0.00473
-12.55	0.45418	0.00472
-12.55	0.47809	0.00461
-12.55	0.50199	0.00442
-12.55	0.5259	0.00421
-12.55	0.5498	0.004
-12.55	0.57371	0.00381
-12.55	0.59761	0.00365
-12.55	0.62151	0.0035
-12.55	0.64542	0.00336
-12.55	0.66932	0.00324
-12.55	0.69323	0.00312
-12.55	0.71713	0.00301
-12.55	0.74104	0.0029
-12.55	0.76494	0.00281
-12.55	0.78885	0.00272
-12.55	0.81275	0.00264
-12.55	0.83665	0.00256
-12.55	0.86056	0.00247
-12.55	0.88446	0.00237
-12.55	0.90837	0.00226
-12.55	0.93227	0.00213
-12.55	0.95618	0.00199
-12.55	0.98008	0.00185
-12.55	1.00398	0.00169
-12.55	1.02789	0.00153
-12.55	1.05179	0.00136
-12.55	1.0757	0.0012
-12.55	1.0996	0.00105
-12.55	1.12351	0.000906746
-12.55	1.14741	0.000774107
-12.55	1.17132	0.000653855
-12.55	1.19522	0.000546609
-12.55	1.21912	0.000452418
-12.55	1.24303	0.000370879
-12.55	1.26693	0.000301243
-12.55	1.29084	0.000242527
-12.55	1.31474	0.000193608
-12.55	1.33865	0.000153313
-12.55	1.36255	0.000120472
-12.55	1.38645	9.39755e-05
-12.55	1.41036	7.27992e-05
-12.55	1.43426	5.60256e-05
-12.55	1.45817	4.28504e-05
-12.55	1.48207	3.25833e-05
-12.55	1.50598	2.46415e-05
-12.55	1.52988	1.8541e-05
-12.55	1.55379	1.38851e-05
-12.55	1.57769	1.03533e-05
-12.55	1.60159	7.68899e-06
-12.55	1.6255	5.68953e-06
-12.55	1.6494	4.19607e-06
-12.55	1.67331	3.08534e-06
-12.55	1.69721	2.26246e-06
-12.55	1.72112	1.65496e-06
-12.55	1.74502	1.20784e-06
-12.55	1.76892	8.79674e-07
-12.55	1.79283	6.39403e-07
-12.55	1.81673	4.63873e-07
-12.55	1.84064	3.35894e-07
-12.55	1.86454	2.42759e-07
-12.55	1.88845	1.75102e-07
-12.55	1.91235	1.2604e-07
-12.55	1.93626	9.05265e-08
-12.55	1.96016	6.48689e-08
-12.55	1.98406	4.63691e-08
-12.55	2.00797	3.3059e-08
-12.55	2.03187	2.35049e-08
-12.55	2.05578	1.66639e-08
-12.55	2.07968	1.17786e-08
-12.55	2.10359	8.29962e-09
-12.55	2.12749	5.8295e-09
-12.55	2.15139	4.0811e-09
-12.55	2.1753	2.84751e-09
-12.55	2.1992	1.98003e-09
-12.55	2.22311	1.37208e-09
-12.55	2.24701	9.47474e-10
-12.55	2.27092	6.51973e-10
-12.55	2.29482	4.4705e-10
-12.55	2.31873	3.05452e-10
-12.55	2.34263	2.07963e-10
-12.55	2.36653	1.41087e-10
-12.55	2.39044	9.53771e-11
-12.55	2.41434	6.42479e-11
-12.55	2.43825	4.31255e-11
-12.55	2.46215	2.88451e-11
-12.55	2.48606	1.92254e-11
-12.55	2.50996	1.27688e-11
-12.55	2.53387	8.45075e-12
-12.55	2.55777	5.57335e-12
-12.55	2.58167	3.66282e-12
-12.55	2.60558	2.39881e-12
-12.55	2.62948	1.56552e-12
-12.55	2.65339	1.01814e-12
-12.55	2.67729	6.59848e-13
-12.55	2.70119	4.26157e-13
-12.55	2.7251	2.74274e-13
-12.55	2.749	1.75911e-13
-12.55	2.77291	1.12433e-13
-12.55	2.79681	7.16121e-14
-12.55	2.82072	4.54543e-14
-12.55	2.84462	2.87514e-14
-12.55	2.86853	1.81234e-14
-12.55	2.89243	1.13845e-14
-12.55	2.91634	7.12668e-15
-12.55	2.94024	4.44587e-15
-12.55	2.96414	2.76391e-15
-12.55	2.98805	1.71234e-15
-12.55	3.01195	1.05719e-15
-12.55	3.03586	6.50454e-16
-12.55	3.05976	3.98821e-16
-12.55	3.08366	2.43691e-16
-12.55	3.10757	1.48388e-16
-12.55	3.13147	9.00451e-17
-12.55	3.15538	5.44529e-17
-12.55	3.17928	3.28157e-17
-12.55	3.20319	1.97081e-17
-12.55	3.22709	1.17953e-17
-12.55	3.251	7.03514e-18
-12.55	3.2749	4.18157e-18
-12.55	3.29881	2.47689e-18
-12.55	3.32271	1.4621e-18
-12.55	3.34661	8.60102e-19
-12.55	3.37052	5.04225e-19
-12.55	3.39442	2.94579e-19
-12.55	3.41833	1.71506e-19
-12.55	3.44223	9.95088e-20
-12.55	3.46614	5.75367e-20
-12.55	3.49004	3.31536e-20
-12.55	3.51394	1.90379e-20
-12.55	3.53785	1.08945e-20
-12.55	3.56175	6.21297e-21
-12.55	3.58566	3.53095e-21
-12.55	3.60956	1.99979e-21
-12.55	3.63347	1.1287e-21
-12.55	3.65737	6.34855e-22
-12.55	3.68127	3.55852e-22
-12.55	3.70518	1.98776e-22
-12.55	3.72908	1.10651e-22
-12.55	3.75299	6.13831e-23
-12.55	3.77689	3.39343e-23
-12.55	3.8008	1.86951e-23
-12.55	3.8247	1.02639e-23
-12.55	3.84861	5.61557e-24
-12.55	3.87251	3.06176e-24
-12.55	3.89641	1.66358e-24
-12.55	3.92032	9.00766e-25
-12.55	3.94422	4.86042e-25
-12.55	3.96813	2.61354e-25
-12.55	3.99203	1.40048e-25
-12.55	4.01594	7.47853e-26
-12.55	4.03984	3.97967e-26
-12.55	4.06374	2.11042e-26
-12.55	4.08765	1.11527e-26
-12.55	4.11155	5.87331e-27
-12.55	4.13546	3.08229e-27
-12.55	4.15936	1.61195e-27
-12.55	4.18327	8.40074e-28
-12.55	4.20717	4.36285e-28
-12.55	4.23108	2.25792e-28
-12.55	4.25498	1.16448e-28
-12.55	4.27888	5.98468e-29
-12.55	4.30279	3.06502e-29
-12.55	4.32669	1.56426e-29
-12.55	4.3506	7.95553e-30
-12.55	4.3745	4.0319e-30
-12.55	4.39841	2.03626e-30
-12.55	4.42231	1.02479e-30
-12.55	4.44621	5.1395e-31
-12.55	4.47012	2.56853e-31
-12.55	4.49402	1.27917e-31
-12.55	4.51793	6.34818e-32
-12.55	4.54183	3.13942e-32
-12.55	4.56574	1.54713e-32
-12.55	4.58964	7.59766e-33
-12.55	4.61355	3.71801e-33
-12.55	4.63745	1.81308e-33
-12.55	4.66136	8.81046e-34
-12.55	4.68526	4.26634e-34
-12.55	4.70916	2.05867e-34
-12.55	4.73307	9.899e-35
-12.55	4.75697	4.74318e-35
-12.55	4.78088	2.26476e-35
-12.55	4.80478	1.07757e-35
-12.55	4.82869	5.10906e-36
-12.55	4.85259	2.41384e-36
-12.55	4.87649	1.13644e-36
-12.55	4.9004	5.3316e-37
-12.55	4.9243	2.49251e-37
-12.55	4.94821	1.16115e-37
-12.55	4.97211	5.39023e-38
-12.55	4.99602	2.49343e-38
-12.55	5.01992	1.14936e-38
-12.55	5.04383	5.27935e-39
-12.55	5.06773	2.41644e-39
-12.55	5.09163	1.10214e-39
-12.55	5.11554	5.00919e-40
-12.55	5.13944	2.26864e-40
-12.55	5.16335	1.02383e-40
-12.55	5.18725	4.60425e-41
-12.55	5.21115	2.06327e-41
-12.55	5.23506	9.21336e-42
-12.55	5.25896	4.09965e-42
-12.55	5.28287	1.81777e-42
-12.55	5.30677	8.03153e-43
-12.55	5.33068	3.53608e-43
-12.55	5.35458	1.55135e-43
-12.55	5.37849	6.78206e-44
-12.55	5.40239	2.95446e-44
-12.55	5.42629	1.2825e-44
-12.55	5.4502	5.54754e-45
-12.55	5.4741	2.39115e-45
-12.55	5.49801	1.02701e-45
-12.55	5.52191	4.3955e-46
-12.55	5.54582	1.87458e-46
-12.55	5.56972	7.96637e-47
-12.55	5.59363	3.37349e-47
-12.55	5.61753	1.42351e-47
-12.55	5.64143	5.98553e-48
-12.55	5.66534	2.50788e-48
-12.55	5.68924	1.04706e-48
-12.55	5.71315	4.35611e-49
-12.55	5.73705	1.80587e-49
-12.55	5.76096	7.45991e-50
-12.55	5.78486	3.07073e-50
-12.55	5.80877	1.25954e-50
-12.55	5.83267	5.14801e-51
-12.55	5.85657	2.09666e-51
-12.55	5.88048	8.50896e-52
-12.55	5.90438	3.441e-52
-12.55	5.92829	1.3866e-52
-12.55	5.95219	5.56773e-53
-12.55	5.9761	2.22774e-53
-12.55	6	8.88195e-54
-12.5	0	0.00105
-12.5	0.0239	0.0022
-12.5	0.04781	0.00275
-12.5	0.07171	0.00275
-12.5	0.09562	0.00253
-12.5	0.11952	0.00259
-12.5	0.14343	0.00322
-12.5	0.16733	0.00417
-12.5	0.19123	0.00506
-12.5	0.21514	0.00566
-12.5	0.23904	0.00589
-12.5	0.26295	0.00576
-12.5	0.28685	0.00538
-12.5	0.31076	0.00493
-12.5	0.33466	0.00459
-12.5	0.35857	0.00447
-12.5	0.38247	0.00454
-12.5	0.40637	0.00467
-12.5	0.43028	0.00476
-12.5	0.45418	0.00475
-12.5	0.47809	0.00463
-12.5	0.50199	0.00445
-12.5	0.5259	0.00424
-12.5	0.5498	0.00403
-12.5	0.57371	0.00384
-12.5	0.59761	0.00368
-12.5	0.62151	0.00353
-12.5	0.64542	0.0034
-12.5	0.66932	0.00327
-12.5	0.69323	0.00315
-12.5	0.71713	0.00304
-12.5	0.74104	0.00294
-12.5	0.76494	0.00285
-12.5	0.78885	0.00276
-12.5	0.81275	0.00268
-12.5	0.83665	0.0026
-12.5	0.86056	0.00251
-12.5	0.88446	0.00242
-12.5	0.90837	0.00231
-12.5	0.93227	0.00218
-12.5	0.95618	0.00204
-12.5	0.98008	0.00189
-12.5	1.00398	0.00173
-12.5	1.02789	0.00157
-12.5	1.05179	0.0014
-12.5	1.0757	0.00124
-12.5	1.0996	0.00109
-12.5	1.12351	0.000939189
-12.5	1.14741	0.000803107
-12.5	1.17132	0.000679463
-12.5	1.19522	0.000568956
-12.5	1.21912	0.000471701
-12.5	1.24303	0.000387338
-12.5	1.26693	0.000315145
-12.5	1.29084	0.000254152
-12.5	1.31474	0.000203238
-12.5	1.33865	0.000161217
-12.5	1.36255	0.000126904
-12.5	1.38645	9.91667e-05
-12.5	1.41036	7.69562e-05
-12.5	1.43426	5.93298e-05
-12.5	1.45817	4.54585e-05
-12.5	1.48207	3.46284e-05
-12.5	1.50598	2.62353e-05
-12.5	1.52988	1.97759e-05
-12.5	1.55379	1.48368e-05
-12.5	1.57769	1.10831e-05
-12.5	1.60159	8.2461e-06
-12.5	1.6255	6.11303e-06
-12.5	1.6494	4.51679e-06
-12.5	1.67331	3.32739e-06
-12.5	1.69721	2.44458e-06
-12.5	1.72112	1.7916e-06
-12.5	1.74502	1.3101e-06
-12.5	1.76892	9.56031e-07
-12.5	1.79283	6.96297e-07
-12.5	1.81673	5.06179e-07
-12.5	1.84064	3.67291e-07
-12.5	1.86454	2.66014e-07
-12.5	1.88845	1.92292e-07
-12.5	1.91235	1.3872e-07
-12.5	1.93626	9.98586e-08
-12.5	1.96016	7.1721e-08
-12.5	1.98406	5.13875e-08
-12.5	2.00797	3.67245e-08
-12.5	2.03187	2.61746e-08
-12.5	2.05578	1.86025e-08
-12.5	2.07968	1.31819e-08
-12.5	2.10359	9.31209e-09
-12.5	2.12749	6.55754e-09
-12.5	2.15139	4.60279e-09
-12.5	2.1753	3.22002e-09
-12.5	2.1992	2.24505e-09
-12.5	2.22311	1.55994e-09
-12.5	2.24701	1.08015e-09
-12.5	2.27092	7.45323e-10
-12.5	2.29482	5.12487e-10
-12.5	2.31873	3.5115e-10
-12.5	2.34263	2.39757e-10
-12.5	2.36653	1.63124e-10
-12.5	2.39044	1.10594e-10
-12.5	2.41434	7.47168e-11
-12.5	2.43825	5.03008e-11
-12.5	2.46215	3.37447e-11
-12.5	2.48606	2.25587e-11
-12.5	2.50996	1.50281e-11
-12.5	2.53387	9.9765e-12
-12.5	2.55777	6.59993e-12
-12.5	2.58167	4.35101e-12
-12.5	2.60558	2.85848e-12
-12.5	2.62948	1.87143e-12
-12.5	2.65339	1.22099e-12
-12.5	2.67729	7.93865e-13
-12.5	2.70119	5.1438e-13
-12.5	2.7251	3.32142e-13
-12.5	2.749	2.13731e-13
-12.5	2.77291	1.37062e-13
-12.5	2.79681	8.75934e-14
-12.5	2.82072	5.5787e-14
-12.5	2.84462	3.54081e-14
-12.5	2.86853	2.23965e-14
-12.5	2.89243	1.41177e-14
-12.5	2.91634	8.86869e-15
-12.5	2.94024	5.55218e-15
-12.5	2.96414	3.464e-15
-12.5	2.98805	2.15378e-15
-12.5	3.01195	1.33456e-15
-12.5	3.03586	8.24106e-16
-12.5	3.05976	5.07154e-16
-12.5	3.08366	3.11035e-16
-12.5	3.10757	1.90103e-16
-12.5	3.13147	1.15793e-16
-12.5	3.15538	7.02891e-17
-12.5	3.17928	4.25212e-17
-12.5	3.20319	2.56352e-17
-12.5	3.22709	1.54022e-17
-12.5	3.251	9.22233e-18
-12.5	3.2749	5.50317e-18
-12.5	3.29881	3.27265e-18
-12.5	3.32271	1.93955e-18
-12.5	3.34661	1.14555e-18
-12.5	3.37052	6.74287e-19
-12.5	3.39442	3.95539e-19
-12.5	3.41833	2.31232e-19
-12.5	3.44223	1.34717e-19
-12.5	3.46614	7.82185e-20
-12.5	3.49004	4.52597e-20
-12.5	3.51394	2.60993e-20
-12.5	3.53785	1.49989e-20
-12.5	3.56175	8.59023e-21
-12.5	3.58566	4.90302e-21
-12.5	3.60956	2.78892e-21
-12.5	3.63347	1.58096e-21
-12.5	3.65737	8.93139e-22
-12.5	3.68127	5.0284e-22
-12.5	3.70518	2.82132e-22
-12.5	3.72908	1.57756e-22
-12.5	3.75299	8.79088e-23
-12.5	3.77689	4.88189e-23
-12.5	3.8008	2.70181e-23
-12.5	3.8247	1.49015e-23
-12.5	3.84861	8.19058e-24
-12.5	3.87251	4.4865e-24
-12.5	3.89641	2.44911e-24
-12.5	3.92032	1.33234e-24
-12.5	3.94422	7.22322e-25
-12.5	3.96813	3.90257e-25
-12.5	3.99203	2.10124e-25
-12.5	4.01594	1.12747e-25
-12.5	4.03984	6.02894e-26
-12.5	4.06374	3.21276e-26
-12.5	4.08765	1.70615e-26
-12.5	4.11155	9.02942e-27
-12.5	4.13546	4.76215e-27
-12.5	4.15936	2.50292e-27
-12.5	4.18327	1.31096e-27
-12.5	4.20717	6.84278e-28
-12.5	4.23108	3.55937e-28
-12.5	4.25498	1.84507e-28
-12.5	4.27888	9.53122e-29
-12.5	4.30279	4.90661e-29
-12.5	4.32669	2.51716e-29
-12.5	4.3506	1.28687e-29
-12.5	4.3745	6.55621e-30
-12.5	4.39841	3.32863e-30
-12.5	4.42231	1.68412e-30
-12.5	4.44621	8.49124e-31
-12.5	4.47012	4.26641e-31
-12.5	4.49402	2.13622e-31
-12.5	4.51793	1.06591e-31
-12.5	4.54183	5.30009e-32
-12.5	4.56574	2.62626e-32
-12.5	4.58964	1.29683e-32
-12.5	4.61355	6.38138e-33
-12.5	4.63745	3.12922e-33
-12.5	4.66136	1.52913e-33
-12.5	4.68526	7.44631e-34
-12.5	4.70916	3.61347e-34
-12.5	4.73307	1.7474e-34
-12.5	4.75697	8.42071e-35
-12.5	4.78088	4.0438e-35
-12.5	4.80478	1.93515e-35
-12.5	4.82869	9.22838e-36
-12.5	4.85259	4.38551e-36
-12.5	4.87649	2.07682e-36
-12.5	4.9004	9.80075e-37
-12.5	4.9243	4.60897e-37
-12.5	4.94821	2.15988e-37
-12.5	4.97211	1.00865e-37
-12.5	4.99602	4.69385e-38
-12.5	5.01992	2.17671e-38
-12.5	5.04383	1.0059e-38
-12.5	5.06773	4.6322e-39
-12.5	5.09163	2.12569e-39
-12.5	5.11554	9.72061e-40
-12.5	5.13944	4.42962e-40
-12.5	5.16335	2.0115e-40
-12.5	5.18725	9.10228e-41
-12.5	5.21115	4.1045e-41
-12.5	5.23506	1.84437e-41
-12.5	5.25896	8.25875e-42
-12.5	5.28287	3.68518e-42
-12.5	5.30677	1.63863e-42
-12.5	5.33068	7.2607e-43
-12.5	5.35458	3.20593e-43
-12.5	5.37849	1.41061e-43
-12.5	5.40239	6.18492e-44
-12.5	5.42629	2.70233e-44
-12.5	5.4502	1.17657e-44
-12.5	5.4741	5.10476e-45
-12.5	5.49801	2.20703e-45
-12.5	5.52191	9.50855e-46
-12.5	5.54582	4.08221e-46
-12.5	5.56972	1.74643e-46
-12.5	5.59363	7.44532e-47
-12.5	5.61753	3.16292e-47
-12.5	5.64143	1.33896e-47
-12.5	5.66534	5.64834e-48
-12.5	5.68924	2.37437e-48
-12.5	5.71315	9.94598e-49
-12.5	5.73705	4.15165e-49
-12.5	5.76096	1.7269e-49
-12.5	5.78486	7.15793e-50
-12.5	5.80877	2.95651e-50
-12.5	5.83267	1.21687e-50
-12.5	5.85657	4.99092e-51
-12.5	5.88048	2.03981e-51
-12.5	5.90438	8.30751e-52
-12.5	5.92829	3.3715e-52
-12.5	5.95219	1.36348e-52
-12.5	5.9761	5.4947e-53
-12.5	6	2.20654e-53
-12.45	0	0.00105
-12.45	0.0239	0.0022
-12.45	0.04781	0.00275
-12.45	0.07171	0.00275
-12.45	0.09562	0.00253
-12.45	0.11952	0.00259
-12.45	0.14343	0.00322
-12.45	0.16733	0.00417
-12.45	0.19123	0.00506
-12.45	0.21514	0.00567
-12.45	0.23904	0.0059
-12.45	0.26295	0.00577
-12.45	0.28685	0.00539
-12.45	0.31076	0.00494
-12.45	0.33466	0.0046
-12.45	0.35857	0.00448
-12.45	0.38247	0.00455
-12.45	0.40637	0.00469
-12.45	0.43028	0.00478
-12.45	0.45418	0.00477
-12.45	0.47809	0.00466
-12.45	0.50199	0.00448
-12.45	0.5259	0.00427
-12.45	0.5498	0.00406
-12.45	0.57371	0.00387
-12.45	0.59761	0.00371
-12.45	0.62151	0.00356
-12.45	0.64542	0.00343
-12.45	0.66932	0.00331
-12.45	0.69323	0.00319
-12.45	0.71713	0.00308
-12.45	0.74104	0.00298
-12.45	0.76494	0.00289
-12.45	0.78885	0.00281
-12.45	0.81275	0.00273
-12.45	0.83665	0.00265
-12.45	0.86056	0.00256
-12.45	0.88446	0.00247
-12.45	0.90837	0.00236
-12.45	0.93227	0.00223
-12.45	0.95618	0.00209
-12.45	0.98008	0.00194
-12.45	1.00398	0.00178
-12.45	1.02789	0.00162
-12.45	1.05179	0.00145
-12.45	1.0757	0.00128
-12.45	1.0996	0.00112
-12.45	1.12351	0.000972675
-12.45	1.14741	0.000833089
-12.45	1.17132	0.000705983
-12.45	1.19522	0.000592138
-12.45	1.21912	0.000491738
-12.45	1.24303	0.000404469
-12.45	1.26693	0.00032964
-12.45	1.29084	0.000266295
-12.45	1.31474	0.000213314
-12.45	1.33865	0.000169502
-12.45	1.36255	0.000133657
-12.45	1.38645	0.000104626
-12.45	1.41036	8.13358e-05
-12.45	1.43426	6.28171e-05
-12.45	1.45817	4.8216e-05
-12.45	1.48207	3.67946e-05
-12.45	1.50598	2.79264e-05
-12.45	1.52988	2.10885e-05
-12.45	1.55379	1.58503e-05
-12.45	1.57769	1.18617e-05
-12.45	1.60159	8.84151e-06
-12.45	1.6255	6.56647e-06
-12.45	1.6494	4.86081e-06
-12.45	1.67331	3.58751e-06
-12.45	1.69721	2.64065e-06
-12.45	1.72112	1.93898e-06
-12.45	1.74502	1.42061e-06
-12.45	1.76892	1.03871e-06
-12.45	1.79283	7.58021e-07
-12.45	1.81673	5.52168e-07
-12.45	1.84064	4.01491e-07
-12.45	1.86454	2.91398e-07
-12.45	1.88845	2.11095e-07
-12.45	1.91235	1.5262e-07
-12.45	1.93626	1.10112e-07
-12.45	1.96016	7.92665e-08
-12.45	1.98406	5.69265e-08
-12.45	2.00797	4.07799e-08
-12.45	2.03187	2.91354e-08
-12.45	2.05578	2.07578e-08
-12.45	2.07968	1.47459e-08
-12.45	2.10359	1.04434e-08
-12.45	2.12749	7.37314e-09
-12.45	2.15139	5.18876e-09
-12.45	2.1753	3.63952e-09
-12.45	2.1992	2.54431e-09
-12.45	2.22311	1.77264e-09
-12.45	2.24701	1.23078e-09
-12.45	2.27092	8.51601e-10
-12.45	2.29482	5.87193e-10
-12.45	2.31873	4.03469e-10
-12.45	2.34263	2.76261e-10
-12.45	2.36653	1.88499e-10
-12.45	2.39044	1.28167e-10
-12.45	2.41434	8.68412e-11
-12.45	2.43825	5.86353e-11
-12.45	2.46215	3.94529e-11
-12.45	2.48606	2.64537e-11
-12.45	2.50996	1.76762e-11
-12.45	2.53387	1.17702e-11
-12.45	2.55777	7.81054e-12
-12.45	2.58167	5.1651e-12
-12.45	2.60558	3.40394e-12
-12.45	2.62948	2.23558e-12
-12.45	2.65339	1.46322e-12
-12.45	2.67729	9.54423e-13
-12.45	2.70119	6.20419e-13
-12.45	2.7251	4.01924e-13
-12.45	2.749	2.59488e-13
-12.45	2.77291	1.66959e-13
-12.45	2.79681	1.07058e-13
-12.45	2.82072	6.84146e-14
-12.45	2.84462	4.3571e-14
-12.45	2.86853	2.76545e-14
-12.45	2.89243	1.74926e-14
-12.45	2.91634	1.10272e-14
-12.45	2.94024	6.92785e-15
-12.45	2.96414	4.33764e-15
-12.45	2.98805	2.70664e-15
-12.45	3.01195	1.68318e-15
-12.45	3.03586	1.04316e-15
-12.45	3.05976	6.44316e-16
-12.45	3.08366	3.96615e-16
-12.45	3.10757	2.43312e-16
-12.45	3.13147	1.48759e-16
-12.45	3.15538	9.06413e-17
-12.45	3.17928	5.5042e-17
-12.45	3.20319	3.33111e-17
-12.45	3.22709	2.00913e-17
-12.45	3.251	1.20768e-17
-12.45	3.2749	7.23478e-18
-12.45	3.29881	4.3194e-18
-12.45	3.32271	2.57008e-18
-12.45	3.34661	1.52405e-18
-12.45	3.37052	9.00692e-19
-12.45	3.39442	5.30494e-19
-12.45	3.41833	3.11395e-19
-12.45	3.44223	1.82167e-19
-12.45	3.46614	1.06208e-19
-12.45	3.49004	6.17117e-20
-12.45	3.51394	3.5736e-20
-12.45	3.53785	2.06239e-20
-12.45	3.56175	1.18621e-20
-12.45	3.58566	6.79956e-21
-12.45	3.60956	3.8844e-21
-12.45	3.63347	2.21153e-21
-12.45	3.65737	1.25484e-21
-12.45	3.68127	7.09588e-22
-12.45	3.70518	3.99898e-22
-12.45	3.72908	2.24604e-22
-12.45	3.75299	1.25721e-22
-12.45	3.77689	7.01329e-23
-12.45	3.8008	3.89904e-23
-12.45	3.8247	2.16031e-23
-12.45	3.84861	1.19288e-23
-12.45	3.87251	6.56442e-24
-12.45	3.89641	3.60012e-24
-12.45	3.92032	1.96769e-24
-12.45	3.94422	1.07181e-24
-12.45	3.96813	5.81826e-25
-12.45	3.99203	3.14767e-25
-12.45	4.01594	1.69707e-25
-12.45	4.03984	9.11862e-26
-12.45	4.06374	4.88285e-26
-12.45	4.08765	2.60575e-26
-12.45	4.11155	1.38582e-26
-12.45	4.13546	7.34502e-27
-12.45	4.15936	3.87966e-27
-12.45	4.18327	2.04223e-27
-12.45	4.20717	1.07135e-27
-12.45	4.23108	5.60099e-28
-12.45	4.25498	2.91817e-28
-12.45	4.27888	1.51518e-28
-12.45	4.30279	7.84024e-29
-12.45	4.32669	4.04298e-29
-12.45	4.3506	2.07769e-29
-12.45	4.3745	1.06407e-29
-12.45	4.39841	5.43078e-30
-12.45	4.42231	2.76224e-30
-12.45	4.44621	1.40012e-30
-12.45	4.47012	7.07255e-31
-12.45	4.49402	3.56032e-31
-12.45	4.51793	1.7861e-31
-12.45	4.54183	8.92949e-32
-12.45	4.56574	4.44886e-32
-12.45	4.58964	2.20888e-32
-12.45	4.61355	1.09295e-32
-12.45	4.63745	5.3892e-33
-12.45	4.66136	2.6482e-33
-12.45	4.68526	1.29681e-33
-12.45	4.70916	6.32853e-34
-12.45	4.73307	3.0777e-34
-12.45	4.75697	1.49159e-34
-12.45	4.78088	7.20393e-35
-12.45	4.80478	3.46727e-35
-12.45	4.82869	1.66304e-35
-12.45	4.85259	7.94901e-36
-12.45	4.87649	3.78634e-36
-12.45	4.9004	1.79731e-36
-12.45	4.9243	8.502e-37
-12.45	4.94821	4.00787e-37
-12.45	4.97211	1.88279e-37
-12.45	4.99602	8.81419e-38
-12.45	5.01992	4.11204e-38
-12.45	5.04383	1.91173e-38
-12.45	5.06773	8.85702e-39
-12.45	5.09163	4.08923e-39
-12.45	5.11554	1.88143e-39
-12.45	5.13944	8.62633e-40
-12.45	5.16335	3.94145e-40
-12.45	5.18725	1.79464e-40
-12.45	5.21115	8.1431e-41
-12.45	5.23506	3.68207e-41
-12.45	5.25896	1.65915e-41
-12.45	5.28287	7.45022e-42
-12.45	5.30677	3.33382e-42
-12.45	5.33068	1.48664e-42
-12.45	5.35458	6.60629e-43
-12.45	5.37849	2.92549e-43
-12.45	5.40239	1.29101e-43
-12.45	5.42629	5.67737e-44
-12.45	5.4502	2.48802e-44
-12.45	5.4741	1.08655e-44
-12.45	5.49801	4.72858e-45
-12.45	5.52191	2.05069e-45
-12.45	5.54582	8.86254e-46
-12.45	5.56972	3.81683e-46
-12.45	5.59363	1.63807e-46
-12.45	5.61753	7.0057e-47
-12.45	5.64143	2.98576e-47
-12.45	5.66534	1.26808e-47
-12.45	5.68924	5.36689e-48
-12.45	5.71315	2.26352e-48
-12.45	5.73705	9.51333e-49
-12.45	5.76096	3.98443e-49
-12.45	5.78486	1.66297e-49
-12.45	5.80877	6.91653e-50
-12.45	5.83267	2.86666e-50
-12.45	5.85657	1.18399e-50
-12.45	5.88048	4.87312e-51
-12.45	5.90438	1.99871e-51
-12.45	5.92829	8.16912e-52
-12.45	5.95219	3.32725e-52
-12.45	5.9761	1.35045e-52
-12.45	6	5.46206e-53
-12.4	0	0.00105
-12.4	0.0239	0.0022
-12.4	0.04781	0.00275
-12.4	0.07171	0.00275
-12.4	0.09562	0.00253
-12.4	0.11952	0.00259
-12.4	0.14343	0.00322
-12.4	0.16733	0.00417
-12.4	0.19123	0.00507
-12.4	0.21514	0.00568
-12.4	0.23904	0.00591
-12.4	0.26295	0.00578
-12.4	0.28685	0.0054
-12.4	0.31076	0.00495
-12.4	0.33466	0.00461
-12.4	0.35857	0.00449
-12.4	0.38247	0.00457
-12.4	0.40637	0.00471
-12.4	0.43028	0.0048
-12.4	0.45418	0.00479
-12.4	0.47809	0.00469
-12.4	0.50199	0.00451
-12.4	0.5259	0.0043
-12.4	0.5498	0.00409
-12.4	0.57371	0.0039
-12.4	0.59761	0.00374
-12.4	0.62151	0.0036
-12.4	0.64542	0.00347
-12.4	0.66932	0.00334
-12.4	0.69323	0.00323
-12.4	0.71713	0.00312
-12.4	0.74104	0.00302
-12.4	0.76494	0.00293
-12.4	0.78885	0.00285
-12.4	0.81275	0.00277
-12.4	0.83665	0.00269
-12.4	0.86056	0.00261
-12.4	0.88446	0.00252
-12.4	0.90837	0.00241
-12.4	0.93227	0.00228
-12.4	0.95618	0.00214
-12.4	0.98008	0.00199
-12.4	1.00398	0.00183
-12.4	1.02789	0.00166
-12.4	1.05179	0.00149
-12.4	1.0757	0.00132
-12.4	1.0996	0.00116
-12.4	1.12351	0.00101
-12.4	1.14741	0.000864083
-12.4	1.17132	0.000733442
-12.4	1.19522	0.000616183
-12.4	1.21912	0.000512555
-12.4	1.24303	0.000422297
-12.4	1.26693	0.00034475
-12.4	1.29084	0.000278974
-12.4	1.31474	0.000223853
-12.4	1.33865	0.000178182
-12.4	1.36255	0.000140746
-12.4	1.38645	0.000110367
-12.4	1.41036	8.59491e-05
-12.4	1.43426	6.64969e-05
-12.4	1.45817	5.11309e-05
-12.4	1.48207	3.90884e-05
-12.4	1.50598	2.97204e-05
-12.4	1.52988	2.24835e-05
-12.4	1.55379	1.69293e-05
-12.4	1.57769	1.2692e-05
-12.4	1.60159	9.47769e-06
-12.4	1.6255	7.05185e-06
-12.4	1.6494	5.22973e-06
-12.4	1.67331	3.86695e-06
-12.4	1.69721	2.85168e-06
-12.4	1.72112	2.09791e-06
-12.4	1.74502	1.54001e-06
-12.4	1.76892	1.1282e-06
-12.4	1.79283	8.24963e-07
-12.4	1.81673	6.02145e-07
-12.4	1.84064	4.38731e-07
-12.4	1.86454	3.19096e-07
-12.4	1.88845	2.31656e-07
-12.4	1.91235	1.67852e-07
-12.4	1.93626	1.21373e-07
-12.4	1.96016	8.75724e-08
-12.4	1.98406	6.30379e-08
-12.4	2.00797	4.52649e-08
-12.4	2.03187	3.24178e-08
-12.4	2.05578	2.3153e-08
-12.4	2.07968	1.64884e-08
-12.4	2.10359	1.1707e-08
-12.4	2.12749	8.28643e-09
-12.4	2.15139	5.84661e-09
-12.4	2.1753	4.11174e-09
-12.4	2.1992	2.88207e-09
-12.4	2.22311	2.01335e-09
-12.4	2.24701	1.40171e-09
-12.4	2.27092	9.72533e-10
-12.4	2.29482	6.72438e-10
-12.4	2.31873	4.63335e-10
-12.4	2.34263	3.18148e-10
-12.4	2.36653	2.17699e-10
-12.4	2.39044	1.48448e-10
-12.4	2.41434	1.00875e-10
-12.4	2.43825	6.83105e-11
-12.4	2.46215	4.60988e-11
-12.4	2.48606	3.10023e-11
-12.4	2.50996	2.07779e-11
-12.4	2.53387	1.38776e-11
-12.4	2.55777	9.23722e-12
-12.4	2.58167	6.12746e-12
-12.4	2.60558	4.05076e-12
-12.4	2.62948	2.66877e-12
-12.4	2.65339	1.7523e-12
-12.4	2.67729	1.14664e-12
-12.4	2.70119	7.47777e-13
-12.4	2.7251	4.86008e-13
-12.4	2.749	3.14806e-13
-12.4	2.77291	2.03223e-13
-12.4	2.79681	1.30747e-13
-12.4	2.82072	8.38343e-14
-12.4	2.84462	5.35728e-14
-12.4	2.86853	3.41192e-14
-12.4	2.89243	2.16564e-14
-12.4	2.91634	1.36996e-14
-12.4	2.94024	8.63697e-15
-12.4	2.96414	5.42688e-15
-12.4	2.98805	3.39839e-15
-12.4	3.01195	2.12096e-15
-12.4	3.03586	1.31925e-15
-12.4	3.05976	8.17815e-16
-12.4	3.08366	5.05267e-16
-12.4	3.10757	3.11116e-16
-12.4	3.13147	1.90924e-16
-12.4	3.15538	1.16771e-16
-12.4	3.17928	7.11783e-17
-12.4	3.20319	4.32412e-17
-12.4	3.22709	2.61809e-17
-12.4	3.251	1.57983e-17
-12.4	3.2749	9.50113e-18
-12.4	3.29881	5.69479e-18
-12.4	3.32271	3.40188e-18
-12.4	3.34661	2.02534e-18
-12.4	3.37052	1.20176e-18
-12.4	3.39442	7.10683e-19
-12.4	3.41833	4.18864e-19
-12.4	3.44223	2.46042e-19
-12.4	3.46614	1.4404e-19
-12.4	3.49004	8.40425e-20
-12.4	3.51394	4.88711e-20
-12.4	3.53785	2.83233e-20
-12.4	3.56175	1.63597e-20
-12.4	3.58566	9.41768e-21
-12.4	3.60956	5.4032e-21
-12.4	3.63347	3.08956e-21
-12.4	3.65737	1.76067e-21
-12.4	3.68127	9.99996e-22
-12.4	3.70518	5.6605e-22
-12.4	3.72908	3.19335e-22
-12.4	3.75299	1.79546e-22
-12.4	3.77689	1.0061e-22
-12.4	3.8008	5.61873e-23
-12.4	3.8247	3.12731e-23
-12.4	3.84861	1.73475e-23
-12.4	3.87251	9.59041e-24
-12.4	3.89641	5.28408e-24
-12.4	3.92032	2.90158e-24
-12.4	3.94422	1.58792e-24
-12.4	3.96813	8.66076e-25
-12.4	3.99203	4.70774e-25
-12.4	4.01594	2.55034e-25
-12.4	4.03984	1.37693e-25
-12.4	4.06374	7.40893e-26
-12.4	4.08765	3.97306e-26
-12.4	4.11155	2.12335e-26
-12.4	4.13546	1.13095e-26
-12.4	4.15936	6.00334e-27
-12.4	4.18327	3.17589e-27
-12.4	4.20717	1.67441e-27
-12.4	4.23108	8.79797e-28
-12.4	4.25498	4.60708e-28
-12.4	4.27888	2.40431e-28
-12.4	4.30279	1.25048e-28
-12.4	4.32669	6.48162e-29
-12.4	4.3506	3.3482e-29
-12.4	4.3745	1.72368e-29
-12.4	4.39841	8.84347e-30
-12.4	4.42231	4.52175e-30
-12.4	4.44621	2.30414e-30
-12.4	4.47012	1.17011e-30
-12.4	4.49402	5.9219e-31
-12.4	4.51793	2.98684e-31
-12.4	4.54183	1.50134e-31
-12.4	4.56574	7.5207e-32
-12.4	4.58964	3.75451e-32
-12.4	4.61355	1.86794e-32
-12.4	4.63745	9.26155e-33
-12.4	4.66136	4.57634e-33
-12.4	4.68526	2.25353e-33
-12.4	4.70916	1.10592e-33
-12.4	4.73307	5.40868e-34
-12.4	4.75697	2.63616e-34
-12.4	4.78088	1.28045e-34
-12.4	4.80478	6.19813e-35
-12.4	4.82869	2.98999e-35
-12.4	4.85259	1.43743e-35
-12.4	4.87649	6.88674e-36
-12.4	4.9004	3.28812e-36
-12.4	4.9243	1.56455e-36
-12.4	4.94821	7.41888e-37
-12.4	4.97211	3.50586e-37
-12.4	4.99602	1.65104e-37
-12.4	5.01992	7.74862e-38
-12.4	5.04383	3.62408e-38
-12.4	5.06773	1.68919e-38
-12.4	5.09163	7.84624e-39
-12.4	5.11554	3.63204e-39
-12.4	5.13944	1.6755e-39
-12.4	5.16335	7.70265e-40
-12.4	5.18725	3.52891e-40
-12.4	5.21115	1.61118e-40
-12.4	5.23506	7.3308e-41
-12.4	5.25896	3.324e-41
-12.4	5.28287	1.50201e-41
-12.4	5.30677	6.76375e-42
-12.4	5.33068	3.03531e-42
-12.4	5.35458	1.35744e-42
-12.4	5.37849	6.04979e-43
-12.4	5.40239	2.68696e-43
-12.4	5.42629	1.18927e-43
-12.4	5.4502	5.24569e-44
-12.4	5.4741	2.30582e-44
-12.4	5.49801	1.01006e-44
-12.4	5.52191	4.40929e-45
-12.4	5.54582	1.91818e-45
-12.4	5.56972	8.31592e-46
-12.4	5.59363	3.59278e-46
-12.4	5.61753	1.54685e-46
-12.4	5.64143	6.63692e-47
-12.4	5.66534	2.83781e-47
-12.4	5.68924	1.2092e-47
-12.4	5.71315	5.13464e-48
-12.4	5.73705	2.1728e-48
-12.4	5.76096	9.16281e-49
-12.4	5.78486	3.85065e-49
-12.4	5.80877	1.61264e-49
-12.4	5.83267	6.73035e-50
-12.4	5.85657	2.79921e-50
-12.4	5.88048	1.16019e-50
-12.4	5.90438	4.79203e-51
-12.4	5.92829	1.97245e-51
-12.4	5.95219	8.09077e-52
-12.4	5.9761	3.30727e-52
-12.4	6	1.34724e-52
-12.35	0	0.00105
-12.35	0.0239	0.0022
-12.35	0.04781	0.00275
-12.35	0.07171	0.00275
-12.35	0.09562	0.00253
-12.35	0.11952	0.00259
-12.35	0.14343	0.00323
-12.35	0.16733	0.00418
-12.35	0.19123	0.00507
-12.35	0.21514	0.00568
-12.35	0.23904	0.00592
-12.35	0.26295	0.00579
-12.35	0.28685	0.00542
-12.35	0.31076	0.00496
-12.35	0.33466	0.00462
-12.35	0.35857	0.00451
-12.35	0.38247	0.00458
-12.35	0.40637	0.00472
-12.35	0.43028	0.00482
-12.35	0.45418	0.00482
-12.35	0.47809	0.00471
-12.35	0.50199	0.00454
-12.35	0.5259	0.00433
-12.35	0.5498	0.00412
-12.35	0.57371	0.00393
-12.35	0.59761	0.00377
-12.35	0.62151	0.00363
-12.35	0.64542	0.0035
-12.35	0.66932	0.00338
-12.35	0.69323	0.00326
-12.35	0.71713	0.00316
-12.35	0.74104	0.00306
-12.35	0.76494	0.00297
-12.35	0.78885	0.00289
-12.35	0.81275	0.00282
-12.35	0.83665	0.00274
-12.35	0.86056	0.00266
-12.35	0.88446	0.00257
-12.35	0.90837	0.00246
-12.35	0.93227	0.00234
-12.35	0.95618	0.0022
-12.35	0.98008	0.00204
-12.35	1.00398	0.00188
-12.35	1.02789	0.00171
-12.35	1.05179	0.00154
-12.35	1.0757	0.00137
-12.35	1.0996	0.0012
-12.35	1.12351	0.00104
-12.35	1.14741	0.000896118
-12.35	1.17132	0.000761872
-12.35	1.19522	0.000641117
-12.35	1.21912	0.000534179
-12.35	1.24303	0.000440847
-12.35	1.26693	0.000360499
-12.35	1.29084	0.000292212
-12.35	1.31474	0.000234875
-12.35	1.33865	0.000187277
-12.35	1.36255	0.000148185
-12.35	1.38645	0.000116403
-12.35	1.41036	9.08075e-05
-12.35	1.43426	7.03792e-05
-12.35	1.45817	5.42115e-05
-12.35	1.48207	4.15169e-05
-12.35	1.50598	3.16231e-05
-12.35	1.52988	2.39657e-05
-12.35	1.55379	1.80777e-05
-12.35	1.57769	1.35775e-05
-12.35	1.60159	1.01573e-05
-12.35	1.6255	7.57127e-06
-12.35	1.6494	5.62524e-06
-12.35	1.67331	4.16709e-06
-12.35	1.69721	3.07875e-06
-12.35	1.72112	2.26923e-06
-12.35	1.74502	1.66896e-06
-12.35	1.76892	1.22504e-06
-12.35	1.79283	8.97542e-07
-12.35	1.81673	6.56436e-07
-12.35	1.84064	4.79269e-07
-12.35	1.86454	3.49308e-07
-12.35	1.88845	2.54131e-07
-12.35	1.91235	1.84539e-07
-12.35	1.93626	1.33736e-07
-12.35	1.96016	9.67116e-08
-12.35	1.98406	6.9778e-08
-12.35	2.00797	5.0223e-08
-12.35	2.03187	3.60551e-08
-12.35	2.05578	2.58137e-08
-12.35	2.07968	1.84288e-08
-12.35	2.10359	1.31177e-08
-12.35	2.12749	9.30862e-09
-12.35	2.15139	6.58482e-09
-12.35	2.1753	4.64301e-09
-12.35	2.1992	3.26308e-09
-12.35	2.22311	2.28563e-09
-12.35	2.24701	1.59557e-09
-12.35	2.27092	1.11007e-09
-12.35	2.29482	7.69653e-10
-12.35	2.31873	5.31799e-10
-12.35	2.34263	3.66187e-10
-12.35	2.36653	2.51282e-10
-12.35	2.39044	1.71839e-10
-12.35	2.41434	1.17108e-10
-12.35	2.43825	7.95353e-11
-12.35	2.46215	5.3832e-11
-12.35	2.48606	3.63106e-11
-12.35	2.50996	2.44086e-11
-12.35	2.53387	1.6352e-11
-12.35	2.55777	1.09174e-11
-12.35	2.58167	7.26433e-12
-12.35	2.60558	4.81725e-12
-12.35	2.62948	3.18371e-12
-12.35	2.65339	2.09702e-12
-12.35	2.67729	1.37659e-12
-12.35	2.70119	9.00627e-13
-12.35	2.7251	5.87252e-13
-12.35	2.749	3.81631e-13
-12.35	2.77291	2.47175e-13
-12.35	2.79681	1.59554e-13
-12.35	2.82072	1.02649e-13
-12.35	2.84462	6.58177e-14
-12.35	2.86853	4.20608e-14
-12.35	2.89243	2.6789e-14
-12.35	2.91634	1.70052e-14
-12.35	2.94024	1.07585e-14
-12.35	2.96414	6.78374e-15
-12.35	2.98805	4.26317e-15
-12.35	3.01195	2.6702e-15
-12.35	3.03586	1.66687e-15
-12.35	3.05976	1.03707e-15
-12.35	3.08366	6.43076e-16
-12.35	3.10757	3.97434e-16
-12.35	3.13147	2.44803e-16
-12.35	3.15538	1.50285e-16
-12.35	3.17928	9.1953e-17
-12.35	3.20319	5.60745e-17
-12.35	3.22709	3.40812e-17
-12.35	3.251	2.06449e-17
-12.35	3.2749	1.24642e-17
-12.35	3.29881	7.50004e-18
-12.35	3.32271	4.49795e-18
-12.35	3.34661	2.68854e-18
-12.35	3.37052	1.60166e-18
-12.35	3.39442	9.50987e-19
-12.35	3.41833	5.62769e-19
-12.35	3.44223	3.31923e-19
-12.35	3.46614	1.95117e-19
-12.35	3.49004	1.14315e-19
-12.35	3.51394	6.67522e-20
-12.35	3.53785	3.88488e-20
-12.35	3.56175	2.25341e-20
-12.35	3.58566	1.30273e-20
-12.35	3.60956	7.50613e-21
-12.35	3.63347	4.31052e-21
-12.35	3.65737	2.46714e-21
-12.35	3.68127	1.40736e-21
-12.35	3.70518	8.00142e-22
-12.35	3.72908	4.53396e-22
-12.35	3.75299	2.56056e-22
-12.35	3.77689	1.44126e-22
-12.35	3.8008	8.08527e-23
-12.35	3.8247	4.52058e-23
-12.35	3.84861	2.51907e-23
-12.35	3.87251	1.39904e-23
-12.35	3.89641	7.74404e-24
-12.35	3.92032	4.27216e-24
-12.35	3.94422	2.34894e-24
-12.35	3.96813	1.28718e-24
-12.35	3.99203	7.02989e-25
-12.35	4.01594	3.82648e-25
-12.35	4.03984	2.07583e-25
-12.35	4.06374	1.12234e-25
-12.35	4.08765	6.04779e-26
-12.35	4.11155	3.24794e-26
-12.35	4.13546	1.73843e-26
-12.35	4.15936	9.27353e-27
-12.35	4.18327	4.93026e-27
-12.35	4.20717	2.61234e-27
-12.35	4.23108	1.37952e-27
-12.35	4.25498	7.26037e-28
-12.35	4.27888	3.80824e-28
-12.35	4.30279	1.99078e-28
-12.35	4.32669	1.03719e-28
-12.35	4.3506	5.38545e-29
-12.35	4.3745	2.78688e-29
-12.35	4.39841	1.4373e-29
-12.35	4.42231	7.38764e-30
-12.35	4.44621	3.78438e-30
-12.35	4.47012	1.93202e-30
-12.35	4.49402	9.83013e-31
-12.35	4.51793	4.98465e-31
-12.35	4.54183	2.51905e-31
-12.35	4.56574	1.26872e-31
-12.35	4.58964	6.36829e-32
-12.35	4.61355	3.1857e-32
-12.35	4.63745	1.58823e-32
-12.35	4.66136	7.89124e-33
-12.35	4.68526	3.90753e-33
-12.35	4.70916	1.92834e-33
-12.35	4.73307	9.48391e-34
-12.35	4.75697	4.64852e-34
-12.35	4.78088	2.27072e-34
-12.35	4.80478	1.10544e-34
-12.35	4.82869	5.36326e-35
-12.35	4.85259	2.59325e-35
-12.35	4.87649	1.24962e-35
-12.35	4.9004	6.00115e-36
-12.35	4.9243	2.87217e-36
-12.35	4.94821	1.36995e-36
-12.35	4.97211	6.51205e-37
-12.35	4.99602	3.08497e-37
-12.35	5.01992	1.45647e-37
-12.35	5.04383	6.85283e-38
-12.35	5.06773	3.21334e-38
-12.35	5.09163	1.50162e-38
-12.35	5.11554	6.99328e-39
-12.35	5.13944	3.24577e-39
-12.35	5.16335	1.50131e-39
-12.35	5.18725	6.92054e-40
-12.35	5.21115	3.17925e-40
-12.35	5.23506	1.45554e-40
-12.35	5.25896	6.6411e-41
-12.35	5.28287	3.01974e-41
-12.35	5.30677	1.3684e-41
-12.35	5.33068	6.17978e-42
-12.35	5.35458	2.78128e-42
-12.35	5.37849	1.24747e-42
-12.35	5.40239	5.57609e-43
-12.35	5.42629	2.48395e-43
-12.35	5.4502	1.10273e-43
-12.35	5.4741	4.87871e-44
-12.35	5.49801	2.15107e-44
-12.35	5.52191	9.45186e-45
-12.35	5.54582	4.13896e-45
-12.35	5.56972	1.80625e-45
-12.35	5.59363	7.8555e-46
-12.35	5.61753	3.40472e-46
-12.35	5.64143	1.47062e-46
-12.35	5.66534	6.3304e-47
-12.35	5.68924	2.71564e-47
-12.35	5.71315	1.16098e-47
-12.35	5.73705	4.94634e-48
-12.35	5.76096	2.10017e-48
-12.35	5.78486	8.88661e-49
-12.35	5.80877	3.74737e-49
-12.35	5.83267	1.5748e-49
-12.35	5.85657	6.59532e-50
-12.35	5.88048	2.75267e-50
-12.35	5.90438	1.14494e-50
-12.35	5.92829	4.74589e-51
-12.35	5.95219	1.96048e-51
-12.35	5.9761	8.07076e-52
-12.35	6	3.31112e-52
-12.3	0	0.00105
-12.3	0.0239	0.0022
-12.3	0.04781	0.00275
-12.3	0.07171	0.00275
-12.3	0.09562	0.00253
-12.3	0.11952	0.00259
-12.3	0.14343	0.00323
-12.3	0.16733	0.00418
-12.3	0.19123	0.00508
-12.3	0.21514	0.00569
-12.3	0.23904	0.00593
-12.3	0.26295	0.0058
-12.3	0.28685	0.00543
-12.3	0.31076	0.00498
-12.3	0.33466	0.00464
-12.3	0.35857	0.00452
-12.3	0.38247	0.0046
-12.3	0.40637	0.00474
-12.3	0.43028	0.00484
-12.3	0.45418	0.00484
-12.3	0.47809	0.00474
-12.3	0.50199	0.00456
-12.3	0.5259	0.00436
-12.3	0.5498	0.00415
-12.3	0.57371	0.00396
-12.3	0.59761	0.0038
-12.3	0.62151	0.00366
-12.3	0.64542	0.00353
-12.3	0.66932	0.00341
-12.3	0.69323	0.0033
-12.3	0.71713	0.0032
-12.3	0.74104	0.0031
-12.3	0.76494	0.00301
-12.3	0.78885	0.00294
-12.3	0.81275	0.00286
-12.3	0.83665	0.00279
-12.3	0.86056	0.00271
-12.3	0.88446	0.00262
-12.3	0.90837	0.00251
-12.3	0.93227	0.00239
-12.3	0.95618	0.00225
-12.3	0.98008	0.0021
-12.3	1.00398	0.00193
-12.3	1.02789	0.00176
-12.3	1.05179	0.00158
-12.3	1.0757	0.00141
-12.3	1.0996	0.00124
-12.3	1.12351	0.00108
-12.3	1.14741	0.000929226
-12.3	1.17132	0.000791301
-12.3	1.19522	0.000666972
-12.3	1.21912	0.000556638
-12.3	1.24303	0.000460146
-12.3	1.26693	0.000376911
-12.3	1.29084	0.000306032
-12.3	1.31474	0.000246401
-12.3	1.33865	0.000196803
-12.3	1.36255	0.000155991
-12.3	1.38645	0.000122746
-12.3	1.41036	9.59231e-05
-12.3	1.43426	7.44741e-05
-12.3	1.45817	5.74666e-05
-12.3	1.48207	4.40875e-05
-12.3	1.50598	3.36407e-05
-12.3	1.52988	2.55402e-05
-12.3	1.55379	1.92998e-05
-12.3	1.57769	1.45214e-05
-12.3	1.60159	1.0883e-05
-12.3	1.6255	8.12699e-06
-12.3	1.6494	6.04915e-06
-12.3	1.67331	4.48937e-06
-12.3	1.69721	3.32302e-06
-12.3	1.72112	2.45387e-06
-12.3	1.74502	1.80819e-06
-12.3	1.76892	1.3298e-06
-12.3	1.79283	9.76207e-07
-12.3	1.81673	7.15397e-07
-12.3	1.84064	5.23381e-07
-12.3	1.86454	3.82252e-07
-12.3	1.88845	2.78689e-07
-12.3	1.91235	2.02811e-07
-12.3	1.93626	1.47303e-07
-12.3	1.96016	1.06764e-07
-12.3	1.98406	7.72084e-08
-12.3	2.00797	5.57016e-08
-12.3	2.03187	4.00839e-08
-12.3	2.05578	2.87679e-08
-12.3	2.07968	2.05886e-08
-12.3	2.10359	1.46918e-08
-12.3	2.12749	1.04522e-08
-12.3	2.15139	7.41279e-09
-12.3	2.1753	5.24045e-09
-12.3	2.1992	3.69267e-09
-12.3	2.22311	2.59344e-09
-12.3	2.24701	1.81533e-09
-12.3	2.27092	1.2664e-09
-12.3	2.29482	8.8046e-10
-12.3	2.31873	6.10052e-10
-12.3	2.34263	4.2125e-10
-12.3	2.36653	2.89885e-10
-12.3	2.39044	1.98805e-10
-12.3	2.41434	1.35876e-10
-12.3	2.43825	9.25499e-11
-12.3	2.46215	6.28246e-11
-12.3	2.48606	4.25018e-11
-12.3	2.50996	2.86558e-11
-12.3	2.53387	1.92552e-11
-12.3	2.55777	1.28949e-11
-12.3	2.58167	8.60644e-12
-12.3	2.60558	5.72493e-12
-12.3	2.62948	3.79541e-12
-12.3	2.65339	2.5078e-12
-12.3	2.67729	1.65148e-12
-12.3	2.70119	1.08394e-12
-12.3	2.7251	7.09064e-13
-12.3	2.749	4.62294e-13
-12.3	2.77291	3.00404e-13
-12.3	2.79681	1.94556e-13
-12.3	2.82072	1.25586e-13
-12.3	2.84462	8.07966e-14
-12.3	2.86853	5.18086e-14
-12.3	2.89243	3.31106e-14
-12.3	2.91634	2.10906e-14
-12.3	2.94024	1.33897e-14
-12.3	2.96414	8.47247e-15
-12.3	2.98805	5.34328e-15
-12.3	3.01195	3.35865e-15
-12.3	3.03586	2.10418e-15
-12.3	3.05976	1.31389e-15
-12.3	3.08366	8.17702e-16
-12.3	3.10757	5.07215e-16
-12.3	3.13147	3.13581e-16
-12.3	3.15538	1.93227e-16
-12.3	3.17928	1.18672e-16
-12.3	3.20319	7.26425e-17
-12.3	3.22709	4.43195e-17
-12.3	3.251	2.69501e-17
-12.3	3.2749	1.63339e-17
-12.3	3.29881	9.8669e-18
-12.3	3.32271	5.94067e-18
-12.3	3.34661	3.56494e-18
-12.3	3.37052	2.13222e-18
-12.3	3.39442	1.27109e-18
-12.3	3.41833	7.55238e-19
-12.3	3.44223	4.47254e-19
-12.3	3.46614	2.63991e-19
-12.3	3.49004	1.55305e-19
-12.3	3.51394	9.1064e-20
-12.3	3.53785	5.32195e-20
-12.3	3.56175	3.09997e-20
-12.3	3.58566	1.79973e-20
-12.3	3.60956	1.0414e-20
-12.3	3.63347	6.00612e-21
-12.3	3.65737	3.45247e-21
-12.3	3.68127	1.97801e-21
-12.3	3.70518	1.1295e-21
-12.3	3.72908	6.42847e-22
-12.3	3.75299	3.6466e-22
-12.3	3.77689	2.06171e-22
-12.3	3.8008	1.16179e-22
-12.3	3.8247	6.52509e-23
-12.3	3.84861	3.65261e-23
-12.3	3.87251	2.03788e-23
-12.3	3.89641	1.13321e-23
-12.3	3.92032	6.28056e-24
-12.3	3.94422	3.4693e-24
-12.3	3.96813	1.91004e-24
-12.3	3.99203	1.04808e-24
-12.3	4.01594	5.73197e-25
-12.3	4.03984	3.12439e-25
-12.3	4.06374	1.69738e-25
-12.3	4.08765	9.19064e-26
-12.3	4.11155	4.95979e-26
-12.3	4.13546	2.66767e-26
-12.3	4.15936	1.43005e-26
-12.3	4.18327	7.64042e-27
-12.3	4.20717	4.06849e-27
-12.3	4.23108	2.15922e-27
-12.3	4.25498	1.14211e-27
-12.3	4.27888	6.02098e-28
-12.3	4.30279	3.16353e-28
-12.3	4.32669	1.65661e-28
-12.3	4.3506	8.646e-29
-12.3	4.3745	4.49732e-29
-12.3	4.39841	2.3315e-29
-12.3	4.42231	1.20465e-29
-12.3	4.44621	6.20336e-30
-12.3	4.47012	3.18372e-30
-12.3	4.49402	1.62849e-30
-12.3	4.51793	8.30185e-31
-12.3	4.54183	4.21798e-31
-12.3	4.56574	2.13587e-31
-12.3	4.58964	1.07791e-31
-12.3	4.61355	5.42161e-32
-12.3	4.63745	2.71777e-32
-12.3	4.66136	1.35779e-32
-12.3	4.68526	6.76069e-33
-12.3	4.70916	3.35494e-33
-12.3	4.73307	1.65926e-33
-12.3	4.75697	8.17861e-34
-12.3	4.78088	4.01771e-34
-12.3	4.80478	1.96704e-34
-12.3	4.82869	9.59799e-35
-12.3	4.85259	4.66747e-35
-12.3	4.87649	2.26212e-35
-12.3	4.9004	1.09265e-35
-12.3	4.9243	5.25994e-36
-12.3	4.94821	2.52354e-36
-12.3	4.97211	1.20663e-36
-12.3	4.99602	5.74997e-37
-12.3	5.01992	2.73079e-37
-12.3	5.04383	1.29253e-37
-12.3	5.06773	6.09712e-38
-12.3	5.09163	2.8664e-38
-12.3	5.11554	1.34301e-38
-12.3	5.13944	6.27119e-39
-12.3	5.16335	2.91843e-39
-12.3	5.18725	1.35355e-39
-12.3	5.21115	6.25649e-40
-12.3	5.23506	2.88213e-40
-12.3	5.25896	1.32319e-40
-12.3	5.28287	6.05424e-41
-12.3	5.30677	2.76072e-41
-12.3	5.33068	1.25462e-41
-12.3	5.35458	5.68235e-42
-12.3	5.37849	2.5649e-42
-12.3	5.40239	1.15382e-42
-12.3	5.42629	5.17284e-43
-12.3	5.4502	2.31125e-43
-12.3	5.4741	1.02917e-43
-12.3	5.49801	4.56726e-44
-12.3	5.52191	2.01998e-44
-12.3	5.54582	8.90352e-45
-12.3	5.56972	3.91112e-45
-12.3	5.59363	1.71224e-45
-12.3	5.61753	7.4705e-46
-12.3	5.64143	3.24832e-46
-12.3	5.66534	1.40764e-46
-12.3	5.68924	6.0792e-47
-12.3	5.71315	2.61652e-47
-12.3	5.73705	1.12234e-47
-12.3	5.76096	4.79785e-48
-12.3	5.78486	2.04405e-48
-12.3	5.80877	8.67874e-49
-12.3	5.83267	3.67235e-49
-12.3	5.85657	1.54865e-49
-12.3	5.88048	6.50854e-50
-12.3	5.90438	2.72606e-50
-12.3	5.92829	1.13791e-50
-12.3	5.95219	4.7337e-51
-12.3	5.9761	1.96252e-51
-12.3	6	8.10865e-52
-12.25	0	0.00105
-12.25	0.0239	0.0022
-12.25	0.04781	0.00275
-12.25	0.07171	0.00275
-12.25	0.09562	0.00253
-12.25	0.11952	0.00259
-12.25	0.14343	0.00323
-12.25	0.16733	0.00418
-12.25	0.19123	0.00508
-12.25	0.21514	0.0057
-12.25	0.23904	0.00594
-12.25	0.26295	0.00581
-12.25	0.28685	0.00544
-12.25	0.31076	0.00499
-12.25	0.33466	0.00465
-12.25	0.35857	0.00453
-12.25	0.38247	0.00461
-12.25	0.40637	0.00476
-12.25	0.43028	0.00487
-12.25	0.45418	0.00487
-12.25	0.47809	0.00477
-12.25	0.50199	0.00459
-12.25	0.5259	0.00438
-12.25	0.5498	0.00418
-12.25	0.57371	0.004
-12.25	0.59761	0.00384
-12.25	0.62151	0.0037
-12.25	0.64542	0.00357
-12.25	0.66932	0.00345
-12.25	0.69323	0.00334
-12.25	0.71713	0.00323
-12.25	0.74104	0.00314
-12.25	0.76494	0.00306
-12.25	0.78885	0.00298
-12.25	0.81275	0.00291
-12.25	0.83665	0.00284
-12.25	0.86056	0.00276
-12.25	0.88446	0.00267
-12.25	0.90837	0.00256
-12.25	0.93227	0.00244
-12.25	0.95618	0.0023
-12.25	0.98008	0.00215
-12.25	1.00398	0.00198
-12.25	1.02789	0.00181
-12.25	1.05179	0.00163
-12.25	1.0757	0.00146
-12.25	1.0996	0.00128
-12.25	1.12351	0.00112
-12.25	1.14741	0.000963436
-12.25	1.17132	0.000821761
-12.25	1.19522	0.000693776
-12.25	1.21912	0.00057996
-12.25	1.24303	0.000480221
-12.25	1.26693	0.000394012
-12.25	1.29084	0.000320455
-12.25	1.31474	0.000258451
-12.25	1.33865	0.00020678
-12.25	1.36255	0.00016418
-12.25	1.38645	0.000129413
-12.25	1.41036	0.000101309
-12.25	1.43426	7.87925e-05
-12.25	1.45817	6.09054e-05
-12.25	1.48207	4.6808e-05
-12.25	1.50598	3.57797e-05
-12.25	1.52988	2.72123e-05
-12.25	1.55379	2.06e-05
-12.25	1.57769	1.55275e-05
-12.25	1.60159	1.1658e-05
-12.25	1.6255	8.72139e-06
-12.25	1.6494	6.50339e-06
-12.25	1.67331	4.83533e-06
-12.25	1.69721	3.58571e-06
-12.25	1.72112	2.65281e-06
-12.25	1.74502	1.95847e-06
-12.25	1.76892	1.44309e-06
-12.25	1.79283	1.06144e-06
-12.25	1.81673	7.79406e-07
-12.25	1.84064	5.71365e-07
-12.25	1.86454	4.18161e-07
-12.25	1.88845	3.05513e-07
-12.25	1.91235	2.22811e-07
-12.25	1.93626	1.62187e-07
-12.25	1.96016	1.17816e-07
-12.25	1.98406	8.53964e-08
-12.25	2.00797	6.1753e-08
-12.25	2.03187	4.45444e-08
-12.25	2.05578	3.20466e-08
-12.25	2.07968	2.29916e-08
-12.25	2.10359	1.64475e-08
-12.25	2.12749	1.17308e-08
-12.25	2.15139	8.341e-09
-12.25	2.1753	5.91197e-09
-12.25	2.1992	4.1768e-09
-12.25	2.22311	2.94125e-09
-12.25	2.24701	2.06432e-09
-12.25	2.27092	1.44401e-09
-12.25	2.29482	1.00669e-09
-12.25	2.31873	6.99446e-10
-12.25	2.34263	4.84327e-10
-12.25	2.36653	3.34232e-10
-12.25	2.39044	2.29871e-10
-12.25	2.41434	1.5756e-10
-12.25	2.43825	1.07631e-10
-12.25	2.46215	7.32754e-11
-12.25	2.48606	4.97182e-11
-12.25	2.50996	3.36211e-11
-12.25	2.53387	2.26595e-11
-12.25	2.55777	1.52207e-11
-12.25	2.58167	1.01898e-11
-12.25	2.60558	6.79906e-12
-12.25	2.62948	4.52155e-12
-12.25	2.65339	2.99697e-12
-12.25	2.67729	1.97986e-12
-12.25	2.70119	1.30362e-12
-12.25	2.7251	8.55515e-13
-12.25	2.749	5.59589e-13
-12.25	2.77291	3.64817e-13
-12.25	2.79681	2.37054e-13
-12.25	2.82072	1.53528e-13
-12.25	2.84462	9.9105e-14
-12.25	2.86853	6.37635e-14
-12.25	2.89243	4.089e-14
-12.25	2.91634	2.61356e-14
-12.25	2.94024	1.66501e-14
-12.25	2.96414	1.05724e-14
-12.25	2.98805	6.69112e-15
-12.25	3.01195	4.22081e-15
-12.25	3.03586	2.65378e-15
-12.25	3.05976	1.66305e-15
-12.25	3.08366	1.03877e-15
-12.25	3.10757	6.46701e-16
-12.25	3.13147	4.01293e-16
-12.25	3.15538	2.48195e-16
-12.25	3.17928	1.53002e-16
-12.25	3.20319	9.40102e-17
-12.25	3.22709	5.75741e-17
-12.25	3.251	3.51442e-17
-12.25	3.2749	2.13823e-17
-12.25	3.29881	1.29667e-17
-12.25	3.32271	7.83754e-18
-12.25	3.34661	4.72178e-18
-12.25	3.37052	2.83535e-18
-12.25	3.39442	1.697e-18
-12.25	3.41833	1.01236e-18
-12.25	3.44223	6.01952e-19
-12.25	3.46614	3.5675e-19
-12.25	3.49004	2.10738e-19
-12.25	3.51394	1.24078e-19
-12.25	3.53785	7.28157e-20
-12.25	3.56175	4.25921e-20
-12.25	3.58566	2.48318e-20
-12.25	3.60956	1.44298e-20
-12.25	3.63347	8.35775e-21
-12.25	3.65737	4.82493e-21
-12.25	3.68127	2.7763e-21
-12.25	3.70518	1.59227e-21
-12.25	3.72908	9.10203e-22
-12.25	3.75299	5.18601e-22
-12.25	3.77689	2.9451e-22
-12.25	3.8008	1.66701e-22
-12.25	3.8247	9.40476e-23
-12.25	3.84861	5.28844e-23
-12.25	3.87251	2.964e-23
-12.25	3.89641	1.65576e-23
-12.25	3.92032	9.21903e-24
-12.25	3.94422	5.11613e-24
-12.25	3.96813	2.82986e-24
-12.25	3.99203	1.56011e-24
-12.25	4.01594	8.5726e-25
-12.25	4.03984	4.69499e-25
-12.25	4.06374	2.56284e-25
-12.25	4.08765	1.39436e-25
-12.25	4.11155	7.56117e-26
-12.25	4.13546	4.08665e-26
-12.25	4.15936	2.20144e-26
-12.25	4.18327	1.18198e-26
-12.25	4.20717	6.32517e-27
-12.25	4.23108	3.37361e-27
-12.25	4.25498	1.7934e-27
-12.25	4.27888	9.50209e-28
-12.25	4.30279	5.01786e-28
-12.25	4.32669	2.64105e-28
-12.25	4.3506	1.38545e-28
-12.25	4.3745	7.24371e-29
-12.25	4.39841	3.77474e-29
-12.25	4.42231	1.96051e-29
-12.25	4.44621	1.01486e-29
-12.25	4.47012	5.23593e-30
-12.25	4.49402	2.69238e-30
-12.25	4.51793	1.37985e-30
-12.25	4.54183	7.04823e-31
-12.25	4.56574	3.58822e-31
-12.25	4.58964	1.82066e-31
-12.25	4.61355	9.20727e-32
-12.25	4.63745	4.64068e-32
-12.25	4.66136	2.33121e-32
-12.25	4.68526	1.16716e-32
-12.25	4.70916	5.82409e-33
-12.25	4.73307	2.8965e-33
-12.25	4.75697	1.43571e-33
-12.25	4.78088	7.0926e-34
-12.25	4.80478	3.49214e-34
-12.25	4.82869	1.71365e-34
-12.25	4.85259	8.3811e-35
-12.25	4.87649	4.0853e-35
-12.25	4.9004	1.98468e-35
-12.25	4.9243	9.60955e-36
-12.25	4.94821	4.63723e-36
-12.25	4.97211	2.23027e-36
-12.25	4.99602	1.06906e-36
-12.25	5.01992	5.10723e-37
-12.25	5.04383	2.43172e-37
-12.25	5.06773	1.15394e-37
-12.25	5.09163	5.4575e-38
-12.25	5.11554	2.57244e-38
-12.25	5.13944	1.20848e-38
-12.25	5.16335	5.65813e-39
-12.25	5.18725	2.64027e-39
-12.25	5.21115	1.2279e-39
-12.25	5.23506	5.69136e-40
-12.25	5.25896	2.62911e-40
-12.25	5.28287	1.21044e-40
-12.25	5.30677	5.5541e-41
-12.25	5.33068	2.53994e-41
-12.25	5.35458	1.15763e-41
-12.25	5.37849	5.25845e-42
-12.25	5.40239	2.38057e-42
-12.25	5.42629	1.07409e-42
-12.25	5.4502	4.82993e-43
-12.25	5.4741	2.16459e-43
-12.25	5.49801	9.66827e-44
-12.25	5.52191	4.30385e-44
-12.25	5.54582	1.90942e-44
-12.25	5.56972	8.44274e-45
-12.25	5.59363	3.72049e-45
-12.25	5.61753	1.634e-45
-12.25	5.64143	7.15221e-46
-12.25	5.66534	3.12006e-46
-12.25	5.68924	1.3565e-46
-12.25	5.71315	5.87778e-47
-12.25	5.73705	2.53828e-47
-12.25	5.76096	1.09245e-47
-12.25	5.78486	4.68595e-48
-12.25	5.80877	2.00321e-48
-12.25	5.83267	8.53474e-49
-12.25	5.85657	3.62399e-49
-12.25	5.88048	1.53362e-49
-12.25	5.90438	6.46816e-50
-12.25	5.92829	2.7188e-50
-12.25	5.95219	1.13896e-50
-12.25	5.9761	4.75521e-51
-12.25	6	1.97863e-51
-12.2	0	0.00105
-12.2	0.0239	0.0022
-12.2	0.04781	0.00275
-12.2	0.07171	0.00275
-12.2	0.09562	0.00254
-12.2	0.11952	0.00259
-12.2	0.14343	0.00323
-12.2	0.16733	0.00418
-12.2	0.19123	0.00509
-12.2	0.21514	0.00571
-12.2	0.23904	0.00595
-12.2	0.26295	0.00583
-12.2	0.28685	0.00545
-12.2	0.31076	0.005
-12.2	0.33466	0.00466
-12.2	0.35857	0.00454
-12.2	0.38247	0.00462
-12.2	0.40637	0.00478
-12.2	0.43028	0.00489
-12.2	0.45418	0.00489
-12.2	0.47809	0.0048
-12.2	0.50199	0.00462
-12.2	0.5259	0.00441
-12.2	0.5498	0.00421
-12.2	0.57371	0.00403
-12.2	0.59761	0.00387
-12.2	0.62151	0.00373
-12.2	0.64542	0.0036
-12.2	0.66932	0.00349
-12.2	0.69323	0.00338
-12.2	0.71713	0.00327
-12.2	0.74104	0.00318
-12.2	0.76494	0.0031
-12.2	0.78885	0.00302
-12.2	0.81275	0.00295
-12.2	0.83665	0.00288
-12.2	0.86056	0.00281
-12.2	0.88446	0.00272
-12.2	0.90837	0.00262
-12.2	0.93227	0.0025
-12.2	0.95618	0.00236
-12.2	0.98008	0.00221
-12.2	1.00398	0.00204
-12.2	1.02789	0.00186
-12.2	1.05179	0.00168
-12.2	1.0757	0.0015
-12.2	1.0996	0.00133
-12.2	1.12351	0.00116
-12.2	1.14741	0.000998782
-12.2	1.17132	0.000853283
-12.2	1.19522	0.000721561
-12.2	1.21912	0.000604177
-12.2	1.24303	0.0005011
-12.2	1.26693	0.000411828
-12.2	1.29084	0.000335507
-12.2	1.31474	0.000271048
-12.2	1.33865	0.000217227
-12.2	1.36255	0.00017277
-12.2	1.38645	0.000136418
-12.2	1.41036	0.000106977
-12.2	1.43426	8.33458e-05
-12.2	1.45817	6.45376e-05
-12.2	1.48207	4.96864e-05
-12.2	1.50598	3.80468e-05
-12.2	1.52988	2.89878e-05
-12.2	1.55379	2.1983e-05
-12.2	1.57769	1.65995e-05
-12.2	1.60159	1.24851e-05
-12.2	1.6255	9.35702e-06
-12.2	1.6494	6.99e-06
-12.2	1.67331	5.20661e-06
-12.2	1.69721	3.86814e-06
-12.2	1.72112	2.86708e-06
-12.2	1.74502	2.12065e-06
-12.2	1.76892	1.56557e-06
-12.2	1.79283	1.15377e-06
-12.2	1.81673	8.48873e-07
-12.2	1.84064	6.23544e-07
-12.2	1.86454	4.57288e-07
-12.2	1.88845	3.34803e-07
-12.2	1.91235	2.44696e-07
-12.2	1.93626	1.78508e-07
-12.2	1.96016	1.29962e-07
-12.2	1.98406	9.44157e-08
-12.2	2.00797	6.84341e-08
-12.2	2.03187	4.94808e-08
-12.2	2.05578	3.56839e-08
-12.2	2.07968	2.56638e-08
-12.2	2.10359	1.84048e-08
-12.2	2.12749	1.316e-08
-12.2	2.15139	9.38108e-09
-12.2	2.1753	6.66637e-09
-12.2	2.1992	4.72211e-09
-12.2	2.22311	3.33405e-09
-12.2	2.24701	2.34628e-09
-12.2	2.27092	1.64567e-09
-12.2	2.29482	1.15042e-09
-12.2	2.31873	8.0151e-10
-12.2	2.34263	5.56546e-10
-12.2	2.36653	3.85149e-10
-12.2	2.39044	2.6564e-10
-12.2	2.41434	1.82598e-10
-12.2	2.43825	1.25095e-10
-12.2	2.46215	8.54133e-11
-12.2	2.48606	5.81243e-11
-12.2	2.50996	3.94221e-11
-12.2	2.53387	2.66487e-11
-12.2	2.55777	1.79543e-11
-12.2	2.58167	1.20565e-11
-12.2	2.60558	8.0693e-12
-12.2	2.62948	5.38291e-12
-12.2	2.65339	3.57905e-12
-12.2	2.67729	2.37186e-12
-12.2	2.70119	1.56669e-12
-12.2	2.7251	1.03145e-12
-12.2	2.749	6.76852e-13
-12.2	2.77291	4.42705e-13
-12.2	2.79681	2.88612e-13
-12.2	2.82072	1.87539e-13
-12.2	2.84462	1.21465e-13
-12.2	2.86853	7.84131e-14
-12.2	2.89243	5.04555e-14
-12.2	2.91634	3.236e-14
-12.2	2.94024	2.06867e-14
-12.2	2.96414	1.31813e-14
-12.2	2.98805	8.37155e-15
-12.2	3.01195	5.29952e-15
-12.2	3.03586	3.34389e-15
-12.2	3.05976	2.10305e-15
-12.2	3.08366	1.31835e-15
-12.2	3.10757	8.23757e-16
-12.2	3.13147	5.13039e-16
-12.2	3.15538	3.18484e-16
-12.2	3.17928	1.97065e-16
-12.2	3.20319	1.21539e-16
-12.2	3.22709	7.47155e-17
-12.2	3.251	4.57815e-17
-12.2	3.2749	2.79612e-17
-12.2	3.29881	1.7022e-17
-12.2	3.32271	1.03288e-17
-12.2	3.34661	6.24707e-18
-12.2	3.37052	3.76609e-18
-12.2	3.39442	2.26304e-18
-12.2	3.41833	1.35544e-18
-12.2	3.44223	8.09204e-19
-12.2	3.46614	4.81529e-19
-12.2	3.49004	2.8561e-19
-12.2	3.51394	1.68855e-19
-12.2	3.53785	9.95037e-20
-12.2	3.56175	5.84458e-20
-12.2	3.58566	3.42179e-20
-12.2	3.60956	1.99683e-20
-12.2	3.63347	1.16149e-20
-12.2	3.65737	6.73403e-21
-12.2	3.68127	3.89154e-21
-12.2	3.70518	2.24157e-21
-12.2	3.72908	1.28697e-21
-12.2	3.75299	7.36496e-22
-12.2	3.77689	4.20103e-22
-12.2	3.8008	2.3885e-22
-12.2	3.8247	1.35356e-22
-12.2	3.84861	7.64562e-23
-12.2	3.87251	4.30457e-23
-12.2	3.89641	2.41562e-23
-12.2	3.92032	1.35117e-23
-12.2	3.94422	7.53301e-24
-12.2	3.96813	4.18609e-24
-12.2	3.99203	2.31861e-24
-12.2	4.01594	1.28004e-24
-12.2	4.03984	7.04368e-25
-12.2	4.06374	3.86324e-25
-12.2	4.08765	2.11193e-25
-12.2	4.11155	1.15076e-25
-12.2	4.13546	6.24976e-26
-12.2	4.15936	3.38312e-26
-12.2	4.18327	1.82535e-26
-12.2	4.20717	9.81625e-27
-12.2	4.23108	5.26161e-27
-12.2	4.25498	2.81102e-27
-12.2	4.27888	1.49685e-27
-12.2	4.30279	7.94449e-28
-12.2	4.32669	4.20264e-28
-12.2	4.3506	2.21589e-28
-12.2	4.3745	1.1645e-28
-12.2	4.39841	6.09962e-29
-12.2	4.42231	3.18443e-29
-12.2	4.44621	1.65702e-29
-12.2	4.47012	8.59387e-30
-12.2	4.49402	4.44238e-30
-12.2	4.51793	2.2888e-30
-12.2	4.54183	1.17534e-30
-12.2	4.56574	6.01567e-31
-12.2	4.58964	3.06879e-31
-12.2	4.61355	1.56032e-31
-12.2	4.63745	7.90717e-32
-12.2	4.66136	3.99384e-32
-12.2	4.68526	2.01058e-32
-12.2	4.70916	1.00882e-32
-12.2	4.73307	5.04502e-33
-12.2	4.75697	2.51463e-33
-12.2	4.78088	1.24923e-33
-12.2	4.80478	6.18545e-34
-12.2	4.82869	3.05251e-34
-12.2	4.85259	1.50142e-34
-12.2	4.87649	7.36044e-35
-12.2	4.9004	3.59635e-35
-12.2	4.9243	1.75137e-35
-12.2	4.94821	8.50056e-36
-12.2	4.97211	4.1122e-36
-12.2	4.99602	1.98269e-36
-12.2	5.01992	9.5278e-37
-12.2	5.04383	4.56335e-37
-12.2	5.06773	2.17836e-37
-12.2	5.09163	1.0364e-37
-12.2	5.11554	4.91451e-38
-12.2	5.13944	2.32266e-38
-12.2	5.16335	1.09407e-38
-12.2	5.18725	5.13636e-39
-12.2	5.21115	2.40336e-39
-12.2	5.23506	1.12081e-39
-12.2	5.25896	5.20954e-40
-12.2	5.28287	2.41333e-40
-12.2	5.30677	1.11426e-40
-12.2	5.33068	5.12749e-41
-12.2	5.35458	2.35166e-41
-12.2	5.37849	1.07496e-41
-12.2	5.40239	4.89737e-42
-12.2	5.42629	2.22373e-42
-12.2	5.4502	1.00635e-42
-12.2	5.4741	4.53908e-43
-12.2	5.49801	2.04049e-43
-12.2	5.52191	9.14217e-44
-12.2	5.54582	4.08237e-44
-12.2	5.56972	1.81687e-44
[truncated: 188,010 more rows]

## Sheet: Fig. 2j
	Ref_Co WT
k	R+ΔR
-15.95	0	0.000137481
-15.95	0.01881	0.000509944
-15.95	0.03762	0.00125
-15.95	0.05643	0.00204
-15.95	0.07523	0.00269
-15.95	0.09404	0.00308
-15.95	0.11285	0.00315
-15.95	0.13166	0.00288
-15.95	0.15047	0.00239
-15.95	0.16928	0.00185
-15.95	0.18809	0.0016
-15.95	0.2069	0.00184
-15.95	0.2257	0.00229
-15.95	0.24451	0.00269
-15.95	0.26332	0.0029
-15.95	0.28213	0.00292
-15.95	0.30094	0.00278
-15.95	0.31975	0.00255
-15.95	0.33856	0.00232
-15.95	0.35737	0.00214
-15.95	0.37618	0.00204
-15.95	0.39498	0.00199
-15.95	0.41379	0.00196
-15.95	0.4326	0.00191
-15.95	0.45141	0.00184
-15.95	0.47022	0.00174
-15.95	0.48903	0.00164
-15.95	0.50784	0.00153
-15.95	0.52665	0.00143
-15.95	0.54546	0.00133
-15.95	0.56426	0.00124
-15.95	0.58307	0.00115
-15.95	0.60188	0.00106
-15.95	0.62069	0.000978763
-15.95	0.6395	0.000900966
-15.95	0.65831	0.000828107
-15.95	0.67712	0.000760534
-15.95	0.69593	0.000698202
-15.95	0.71473	0.000640729
-15.95	0.73354	0.000587532
-15.95	0.75235	0.000537976
-15.95	0.77116	0.00049148
-15.95	0.78997	0.000447581
-15.95	0.80878	0.000405962
-15.95	0.82759	0.000366444
-15.95	0.8464	0.000328964
-15.95	0.8652	0.000293541
-15.95	0.88401	0.000260246
-15.95	0.90282	0.00022917
-15.95	0.92163	0.000200395
-15.95	0.94044	0.000173984
-15.95	0.95925	0.000149963
-15.95	0.97806	0.000128321
-15.95	0.99687	0.000109004
-15.95	1.01567	9.19253e-05
-15.95	1.03448	7.69657e-05
-15.95	1.05329	6.39823e-05
-15.95	1.0721	5.28155e-05
-15.95	1.09091	4.3296e-05
-15.95	1.10972	3.52508e-05
-15.95	1.12853	2.85091e-05
-15.95	1.14734	2.29061e-05
-15.95	1.16614	1.82869e-05
-15.95	1.18495	1.45085e-05
-15.95	1.20376	1.14412e-05
-15.95	1.22257	8.96937e-06
-15.95	1.24138	6.9916e-06
-15.95	1.26019	5.41991e-06
-15.95	1.279	4.17914e-06
-15.95	1.29781	3.20581e-06
-15.95	1.31661	2.44688e-06
-15.95	1.33542	1.85857e-06
-15.95	1.35423	1.40506e-06
-15.95	1.37304	1.05733e-06
-15.95	1.39185	7.92077e-07
-15.95	1.41066	5.90742e-07
-15.95	1.42947	4.38659e-07
-15.95	1.44828	3.24318e-07
-15.95	1.46709	2.38748e-07
-15.95	1.48589	1.74999e-07
-15.95	1.5047	1.27721e-07
-15.95	1.52351	9.28142e-08
-15.95	1.54232	6.71563e-08
-15.95	1.56113	4.8381e-08
-15.95	1.57994	3.47035e-08
-15.95	1.59875	2.47844e-08
-15.95	1.61756	1.76234e-08
-15.95	1.63636	1.2477e-08
-15.95	1.65517	8.79508e-09
-15.95	1.67398	6.17287e-09
-15.95	1.69279	4.3138e-09
-15.95	1.7116	3.00173e-09
-15.95	1.73041	2.07986e-09
-15.95	1.74922	1.43504e-09
-15.95	1.76803	9.86001e-10
-15.95	1.78683	6.74675e-10
-15.95	1.80564	4.59763e-10
-15.95	1.82445	3.12045e-10
-15.95	1.84326	2.10942e-10
-15.95	1.86207	1.42035e-10
-15.95	1.88088	9.52651e-11
-15.95	1.89969	6.36502e-11
-15.95	1.9185	4.23656e-11
-15.95	1.9373	2.80929e-11
-15.95	1.95611	1.85596e-11
-15.95	1.97492	1.22165e-11
-15.95	1.99373	8.01222e-12
-15.95	2.01254	5.23603e-12
-15.95	2.03135	3.40968e-12
-15.95	2.05016	2.21259e-12
-15.95	2.06897	1.43081e-12
-15.95	2.08777	9.22082e-13
-15.95	2.10658	5.92213e-13
-15.95	2.12539	3.79071e-13
-15.95	2.1442	2.41829e-13
-15.95	2.16301	1.53763e-13
-15.95	2.18182	9.74458e-14
-15.95	2.20063	6.15531e-14
-15.95	2.21944	3.87543e-14
-15.95	2.23825	2.4321e-14
-15.95	2.25705	1.52139e-14
-15.95	2.27586	9.48644e-15
-15.95	2.29467	5.89622e-15
-15.95	2.31348	3.65305e-15
-15.95	2.33229	2.25607e-15
-15.95	2.3511	1.38888e-15
-15.95	2.36991	8.52307e-16
-15.95	2.38871	5.21369e-16
-15.95	2.40752	3.17916e-16
-15.95	2.42633	1.9324e-16
-15.95	2.44514	1.17084e-16
-15.95	2.46395	7.07153e-17
-15.95	2.48276	4.25735e-17
-15.95	2.50157	2.5549e-17
-15.95	2.52038	1.52832e-17
-15.95	2.53918	9.11292e-18
-15.95	2.55799	5.41624e-18
-15.95	2.5768	3.20872e-18
-15.95	2.59561	1.89477e-18
-15.95	2.61442	1.11523e-18
-15.95	2.63323	6.54271e-19
-15.95	2.65204	3.82583e-19
-15.95	2.67085	2.2298e-19
-15.95	2.68966	1.29532e-19
-15.95	2.70846	7.49981e-20
-15.95	2.72727	4.32797e-20
-15.95	2.74608	2.48929e-20
-15.95	2.76489	1.42698e-20
-15.95	2.7837	8.15285e-21
-15.95	2.80251	4.64244e-21
-15.95	2.82132	2.63467e-21
-15.95	2.84013	1.4902e-21
-15.95	2.85893	8.40034e-22
-15.95	2.87774	4.71936e-22
-15.95	2.89655	2.6424e-22
-15.95	2.91536	1.47449e-22
-15.95	2.93417	8.19992e-23
-15.95	2.95298	4.54464e-23
-15.95	2.97179	2.5102e-23
-15.95	2.9906	1.38177e-23
-15.95	3.0094	7.58019e-24
-15.95	3.02821	4.14416e-24
-15.95	3.04702	2.2579e-24
-15.95	3.06583	1.22598e-24
-15.95	3.08464	6.63393e-25
-15.95	3.10345	3.57737e-25
-15.95	3.12226	1.92248e-25
-15.95	3.14107	1.02959e-25
-15.95	3.15988	5.495e-26
-15.95	3.17868	2.92262e-26
-15.95	3.19749	1.54909e-26
-15.95	3.2163	8.18232e-27
-15.95	3.23511	4.30699e-27
-15.95	3.25392	2.25926e-27
-15.95	3.27273	1.18101e-27
-15.95	3.29154	6.15225e-28
-15.95	3.31034	3.19379e-28
-15.95	3.32915	1.65222e-28
-15.95	3.34796	8.51767e-29
-15.95	3.36677	4.37585e-29
-15.95	3.38558	2.24022e-29
-15.95	3.40439	1.1429e-29
-15.95	3.4232	5.81043e-30
-15.95	3.44201	2.94371e-30
-15.95	3.46082	1.48616e-30
-15.95	3.47962	7.47688e-31
-15.95	3.49843	3.7485e-31
-15.95	3.51724	1.87273e-31
-15.95	3.53605	9.32343e-32
-15.95	3.55486	4.62547e-32
-15.95	3.57367	2.28674e-32
-15.95	3.59248	1.12656e-32
-15.95	3.61129	5.5306e-33
-15.95	3.63009	2.70562e-33
-15.95	3.6489	1.31898e-33
-15.95	3.66771	6.40749e-34
-15.95	3.68652	3.10179e-34
-15.95	3.70533	1.49628e-34
-15.95	3.72414	7.19264e-35
-15.95	3.74295	3.44539e-35
-15.95	3.76176	1.64461e-35
-15.95	3.78056	7.82274e-36
-15.95	3.79937	3.70791e-36
-15.95	3.81818	1.75134e-36
-15.95	3.83699	8.24302e-37
-15.95	3.8558	3.8661e-37
-15.95	3.87461	1.80689e-37
-15.95	3.89342	8.4151e-38
-15.95	3.91223	3.90534e-38
-15.95	3.93103	1.80604e-38
-15.95	3.94984	8.32275e-39
-15.95	3.96865	3.82187e-39
-15.95	3.98746	1.74885e-39
-15.95	4.00627	7.97442e-40
-15.95	4.02508	3.62338e-40
-15.95	4.04389	1.64058e-40
-15.95	4.0627	7.40197e-41
-15.95	4.0815	3.32786e-41
-15.95	4.10031	1.49091e-41
-15.95	4.11912	6.65584e-42
-15.95	4.13793	2.96089e-42
-15.95	4.15674	1.31252e-42
-15.95	4.17555	5.79772e-43
-15.95	4.19436	2.55196e-43
-15.95	4.21317	1.11933e-43
-15.95	4.23198	4.8922e-44
-15.95	4.25078	2.13067e-44
-15.95	4.26959	9.24685e-45
-15.95	4.2884	3.99886e-45
-15.95	4.30721	1.72322e-45
-15.95	4.32602	7.39966e-46
-15.95	4.34483	3.16625e-46
-15.95	4.36364	1.35003e-46
-15.95	4.38244	5.73593e-47
-15.95	4.40125	2.42844e-47
-15.95	4.42006	1.02451e-47
-15.95	4.43887	4.30689e-48
-15.95	4.45768	1.80417e-48
-15.95	4.47649	7.53097e-49
-15.95	4.4953	3.13247e-49
-15.95	4.51411	1.29833e-49
-15.95	4.53292	5.36223e-50
-15.95	4.55172	2.20682e-50
-15.95	4.57053	9.05002e-51
-15.95	4.58934	3.69823e-51
-15.95	4.60815	1.50591e-51
-15.95	4.62696	6.11032e-52
-15.95	4.64577	2.47053e-52
-15.95	4.66458	9.95353e-53
-15.95	4.68339	3.99599e-53
-15.95	4.70219	1.59857e-53
-15.95	4.721	6.37233e-54
-15.95	4.73981	2.53119e-54
-15.95	4.75862	1.00187e-54
-15.95	4.77743	3.95145e-55
-15.95	4.79624	1.55296e-55
-15.95	4.81505	6.08171e-56
-15.95	4.83386	2.37328e-56
-15.95	4.85267	9.22848e-57
-15.95	4.87147	3.57578e-57
-15.95	4.89028	1.3806e-57
-15.95	4.90909	5.31161e-58
-15.95	4.9279	2.0363e-58
-15.95	4.94671	7.77884e-59
-15.95	4.96552	2.96105e-59
-15.95	4.98433	1.12314e-59
-15.95	5.00314	4.24504e-60
-15.95	5.02194	1.59877e-60
-15.95	5.04075	5.99995e-61
-15.95	5.05956	2.24371e-61
-15.95	5.07837	8.3607e-62
-15.95	5.09718	3.10438e-62
-15.95	5.11599	1.14859e-62
-15.95	5.1348	4.23459e-63
-15.95	5.1536	1.55566e-63
-15.95	5.17241	5.69473e-64
-15.95	5.19122	2.07725e-64
-15.95	5.21003	7.55024e-65
-15.95	5.22884	2.73457e-65
-15.95	5.24765	9.86898e-66
-15.95	5.26646	3.54905e-66
-15.95	5.28527	1.27177e-66
-15.95	5.30408	4.54107e-67
-15.95	5.32288	1.61572e-67
-15.95	5.34169	5.72831e-68
-15.95	5.3605	2.02369e-68
-15.95	5.37931	7.12387e-69
-15.95	5.39812	2.49887e-69
-15.95	5.41693	8.73424e-70
-15.95	5.43574	3.04202e-70
-15.95	5.45455	1.05573e-70
-15.95	5.47335	3.65089e-71
-15.95	5.49216	1.25806e-71
-15.95	5.51097	4.31971e-72
-15.95	5.52978	1.47796e-72
-15.95	5.54859	5.0388e-73
-15.95	5.5674	1.71176e-73
-15.95	5.58621	5.79449e-74
-15.95	5.60502	1.95452e-74
-15.95	5.62382	6.5693e-75
-15.95	5.64263	2.20014e-75
-15.95	5.66144	7.34238e-76
-15.95	5.68025	2.44161e-76
-15.95	5.69906	8.09037e-77
-15.95	5.71787	2.67125e-77
-15.95	5.73668	8.78847e-78
-15.95	5.75549	2.88114e-78
-15.95	5.7743	9.41173e-79
-15.95	5.7931	3.06356e-79
-15.95	5.81191	9.93658e-80
-15.95	5.83072	3.21144e-80
-15.95	5.84953	1.03422e-80
-15.95	5.86834	3.31881e-81
-15.95	5.88715	1.06121e-81
-15.95	5.90596	3.38123e-82
-15.95	5.92476	1.07349e-82
-15.95	5.94357	3.39606e-83
-15.95	5.96238	1.07054e-83
-15.95	5.98119	3.36266e-84
-15.95	6	1.05248e-84
-15.9	0	0.000137481
-15.9	0.01881	0.000509948
-15.9	0.03762	0.00125
-15.9	0.05643	0.00204
-15.9	0.07523	0.00269
-15.9	0.09404	0.00308
-15.9	0.11285	0.00315
-15.9	0.13166	0.00289
-15.9	0.15047	0.00239
-15.9	0.16928	0.00185
-15.9	0.18809	0.0016
-15.9	0.2069	0.00184
-15.9	0.2257	0.0023
-15.9	0.24451	0.00269
-15.9	0.26332	0.00291
-15.9	0.28213	0.00293
-15.9	0.30094	0.00279
-15.9	0.31975	0.00256
-15.9	0.33856	0.00233
-15.9	0.35737	0.00215
-15.9	0.37618	0.00205
-15.9	0.39498	0.002
-15.9	0.41379	0.00197
-15.9	0.4326	0.00192
-15.9	0.45141	0.00185
-15.9	0.47022	0.00176
-15.9	0.48903	0.00165
-15.9	0.50784	0.00154
-15.9	0.52665	0.00144
-15.9	0.54546	0.00134
-15.9	0.56426	0.00125
-15.9	0.58307	0.00116
-15.9	0.60188	0.00107
-15.9	0.62069	0.000990647
-15.9	0.6395	0.000912566
-15.9	0.65831	0.000839393
-15.9	0.67712	0.000771495
-15.9	0.69593	0.000708839
-15.9	0.71473	0.000651046
-15.9	0.73354	0.000597532
-15.9	0.75235	0.000547653
-15.9	0.77116	0.00050082
-15.9	0.78997	0.000456563
-15.9	0.80878	0.000414558
-15.9	0.82759	0.000374623
-15.9	0.8464	0.000336694
-15.9	0.8652	0.000300794
-15.9	0.88401	0.000267
-15.9	0.90282	0.000235407
-15.9	0.92163	0.000206108
-15.9	0.94044	0.000179174
-15.9	0.95925	0.000154638
-15.9	0.97806	0.000132496
-15.9	0.99687	0.000112702
-15.9	1.01567	9.51735e-05
-15.9	1.03448	7.97955e-05
-15.9	1.05329	6.64277e-05
-15.9	1.0721	5.4912e-05
-15.9	1.09091	4.50793e-05
-15.9	1.10972	3.67561e-05
-15.9	1.12853	2.97703e-05
-15.9	1.14734	2.3955e-05
-15.9	1.16614	1.91531e-05
-15.9	1.18495	1.52188e-05
-15.9	1.20376	1.20197e-05
-15.9	1.22257	9.43753e-06
-15.9	1.24138	7.36804e-06
-15.9	1.26019	5.72077e-06
-15.9	1.279	4.41818e-06
-15.9	1.29781	3.39464e-06
-15.9	1.31661	2.59525e-06
-15.9	1.33542	1.97453e-06
-15.9	1.35423	1.49522e-06
-15.9	1.37304	1.12708e-06
-15.9	1.39185	8.45779e-07
-15.9	1.41066	6.31891e-07
-15.9	1.42947	4.70042e-07
-15.9	1.44828	3.48142e-07
-15.9	1.46709	2.56752e-07
-15.9	1.48589	1.88542e-07
-15.9	1.5047	1.37862e-07
-15.9	1.52351	1.00373e-07
-15.9	1.54232	7.27646e-08
-15.9	1.56113	5.2523e-08
-15.9	1.57994	3.77486e-08
-15.9	1.59875	2.70127e-08
-15.9	1.61756	1.92465e-08
-15.9	1.63636	1.36538e-08
-15.9	1.65517	9.64434e-09
-15.9	1.67398	6.78296e-09
-15.9	1.69279	4.75008e-09
-15.9	1.7116	3.31229e-09
-15.9	1.73041	2.29993e-09
-15.9	1.74922	1.5903e-09
-15.9	1.76803	1.09505e-09
-15.9	1.78683	7.50928e-10
-15.9	1.80564	5.12855e-10
-15.9	1.82445	3.48852e-10
-15.9	1.84326	2.36353e-10
-15.9	1.86207	1.59504e-10
-15.9	1.88088	1.07226e-10
-15.9	1.89969	7.18058e-11
-15.9	1.9185	4.79046e-11
-15.9	1.9373	3.18399e-11
-15.9	1.95611	2.10845e-11
-15.9	1.97492	1.39113e-11
-15.9	1.99373	9.14556e-12
-15.9	2.01254	5.99106e-12
-15.9	2.03135	3.9108e-12
-15.9	2.05016	2.54398e-12
-15.9	2.06897	1.64916e-12
-15.9	2.08777	1.06544e-12
-15.9	2.10658	6.85999e-13
-15.9	2.12539	4.4021e-13
-15.9	2.1442	2.81547e-13
-15.9	2.16301	1.79476e-13
-15.9	2.18182	1.14035e-13
-15.9	2.20063	7.22197e-14
-15.9	2.21944	4.55896e-14
-15.9	2.23825	2.86864e-14
-15.9	2.25705	1.79926e-14
-15.9	2.27586	1.12492e-14
-15.9	2.29467	7.01085e-15
-15.9	2.31348	4.35551e-15
-15.9	2.33229	2.69732e-15
-15.9	2.3511	1.66514e-15
-15.9	2.36991	1.02471e-15
-15.9	2.38871	6.28601e-16
-15.9	2.40752	3.84396e-16
-15.9	2.42633	2.34321e-16
-15.9	2.44514	1.42386e-16
-15.9	2.46395	8.62483e-17
-15.9	2.48276	5.20781e-17
-15.9	2.50157	3.13457e-17
-15.9	2.52038	1.88069e-17
-15.9	2.53918	1.12478e-17
-15.9	2.55799	6.70545e-18
-15.9	2.5768	3.98467e-18
-15.9	2.59561	2.36024e-18
-15.9	2.61442	1.39353e-18
-15.9	2.63323	8.20106e-19
-15.9	2.65204	4.81072e-19
-15.9	2.67085	2.81276e-19
-15.9	2.68966	1.63921e-19
-15.9	2.70846	9.52163e-20
-15.9	2.72727	5.51263e-20
-15.9	2.74608	3.18106e-20
-15.9	2.76489	1.82957e-20
-15.9	2.7837	1.04878e-20
-15.9	2.80251	5.99206e-21
-15.9	2.82132	3.41208e-21
-15.9	2.84013	1.93647e-21
-15.9	2.85893	1.09534e-21
-15.9	2.87774	6.17491e-22
-15.9	2.89655	3.46937e-22
-15.9	2.91536	1.94272e-22
-15.9	2.93417	1.08418e-22
-15.9	2.95298	6.03013e-23
-15.9	2.97179	3.34258e-23
-15.9	2.9906	1.84656e-23
-15.9	3.0094	1.01665e-23
-15.9	3.02821	5.57833e-24
-15.9	3.04702	3.05041e-24
-15.9	3.06583	1.66239e-24
-15.9	3.08464	9.02867e-25
-15.9	3.10345	4.88688e-25
-15.9	3.12226	2.63606e-25
-15.9	3.14107	1.41707e-25
-15.9	3.15988	7.59171e-26
-15.9	3.17868	4.0532e-26
-15.9	3.19749	2.15658e-26
-15.9	3.2163	1.14351e-26
-15.9	3.23511	6.0426e-27
-15.9	3.25392	3.18208e-27
-15.9	3.27273	1.66994e-27
-15.9	3.29154	8.73365e-28
-15.9	3.31034	4.55188e-28
-15.9	3.32915	2.36422e-28
-15.9	3.34796	1.22372e-28
-15.9	3.36677	6.31216e-29
-15.9	3.38558	3.24467e-29
-15.9	3.40439	1.66211e-29
-15.9	3.4232	8.48484e-30
-15.9	3.44201	4.31641e-30
-15.9	3.46082	2.18825e-30
-15.9	3.47962	1.10551e-30
-15.9	3.49843	5.56574e-31
-15.9	3.51724	2.79237e-31
-15.9	3.53605	1.3961e-31
-15.9	3.55486	6.9558e-32
-15.9	3.57367	3.45357e-32
-15.9	3.59248	1.70875e-32
-15.9	3.61129	8.42515e-33
-15.9	3.63009	4.13965e-33
-15.9	3.6489	2.02692e-33
-15.9	3.66771	9.89e-34
-15.9	3.68652	4.80885e-34
-15.9	3.70533	2.33009e-34
-15.9	3.72414	1.12509e-34
-15.9	3.74295	5.41361e-35
-15.9	3.76176	2.59579e-35
-15.9	3.78056	1.24033e-35
-15.9	3.79937	5.90589e-36
-15.9	3.81818	2.80232e-36
-15.9	3.83699	1.32505e-36
-15.9	3.8558	6.24346e-37
-15.9	3.87461	2.93158e-37
-15.9	3.89342	1.3717e-37
-15.9	3.91223	6.39581e-38
-15.9	3.93103	2.97175e-38
-15.9	3.94984	1.37597e-38
-15.9	3.96865	6.3487e-39
-15.9	3.98746	2.91904e-39
-15.9	4.00627	1.33743e-39
-15.9	4.02508	6.10638e-40
-15.9	4.04389	2.77826e-40
-15.9	4.0627	1.25962e-40
-15.9	4.0815	5.69093e-41
-15.9	4.10031	2.56215e-41
-15.9	4.11912	1.14948e-41
-15.9	4.13793	5.13896e-42
-15.9	4.15674	2.28942e-42
-15.9	4.17555	1.01637e-42
-15.9	4.19436	4.49627e-43
-15.9	4.21317	1.98211e-43
-15.9	4.23198	8.70723e-44
-15.9	4.25078	3.81159e-44
-15.9	4.26959	1.66267e-44
-15.9	4.2884	7.2274e-45
-15.9	4.30721	3.13063e-45
-15.9	4.32602	1.35131e-45
-15.9	4.34483	5.81233e-46
-15.9	4.36364	2.49127e-46
-15.9	4.38244	1.06405e-46
-15.9	4.40125	4.52875e-47
-15.9	4.42006	1.92073e-47
-15.9	4.43887	8.11761e-48
-15.9	4.45768	3.4187e-48
-15.9	4.47649	1.43472e-48
-15.9	4.4953	5.99989e-49
-15.9	4.51411	2.5003e-49
-15.9	4.53292	1.03828e-49
-15.9	4.55172	4.29639e-50
-15.9	4.57053	1.7716e-50
-15.9	4.58934	7.27947e-51
-15.9	4.60815	2.9806e-51
-15.9	4.62696	1.21613e-51
-15.9	4.64577	4.94451e-52
-15.9	4.66458	2.00327e-52
-15.9	4.68339	8.08768e-53
-15.9	4.70219	3.25371e-53
-15.9	4.721	1.30438e-53
-15.9	4.73981	5.21072e-54
-15.9	4.75862	2.07425e-54
-15.9	4.77743	8.228e-55
-15.9	4.79624	3.25234e-55
-15.9	4.81505	1.28105e-55
-15.9	4.83386	5.02812e-56
-15.9	4.85267	1.96659e-56
-15.9	4.87147	7.6646e-57
-15.9	4.89028	2.97669e-57
-15.9	4.90909	1.15198e-57
-15.9	4.9279	4.4425e-58
-15.9	4.94671	1.70717e-58
-15.9	4.96552	6.5372e-59
-15.9	4.98433	2.49445e-59
-15.9	5.00314	9.48475e-60
-15.9	5.02194	3.59372e-60
-15.9	5.04075	1.35684e-60
-15.9	5.05956	5.10484e-61
-15.9	5.07837	1.91382e-61
-15.9	5.09718	7.14968e-62
-15.9	5.11599	2.66158e-62
-15.9	5.1348	9.8732e-63
-15.9	5.1536	3.64958e-63
-15.9	5.17241	1.34429e-63
-15.9	5.19122	4.93415e-64
-15.9	5.21003	1.80466e-64
-15.9	5.22884	6.57726e-65
-15.9	5.24765	2.38869e-65
-15.9	5.26646	8.64451e-66
-15.9	5.28527	3.11736e-66
-15.9	5.30408	1.12021e-66
-15.9	5.32288	4.0112e-67
-15.9	5.34169	1.43125e-67
-15.9	5.3605	5.08889e-68
-15.9	5.37931	1.80299e-68
-15.9	5.39812	6.36547e-69
-15.9	5.41693	2.2394e-69
-15.9	5.43574	7.8505e-70
-15.9	5.45455	2.74238e-70
-15.9	5.47335	9.54601e-71
-15.9	5.49216	3.31116e-71
-15.9	5.51097	1.14447e-71
-15.9	5.52978	3.94176e-72
-15.9	5.54859	1.35282e-72
-15.9	5.5674	4.62653e-73
-15.9	5.58621	1.57664e-73
-15.9	5.60502	5.35396e-74
-15.9	5.62382	1.81167e-74
-15.9	5.64263	6.1087e-75
-15.9	5.66144	2.05249e-75
-15.9	5.68025	6.87188e-76
-15.9	5.69906	2.29263e-76
-15.9	5.71787	7.62174e-77
-15.9	5.73668	2.52487e-77
-15.9	5.75549	8.3346e-78
-15.9	5.7743	2.74154e-78
-15.9	5.7931	8.98599e-79
-15.9	5.81191	2.93495e-79
-15.9	5.83072	9.55206e-80
-15.9	5.84953	3.09782e-80
-15.9	5.86834	1.0011e-80
-15.9	5.88715	3.22374e-81
-15.9	5.90596	1.03444e-81
-15.9	5.92476	3.3076e-82
-15.9	5.94357	1.05386e-82
-15.9	5.96238	3.34589e-83
-15.9	5.98119	1.05853e-83
-15.9	6	3.33701e-84
-15.85	0	0.000137481
-15.85	0.01881	0.000509953
-15.85	0.03762	0.00125
-15.85	0.05643	0.00204
-15.85	0.07523	0.00269
-15.85	0.09404	0.00309
-15.85	0.11285	0.00315
-15.85	0.13166	0.00289
-15.85	0.15047	0.00239
-15.85	0.16928	0.00185
-15.85	0.18809	0.0016
-15.85	0.2069	0.00184
-15.85	0.2257	0.0023
-15.85	0.24451	0.0027
-15.85	0.26332	0.00292
-15.85	0.28213	0.00294
-15.85	0.30094	0.0028
-15.85	0.31975	0.00257
-15.85	0.33856	0.00234
-15.85	0.35737	0.00216
-15.85	0.37618	0.00206
-15.85	0.39498	0.00201
-15.85	0.41379	0.00198
-15.85	0.4326	0.00193
-15.85	0.45141	0.00186
-15.85	0.47022	0.00177
-15.85	0.48903	0.00166
-15.85	0.50784	0.00156
-15.85	0.52665	0.00145
-15.85	0.54546	0.00135
-15.85	0.56426	0.00126
-15.85	0.58307	0.00117
-15.85	0.60188	0.00109
-15.85	0.62069	0.001
-15.85	0.6395	0.000924277
-15.85	0.65831	0.000850795
-15.85	0.67712	0.000782577
-15.85	0.69593	0.000719601
-15.85	0.71473	0.000661494
-15.85	0.73354	0.000607668
-15.85	0.75235	0.000557471
-15.85	0.77116	0.000510307
-15.85	0.78997	0.000465695
-15.85	0.80878	0.000423307
-15.85	0.82759	0.000382957
-15.85	0.8464	0.00034458
-15.85	0.8652	0.000308203
-15.85	0.88401	0.000273906
-15.85	0.90282	0.000241794
-15.85	0.92163	0.000211967
-15.85	0.94044	0.000184502
-15.85	0.95925	0.000159444
-15.85	0.97806	0.000136794
-15.85	0.99687	0.000116514
-15.85	1.01567	9.85265e-05
-15.85	1.03448	8.27207e-05
-15.85	1.05329	6.89591e-05
-15.85	1.0721	5.70853e-05
-15.85	1.09091	4.69306e-05
-15.85	1.10972	3.83212e-05
-15.85	1.12853	3.10834e-05
-15.85	1.14734	2.50488e-05
-15.85	1.16614	2.00576e-05
-15.85	1.18495	1.59617e-05
-15.85	1.20376	1.26257e-05
-15.85	1.22257	9.9287e-06
-15.85	1.24138	7.76361e-06
-15.85	1.26019	6.03741e-06
-15.85	1.279	4.67015e-06
-15.85	1.29781	3.59402e-06
-15.85	1.31661	2.75215e-06
-15.85	1.33542	2.09735e-06
-15.85	1.35423	1.59088e-06
-15.85	1.37304	1.20122e-06
-15.85	1.39185	9.02952e-07
-15.85	1.41066	6.75776e-07
-15.85	1.42947	5.03571e-07
-15.85	1.44828	3.73641e-07
-15.85	1.46709	2.76055e-07
-15.85	1.48589	2.0309e-07
-15.85	1.5047	1.48775e-07
-15.85	1.52351	1.08523e-07
-15.85	1.54232	7.8823e-08
-15.85	1.56113	5.70062e-08
-15.85	1.57994	4.10508e-08
-15.85	1.59875	2.9434e-08
-15.85	1.61756	2.10137e-08
-15.85	1.63636	1.49376e-08
-15.85	1.65517	1.05728e-08
-15.85	1.67398	7.45132e-09
-15.85	1.69279	5.22902e-09
-15.85	1.7116	3.65394e-09
-15.85	1.73041	2.54256e-09
-15.85	1.74922	1.76183e-09
-15.85	1.76803	1.21578e-09
-15.85	1.78683	8.35541e-10
-15.85	1.80564	5.71897e-10
-15.85	1.82445	3.89876e-10
-15.85	1.84326	2.64737e-10
-15.85	1.86207	1.79062e-10
-15.85	1.88088	1.20647e-10
-15.85	1.89969	8.09784e-11
-15.85	1.9185	5.41486e-11
-15.85	1.9373	3.60736e-11
-15.85	1.95611	2.3944e-11
-15.85	1.97492	1.58354e-11
-15.85	1.99373	1.04352e-11
-15.85	2.01254	6.85228e-12
-15.85	2.03135	4.4838e-12
-15.85	2.05016	2.92383e-12
-15.85	2.06897	1.90006e-12
-15.85	2.08777	1.23057e-12
-15.85	2.10658	7.94296e-13
-15.85	2.12539	5.10987e-13
-15.85	2.1442	3.27643e-13
-15.85	2.16301	2.09395e-13
-15.85	2.18182	1.33387e-13
-15.85	2.20063	8.46951e-14
-15.85	2.21944	5.36048e-14
-15.85	2.23825	3.38188e-14
-15.85	2.25705	2.12682e-14
-15.85	2.27586	1.33329e-14
-15.85	2.29467	8.33192e-15
-15.85	2.31348	5.19035e-15
-15.85	2.33229	3.22316e-15
-15.85	2.3511	1.99528e-15
-15.85	2.36991	1.2313e-15
-15.85	2.38871	7.57465e-16
-15.85	2.40752	4.64514e-16
-15.85	2.42633	2.83971e-16
-15.85	2.44514	1.73055e-16
-15.85	2.46395	1.05131e-16
-15.85	2.48276	6.3666e-17
-15.85	2.50157	3.84339e-17
-15.85	2.52038	2.31285e-17
-15.85	2.53918	1.38741e-17
-15.85	2.55799	8.29619e-18
-15.85	2.5768	4.94502e-18
-15.85	2.59561	2.93811e-18
-15.85	2.61442	1.74011e-18
-15.85	2.63323	1.02727e-18
-15.85	2.65204	6.04494e-19
-15.85	2.67085	3.54562e-19
-15.85	2.68966	2.07292e-19
-15.85	2.70846	1.20797e-19
-15.85	2.72727	7.01638e-20
-15.85	2.74608	4.06205e-20
-15.85	2.76489	2.34397e-20
-15.85	2.7837	1.34811e-20
-15.85	2.80251	7.728e-21
-15.85	2.82132	4.4154e-21
-15.85	2.84013	2.51439e-21
-15.85	2.85893	1.42709e-21
-15.85	2.87774	8.07274e-22
-15.85	2.89655	4.55137e-22
-15.85	2.91536	2.55747e-22
-15.85	2.93417	1.43226e-22
-15.85	2.95298	7.99426e-23
-15.85	2.97179	4.44706e-23
-15.85	2.9906	2.46551e-23
-15.85	3.0094	1.36231e-23
-15.85	3.02821	7.50199e-24
-15.85	3.04702	4.11728e-24
-15.85	3.06583	2.25203e-24
-15.85	3.08464	1.22762e-24
-15.85	3.10345	6.66935e-25
-15.85	3.12226	3.61099e-25
-15.85	3.14107	1.94846e-25
-15.85	3.15988	1.0478e-25
-15.85	3.17868	5.6155e-26
-15.85	3.19749	2.99927e-26
-15.85	3.2163	1.59647e-26
-15.85	3.23511	8.46878e-27
-15.85	3.25392	4.4771e-27
-15.85	3.27273	2.35878e-27
-15.85	3.29154	1.23848e-27
-15.85	3.31034	6.48042e-28
-15.85	3.32915	3.37931e-28
-15.85	3.34796	1.75615e-28
-15.85	3.36677	9.09503e-29
-15.85	3.38558	4.69412e-29
-15.85	3.40439	2.41441e-29
-15.85	3.4232	1.23758e-29
-15.85	3.44201	6.32178e-30
-15.85	3.46082	3.21818e-30
-15.85	3.47962	1.63261e-30
-15.85	3.49843	8.2539e-31
-15.85	3.51724	4.1585e-31
-15.85	3.53605	2.08792e-31
-15.85	3.55486	1.0447e-31
-15.85	3.57367	5.20918e-32
-15.85	3.59248	2.58848e-32
-15.85	3.61129	1.2818e-32
-15.85	3.63009	6.32544e-33
-15.85	3.6489	3.1107e-33
-15.85	3.66771	1.52448e-33
-15.85	3.68652	7.4453e-34
-15.85	3.70533	3.62357e-34
-15.85	3.72414	1.75746e-34
-15.85	3.74295	8.49433e-35
-15.85	3.76176	4.09134e-35
-15.85	3.78056	1.96379e-35
-15.85	3.79937	9.3933e-36
-15.85	3.81818	4.47747e-36
-15.85	3.83699	2.12686e-36
-15.85	3.8558	1.00678e-36
-15.85	3.87461	4.74924e-37
-15.85	3.89342	2.23256e-37
-15.85	3.91223	1.04585e-37
-15.85	3.93103	4.88235e-38
-15.85	3.94984	2.27131e-38
-15.85	3.96865	1.05296e-38
-15.85	3.98746	4.8645e-39
-15.85	4.00627	2.2395e-39
-15.85	4.02508	1.02743e-39
-15.85	4.04389	4.69723e-40
-15.85	4.0627	2.14002e-40
-15.85	4.0815	9.71584e-41
-15.85	4.10031	4.39572e-41
-15.85	4.11912	1.98183e-41
-15.85	4.13793	8.90407e-42
-15.85	4.15674	3.98654e-42
-15.85	4.17555	1.77865e-42
-15.85	4.19436	7.90804e-43
-15.85	4.21317	3.50375e-43
-15.85	4.23198	1.54697e-43
-15.85	4.25078	6.80635e-44
-15.85	4.26959	2.98423e-44
-15.85	4.2884	1.30387e-44
-15.85	4.30721	5.67699e-45
-15.85	4.32602	2.46313e-45
-15.85	4.34483	1.06497e-45
-15.85	4.36364	4.58853e-46
-15.85	4.38244	1.97011e-46
-15.85	4.40125	8.42931e-47
-15.85	4.42006	3.59397e-47
-15.85	4.43887	1.527e-47
-15.85	4.45768	6.46527e-48
-15.85	4.47649	2.72782e-48
-15.85	4.4953	1.1469e-48
-15.85	4.51411	4.80527e-49
-15.85	4.53292	2.00628e-49
-15.85	4.55172	8.34728e-50
-15.85	4.57053	3.46082e-50
-15.85	4.58934	1.42986e-50
-15.85	4.60815	5.88696e-51
-15.85	4.62696	2.41528e-51
-15.85	4.64577	9.87468e-52
-15.85	4.66458	4.02309e-52
-15.85	4.68339	1.63333e-52
-15.85	4.70219	6.60801e-53
-15.85	4.721	2.66407e-53
-15.85	4.73981	1.07028e-53
-15.85	4.75862	4.28482e-54
-15.85	4.77743	1.7094e-54
-15.85	4.79624	6.79572e-55
-15.85	4.81505	2.69218e-55
-15.85	4.83386	1.0628e-55
-15.85	4.85267	4.18098e-56
-15.85	4.87147	1.63901e-56
-15.85	4.89028	6.40272e-57
-15.85	4.90909	2.49244e-57
-15.85	4.9279	9.66857e-58
-15.85	4.94671	3.73747e-58
-15.85	4.96552	1.43969e-58
-15.85	4.98433	5.52637e-59
-15.85	5.00314	2.11391e-59
-15.85	5.02194	8.0577e-60
-15.85	5.04075	3.06064e-60
-15.85	5.05956	1.15848e-60
-15.85	5.07837	4.36962e-61
-15.85	5.09718	1.64238e-61
-15.85	5.11599	6.1515e-62
-15.85	5.1348	2.29596e-62
-15.85	5.1536	8.53932e-63
-15.85	5.17241	3.16489e-63
-15.85	5.19122	1.16888e-63
-15.85	5.21003	4.30186e-64
-15.85	5.22884	1.57768e-64
-15.85	5.24765	5.76575e-65
-15.85	5.26646	2.09975e-65
-15.85	5.28527	7.62003e-66
-15.85	5.30408	2.75562e-66
-15.85	5.32288	9.9302e-67
-15.85	5.34169	3.56591e-67
-15.85	5.3605	1.27602e-67
-15.85	5.37931	4.5501e-68
-15.85	5.39812	1.61681e-68
-15.85	5.41693	5.72492e-69
-15.85	5.43574	2.02002e-69
-15.85	5.45455	7.10256e-70
-15.85	5.47335	2.48856e-70
-15.85	5.49216	8.68873e-71
-15.85	5.51097	3.023e-71
-15.85	5.52978	1.04808e-71
-15.85	5.54859	3.62095e-72
-15.85	5.5674	1.24659e-72
-15.85	5.58621	4.27662e-73
-15.85	5.60502	1.46201e-73
-15.85	5.62382	4.9805e-74
-15.85	5.64263	1.69071e-74
-15.85	5.66144	5.71922e-75
-15.85	5.68025	1.92787e-75
-15.85	5.69906	6.47579e-76
-15.85	5.71787	2.1676e-76
-15.85	5.73668	7.23002e-77
-15.85	5.75549	2.4031e-77
-15.85	5.7743	7.95932e-78
-15.85	5.7931	2.62696e-78
-15.85	5.81191	8.63977e-79
-15.85	5.83072	2.83154e-79
-15.85	5.84953	9.24733e-80
-15.85	5.86834	3.00941e-80
-15.85	5.88715	9.7593e-81
-15.85	5.90596	3.15375e-81
-15.85	5.92476	1.01556e-81
-15.85	5.94357	3.25881e-82
-15.85	5.96238	1.04204e-82
-15.85	5.98119	3.3203e-83
-15.85	6	1.05425e-83
-15.8	0	0.000137481
-15.8	0.01881	0.000509957
-15.8	0.03762	0.00125
-15.8	0.05643	0.00204
-15.8	0.07523	0.00269
-15.8	0.09404	0.00309
-15.8	0.11285	0.00315
-15.8	0.13166	0.00289
-15.8	0.15047	0.00239
-15.8	0.16928	0.00185
-15.8	0.18809	0.0016
-15.8	0.2069	0.00184
-15.8	0.2257	0.0023
-15.8	0.24451	0.0027
-15.8	0.26332	0.00292
-15.8	0.28213	0.00295
-15.8	0.30094	0.00281
-15.8	0.31975	0.00258
-15.8	0.33856	0.00235
-15.8	0.35737	0.00217
-15.8	0.37618	0.00206
-15.8	0.39498	0.00202
-15.8	0.41379	0.00199
-15.8	0.4326	0.00194
-15.8	0.45141	0.00187
-15.8	0.47022	0.00178
-15.8	0.48903	0.00168
-15.8	0.50784	0.00157
-15.8	0.52665	0.00147
-15.8	0.54546	0.00137
-15.8	0.56426	0.00127
-15.8	0.58307	0.00118
-15.8	0.60188	0.0011
-15.8	0.62069	0.00101
-15.8	0.6395	0.000936099
-15.8	0.65831	0.000862314
-15.8	0.67712	0.000793781
-15.8	0.69593	0.00073049
-15.8	0.71473	0.000672074
-15.8	0.73354	0.00061794
-15.8	0.75235	0.000567432
-15.8	0.77116	0.00051994
-15.8	0.78997	0.000474979
-15.8	0.80878	0.000432211
-15.8	0.82759	0.000391448
-15.8	0.8464	0.000352625
-15.8	0.8652	0.00031577
-15.8	0.88401	0.00028097
-15.8	0.90282	0.000248334
-15.8	0.92163	0.000217973
-15.8	0.94044	0.000189972
-15.8	0.95925	0.000164384
-15.8	0.97806	0.000141218
-15.8	0.99687	0.000120443
-15.8	1.01567	0.000101987
-15.8	1.03448	8.5744e-05
-15.8	1.05329	7.15792e-05
-15.8	1.0721	5.93379e-05
-15.8	1.09091	4.88523e-05
-15.8	1.10972	3.99481e-05
-15.8	1.12853	3.24505e-05
-15.8	1.14734	2.61892e-05
-15.8	1.16614	2.10022e-05
-15.8	1.18495	1.67386e-05
-15.8	1.20376	1.32605e-05
-15.8	1.22257	1.04439e-05
-15.8	1.24138	8.1792e-06
-15.8	1.26019	6.3706e-06
-15.8	1.279	4.93572e-06
-15.8	1.29781	3.8045e-06
-15.8	1.31661	2.91806e-06
-15.8	1.33542	2.22744e-06
-15.8	1.35423	1.69236e-06
-15.8	1.37304	1.27999e-06
-15.8	1.39185	9.6381e-07
-15.8	1.41066	7.2257e-07
-15.8	1.42947	5.39385e-07
-15.8	1.44828	4.00926e-07
-15.8	1.46709	2.96748e-07
-15.8	1.48589	2.18712e-07
-15.8	1.5047	1.60517e-07
-15.8	1.52351	1.17308e-07
-15.8	1.54232	8.53659e-08
-15.8	1.56113	6.18572e-08
-15.8	1.57994	4.46311e-08
-15.8	1.59875	3.20643e-08
-15.8	1.61756	2.29373e-08
-15.8	1.63636	1.6338e-08
-15.8	1.65517	1.15875e-08
-15.8	1.67398	8.18331e-09
-15.8	1.69279	5.75465e-09
-15.8	1.7116	4.02969e-09
-15.8	1.73041	2.80996e-09
-15.8	1.74922	1.95128e-09
-15.8	1.76803	1.34942e-09
-15.8	1.78683	9.29402e-10
-15.8	1.80564	6.37536e-10
-15.8	1.82445	4.35584e-10
-15.8	1.84326	2.96433e-10
-15.8	1.86207	2.00951e-10
-15.8	1.88088	1.35701e-10
-15.8	1.89969	9.12908e-11
-15.8	1.9185	6.11847e-11
-15.8	1.9373	4.08555e-11
-15.8	1.95611	2.71814e-11
-15.8	1.97492	1.80187e-11
-15.8	1.99373	1.19022e-11
-15.8	2.01254	7.83425e-12
-15.8	2.03135	5.13871e-12
-15.8	2.05016	3.35902e-12
-15.8	2.06897	2.18821e-12
-15.8	2.08777	1.42069e-12
-15.8	2.10658	9.19296e-13
-15.8	2.12539	5.92885e-13
-15.8	2.1442	3.81116e-13
-15.8	2.16301	2.4419e-13
-15.8	2.18182	1.55952e-13
-15.8	2.20063	9.92789e-14
-15.8	2.21944	6.29991e-14
-15.8	2.23825	3.98502e-14
-15.8	2.25705	2.51277e-14
-15.8	2.27586	1.57945e-14
-15.8	2.29467	9.89685e-15
-15.8	2.31348	6.18198e-15
-15.8	2.33229	3.84948e-15
-15.8	2.3511	2.38959e-15
-15.8	2.36991	1.47874e-15
-15.8	2.38871	9.12237e-16
-15.8	2.40752	5.61013e-16
-15.8	2.42633	3.43943e-16
-15.8	2.44514	2.10206e-16
-15.8	2.46395	1.28071e-16
-15.8	2.48276	7.77852e-17
-15.8	2.50157	4.7096e-17
-15.8	2.52038	2.84254e-17
-15.8	2.53918	1.71026e-17
-15.8	2.55799	1.02577e-17
-15.8	2.5768	6.13281e-18
-15.8	2.59561	3.65504e-18
-15.8	2.61442	2.17141e-18
-15.8	2.63323	1.28589e-18
-15.8	2.65204	7.59053e-19
-15.8	2.67085	4.46628e-19
-15.8	2.68966	2.6195e-19
-15.8	2.70846	1.5314e-19
-15.8	2.72727	8.92375e-20
-15.8	2.74608	5.18316e-20
-15.8	2.76489	3.00071e-20
-15.8	2.7837	1.73155e-20
-15.8	2.80251	9.9591e-21
-15.8	2.82132	5.70924e-21
-15.8	2.84013	3.26216e-21
-15.8	2.85893	1.8578e-21
-15.8	2.87774	1.05452e-21
-15.8	2.89655	5.96583e-22
-15.8	2.91536	3.36391e-22
-15.8	2.93417	1.89048e-22
-15.8	2.95298	1.0589e-22
-15.8	2.97179	5.91131e-23
-15.8	2.9906	3.28898e-23
-15.8	3.0094	1.82383e-23
-15.8	3.02821	1.00798e-23
-15.8	3.04702	5.55215e-24
-15.8	3.06583	3.04797e-24
-15.8	3.08464	1.66762e-24
-15.8	3.10345	9.09326e-25
-15.8	3.12226	4.94171e-25
-15.8	3.14107	2.6765e-25
-15.8	3.15988	1.44474e-25
-15.8	3.17868	7.77216e-26
-15.8	3.19749	4.167e-26
-15.8	3.2163	2.22655e-26
-15.8	3.23511	1.18568e-26
-15.8	3.25392	6.29253e-27
-15.8	3.27273	3.3282e-27
-15.8	3.29154	1.75434e-27
-15.8	3.31034	9.21598e-28
-15.8	3.32915	4.82491e-28
-15.8	3.34796	2.51742e-28
-15.8	3.36677	1.309e-28
-15.8	3.38558	6.78332e-29
-15.8	3.40439	3.50317e-29
-15.8	3.4232	1.803e-29
-15.8	3.44201	9.2479e-30
-15.8	3.46082	4.72721e-30
-15.8	3.47962	2.40813e-30
-15.8	3.49843	1.22255e-30
-15.8	3.51724	6.18535e-31
-15.8	3.53605	3.11869e-31
-15.8	3.55486	1.56708e-31
-15.8	3.57367	7.84726e-32
-15.8	3.59248	3.9161e-32
-15.8	3.61129	1.94759e-32
-15.8	3.63009	9.65267e-33
-15.8	3.6489	4.76765e-33
-15.8	3.66771	2.34675e-33
-15.8	3.68652	1.15116e-33
-15.8	3.70533	5.62741e-34
-15.8	3.72414	2.74148e-34
-15.8	3.74295	1.33096e-34
-15.8	3.76176	6.43947e-35
-15.8	3.78056	3.10482e-35
-15.8	3.79937	1.49185e-35
-15.8	3.81818	7.1436e-36
-15.8	3.83699	3.40886e-36
-15.8	3.8558	1.62107e-36
-15.8	3.87461	7.68239e-37
-15.8	3.89342	3.62819e-37
-15.8	3.91223	1.70759e-37
-15.8	3.93103	8.00898e-38
-15.8	3.94984	3.74343e-38
-15.8	3.96865	1.74365e-38
-15.8	3.98746	8.09374e-39
-15.8	4.00627	3.744e-39
-15.8	4.02508	1.72592e-39
-15.8	4.04389	7.92872e-40
-15.8	4.0627	3.62979e-40
-15.8	4.0815	1.65599e-40
-15.8	4.10031	7.52886e-41
-15.8	4.11912	3.41112e-41
-15.8	4.13793	1.54014e-41
-15.8	4.15674	6.9298e-42
-15.8	4.17555	3.10724e-42
-15.8	4.19436	1.38843e-42
-15.8	4.21317	6.18258e-43
-15.8	4.23198	2.74352e-43
-15.8	4.25078	1.21322e-43
-15.8	4.26959	5.34648e-44
-15.8	4.2884	2.34795e-44
-15.8	4.30721	1.02755e-44
-15.8	4.32602	4.48136e-45
-15.8	4.34483	1.94765e-45
-15.8	4.36364	8.43536e-46
-15.8	4.38244	3.64074e-46
-15.8	4.40125	1.56591e-46
-15.8	4.42006	6.71177e-47
-15.8	4.43887	2.86681e-47
-15.8	4.45768	1.22026e-47
-15.8	4.47649	5.17604e-48
-15.8	4.4953	2.18794e-48
-15.8	4.51411	9.21641e-49
-15.8	4.53292	3.86884e-49
-15.8	4.55172	1.61841e-49
-15.8	4.57053	6.74666e-50
-15.8	4.58934	2.80272e-50
-15.8	4.60815	1.16027e-50
-15.8	4.62696	4.78662e-51
-15.8	4.64577	1.96784e-51
-15.8	4.66458	8.06192e-52
-15.8	4.68339	3.29138e-52
-15.8	4.70219	1.33908e-52
-15.8	4.721	5.42904e-53
-15.8	4.73981	2.19346e-53
-15.8	4.75862	8.83129e-54
-15.8	4.77743	3.5433e-54
-15.8	4.79624	1.41671e-54
-15.8	4.81505	5.64469e-55
-15.8	4.83386	2.24124e-55
-15.8	4.85267	8.86798e-56
-15.8	4.87147	3.49662e-56
-15.8	4.89028	1.37392e-56
-15.8	4.90909	5.37973e-57
-15.8	4.9279	2.09917e-57
-15.8	4.94671	8.16246e-58
-15.8	4.96552	3.16288e-58
-15.8	4.98433	1.22132e-58
-15.8	5.00314	4.69965e-59
-15.8	5.02194	1.80213e-59
-15.8	5.04075	6.88645e-60
-15.8	5.05956	2.62234e-60
-15.8	5.07837	9.95109e-61
-15.8	5.09718	3.76303e-61
-15.8	5.11599	1.41805e-61
-15.8	5.1348	5.32512e-62
-15.8	5.1536	1.99276e-62
-15.8	5.17241	7.4313e-63
-15.8	5.19122	2.7616e-63
-15.8	5.21003	1.02268e-63
-15.8	5.22884	3.77406e-64
-15.8	5.24765	1.38791e-64
-15.8	5.26646	5.08624e-65
-15.8	5.28527	1.85746e-65
-15.8	5.30408	6.75966e-66
-15.8	5.32288	2.45141e-66
-15.8	5.34169	8.85914e-67
-15.8	5.3605	3.19045e-67
-15.8	5.37931	1.14497e-67
-15.8	5.39812	4.09472e-68
-15.8	5.41693	1.45928e-68
-15.8	5.43574	5.18244e-69
-15.8	5.45455	1.83406e-69
-15.8	5.47335	6.46813e-70
-15.8	5.49216	2.27314e-70
-15.8	5.51097	7.96083e-71
-15.8	5.52978	2.77826e-71
-15.8	5.54859	9.66211e-72
-15.8	5.5674	3.34852e-72
-15.8	5.58621	1.15643e-72
-15.8	5.60502	3.97984e-73
-15.8	5.62382	1.36489e-73
-15.8	5.64263	4.66456e-74
-15.8	5.66144	1.58857e-74
-15.8	5.68025	5.3912e-75
-15.8	5.69906	1.82325e-75
-15.8	5.71787	6.14456e-76
-15.8	5.73668	2.06356e-76
-15.8	5.75549	6.90597e-77
-15.8	5.7743	2.30311e-77
-15.8	5.7931	7.65399e-78
-15.8	5.81191	2.53479e-78
-15.8	5.83072	8.36524e-79
-15.8	5.84953	2.75104e-79
-15.8	5.86834	9.01562e-80
-15.8	5.88715	2.94426e-80
-15.8	5.90596	9.58163e-81
-15.8	5.92476	3.1073e-81
-15.8	5.94357	1.00417e-81
-15.8	5.96238	3.23381e-82
-15.8	5.98119	1.03777e-82
-15.8	6	3.31872e-83
-15.75	0	0.000137481
-15.75	0.01881	0.000509962
-15.75	0.03762	0.00125
-15.75	0.05643	0.00204
-15.75	0.07523	0.00269
-15.75	0.09404	0.00309
-15.75	0.11285	0.00315
-15.75	0.13166	0.00289
-15.75	0.15047	0.00239
-15.75	0.16928	0.00185
-15.75	0.18809	0.0016
-15.75	0.2069	0.00184
-15.75	0.2257	0.00231
-15.75	0.24451	0.00271
-15.75	0.26332	0.00293
-15.75	0.28213	0.00295
-15.75	0.30094	0.00282
-15.75	0.31975	0.00259
-15.75	0.33856	0.00235
-15.75	0.35737	0.00217
-15.75	0.37618	0.00207
-15.75	0.39498	0.00203
-15.75	0.41379	0.002
-15.75	0.4326	0.00195
-15.75	0.45141	0.00189
-15.75	0.47022	0.00179
-15.75	0.48903	0.00169
-15.75	0.50784	0.00158
-15.75	0.52665	0.00148
-15.75	0.54546	0.00138
-15.75	0.56426	0.00129
-15.75	0.58307	0.0012
-15.75	0.60188	0.00111
-15.75	0.62069	0.00103
-15.75	0.6395	0.000948033
-15.75	0.65831	0.00087395
-15.75	0.67712	0.000805107
-15.75	0.69593	0.000741507
-15.75	0.71473	0.000682786
-15.75	0.73354	0.000628351
-15.75	0.75235	0.000577536
-15.75	0.77116	0.000529723
-15.75	0.78997	0.000484416
-15.75	0.80878	0.000441273
-15.75	0.82759	0.000400099
-15.75	0.8464	0.000360831
-15.75	0.8652	0.000323498
-15.75	0.88401	0.000288192
-15.75	0.90282	0.00025503
-15.75	0.92163	0.00022413
-15.75	0.94044	0.000195587
-15.75	0.95925	0.000169461
-15.75	0.97806	0.000145771
-15.75	0.99687	0.000124492
-15.75	1.01567	0.000105559
-15.75	1.03448	8.88686e-05
-15.75	1.05329	7.42908e-05
-15.75	1.0721	6.16726e-05
-15.75	1.09091	5.08469e-05
-15.75	1.10972	4.16391e-05
-15.75	1.12853	3.38735e-05
-15.75	1.14734	2.7378e-05
-15.75	1.16614	2.19883e-05
-15.75	1.18495	1.75509e-05
-15.75	1.20376	1.39252e-05
-15.75	1.22257	1.09843e-05
-15.75	1.24138	8.61577e-06
-15.75	1.26019	6.72115e-06
-15.75	1.279	5.21557e-06
-15.75	1.29781	4.02665e-06
-15.75	1.31661	3.09345e-06
-15.75	1.33542	2.36519e-06
-15.75	1.35423	1.8e-06
-15.75	1.37304	1.36369e-06
-15.75	1.39185	1.02858e-06
-15.75	1.41066	7.72455e-07
-15.75	1.42947	5.77631e-07
-15.75	1.44828	4.30116e-07
-15.75	1.46709	3.18925e-07
-15.75	1.48589	2.35486e-07
-15.75	1.5047	1.73147e-07
-15.75	1.52351	1.26775e-07
-15.75	1.54232	9.24305e-08
-15.75	1.56113	6.71051e-08
-15.75	1.57994	4.85118e-08
-15.75	1.59875	3.4921e-08
-15.75	1.61756	2.50306e-08
-15.75	1.63636	1.78649e-08
-15.75	1.65517	1.26963e-08
-15.75	1.67398	8.98475e-09
-15.75	1.69279	6.33135e-09
-15.75	1.7116	4.44281e-09
-15.75	1.73041	3.10458e-09
-15.75	1.74922	2.16047e-09
-15.75	1.76803	1.4973e-09
-15.75	1.78683	1.03349e-09
-15.75	1.80564	7.10485e-10
-15.75	1.82445	4.86495e-10
-15.75	1.84326	3.31816e-10
-15.75	1.86207	2.2544e-10
-15.75	1.88088	1.52582e-10
-15.75	1.89969	1.02881e-10
-15.75	1.9185	6.91106e-11
-15.75	1.9373	4.62546e-11
-15.75	1.95611	3.08451e-11
-15.75	1.97492	2.04954e-11
-15.75	1.99373	1.35702e-11
-15.75	2.01254	8.95344e-12
-15.75	2.03135	5.88693e-12
-15.75	2.05016	3.85744e-12
-15.75	2.06897	2.51904e-12
-15.75	2.08777	1.6395e-12
-15.75	2.10658	1.06351e-12
-15.75	2.12539	6.87609e-13
-15.75	2.1442	4.4312e-13
-15.75	2.16301	2.84638e-13
-15.75	2.18182	1.8225e-13
-15.75	2.20063	1.16319e-13
-15.75	2.21944	7.40045e-14
-15.75	2.23825	4.69345e-14
-15.75	2.25705	2.9673e-14
-15.75	2.27586	1.87013e-14
-15.75	2.29467	1.17497e-14
-15.75	2.31348	7.35924e-15
-15.75	2.33229	4.59507e-15
-15.75	2.3511	2.86027e-15
-15.75	2.36991	1.77492e-15
-15.75	2.38871	1.09802e-15
-15.75	2.40752	6.77174e-16
-15.75	2.42633	4.1634e-16
-15.75	2.44514	2.55183e-16
-15.75	2.46395	1.55924e-16
-15.75	2.48276	9.49782e-17
-15.75	2.50157	5.76748e-17
-15.75	2.52038	3.49136e-17
-15.75	2.53918	2.10692e-17
-15.75	2.55799	1.26748e-17
-15.75	2.5768	7.60094e-18
-15.75	2.59561	4.54388e-18
-15.75	2.61442	2.70778e-18
-15.75	2.63323	1.60851e-18
-15.75	2.65204	9.52469e-19
-15.75	2.67085	5.62203e-19
-15.75	2.68966	3.30785e-19
-15.75	2.70846	1.94001e-19
-15.75	2.72727	1.13413e-19
-15.75	2.74608	6.60874e-20
-15.75	2.76489	3.83857e-20
-15.75	2.7837	2.22233e-20
-15.75	2.80251	1.28243e-20
-15.75	2.82132	7.37638e-21
-15.75	2.84013	4.22893e-21
-15.75	2.85893	2.41654e-21
-15.75	2.87774	1.37636e-21
-15.75	2.89655	7.81337e-22
-15.75	2.91536	4.42092e-22
-15.75	2.93417	2.49317e-22
-15.75	2.95298	1.40137e-22
-15.75	2.97179	7.85079e-23
-15.75	2.9906	4.38361e-23
-15.75	3.0094	2.43953e-23
-15.75	3.02821	1.35311e-23
-15.75	3.04702	7.48018e-24
-15.75	3.06583	4.12136e-24
-15.75	3.08464	2.26317e-24
-15.75	3.10345	1.23862e-24
-15.75	3.12226	6.75626e-25
-15.75	3.14107	3.67296e-25
-15.75	3.15988	1.99007e-25
-15.75	3.17868	1.07463e-25
-15.75	3.19749	5.78348e-26
-15.75	3.2163	3.1021e-26
-15.75	3.23511	1.65828e-26
-15.75	3.25392	8.8348e-27
-15.75	3.27273	4.69103e-27
-15.75	3.29154	2.4824e-27
-15.75	3.31034	1.3092e-27
-15.75	3.32915	6.88131e-28
-15.75	3.34796	3.60467e-28
-15.75	3.36677	1.88186e-28
-15.75	3.38558	9.79119e-29
-15.75	3.40439	5.07704e-29
-15.75	3.4232	2.62368e-29
-15.75	3.44201	1.35125e-29
-15.75	3.46082	6.93558e-30
-15.75	3.47962	3.54775e-30
-15.75	3.49843	1.80861e-30
-15.75	3.51724	9.18877e-31
-15.75	3.53605	4.65255e-31
-15.75	3.55486	2.3477e-31
-15.75	3.57367	1.18063e-31
-15.75	3.59248	5.91704e-32
-15.75	3.61129	2.95536e-32
-15.75	3.63009	1.47108e-32
-15.75	3.6489	7.29751e-33
-15.75	3.66771	3.6077e-33
-15.75	3.68652	1.77746e-33
-15.75	3.70533	8.72742e-34
-15.75	3.72414	4.27056e-34
-15.75	3.74295	2.08256e-34
-15.75	3.76176	1.0121e-34
-15.75	3.78056	4.90185e-35
-15.75	3.79937	2.36598e-35
-15.75	3.81818	1.13808e-35
-15.75	3.83699	5.45562e-36
-15.75	3.8558	2.60631e-36
-15.75	3.87461	1.24085e-36
-15.75	3.89342	5.88739e-37
-15.75	3.91223	2.78378e-37
-15.75	3.93103	1.31177e-37
-15.75	3.94984	6.1601e-38
-15.75	3.96865	2.88288e-38
-15.75	3.98746	1.34454e-38
-15.75	4.00627	6.24924e-39
-15.75	4.02508	2.8946e-39
-15.75	4.04389	1.33616e-39
-15.75	4.0627	6.14656e-40
-15.75	4.0815	2.81782e-40
-15.75	4.10031	1.28736e-40
-15.75	4.11912	5.86131e-41
-15.75	4.13793	2.65946e-41
-15.75	4.15674	1.20253e-41
-15.75	4.17555	5.41884e-42
-15.75	4.19436	2.43344e-42
-15.75	4.21317	1.08903e-42
-15.75	4.23198	4.85691e-43
-15.75	4.25078	2.15867e-43
-15.75	4.26959	9.56128e-44
-15.75	4.2884	4.22035e-44
-15.75	4.30721	1.85646e-44
-15.75	4.32602	8.13812e-45
-15.75	4.34483	3.55521e-45
-15.75	4.36364	1.54778e-45
-15.75	4.38244	6.71516e-46
-15.75	4.40125	2.90338e-46
-15.75	4.42006	1.25099e-46
-15.75	4.43887	5.37163e-47
-15.75	4.45768	2.29858e-47
-15.75	4.47649	9.80198e-48
-15.75	4.4953	4.16552e-48
-15.75	4.51411	1.76411e-48
-15.75	4.53292	7.44528e-49
-15.75	4.55172	3.1314e-49
-15.75	4.57053	1.31249e-49
-15.75	4.58934	5.48217e-50
-15.75	4.60815	2.28197e-50
-15.75	4.62696	9.46598e-51
-15.75	4.64577	3.91311e-51
-15.75	4.66458	1.61204e-51
-15.75	4.68339	6.61807e-52
-15.75	4.70219	2.7076e-52
-15.75	4.721	1.10392e-52
-15.75	4.73981	4.48525e-53
-15.75	4.75862	1.81608e-53
-15.75	4.77743	7.32796e-54
-15.75	4.79624	2.94665e-54
-15.75	4.81505	1.18079e-54
-15.75	4.83386	4.71534e-55
-15.75	4.85267	1.87652e-55
-15.75	4.87147	7.44198e-56
-15.75	4.89028	2.94119e-56
-15.75	4.90909	1.15839e-56
-15.75	4.9279	4.54654e-57
-15.75	4.94671	1.7783e-57
-15.75	4.96552	6.93151e-58
-15.75	4.98433	2.69244e-58
-15.75	5.00314	1.04222e-58
-15.75	5.02194	4.02043e-59
-15.75	5.04075	1.54554e-59
-15.75	5.05956	5.92083e-60
-15.75	5.07837	2.26038e-60
-15.75	5.09718	8.59958e-61
-15.75	5.11599	3.26038e-61
-15.75	5.1348	1.23184e-61
-15.75	5.1536	4.63806e-62
-15.75	5.17241	1.74026e-62
-15.75	5.19122	6.50708e-63
-15.75	5.21003	2.42468e-63
-15.75	5.22884	9.0036e-64
-15.75	5.24765	3.33176e-64
-15.75	5.26646	1.22864e-64
-15.75	5.28527	4.51514e-65
-15.75	5.30408	1.65353e-65
-15.75	5.32288	6.03459e-66
-15.75	5.34169	2.19471e-66
-15.75	5.3605	7.95428e-67
-15.75	5.37931	2.87289e-67
-15.75	5.39812	1.03402e-67
-15.75	5.41693	3.70882e-68
-15.75	5.43574	1.32567e-68
-15.75	5.45455	4.72201e-69
-15.75	5.47335	1.67615e-69
-15.75	5.49216	5.92915e-70
-15.75	5.51097	2.09009e-70
-15.75	5.52978	7.34228e-71
-15.75	5.54859	2.57033e-71
-15.75	5.5674	8.96687e-72
-15.75	5.58621	3.11735e-72
-15.75	5.60502	1.08e-72
-15.75	5.62382	3.72866e-73
-15.75	5.64263	1.28285e-73
-15.75	5.66144	4.39834e-74
-15.75	5.68025	1.50278e-74
-15.75	5.69906	5.11676e-75
-15.75	5.71787	1.73615e-75
-15.75	5.73668	5.87043e-76
-15.75	5.75549	1.97808e-76
-15.75	5.7743	6.6422e-77
-15.75	5.7931	2.22265e-77
-15.75	5.81191	7.41175e-78
-15.75	5.83072	2.46299e-78
-15.75	5.84953	8.15634e-79
-15.75	5.86834	2.69166e-79
-15.75	5.88715	8.85188e-80
-15.75	5.90596	2.90096e-80
-15.75	5.92476	9.47414e-81
-15.75	5.94357	3.08339e-81
-15.75	5.96238	1.00002e-81
-15.75	5.98119	3.23205e-82
-15.75	6	1.04097e-82
-15.7	0	0.000137481
-15.7	0.01881	0.000509966
-15.7	0.03762	0.00125
-15.7	0.05643	0.00204
-15.7	0.07523	0.00269
-15.7	0.09404	0.00309
-15.7	0.11285	0.00315
-15.7	0.13166	0.00289
-15.7	0.15047	0.0024
-15.7	0.16928	0.00185
-15.7	0.18809	0.0016
-15.7	0.2069	0.00184
-15.7	0.2257	0.00231
-15.7	0.24451	0.00272
-15.7	0.26332	0.00294
-15.7	0.28213	0.00296
-15.7	0.30094	0.00283
-15.7	0.31975	0.0026
-15.7	0.33856	0.00236
-15.7	0.35737	0.00218
-15.7	0.37618	0.00208
-15.7	0.39498	0.00204
-15.7	0.41379	0.00201
-15.7	0.4326	0.00197
-15.7	0.45141	0.0019
-15.7	0.47022	0.00181
-15.7	0.48903	0.0017
-15.7	0.50784	0.0016
-15.7	0.52665	0.00149
-15.7	0.54546	0.00139
-15.7	0.56426	0.0013
-15.7	0.58307	0.00121
-15.7	0.60188	0.00112
-15.7	0.62069	0.00104
-15.7	0.6395	0.00096008
-15.7	0.65831	0.000885704
-15.7	0.67712	0.000816555
-15.7	0.69593	0.000752652
-15.7	0.71473	0.000693632
-15.7	0.73354	0.000638901
-15.7	0.75235	0.000587785
-15.7	0.77116	0.000539656
-15.7	0.78997	0.000494009
-15.7	0.80878	0.000450494
-15.7	0.82759	0.000408913
-15.7	0.8464	0.0003692
-15.7	0.8652	0.00033139
-15.7	0.88401	0.000295576
-15.7	0.90282	0.000261885
-15.7	0.92163	0.000230441
-15.7	0.94044	0.00020135
-15.7	0.95925	0.000174679
-15.7	0.97806	0.000150457
-15.7	0.99687	0.000128665
-15.7	1.01567	0.000109244
-15.7	1.03448	9.20973e-05
-15.7	1.05329	7.70967e-05
-15.7	1.0721	6.40919e-05
-15.7	1.09091	5.29167e-05
-15.7	1.10972	4.33965e-05
-15.7	1.12853	3.53546e-05
-15.7	1.14734	2.86171e-05
-15.7	1.16614	2.30177e-05
-15.7	1.18495	1.84002e-05
-15.7	1.20376	1.46212e-05
-15.7	1.22257	1.1551e-05
-15.7	1.24138	9.07429e-06
-15.7	1.26019	7.08992e-06
-15.7	1.279	5.51042e-06
-15.7	1.29781	4.26108e-06
-15.7	1.31661	3.27883e-06
-15.7	1.33542	2.51102e-06
-15.7	1.35423	1.91414e-06
-15.7	1.37304	1.45259e-06
-15.7	1.39185	1.09749e-06
-15.7	1.41066	8.25625e-07
-15.7	1.42947	6.18466e-07
-15.7	1.44828	4.61336e-07
-15.7	1.46709	3.42688e-07
-15.7	1.48589	2.53492e-07
-15.7	1.5047	1.86729e-07
-15.7	1.52351	1.36975e-07
-15.7	1.54232	1.00057e-07
-15.7	1.56113	7.27809e-08
-15.7	1.57994	5.27171e-08
-15.7	1.59875	3.80227e-08
-15.7	1.61756	2.7308e-08
-15.7	1.63636	1.95294e-08
-15.7	1.65517	1.39074e-08
-15.7	1.67398	9.862e-09
-15.7	1.69279	6.96391e-09
-15.7	1.7116	4.89689e-09
-15.7	1.73041	3.4291e-09
-15.7	1.74922	2.39138e-09
-15.7	1.76803	1.66088e-09
-15.7	1.78683	1.14888e-09
-15.7	1.80564	7.91532e-10
-15.7	1.82445	5.43182e-10
-15.7	1.84326	3.713e-10
-15.7	1.86207	2.5283e-10
-15.7	1.88088	1.71505e-10
-15.7	1.89969	1.15902e-10
-15.7	1.9185	7.80356e-11
-15.7	1.9373	5.23483e-11
-15.7	1.95611	3.49897e-11
-15.7	1.97492	2.33037e-11
-15.7	1.99373	1.5466e-11
-15.7	2.01254	1.02285e-11
-15.7	2.03135	6.74142e-12
-15.7	2.05016	4.42801e-12
-15.7	2.06897	2.89867e-12
-15.7	2.08777	1.89121e-12
-15.7	2.10658	1.22983e-12
-15.7	2.12539	7.9712e-13
-15.7	2.1442	5.14983e-13
-15.7	2.16301	3.31637e-13
-15.7	2.18182	2.12884e-13
-15.7	2.20063	1.36221e-13
-15.7	2.21944	8.6891e-14
-15.7	2.23825	5.52513e-14
-15.7	2.25705	3.50231e-14
-15.7	2.27586	2.21318e-14
-15.7	2.29467	1.39423e-14
-15.7	2.31348	8.75612e-15
-15.7	2.33229	5.48216e-15
-15.7	2.3511	3.42182e-15
-15.7	2.36991	2.12927e-15
-15.7	2.38871	1.32091e-15
-15.7	2.40752	8.16925e-16
-15.7	2.42633	5.03686e-16
-15.7	2.44514	3.09603e-16
-15.7	2.46395	1.89721e-16
-15.7	2.48276	1.15901e-16
-15.7	2.50157	7.05865e-17
-15.7	2.52038	4.2856e-17
-15.7	2.53918	2.59392e-17
-15.7	2.55799	1.56513e-17
-15.7	2.5768	9.41436e-18
-15.7	2.59561	5.64511e-18
-15.7	2.61442	3.37437e-18
-15.7	2.63323	2.01069e-18
-15.7	2.65204	1.19434e-18
-15.7	2.67085	7.07187e-19
-15.7	2.68966	4.17408e-19
-15.7	2.70846	2.45586e-19
-15.7	2.72727	1.44031e-19
-15.7	2.74608	8.42014e-20
-15.7	2.76489	4.90664e-20
-15.7	2.7837	2.85003e-20
-15.7	2.80251	1.6501e-20
-15.7	2.82132	9.52282e-21
-15.7	2.84013	5.47784e-21
-15.7	2.85893	3.14079e-21
-15.7	2.87774	1.79495e-21
-15.7	2.89655	1.02245e-21
-15.7	2.91536	5.80515e-22
-15.7	2.93417	3.28517e-22
-15.7	2.95298	1.853e-22
-15.7	2.97179	1.04175e-22
-15.7	2.9906	5.83735e-23
-15.7	3.0094	3.26013e-23
-15.7	3.02821	1.81475e-23
-15.7	3.04702	1.00684e-23
-15.7	3.06583	5.56757e-24
-15.7	3.08464	3.0685e-24
-15.7	3.10345	1.68556e-24
-15.7	3.12226	9.22816e-25
-15.7	3.14107	5.03546e-25
-15.7	3.15988	2.73851e-25
-15.7	3.17868	1.48436e-25
-15.7	3.19749	8.01887e-26
-15.7	3.2163	4.31751e-26
-15.7	3.23511	2.31686e-26
-15.7	3.25392	1.23911e-26
-15.7	3.27273	6.60488e-27
-15.7	3.29154	3.50882e-27
-15.7	3.31034	1.85779e-27
-15.7	3.32915	9.80335e-28
-15.7	3.34796	5.15573e-28
-15.7	3.36677	2.70236e-28
-15.7	3.38558	1.41167e-28
-15.7	3.40439	7.34952e-29
-15.7	3.4232	3.81347e-29
-15.7	3.44201	1.97203e-29
-15.7	3.46082	1.01635e-29
-15.7	3.47962	5.22038e-30
-15.7	3.49843	2.67235e-30
-15.7	3.51724	1.36338e-30
-15.7	3.53605	6.93215e-31
-15.7	3.55486	3.51277e-31
-15.7	3.57367	1.77402e-31
-15.7	3.59248	8.92887e-32
-15.7	3.61129	4.47879e-32
-15.7	3.63009	2.23899e-32
-15.7	3.6489	1.1155e-32
-15.7	3.66771	5.53875e-33
-15.7	3.68652	2.74081e-33
-15.7	3.70533	1.35167e-33
-15.7	3.72414	6.64331e-34
-15.7	3.74295	3.25404e-34
-15.7	3.76176	1.58848e-34
-15.7	3.78056	7.72797e-35
-15.7	3.79937	3.74688e-35
-15.7	3.81818	1.81049e-35
-15.7	3.83699	8.71849e-36
-15.7	3.8558	4.18416e-36
-15.7	3.87461	2.00122e-36
-15.7	3.89342	9.53894e-37
-15.7	3.91223	4.53132e-37
-15.7	3.93103	2.14521e-37
-15.7	3.94984	1.01212e-37
-15.7	3.96865	4.75895e-38
-15.7	3.98746	2.23002e-38
-15.7	4.00627	1.04141e-38
-15.7	4.02508	4.8468e-39
-15.7	4.04389	2.24804e-39
-15.7	4.0627	1.03913e-39
-15.7	4.0815	4.78685e-40
-15.7	4.10031	2.19759e-40
-15.7	4.11912	1.00544e-40
-15.7	4.13793	4.58443e-41
-15.7	4.15674	2.08318e-41
-15.7	4.17555	9.43374e-42
-15.7	4.19436	4.2575e-42
-15.7	4.21317	1.91487e-42
-15.7	4.23198	8.58298e-43
-15.7	4.25078	3.83398e-43
-15.7	4.26959	1.70677e-43
-15.7	4.2884	7.57205e-44
-15.7	4.30721	3.34784e-44
-15.7	4.32602	1.47512e-44
-15.7	4.34483	6.47746e-45
-15.7	4.36364	2.83461e-45
-15.7	4.38244	1.23621e-45
-15.7	4.40125	5.37284e-46
-15.7	4.42006	2.32716e-46
-15.7	4.43887	1.00453e-46
-15.7	4.45768	4.32122e-47
-15.7	4.47649	1.85252e-47
-15.7	4.4953	7.9146e-48
-15.7	4.51411	3.36982e-48
-15.7	4.53292	1.42986e-48
-15.7	4.55172	6.04631e-49
-15.7	4.57053	2.54799e-49
-15.7	4.58934	1.07008e-49
-15.7	4.60815	4.47858e-50
-15.7	4.62696	1.868e-50
-15.7	4.64577	7.76462e-51
-15.7	4.66458	3.21643e-51
-15.7	4.68339	1.32781e-51
-15.7	4.70219	5.46269e-52
-15.7	4.721	2.23968e-52
-15.7	4.73981	9.1511e-53
-15.7	4.75862	3.72622e-53
-15.7	4.77743	1.51207e-53
-15.7	4.79624	6.11481e-54
-15.7	4.81505	2.46435e-54
-15.7	4.83386	9.89755e-55
-15.7	4.85267	3.96152e-55
-15.7	4.87147	1.58016e-55
-15.7	4.89028	6.2813e-56
-15.7	4.90909	2.48831e-56
-15.7	4.9279	9.82347e-57
-15.7	4.94671	3.86485e-57
-15.7	4.96552	1.51533e-57
-15.7	4.98433	5.92089e-58
-15.7	5.00314	2.30554e-58
-15.7	5.02194	8.94676e-59
-15.7	5.04075	3.45991e-59
-15.7	5.05956	1.33342e-59
-15.7	5.07837	5.12127e-60
-15.7	5.09718	1.96017e-60
-15.7	5.11599	7.47676e-61
-15.7	5.1348	2.8421e-61
-15.7	5.1536	1.07664e-61
-15.7	5.17241	4.06448e-62
-15.7	5.19122	1.52914e-62
-15.7	5.21003	5.73312e-63
-15.7	5.22884	2.14211e-63
-15.7	5.24765	7.97618e-64
-15.7	5.26646	2.95974e-64
-15.7	5.28527	1.0945e-64
-15.7	5.30408	4.03351e-65
-15.7	5.32288	1.48134e-65
-15.7	5.34169	5.42162e-66
-15.7	5.3605	1.97746e-66
-15.7	5.37931	7.1877e-67
-15.7	5.39812	2.60361e-67
-15.7	5.41693	9.39863e-68
-15.7	5.43574	3.38109e-68
-15.7	5.45455	1.21214e-68
-15.7	5.47335	4.33063e-69
-15.7	5.49216	1.54189e-69
-15.7	5.51097	5.47089e-70
-15.7	5.52978	1.93448e-70
-15.7	5.54859	6.81671e-71
-15.7	5.5674	2.3938e-71
-15.7	5.58621	8.37727e-72
-15.7	5.60502	2.92159e-72
-15.7	5.62382	1.01541e-72
-15.7	5.64263	3.51691e-73
-15.7	5.66144	1.21391e-73
-15.7	5.68025	4.17552e-74
-15.7	5.69906	1.43133e-74
-15.7	5.71787	4.88954e-75
-15.7	5.73668	1.66456e-75
-15.7	5.75549	5.64718e-76
-15.7	5.7743	1.90926e-76
-15.7	5.7931	6.43281e-77
-15.7	5.81191	2.15992e-77
-15.7	5.83072	7.22728e-78
-15.7	5.84953	2.40998e-78
-15.7	5.86834	8.00854e-79
-15.7	5.88715	2.65213e-79
-15.7	5.90596	8.75257e-80
-15.7	5.92476	2.87857e-80
-15.7	5.94357	9.43453e-81
-15.7	5.96238	3.08151e-81
-15.7	5.98119	1.00301e-81
-15.7	6	3.2535e-82
-15.65	0	0.000137481
-15.65	0.01881	0.000509971
-15.65	0.03762	0.00125
-15.65	0.05643	0.00204
-15.65	0.07523	0.00269
-15.65	0.09404	0.00309
-15.65	0.11285	0.00316
-15.65	0.13166	0.0029
-15.65	0.15047	0.0024
-15.65	0.16928	0.00185
-15.65	0.18809	0.0016
-15.65	0.2069	0.00184
-15.65	0.2257	0.00231
-15.65	0.24451	0.00272
-15.65	0.26332	0.00295
-15.65	0.28213	0.00297
-15.65	0.30094	0.00283
-15.65	0.31975	0.00261
-15.65	0.33856	0.00237
-15.65	0.35737	0.00219
-15.65	0.37618	0.00209
-15.65	0.39498	0.00205
-15.65	0.41379	0.00202
-15.65	0.4326	0.00198
-15.65	0.45141	0.00191
-15.65	0.47022	0.00182
-15.65	0.48903	0.00172
-15.65	0.50784	0.00161
-15.65	0.52665	0.0015
-15.65	0.54546	0.00141
-15.65	0.56426	0.00131
-15.65	0.58307	0.00122
-15.65	0.60188	0.00114
-15.65	0.62069	0.00105
-15.65	0.6395	0.000972239
-15.65	0.65831	0.000897576
-15.65	0.67712	0.000828128
-15.65	0.69593	0.000763926
-15.65	0.71473	0.000704613
-15.65	0.73354	0.000649592
-15.65	0.75235	0.00059818
-15.65	0.77116	0.00054974
-15.65	0.78997	0.000503758
-15.65	0.80878	0.000459876
-15.65	0.82759	0.000417891
-15.65	0.8464	0.000377736
-15.65	0.8652	0.000339448
-15.65	0.88401	0.000303126
-15.65	0.90282	0.000268902
-15.65	0.92163	0.00023691
-15.65	0.94044	0.000207264
-15.65	0.95925	0.000180042
-15.65	0.97806	0.000155279
-15.65	0.99687	0.000132965
-15.65	1.01567	0.000113047
-15.65	1.03448	9.54333e-05
-15.65	1.05329	7.99999e-05
-15.65	1.0721	6.65986e-05
-15.65	1.09091	5.50644e-05
-15.65	1.10972	4.52227e-05
-15.65	1.12853	3.68958e-05
-15.65	1.14734	2.99085e-05
-15.65	1.16614	2.40921e-05
-15.65	1.18495	1.92879e-05
-15.65	1.20376	1.53498e-05
-15.65	1.22257	1.21452e-05
-15.65	1.24138	9.55581e-06
-15.65	1.26019	7.47778e-06
-15.65	1.279	5.82103e-06
-15.65	1.29781	4.50843e-06
-15.65	1.31661	3.47475e-06
-15.65	1.33542	2.66539e-06
-15.65	1.35423	2.03516e-06
-15.65	1.37304	1.54701e-06
-15.65	1.39185	1.1708e-06
-15.65	1.41066	8.82285e-07
-15.65	1.42947	6.62057e-07
-15.65	1.44828	4.94722e-07
[truncated: 304,562+ more rows]
