# Supplementary material for: Photoinduced loading of electron-rich Cu single atoms by moderate coordination for hydrogen evolution
Source: Nat Commun. 2022 Sep 20;13:5496. doi: 10.1038/s41467-022-33275-z (PMC9489781; doi:10.1038/s41467-022-33275-z)
Supplement: Supplementary file 3 — Source Data [file 41467_2022_33275_MOESM3_ESM.zip › Source Data/Source Data_Fig3.xlsx]

## Sheet: Fig. 3b
Wavelength	n-Cu/BP	BP
400	0.43104	0.09008
401	0.43063	0.08952
402	0.43063	0.08899
403	0.43063	0.08849
404	0.43063	0.08801
405	0.43068	0.08757
406	0.43068	0.08715
407	0.43068	0.08676
408	0.43073	0.08639
409	0.43073	0.08606
410	0.43078	0.08575
411	0.43078	0.08548
412	0.43083	0.08523
413	0.43083	0.08501
414	0.43089	0.08481
415	0.43089	0.08465
416	0.43094	0.08451
417	0.43094	0.0844
418	0.43099	0.08432
419	0.43099	0.08427
420	0.43104	0.08425
421	0.43114	0.08425
422	0.43114	0.08429
423	0.43135	0.08435
424	0.43135	0.08444
425	0.43161	0.08456
426	0.43161	0.0847
427	0.43263	0.08488
428	0.43263	0.08508
429	0.43263	0.08531
430	0.43366	0.08557
431	0.43366	0.08586
432	0.43366	0.08617
433	0.43366	0.08651
434	0.43366	0.08689
435	0.43418	0.08729
436	0.43418	0.08772
437	0.43418	0.08817
438	0.43469	0.08866
439	0.43469	0.08917
440	0.43469	0.08971
441	0.43521	0.09028
442	0.43521	0.09088
443	0.43521	0.09151
444	0.43572	0.09216
445	0.43572	0.09284
446	0.43585	0.09355
447	0.43732	0.09429
448	0.43762	0.09506
449	0.43854	0.09586
450	0.43832	0.09668
451	0.44051	0.09753
452	0.44094	0.09841
453	0.44132	0.09932
454	0.44349	0.10026
455	0.44435	0.10122
456	0.44536	0.10222
457	0.44637	0.10324
458	0.44745	0.10429
459	0.44851	0.10536
460	0.44976	0.10647
461	0.45109	0.10761
462	0.45241	0.10877
463	0.45382	0.10996
464	0.45523	0.11118
465	0.45672	0.11243
466	0.45811	0.1137
467	0.45958	0.11501
468	0.46123	0.11634
469	0.46286	0.1177
470	0.46459	0.11909
471	0.4662	0.1205
472	0.4679	0.12222
473	0.46967	0.12394
474	0.47144	0.12555
475	0.4732	0.12702
476	0.47514	0.12847
477	0.47698	0.13
478	0.47882	0.13147
479	0.48046	0.13302
480	0.48238	0.13475
481	0.48429	0.13666
482	0.48622	0.13858
483	0.48824	0.14069
484	0.49024	0.1429
485	0.49233	0.14516
486	0.49448	0.14753
487	0.49662	0.14989
488	0.49884	0.15226
489	0.50114	0.15461
490	0.50342	0.15702
491	0.50579	0.15932
492	0.50832	0.16158
493	0.51093	0.16384
494	0.51361	0.16616
495	0.51627	0.16844
496	0.51909	0.17073
497	0.52179	0.17298
498	0.52446	0.17519
499	0.52721	0.17736
500	0.53003	0.17958
501	0.53283	0.1818
502	0.5358	0.18406
503	0.53885	0.18639
504	0.54187	0.18872
505	0.54496	0.19102
506	0.54811	0.19339
507	0.55132	0.19573
508	0.55458	0.19798
509	0.55797	0.2003
510	0.56148	0.20259
511	0.56502	0.20488
512	0.56858	0.20712
513	0.57225	0.20942
514	0.57592	0.21173
515	0.57958	0.21398
516	0.58332	0.21623
517	0.58704	0.21847
518	0.59072	0.22071
519	0.59427	0.22288
520	0.59779	0.22503
521	0.60118	0.2272
522	0.60453	0.22936
523	0.60774	0.23158
524	0.61091	0.23382
525	0.61394	0.23609
526	0.61683	0.23842
527	0.61959	0.24078
528	0.6224	0.2431
529	0.62507	0.2454
530	0.62762	0.24766
531	0.63014	0.24988
532	0.63263	0.25211
533	0.63518	0.25441
534	0.63779	0.25667
535	0.64037	0.25899
536	0.64301	0.26129
537	0.64562	0.2636
538	0.64827	0.26583
539	0.65088	0.26813
540	0.65345	0.27039
541	0.65606	0.27266
542	0.65871	0.27495
543	0.66131	0.2773
544	0.66396	0.27966
545	0.66655	0.28199
546	0.66908	0.28429
547	0.67155	0.28661
548	0.67404	0.28889
549	0.67637	0.29114
550	0.67883	0.29336
551	0.68112	0.29554
552	0.68345	0.29764
553	0.6857	0.29975
554	0.68799	0.30182
555	0.69012	0.30381
556	0.69218	0.30575
557	0.69427	0.30765
558	0.69629	0.3095
559	0.69824	0.3113
560	0.70012	0.31305
561	0.70194	0.31474
562	0.70378	0.31634
563	0.70555	0.31788
564	0.70726	0.31937
565	0.7089	0.32075
566	0.71039	0.32208
567	0.71191	0.3234
568	0.71338	0.3247
569	0.71487	0.32594
570	0.71631	0.32712
571	0.71777	0.32823
572	0.71917	0.32923
573	0.72042	0.3301
574	0.72169	0.33079
575	0.72291	0.33136
576	0.72407	0.33174
577	0.72517	0.33203
578	0.72632	0.33218
579	0.7275	0.33223
580	0.72855	0.33223
581	0.72955	0.33242
582	0.7307	0.33278
583	0.7319	0.33331
584	0.73308	0.33409
585	0.73422	0.33503
586	0.73543	0.33586
587	0.73673	0.33666
588	0.73791	0.33749
589	0.73907	0.33821
590	0.74021	0.33895
591	0.74134	0.33967
592	0.74254	0.34037
593	0.74382	0.34104
594	0.74509	0.34178
595	0.74644	0.34254
596	0.74777	0.34332
597	0.749	0.34406
598	0.75022	0.34487
599	0.75134	0.34563
600	0.75255	0.34636
601	0.75366	0.34704
602	0.75477	0.34772
603	0.75583	0.3484
604	0.75701	0.34903
605	0.75815	0.34957
606	0.75943	0.35011
607	0.76076	0.35057
608	0.76223	0.35094
609	0.76383	0.35126
610	0.76555	0.35151
611	0.7673	0.35167
612	0.76916	0.35175
613	0.77103	0.35175
614	0.7729	0.35173
615	0.77476	0.35167
616	0.7766	0.35155
617	0.77832	0.35145
618	0.77985	0.35134
619	0.78127	0.35125
620	0.78267	0.35116
621	0.78387	0.3511
622	0.78496	0.35103
623	0.78603	0.35094
624	0.78717	0.35084
625	0.78829	0.35078
626	0.78949	0.3507
627	0.79067	0.35056
628	0.79192	0.35036
629	0.79316	0.35019
630	0.79447	0.35
631	0.79586	0.34978
632	0.79734	0.3496
633	0.79872	0.34944
634	0.80019	0.34931
635	0.80168	0.34931
636	0.80329	0.3494
637	0.80492	0.34953
638	0.80657	0.34971
639	0.80823	0.34993
640	0.80991	0.35016
641	0.81151	0.35045
642	0.81322	0.3508
643	0.81484	0.35116
644	0.81638	0.35153
645	0.81793	0.35192
646	0.81949	0.35227
647	0.82097	0.35262
648	0.82255	0.35299
649	0.82413	0.35337
650	0.8257	0.35375
651	0.82726	0.35419
652	0.82881	0.35463
653	0.83026	0.35505
654	0.83188	0.35547
655	0.8333	0.35595
656	0.83471	0.35645
657	0.83611	0.35697
658	0.83742	0.35745
659	0.83872	0.3579
660	0.84011	0.35833
661	0.8415	0.35873
662	0.84288	0.35916
663	0.84425	0.35961
664	0.84561	0.36009
665	0.84705	0.36059
666	0.84838	0.36106
667	0.84997	0.36155
668	0.85179	0.36206
669	0.8539	0.36254
670	0.85602	0.36303
671	0.85831	0.36349
672	0.86058	0.36396
673	0.86149	0.36445
674	0.86257	0.36495
675	0.86364	0.36547
676	0.86469	0.36599
677	0.8657	0.36649
678	0.86688	0.36699
679	0.86802	0.36756
680	0.86912	0.36805
681	0.87028	0.3686
682	0.87141	0.36908
683	0.87259	0.36957
684	0.87373	0.37008
685	0.87491	0.37056
686	0.87604	0.37101
687	0.87713	0.37147
688	0.87826	0.37203
689	0.87933	0.37261
690	0.88043	0.37324
691	0.88148	0.37392
692	0.88256	0.3747
693	0.88357	0.37552
694	0.8846	0.37637
695	0.88557	0.37731
696	0.88648	0.37827
697	0.88731	0.37927
698	0.88808	0.38029
699	0.88886	0.38133
700	0.88956	0.38234
701	0.89018	0.38332
702	0.89081	0.38428
703	0.89136	0.38516
704	0.89193	0.38596
705	0.89243	0.38675
706	0.89295	0.38747
707	0.8935	0.38809
708	0.89428	0.3887
709	0.89501	0.38922
710	0.89578	0.38965
711	0.89652	0.39
712	0.89712	0.39031
713	0.89759	0.39058
714	0.89811	0.39087
715	0.89848	0.39121
716	0.89878	0.39157
717	0.89893	0.39202
718	0.899	0.39253
719	0.8989	0.39308
720	0.89872	0.39373
721	0.89845	0.39442
722	0.8982	0.39516
723	0.89805	0.39597
724	0.89793	0.39681
725	0.89773	0.39768
726	0.89757	0.39852
727	0.89744	0.39938
728	0.89726	0.40022
729	0.89702	0.40112
730	0.89674	0.40204
731	0.8964	0.40293
732	0.89601	0.40383
733	0.89557	0.40471
734	0.89508	0.40555
735	0.89462	0.40637
736	0.8941	0.40711
737	0.89352	0.40782
738	0.89298	0.40844
739	0.89239	0.40898
740	0.89185	0.40953
741	0.89126	0.40999
742	0.89063	0.41034
743	0.89005	0.41065
744	0.88943	0.41091
745	0.88875	0.41102
746	0.88812	0.41108
747	0.88736	0.41109
748	0.88665	0.4111
749	0.88601	0.41106
750	0.88542	0.41102
751	0.8848	0.41093
752	0.88425	0.41084
753	0.88358	0.41076
754	0.88287	0.41069
755	0.88223	0.41063
756	0.88155	0.41058
757	0.88083	0.41046
758	0.88018	0.41036
759	0.87941	0.41028
760	0.87879	0.41018
761	0.87824	0.41011
762	0.87767	0.41003
763	0.87718	0.40992
764	0.87678	0.4098
765	0.87636	0.40966
766	0.87594	0.4095
767	0.8755	0.40933
768	0.87515	0.40913
769	0.87479	0.40893
770	0.87441	0.4087
771	0.87422	0.40846
772	0.87372	0.40816
773	0.87291	0.40785
774	0.87166	0.40752
775	0.86988	0.40718
776	0.86769	0.40682
777	0.8666	0.40641
778	0.86661	0.40593
779	0.86612	0.40545
780	0.86543	0.4049
781	0.86464	0.40429
782	0.86359	0.40364
783	0.8623	0.40298
784	0.86087	0.40227
785	0.8595	0.40158
786	0.85838	0.40084
787	0.85731	0.40015
788	0.85636	0.39951
789	0.85544	0.39892
790	0.85472	0.39837
791	0.85392	0.39786
792	0.85314	0.39739
793	0.85247	0.39695
794	0.85179	0.39653
795	0.85129	0.3961
796	0.85078	0.39569
797	0.85024	0.39523
798	0.84977	0.3947
799	0.84908	0.39417
800	0.8482	0.39358
801	0.84733	0.39303
802	0.84664	0.39252
803	0.84585	0.39207
804	0.84497	0.39167
805	0.84426	0.39123
806	0.84344	0.3908
807	0.84252	0.39038
808	0.84152	0.38997
809	0.84052	0.38952
810	0.83963	0.38909
811	0.83893	0.38868
812	0.83821	0.38827
813	0.83739	0.38788
814	0.83656	0.38756
815	0.83571	0.38725
816	0.83468	0.38696
817	0.83375	0.38664
818	0.83294	0.38634
819	0.83212	0.38607
820	0.83122	0.38586
821	0.83042	0.38568
822	0.82944	0.38552
823	0.82848	0.38544
824	0.82754	0.38533
825	0.82663	0.38536
826	0.82584	0.38537
827	0.82515	0.38546
828	0.82437	0.38559
829	0.8237	0.38575
830	0.82302	0.38596
831	0.82234	0.38615
832	0.82175	0.38638
833	0.82133	0.3866
834	0.82081	0.38675
835	0.82037	0.38685
836	0.82	0.38691
837	0.81961	0.38696
838	0.81912	0.38697
839	0.81862	0.38695
840	0.8181	0.38685
841	0.81766	0.38675
842	0.81728	0.38657
843	0.81687	0.38639
844	0.81634	0.38622
845	0.81588	0.38604
846	0.8154	0.38592
847	0.81491	0.38586
848	0.81429	0.38494
849	0.81374	0.38319
850	0.81317	0.38096
851	0.81247	0.37852
852	0.81177	0.37596
853	0.81105	0.37332
854	0.81032	0.37058
855	0.80949	0.36772
856	0.80864	0.36534
857	0.80779	0.36337
858	0.80693	0.36177
859	0.80606	0.36056
860	0.80509	0.35969
861	0.8042	0.3591
862	0.80321	0.35883
863	0.80221	0.35888
864	0.8013	0.35922
865	0.80028	0.35984
866	0.79925	0.3607
867	0.79829	0.36182
868	0.79732	0.36318
869	0.79623	0.36483
870	0.79512	0.36672
871	0.79398	0.36887
872	0.79292	0.37123
873	0.79174	0.37379
874	0.79053	0.37654
875	0.78937	0.37952
876	0.78809	0.38273
877	0.78676	0.38616
878	0.78539	0.38975
879	0.78417	0.39354
880	0.78331	0.39754
881	0.78265	0.40167
882	0.78065	0.40599
883	0.77865	0.41039
884	0.77686	0.41496
885	0.77521	0.41964
886	0.7737	0.42449
887	0.77236	0.42943
888	0.77132	0.43457
889	0.77048	0.43981
890	0.76959	0.44518
891	0.76865	0.45064
892	0.76773	0.45617
893	0.76665	0.46183
894	0.76558	0.46755
895	0.76434	0.47338
896	0.76321	0.47927
897	0.76209	0.48525
898	0.76079	0.49128
899	0.75959	0.4974
900	0.75819	0.5036
901	0.75677	0.50987
902	0.75525	0.51617
903	0.7536	0.52254
904	0.75212	0.52892
905	0.75084	0.53536
906	0.74956	0.5418
907	0.74811	0.54829
908	0.74675	0.55477
909	0.74541	0.56128
910	0.74389	0.56777
911	0.74247	0.57429
912	0.74115	0.58082
913	0.73996	0.58732
914	0.7388	0.59387
915	0.73759	0.60038
916	0.73621	0.60688
917	0.73484	0.61333
918	0.73341	0.61977
919	0.73209	0.6262
920	0.7308	0.63259
921	0.72973	0.63897
922	0.7287	0.64527
923	0.72763	0.65158
924	0.7265	0.65785
925	0.72559	0.66414
926	0.72454	0.67038
927	0.72372	0.67664
928	0.72305	0.6828
929	0.72244	0.68897
930	0.72188	0.69499
931	0.72129	0.70091
932	0.72066	0.70667
933	0.72007	0.7123
934	0.71944	0.71781
935	0.71885	0.72313
936	0.71831	0.7283
937	0.71773	0.73327
938	0.71707	0.73813
939	0.71654	0.74287
940	0.71594	0.74749
941	0.71526	0.75202
942	0.71459	0.75639
943	0.71405	0.76067
944	0.71361	0.76482
945	0.71311	0.76879
946	0.71252	0.77261
947	0.71184	0.77623
948	0.71116	0.77976
949	0.71058	0.78313
950	0.70991	0.7863
951	0.70925	0.7893
952	0.7086	0.79219
953	0.70796	0.79486
954	0.70723	0.79735
955	0.7065	0.79963
956	0.70597	0.80167
957	0.70535	0.80349
958	0.70484	0.80508
959	0.70434	0.80639
960	0.70385	0.80747
961	0.70338	0.80828
962	0.70292	0.80882
963	0.70248	0.80913
964	0.70206	0.80916
965	0.70166	0.80893
966	0.70119	0.80851
967	0.70083	0.80786
968	0.7005	0.80694
969	0.70019	0.80587
970	0.69989	0.80457
971	0.6996	0.80316
972	0.69924	0.8015
973	0.69888	0.79963
974	0.69854	0.7975
975	0.6983	0.79515
976	0.69806	0.79254
977	0.69773	0.78971
978	0.6974	0.7866
979	0.69708	0.78328
980	0.69666	0.77968
981	0.69624	0.7758
982	0.69582	0.77159
983	0.69539	0.76716
984	0.69487	0.7624
985	0.69434	0.75745
986	0.69381	0.75226
987	0.69328	0.74678
988	0.69274	0.741
989	0.6922	0.73493
990	0.69157	0.72857
991	0.69086	0.72293
992	0.69024	0.71808
993	0.68954	0.71384
994	0.68894	0.71003
995	0.68834	0.70662
996	0.68765	0.70364
997	0.68707	0.7011
998	0.68648	0.69912
999	0.6859	0.69716
1000	0.68532	0.69521
1001	0.68475	0.69328
1002	0.68417	0.69136
1003	0.68361	0.68945
1004	0.68295	0.68766
1005	0.6823	0.68587
1006	0.68165	0.6841
1007	0.68099	0.68238
1008	0.68034	0.68068
1009	0.6797	0.67902
1010	0.67905	0.67737
1011	0.67842	0.67572
1012	0.67779	0.67412
1013	0.67717	0.67252
1014	0.67656	0.67096
1015	0.67595	0.66943
1016	0.67536	0.6679
1017	0.67478	0.66641
1018	0.67421	0.6649
1019	0.67366	0.66343
1020	0.67312	0.66195
1021	0.6726	0.6605
1022	0.67209	0.65908
1023	0.6717	0.65764
1024	0.67124	0.65629
1025	0.6708	0.65491
1026	0.67047	0.65356
1027	0.67016	0.6522
1028	0.66985	0.65091
1029	0.66957	0.6496
1030	0.6692	0.64836
1031	0.66894	0.64711
1032	0.6687	0.64592
1033	0.66838	0.64472
1034	0.66807	0.64353
1035	0.66778	0.64238
1036	0.6675	0.6412
1037	0.66724	0.6401
1038	0.66708	0.63898
1039	0.66694	0.63788
1040	0.6668	0.63676
1041	0.66667	0.63567
1042	0.66665	0.63461
1043	0.66653	0.63357
1044	0.66641	0.63251
1045	0.66628	0.63152
1046	0.66616	0.63051
1047	0.66604	0.62957
1048	0.66592	0.6286
1049	0.6657	0.62765
1050	0.66548	0.62673
1051	0.66526	0.62582
1052	0.66503	0.62493
1053	0.6648	0.62406
1054	0.66458	0.62316
1055	0.66435	0.62223
1056	0.66412	0.62136
1057	0.66398	0.62046
1058	0.66384	0.61958
1059	0.6637	0.61866
1060	0.66355	0.61776
1061	0.6633	0.61687
1062	0.66314	0.61594
1063	0.66289	0.61503
1064	0.66262	0.61413
1065	0.66235	0.61323
1066	0.66208	0.6123
1067	0.6618	0.61142
1068	0.66151	0.61051
1069	0.66123	0.6096
1070	0.66094	0.60869
1071	0.66074	0.60779
1072	0.66053	0.60685
1073	0.66032	0.60596
1074	0.66	0.60502
1075	0.65967	0.60408
1076	0.65933	0.6031
1077	0.65897	0.60212
1078	0.65861	0.60113
1079	0.65823	0.6001
1080	0.65775	0.59906
1081	0.65726	0.59798
1082	0.65674	0.59684
1083	0.6563	0.5957
1084	0.65584	0.59456
1085	0.65536	0.59341
1086	0.65486	0.5922
1087	0.65433	0.59094
1088	0.65379	0.58968
1089	0.65323	0.58835
1090	0.65266	0.58702
1091	0.65207	0.58563
1092	0.65146	0.58419
1093	0.65084	0.58273
1094	0.65021	0.58122
1095	0.64966	0.57965
1096	0.64912	0.57802
1097	0.64866	0.57633
1098	0.64819	0.57468
1099	0.64762	0.57302
1100	0.64713	0.57134
1101	0.64664	0.56966
1102	0.64605	0.56802
1103	0.64545	0.56642
1104	0.64484	0.56488
1105	0.64422	0.56338
1106	0.6436	0.5619
1107	0.64297	0.56053
1108	0.64233	0.55922
1109	0.64169	0.55788
1110	0.64105	0.55661
1111	0.64041	0.5554
1112	0.63977	0.55417
1113	0.63914	0.55291
1114	0.6385	0.55157
1115	0.63787	0.55028
1116	0.63724	0.54896
1117	0.63662	0.54764
1118	0.6361	0.54629
1119	0.63557	0.54499
1120	0.63505	0.5437
1121	0.63453	0.54242
1122	0.63402	0.5411
1123	0.63351	0.53979
1124	0.633	0.53853
1125	0.63251	0.53733
1126	0.63202	0.53614
1127	0.63154	0.53496
1128	0.63108	0.53376
1129	0.63063	0.53256
1130	0.6302	0.53137
1131	0.62968	0.53019
1132	0.62917	0.52903
1133	0.62868	0.52788
1134	0.62819	0.52674
1135	0.6278	0.52561
1136	0.62742	0.52449
1137	0.62704	0.52333
1138	0.62668	0.52224
1139	0.62632	0.52115
1140	0.62597	0.52012
1141	0.62563	0.51911
1142	0.6253	0.51816
1143	0.62489	0.51722
1144	0.62449	0.51631
1145	0.62418	0.51541
1146	0.62387	0.51453
1147	0.62347	0.51363
1148	0.62306	0.51279
1149	0.62264	0.51197
1150	0.62221	0.51113
1151	0.62179	0.5103
1152	0.62137	0.50944
1153	0.62095	0.5086
1154	0.62053	0.50778
1155	0.62011	0.50698
1156	0.61969	0.5062
1157	0.61927	0.50538
1158	0.61886	0.50454
1159	0.61844	0.5037
1160	0.61803	0.50288
1161	0.61762	0.50208
1162	0.6172	0.5013
1163	0.61679	0.50053
1164	0.61638	0.49977
1165	0.61597	0.49898
1166	0.61557	0.4982
1167	0.61516	0.49739
1168	0.61475	0.4966
1169	0.61435	0.49582
1170	0.61394	0.49505
1171	0.61354	0.49426
1172	0.61314	0.49348
1173	0.61274	0.49262
1174	0.61234	0.49179
1175	0.61194	0.49092
1176	0.61154	0.49007
1177	0.61115	0.48924
1178	0.61075	0.48847
1179	0.61035	0.48772
1180	0.60996	0.48694
1181	0.60957	0.48618
1182	0.60918	0.48543
1183	0.60879	0.48471
1184	0.6084	0.484
1185	0.60801	0.48326
1186	0.60762	0.48255
1187	0.60723	0.48185
1188	0.60685	0.48113
1189	0.60646	0.48047
1190	0.60608	0.47978
1191	0.60569	0.47911
1192	0.60531	0.47845
1193	0.60493	0.47776
1194	0.60455	0.47712
1195	0.60417	0.47645
1196	0.6038	0.47579
1197	0.60342	0.47515
1198	0.60304	0.47451
1199	0.60267	0.47388
1200	0.60229	0.47326

## Sheet: Fig. 3d
		ESR
BP+H2			BP
3440.09	22.714		3440.09	22.272
3440.11	22.304		3440.11	24.159
3440.13	18.669		3440.13	25.389
3440.15	13.79		3440.15	25.632
3440.17	9.513		3440.17	25.798
3440.19	6.688		3440.19	26.516
3440.21	4.734		3440.21	27.138
3440.23	2.709		3440.23	26.886
3440.25	0.52		3440.25	25.972
3440.27	-1.176		3440.27	24.805
3440.29	-2.342		3440.29	23.877
3440.3	-3.179		3440.3	23.325
3440.32	-4.4		3440.32	23.157
3440.34	-5.61		3440.34	22.977
3440.36	-6.673		3440.36	22.657
3440.38	-7.461		3440.38	22.227
3440.4	-7.844		3440.4	21.699
3440.42	-7.914		3440.42	21.075
3440.44	-7.695		3440.44	20.517
3440.46	-7.315		3440.46	19.916
3440.48	-7.023		3440.48	19.261
3440.5	-6.907		3440.5	18.523
3440.52	-6.926		3440.52	17.726
3440.54	-7.135		3440.54	16.957
3440.56	-7.388		3440.56	16.356
3440.58	-7.533		3440.58	16.003
3440.6	-7.549		3440.6	15.84
3440.62	-7.491		3440.62	15.782
3440.64	-7.327		3440.64	15.763
3440.66	-7.191		3440.66	15.799
3440.68	-7.033		3440.68	15.816
3440.7	-6.898		3440.7	15.632
3440.72	-6.654		3440.72	15.313
3440.73	-6.432		3440.73	14.928
3440.75	-6.324		3440.75	14.468
3440.77	-6.33		3440.77	13.865
3440.79	-6.35		3440.79	13.176
3440.81	-6.433		3440.81	12.546
3440.83	-6.629		3440.83	12.035
3440.85	-7.015		3440.85	11.647
3440.87	-7.576		3440.87	11.242
3440.89	-8.21		3440.89	10.76
3440.91	-8.885		3440.91	10.134
3440.93	-9.466		3440.93	9.357
3440.95	-9.916		3440.95	8.409
3440.97	-10.165		3440.97	7.337
3440.99	-10.192		3440.99	6.149
3441.01	-10.096		3441.01	4.803
3441.03	-9.905		3441.03	3.316
3441.05	-9.638		3441.05	1.796
3441.07	-9.155		3441.07	0.326
3441.09	-8.61		3441.09	-1.102
3441.11	-8.071		3441.11	-2.429
3441.13	-7.598		3441.13	-3.737
3441.14	-7.212		3441.14	-4.937
3441.16	-7.08		3441.16	-6.137
3441.18	-7.091		3441.18	-7.34
3441.2	-7.163		3441.2	-8.62
3441.22	-7.28		3441.22	-9.972
3441.24	-7.459		3441.24	-11.388
3441.26	-7.632		3441.26	-12.838
3441.28	-7.768		3441.28	-14.35
3441.3	-7.649		3441.3	-15.799
3441.32	-7.31		3441.32	-17.084
3441.34	-6.803		3441.34	-18.112
3441.36	-6.1		3441.36	-18.788
3441.38	-5.189		3441.38	-19.148
3441.4	-4.23		3441.4	-19.219
3441.42	-3.243		3441.42	-19.104
3441.44	-2.122		3441.44	-18.77
3441.46	-0.873		3441.46	-18.371
3441.48	0.412		3441.48	-17.869
3441.5	1.721		3441.5	-17.355
3441.52	3.063		3441.52	-16.869
3441.54	4.468		3441.54	-16.386
3441.56	5.907		3441.56	-15.917
3441.57	7.335		3441.57	-15.374
3441.59	8.77		3441.59	-14.789
3441.61	10.316		3441.61	-14.177
3441.63	12.052		3441.63	-13.509
3441.65	13.852		3441.65	-12.769
3441.67	15.667		3441.67	-11.85
3441.69	17.545		3441.69	-10.813
3441.71	19.456		3441.71	-9.589
3441.73	21.263		3441.73	-8.308
3441.75	22.919		3441.75	-7.09
3441.77	24.532		3441.77	-6.012
3441.79	26.034		3441.79	-5.098
3441.81	27.459		3441.81	-4.405
3441.83	28.738		3441.83	-3.888
3441.85	29.978		3441.85	-3.49
3441.87	31.157		3441.87	-3.251
3441.89	32.177		3441.89	-3.168
3441.91	33.025		3441.91	-3.209
3441.93	33.757		3441.93	-3.577
3441.95	34.266		3441.95	-4.203
3441.97	34.592		3441.97	-4.994
3441.98	34.839		3441.98	-5.98
3442	35.062		3442	-7.121
3442.02	35.298		3442.02	-8.395
3442.04	35.588		3442.04	-9.634
3442.06	35.883		3442.06	-10.919
3442.08	36.086		3442.08	-12.261
3442.1	36.194		3442.1	-13.573
3442.12	36.202		3442.12	-14.99
3442.14	35.986		3442.14	-16.562
3442.16	35.617		3442.16	-18.35
3442.18	35.235		3442.18	-20.251
3442.2	34.832		3442.2	-22.259
3442.22	34.262		3442.22	-24.392
3442.24	33.529		3442.24	-26.684
3442.26	32.664		3442.26	-29.001
3442.28	31.637		3442.28	-31.271
3442.3	30.484		3442.3	-33.473
3442.32	29.066		3442.32	-35.471
3442.34	27.467		3442.34	-37.206
3442.36	25.733		3442.36	-38.567
3442.38	24.044		3442.38	-39.447
3442.4	22.463		3442.4	-39.897
3442.41	20.983		3442.41	-39.944
3442.43	19.554		3442.43	-39.693
3442.45	18.207		3442.45	-39.189
3442.47	16.908		3442.47	-38.489
3442.49	15.711		3442.49	-37.668
3442.51	14.41		3442.51	-36.708
3442.53	12.948		3442.53	-35.628
3442.55	11.504		3442.55	-34.539
3442.57	10.172		3442.57	-33.447
3442.59	9.052		3442.59	-32.352
3442.61	8.062		3442.61	-31.201
3442.63	7.156		3442.63	-30.029
3442.65	6.237		3442.65	-28.769
3442.67	5.345		3442.67	-27.347
3442.69	4.504		3442.69	-25.645
3442.71	3.75		3442.71	-23.836
3442.73	3.125		3442.73	-22.04
3442.75	2.595		3442.75	-20.322
3442.77	2.162		3442.77	-18.767
3442.79	1.805		3442.79	-17.483
3442.81	1.405		3442.81	-16.51
3442.83	0.923		3442.83	-15.817
3442.84	0.296		3442.84	-15.434
3442.86	-0.455		3442.86	-15.26
3442.88	-1.318		3442.88	-15.273
3442.9	-2.311		3442.9	-15.39
3442.92	-3.386		3442.92	-15.655
3442.94	-4.498		3442.94	-16.041
3442.96	-5.353		3442.96	-16.503
3442.98	-5.803		3442.98	-17.019
3443	-5.982		3443	-17.468
3443.02	-5.952		3443.02	-17.796
3443.04	-5.83		3443.04	-18.042
3443.06	-5.566		3443.06	-18.193
3443.08	-5.201		3443.08	-18.217
3443.1	-4.723		3443.1	-18.159
3443.12	-4.149		3443.12	-18.048
3443.14	-3.455		3443.14	-18.013
3443.16	-2.689		3443.16	-18.064
3443.18	-1.994		3443.18	-18.231
3443.2	-1.411		3443.2	-18.535
3443.22	-0.956		3443.22	-18.872
3443.24	-0.564		3443.24	-19.122
3443.25	-0.122		3443.25	-19.246
3443.27	0.233		3443.27	-19.232
3443.29	0.492		3443.29	-19.046
3443.31	0.643		3443.31	-18.783
3443.33	0.826		3443.33	-18.44
3443.35	1.14		3443.35	-17.995
3443.37	1.59		3443.37	-17.502
3443.39	2.038		3443.39	-17.003
3443.41	2.295		3443.41	-16.458
3443.43	2.383		3443.43	-15.802
3443.45	2.337		3443.45	-15.145
3443.47	2.204		3443.47	-14.521
3443.49	2.047		3443.49	-13.84
3443.51	1.812		3443.51	-13.104
3443.53	1.509		3443.53	-12.223
3443.55	1.116		3443.55	-11.209
3443.57	0.673		3443.57	-10.109
3443.59	-0.005		3443.59	-9.005
3443.61	-0.832		3443.61	-7.879
3443.63	-1.561		3443.63	-6.648
3443.65	-2.092		3443.65	-5.295
3443.67	-2.44		3443.67	-4.011
3443.68	-2.622		3443.68	-2.914
3443.7	-2.722		3443.7	-1.892
3443.72	-2.536		3443.72	-0.96
3443.74	-1.967		3443.74	-0.094
3443.76	-1.116		3443.76	0.715
3443.78	-0.258		3443.78	1.469
3443.8	0.599		3443.8	2.146
3443.82	1.401		3443.82	2.853
3443.84	2.048		3443.84	3.571
3443.86	2.499		3443.86	4.145
3443.88	2.741		3443.88	4.638
3443.9	2.863		3443.9	5.108
3443.92	2.882		3443.92	5.53
3443.94	2.866		3443.94	5.861
3443.96	2.853		3443.96	6.06
3443.98	2.768		3443.98	6.112
3444	2.657		3444	6.082
3444.02	2.468		3444.02	6.125
3444.04	2.364		3444.04	6.302
3444.06	2.258		3444.06	6.628
3444.08	2.152		3444.08	6.909
3444.09	2.109		3444.09	7.157
3444.11	2.107		3444.11	7.452
3444.13	2.122		3444.13	7.791
3444.15	2.132		3444.15	8.117
3444.17	1.935		3444.17	8.426
3444.19	1.358		3444.19	8.591
3444.21	0.449		3444.21	8.695
3444.23	-0.593		3444.23	8.842
3444.25	-1.78		3444.25	9.026
3444.27	-3.002		3444.27	9.201
3444.29	-4.049		3444.29	9.336
3444.31	-4.809		3444.31	9.502
3444.33	-5.46		3444.33	9.69
3444.35	-6.162		3444.35	9.905
3444.37	-7.017		3444.37	10.223
3444.39	-8.077		3444.39	10.53
3444.41	-9.329		3444.41	10.788
3444.43	-10.648		3444.43	11.001
3444.45	-12.097		3444.45	11.12
3444.47	-13.602		3444.47	10.99
3444.49	-15.026		3444.49	10.621
3444.51	-16.28		3444.51	10.098
3444.52	-17.489		3444.52	9.556
3444.54	-18.604		3444.54	8.92
3444.56	-19.542		3444.56	8.198
3444.58	-20.33		3444.58	7.409
3444.6	-20.993		3444.6	6.572
3444.62	-21.429		3444.62	5.728
3444.64	-21.61		3444.64	4.889
3444.66	-21.443		3444.66	4.052
3444.68	-21.095		3444.68	3.089
3444.7	-20.673		3444.7	2.006
3444.72	-20.25		3444.72	0.88
3444.74	-19.848		3444.74	-0.37
3444.76	-19.462		3444.76	-1.781
3444.78	-18.932		3444.78	-3.433
3444.8	-18.268		3444.8	-5.179
3444.82	-17.509		3444.82	-7.056
3444.84	-16.625		3444.84	-9.025
3444.86	-15.608		3444.86	-11.099
3444.88	-14.463		3444.88	-13.428
3444.9	-13.206		3444.9	-15.907
3444.92	-11.939		3444.92	-18.443
3444.93	-10.776		3444.93	-20.953
3444.95	-9.733		3444.95	-23.334
3444.97	-8.85		3444.97	-25.421
3444.99	-8.144		3444.99	-27.179
3445.01	-7.73		3445.01	-28.679
3445.03	-7.49		3445.03	-30.025
3445.05	-7.297		3445.05	-31.213
3445.07	-7.286		3445.07	-32.309
3445.09	-7.412		3445.09	-33.332
3445.11	-7.773		3445.11	-34.25
3445.13	-8.139		3445.13	-34.992
3445.15	-8.444		3445.15	-35.588
3445.17	-8.642		3445.17	-35.948
3445.19	-8.819		3445.19	-35.965
3445.21	-8.974		3445.21	-35.64
3445.23	-9.281		3445.23	-34.965
3445.25	-9.554		3445.25	-33.958
3445.27	-9.748		3445.27	-32.656
3445.29	-9.873		3445.29	-31.095
3445.31	-10.052		3445.31	-29.261
3445.33	-10.24		3445.33	-27.071
3445.35	-10.311		3445.35	-24.716
3445.36	-10.207		3445.36	-22.271
3445.38	-9.91		3445.38	-19.8
3445.4	-9.391		3445.4	-17.382
3445.42	-8.665		3445.42	-15.184
3445.44	-7.724		3445.44	-13.262
3445.46	-6.547		3445.46	-11.568
3445.48	-5.315		3445.48	-10.103
3445.5	-4.098		3445.5	-8.921
3445.52	-2.715		3445.52	-8.023
3445.54	-1.272		3445.54	-7.27
3445.56	0.158		3445.56	-6.668
3445.58	1.362		3445.58	-6.222
3445.6	2.324		3445.6	-5.889
3445.62	2.997		3445.62	-5.696
3445.64	3.368		3445.64	-5.594
3445.66	3.443		3445.66	-5.585
3445.68	3.359		3445.68	-5.614
3445.7	3.088		3445.7	-5.716
3445.72	2.753		3445.72	-5.888
3445.74	2.295		3445.74	-6.212
3445.76	1.786		3445.76	-6.62
3445.77	1.278		3445.77	-7.172
3445.79	0.583		3445.79	-7.651
3445.81	-0.297		3445.81	-7.991
3445.83	-1.426		3445.83	-8.233
3445.85	-2.894		3445.85	-8.417
3445.87	-4.665		3445.87	-8.486
3445.89	-6.624		3445.89	-8.309
3445.91	-8.801		3445.91	-7.783
3445.93	-11.052		3445.93	-6.814
3445.95	-13.284		3445.95	-5.394
3445.97	-15.485		3445.97	-3.528
3445.99	-17.551		3445.99	-1.487
3446.01	-19.366		3446.01	0.542
3446.03	-20.832		3446.03	2.564
3446.05	-21.849		3446.05	4.506
3446.07	-22.397		3446.07	6.343
3446.09	-22.494		3446.09	8.052
3446.11	-22.206		3446.11	9.729
3446.13	-21.495		3446.13	11.217
3446.15	-20.376		3446.15	12.491
3446.17	-18.979		3446.17	13.671
3446.19	-17.177		3446.19	14.773
3446.2	-15.047		3446.2	15.793
3446.22	-12.604		3446.22	16.699
3446.24	-9.79		3446.24	17.407
3446.26	-6.588		3446.26	18.052
3446.28	-2.968		3446.28	18.64
3446.3	1.069		3446.3	19.232
3446.32	5.389		3446.32	19.966
3446.34	9.877		3446.34	20.759
3446.36	14.602		3446.36	21.475
3446.38	19.552		3446.38	22.107
3446.4	24.555		3446.4	22.616
3446.42	29.512		3446.42	23.109
3446.44	34.359		3446.44	23.621
3446.46	39.013		3446.46	24.17
3446.48	43.454		3446.48	24.65
3446.5	47.492		3446.5	25.053
3446.52	51.045		3446.52	25.378
3446.54	54.118		3446.54	25.631
3446.56	56.787		3446.56	25.721
3446.58	58.929		3446.58	25.717
3446.6	60.621		3446.6	25.664
3446.62	61.843		3446.62	25.421
3446.63	62.511		3446.63	25.125
3446.65	62.694		3446.65	24.761
3446.67	62.462		3446.67	24.389
3446.69	61.814		3446.69	23.947
3446.71	60.641		3446.71	23.342
3446.73	59.021		3446.73	22.611
3446.75	57.048		3446.75	21.731
3446.77	54.815		3446.77	20.534
3446.79	52.44		3446.79	19.13
3446.81	49.836		3446.81	17.554
3446.83	47.014		3446.83	15.721
3446.85	44.058		3446.85	13.736
3446.87	41.046		3446.87	11.59
3446.89	37.979		3446.89	9.551
3446.91	34.909		3446.91	7.752
3446.93	31.78		3446.93	6.232
3446.95	28.756		3446.95	4.96
3446.97	25.902		3446.97	3.845
3446.99	23.244		3446.99	2.792
3447.01	20.79		3447.01	1.795
3447.03	18.555		3447.03	0.752
3447.04	16.405		3447.04	-0.26
3447.06	14.408		3447.06	-1.139
3447.08	12.632		3447.08	-1.839
3447.1	11.073		3447.1	-2.481
3447.12	9.748		3447.12	-3.037
3447.14	8.635		3447.14	-3.595
3447.16	7.701		3447.16	-4.22
3447.18	6.934		3447.18	-4.922
3447.2	6.289		3447.2	-5.749
3447.22	5.698		3447.22	-6.683
3447.24	5.123		3447.24	-7.698
3447.26	4.533		3447.26	-8.694
3447.28	3.936		3447.28	-9.664
3447.3	3.384		3447.3	-10.581
3447.32	2.805		3447.32	-11.501
3447.34	2.234		3447.34	-12.646
3447.36	1.635		3447.36	-14.055
3447.38	0.956		3447.38	-15.634
3447.4	0.219		3447.4	-17.353
3447.42	-0.467		3447.42	-19.116
3447.44	-1.052		3447.44	-20.95
3447.46	-1.57		3447.46	-22.705
3447.47	-2.095		3447.47	-24.351
3447.49	-2.517		3447.49	-25.938
3447.51	-2.824		3447.51	-27.474
3447.53	-3.011		3447.53	-28.943
3447.55	-3.197		3447.55	-30.159
3447.57	-3.447		3447.57	-31.102
3447.59	-3.761		3447.59	-31.659
3447.61	-4.054		3447.61	-31.819
3447.63	-4.412		3447.63	-31.711
3447.65	-4.788		3447.65	-31.353
3447.67	-5.249		3447.67	-30.735
3447.69	-5.743		3447.69	-30.026
3447.71	-6.218		3447.71	-29.14
3447.73	-6.605		3447.73	-28.019
3447.75	-6.962		3447.75	-26.697
3447.77	-7.412		3447.77	-25.13
3447.79	-7.776		3447.79	-23.316
3447.81	-8.088		3447.81	-21.377
3447.83	-8.211		3447.83	-19.375
3447.85	-8.196		3447.85	-17.428
3447.87	-8.115		3447.87	-15.564
3447.88	-8.05		3447.88	-13.667
3447.9	-7.838		3447.9	-11.943
3447.92	-7.427		3447.92	-10.356
3447.94	-6.939		3447.94	-8.926
3447.96	-6.312		3447.96	-7.709
3447.98	-5.643		3447.98	-6.717
3448	-4.938		3448	-5.944
3448.02	-4.147		3448.02	-5.485
3448.04	-3.228		3448.04	-5.265
3448.06	-2.308		3448.06	-5.234
3448.08	-1.337		3448.08	-5.322
3448.1	-0.257		3448.1	-5.418
3448.12	1.022		3448.12	-5.577
3448.14	2.439		3448.14	-5.79
3448.16	3.875		3448.16	-6.114
3448.18	5.247		3448.18	-6.695
3448.2	6.568		3448.2	-7.506
3448.22	7.965		3448.22	-8.51
3448.24	9.32		3448.24	-9.553
3448.26	10.681		3448.26	-10.62
3448.28	11.886		3448.28	-11.741
3448.3	12.996		3448.3	-12.786
3448.31	14.005		3448.31	-13.703
3448.33	14.947		3448.33	-14.577
3448.35	15.69		3448.35	-15.333
3448.37	16.234		3448.37	-15.989
3448.39	16.654		3448.39	-16.502
3448.41	16.905		3448.41	-16.789
3448.43	17.144		3448.43	-17.019
3448.45	17.366		3448.45	-17.219
3448.47	17.534		3448.47	-17.247
3448.49	17.564		3448.49	-17.257
3448.51	17.555		3448.51	-17.207
3448.53	17.548		3448.53	-17.158
3448.55	17.388		3448.55	-17.244
3448.57	16.907		3448.57	-17.379
3448.59	16.279		3448.59	-17.546
3448.61	15.735		3448.61	-17.628
3448.63	15.241		3448.63	-17.583
3448.65	14.844		3448.65	-17.528
3448.67	14.482		3448.67	-17.529
3448.69	14.156		3448.69	-17.603
3448.71	13.907		3448.71	-17.687
3448.72	13.823		3448.72	-17.748
3448.74	13.788		3448.74	-17.696
3448.76	13.8		3448.76	-17.608
3448.78	13.765		3448.78	-17.589
3448.8	13.73		3448.8	-17.55
3448.82	13.766		3448.82	-17.501
3448.84	13.817		3448.84	-17.467
3448.86	13.907		3448.86	-17.431
3448.88	13.984		3448.88	-17.359
3448.9	14.035		3448.9	-17.352
3448.92	14.15		3448.92	-17.531
3448.94	14.347		3448.94	-17.817
3448.96	14.563		3448.96	-18.246
3448.98	14.831		3448.98	-18.623
3449	15.202		3449	-18.861
3449	-8.5456		3449.02	-18.973
3449.01	-8.5688		3449.04	-18.96
3449.03	-8.5656		3449.06	-18.949
3449.04	-8.5152		3449.08	-18.929
3449.05	-8.3856		3449.1	-18.846
3449.06	-8.1304		3449.12	-18.678
3449.07	-7.7936		3449.14	-18.364
3449.08	-7.3328		3449.15	-17.989
3449.1	-6.8344		3449.17	-17.585
3449.11	-6.1832		3449.19	-17.251
3449.12	-5.324		3449.21	-16.882
3449.13	-4.2824		3449.23	-16.413
3449.14	-3.0864		3449.25	-15.806
3449.16	-1.7744		3449.27	-15.124
3449.17	-0.3296		3449.29	-14.392
3449.18	1.196		3449.31	-13.687
3449.19	2.8504		3449.33	-12.996
3449.2	4.4536		3449.35	-12.275
3449.21	6.0056		3449.37	-11.414
3449.23	7.5456		3449.39	-10.415
3449.24	8.9976		3449.41	-9.276
3449.25	10.5128		3449.43	-8.07
3449.26	12.0816		3449.45	-6.804
3449.27	13.728		3449.47	-5.41
3449.28	15.4104		3449.49	-3.882
3449.3	17.0832		3449.51	-2.285
3449.31	18.7736		3449.53	-0.591
3449.32	20.488		3449.55	1.084
3449.33	22.2288		3449.56	2.66
3449.34	24.0024		3449.58	3.999
3449.35	25.7568		3449.6	5.194
3449.37	27.3448		3449.62	6.306
3449.38	28.82		3449.64	7.33
3449.39	30.156		3449.66	8.321
3449.4	31.2552		3449.68	9.184
3449.41	32.1672		3449.7	9.783
3449.42	32.9336		3449.72	10.284
3449.44	33.5448		3449.74	10.656
3449.45	33.9992		3449.76	11.128
3449.46	34.348		3449.78	11.815
3449.47	34.7264		3449.8	12.711
3449.48	35.1576		3449.82	13.58
3449.5	35.708		3449.84	14.374
3449.51	36.272		3449.86	15.07
3449.52	36.8112		3449.88	15.558
3449.53	37.3368		3449.9	15.816
3449.54	37.7816		3449.92	15.871
3449.55	38.1152		3449.94	15.717
3449.57	38.3616		3449.96	15.39
3449.58	38.5144		3449.98	14.92
3449.59	38.5112		3449.99	14.351
3449.6	38.4248		3450.01	13.866
3449.61	38.2496		3450.03	13.486
3449.62	38.0272		3450.05	13.26
3449.64	37.7048		3450.07	13.128
3449.65	37.2064		3450.09	13.034
3449.66	36.6072		3450.11	12.962
3449.67	35.9712		3450.13	12.957
3449.68	35.3304		3450.15	13.08
3449.69	34.6568		3450.17	13.214
3449.71	33.9552		3450.19	13.278
3449.72	33.2536		3450.21	13.15
3449.73	32.5448		3450.23	12.909
3449.74	31.848		3450.25	12.572
3449.75	31.1664		3450.27	12.241
3449.76	30.4472		3450.29	11.946
3449.78	29.7128		3450.31	11.787
3449.79	28.9072		3450.33	11.845
3449.8	28.0448		3450.35	12.053
3449.81	27.1088		3450.37	12.235
3449.82	26.2216		3450.39	12.466
3449.83	25.38		3450.41	12.779
3449.85	24.568		3450.42	13.179
3449.86	23.7416		3450.44	13.658
3449.87	22.8528		3450.46	14.119
3449.88	21.892		3450.48	14.539
3449.89	20.8376		3450.5	14.957
3449.91	19.736		3450.52	15.414
3449.92	18.652		3450.54	15.934
3449.93	17.5736		3450.56	16.508
3449.94	16.5128		3450.58	17.207
3449.95	15.492		3450.6	18.042
3449.96	14.5528		3450.62	18.91
3449.98	13.696		3450.64	19.797
3449.99	12.8888		3450.66	20.671
3450	12.1712		3450.68	21.378
3450.01	11.5168		3450.7	21.957
3450.02	10.8232		3450.72	22.371
3450.03	10.136		3450.74	22.647
3450.05	9.5088		3450.76	22.591
3450.06	8.9256		3450.78	22.233
3450.07	8.4616		3450.8	21.663
3450.08	8.14		3450.82	21.004
3450.09	7.8944		3450.83	20.329
3450.1	7.7848		3450.85	19.682
3450.12	7.8448		3450.87	19.122
3450.13	8.0304		3450.89	18.713
3450.14	8.2672		3450.91	18.585
3450.15	8.5432		3450.93	18.725
3450.16	8.9848		3450.95	18.976
3450.17	9.6488		3450.97	19.115
3450.19	10.5216		3450.99	19.229
3450.2	11.5856		3451.01	19.394
3450.21	12.6968		3451.03	19.546
3450.22	13.8784		3451.05	19.589
3450.23	15.164		3451.07	19.731
3450.25	16.5264		3451.09	19.939
3450.26	17.9192		3451.11	20.304
3450.27	19.3336		3451.13	20.765
3450.28	20.7456		3451.15	21.331
3450.29	22.2368		3451.17	21.941
3450.3	23.7592		3451.19	22.582
3450.32	25.2184		3451.21	23.321
3450.33	26.6528		3451.23	24.137
3450.34	27.9752		3451.25	24.992
3450.35	29.1912		3451.26	25.831
3450.36	30.3384		3451.28	26.561
3450.37	31.2776		3451.3	27.22
3450.39	31.9512		3451.32	27.75
3450.4	32.4352		3451.34	28.105
3450.41	32.8088		3451.36	28.209
3450.42	32.9736		3451.38	28.019
3450.43	32.9088		3451.4	27.63
3450.44	32.5856		3451.42	27.126
3450.46	32.0104		3451.44	26.51
3450.47	31.2056		3451.46	25.79
3450.48	30.2368		3451.48	25.035
3450.49	29.0464		3451.5	24.211
3450.5	27.6008		3451.52	23.33
3450.51	25.996		3451.54	22.392
3450.53	24.2392		3451.56	21.389
3450.54	22.3912		3451.58	20.301
3450.55	20.5328		3451.6	19.128
3450.56	18.696		3451.62	17.888
3450.57	17.0256		3451.64	16.57
3450.59	15.592		3451.66	15.221
3450.6	14.3184		3451.67	13.93
3450.61	13.2712		3451.69	12.644
3450.62	12.52		3451.71	11.214
3450.63	12.0288		3451.73	9.592
3450.64	11.7816		3451.75	7.9
3450.66	11.7848		3451.77	6.202
3450.67	12.0392		3451.79	4.59
3450.68	12.632		3451.81	3.008
3450.69	13.6616		3451.83	1.614
3450.7	15.12		3451.85	0.561
3450.71	17.072		3451.87	-0.117
3450.73	19.4528		3451.89	-0.514
3450.74	22.2344		3451.91	-0.68
3450.75	25.4408		3451.93	-0.757
3450.76	29.0568		3451.95	-0.706
3450.77	32.9408		3451.97	-0.592
3450.78	37.092		3451.99	-0.47
3450.8	41.5512		3452.01	-0.432
3450.81	46.256		3452.03	-0.443
3450.82	51.1488		3452.05	-0.378
3450.83	56.1224		3452.07	-0.139
3450.84	61.2096		3452.09	0.189
3450.85	66.3944		3452.1	0.591
3450.87	71.784		3452.12	1.079
3450.88	77.3928		3452.14	1.768
3450.89	83.1736		3452.16	2.742
3450.9	89.1016		3452.18	4.001
3450.91	95.252		3452.2	5.384
3450.93	101.684		3452.22	6.88
3450.94	108.403		3452.24	8.387
3450.95	115.406		3452.26	9.943
3450.96	122.706		3452.28	11.406
3450.97	130.265		3452.3	12.692
3450.98	138.012		3452.32	13.734
3451	145.976		3452.34	14.439
3451.01	154.281		3452.36	14.797
3451.02	162.874		3452.38	15.036
3451.03	171.782		3452.4	15.155
3451.04	181.078		3452.42	15.17
3451.05	190.741		3452.44	15.086
3451.07	200.757		3452.46	15.037
3451.08	211.202		3452.48	14.997
3451.09	222.202		3452.5	15.023
3451.1	233.77		3452.51	15.152
3451.11	245.871		3452.53	15.25
3451.12	258.514		3452.55	15.265
3451.14	271.686		3452.57	15.119
3451.15	285.355		3452.59	14.684
3451.16	299.486		3452.61	14.027
3451.17	314.179		3452.63	13.239
3451.18	329.418		3452.65	12.23
3451.19	345.174		3452.67	10.938
3451.21	361.474		3452.69	9.445
3451.22	378.159		3452.71	7.841
3451.23	395.141		3452.73	6.14
3451.24	412.411		3452.75	4.343
3451.25	429.983		3452.77	2.596
3451.26	447.897		3452.79	0.994
3451.28	466.14		3452.81	-0.394
3451.29	484.676		3452.83	-1.618
3451.3	503.393		3452.85	-2.637
3451.31	522.256		3452.87	-3.465
3451.32	541.226		3452.89	-4.168
3451.34	560.228		3452.91	-4.834
3451.35	579.104		3452.93	-5.448
3451.36	597.709		3452.94	-6.05
3451.37	616.046		3452.96	-6.575
3451.38	634.108		3452.98	-6.799
3451.39	651.821		3453	-6.808
3451.41	669.084		3453.02	-6.55
3451.42	685.951		3453.04	-5.875
3451.43	702.35		3453.06	-4.931
3451.44	718.178		3453.08	-3.813
3451.45	733.392		3453.1	-2.431
3451.46	747.797		3453.12	-0.824
3451.48	761.377		3453.14	0.969
3451.49	774.178		3453.16	2.783
3451.5	786.31		3453.18	4.543
3451.51	797.722		3453.2	6.208
3451.52	808.369		3453.22	7.728
3451.53	818.14		3453.24	9.01
3451.55	826.914		3453.26	9.937
3451.56	834.741		3453.28	10.548
3451.57	841.716		3453.3	10.896
3451.58	847.818		3453.32	11.053
3451.59	852.936		3453.34	11.047
3451.6	857.085		3453.35	10.961
3451.62	860.178		3453.37	10.697
3451.63	862.206		3453.39	10.153
3451.64	862.972		3453.41	9.287
3451.65	862.314		3453.43	8.071
3451.66	860.331		3453.45	6.692
3451.68	857.029		3453.47	5.084
3451.69	852.386		3453.49	3.196
3451.7	846.461		3453.51	1.194
3451.71	839.21		3453.53	-0.805
3451.72	830.691		3453.55	-2.85
3451.73	820.916		3453.57	-4.888
3451.75	809.793		3453.59	-6.915
3451.76	797.312		3453.61	-8.834
3451.77	783.405		3453.63	-10.578
3451.78	768.036		3453.65	-12.227
3451.79	751.186		3453.67	-13.713
3451.8	732.873		3453.69	-14.974
3451.82	713.163		3453.71	-15.935
3451.83	692.044		3453.73	-16.676
3451.84	669.488		3453.75	-17.161
3451.85	645.514		3453.77	-17.453
3451.86	620.195		3453.78	-17.572
3451.87	593.632		3453.8	-17.575
3451.89	565.87		3453.82	-17.351
3451.9	536.944		3453.84	-16.845
3451.91	506.965		3453.86	-16.038
3451.92	476.143		3453.88	-14.973
3451.93	444.469		3453.9	-13.637
3451.94	411.856		3453.92	-12.087
3451.96	378.299		3453.94	-10.345
3451.97	343.859		3453.96	-8.463
3451.98	308.758		3453.98	-6.563
3451.99	272.962		3454	-4.655
3452	236.576		3454.02	-2.759
3452.02	199.613		3454.04	-0.755
3452.03	162.176		3454.06	1.273
3452.04	124.354		3454.08	3.315
3452.05	86.2376		3454.1	5.418
3452.06	47.9656		3454.12	7.482
3452.07	9.6392		3454.14	9.454
3452.09	-28.7152		3454.16	11.349
3452.1	-67.0296		3454.18	13.105
3452.11	-105.191		3454.2	14.53
3452.12	-143.162		3454.21	15.744
3452.13	-180.864		3454.23	16.887
3452.14	-218.236		3454.25	17.979
3452.16	-255.09		3454.27	18.975
3452.17	-291.221		3454.29	19.874
3452.18	-326.476		3454.31	20.705
3452.19	-360.864		3454.33	21.436
3452.2	-394.368		3454.35	21.973
3452.21	-426.779		3454.37	22.482
3452.23	-458.115		3454.39	23.033
3452.24	-488.39		3454.41	23.475
3452.25	-517.624		3454.43	23.766
3452.26	-545.692		3454.45	23.953
3452.27	-572.623		3454.47	23.9
3452.28	-598.293		3454.49	23.562
3452.3	-622.574		3454.51	22.98
3452.31	-645.537		3454.53	22.251
3452.32	-667.163		3454.55	21.434
3452.33	-687.379		3454.57	20.46
3452.34	-706.198		3454.59	19.4
3452.36	-723.598		3454.61	18.305
3452.37	-739.548		3454.62	17.301
3452.38	-754.067		3454.64	16.526
3452.39	-767.104		3454.66	15.887
3452.4	-778.617		3454.68	15.309
3452.41	-788.639		3454.7	14.817
3452.43	-797.193		3454.72	14.261
3452.44	-804.365		3454.74	13.565
3452.45	-810.254		3454.76	12.709
3452.46	-814.87		3454.78	11.645
3452.47	-818.27		3454.8	10.455
3452.48	-820.509		3454.82	9.162
3452.5	-821.574		3454.84	7.761
3452.51	-821.527		3454.86	6.391
3452.52	-820.408		3454.88	5.158
3452.53	-818.292		3454.9	4.162
3452.54	-815.11		3454.92	3.49
3452.55	-810.932		3454.94	3.054
3452.57	-805.791		3454.96	2.779
3452.58	-799.586		3454.98	2.543
3452.59	-792.277		3455	2.403
3452.6	-783.943		3455.02	2.489
3452.61	-774.621		3455.04	2.775
3452.62	-764.394		3455.05	3.24
3452.64	-753.296		3455.07	3.718
3452.65	-741.285		3455.09	4.133
3452.66	-728.506		3455.11	4.569
3452.67	-715.127		3455.13	4.96
3452.68	-701.16		3455.15	5.331
3452.7	-686.714		3455.17	5.752
3452.71	-671.818		3455.19	6.203
3452.72	-656.5		3455.21	6.661
3452.73	-640.853		3455.23	7.254
3452.74	-624.867		3455.25	7.922
3452.75	-608.576		3455.27	8.586
3452.77	-591.975		3455.29	9.137
3452.78	-575.096		3455.31	9.631
3452.79	-557.957		3455.33	10.129
3452.8	-540.614		3455.35	10.498
3452.81	-523.081		3455.37	10.742
3452.82	-505.367		3455.39	10.873
3452.84	-487.574		3455.41	10.989
3452.85	-469.809		3455.43	11.044
3452.86	-452.083		3455.45	10.996
3452.87	-434.482		3455.46	10.895
3452.88	-417.132		3455.48	10.773
3452.89	-399.962		3455.5	10.522
3452.91	-383.091		3455.52	10.113
3452.92	-366.573		3455.54	9.512
3452.93	-350.348		3455.56	8.707
3452.94	-334.445		3455.58	7.798
3452.95	-318.91		3455.6	6.746
3452.96	-303.776		3455.62	5.695
3452.98	-289.11		3455.64	4.597
3452.99	-274.838		3455.66	3.539
3453	-260.879		3455.68	2.415
3453.01	-247.248		3455.7	1.122
3453.02	-233.966		3455.72	-0.344
3453.03	-221.11		3455.74	-1.885
3453.05	-208.614		3455.76	-3.569
3453.06	-196.579		3455.78	-5.388
3453.07	-184.889		3455.8	-7.265
3453.08	-173.586		3455.82	-9.129
3453.09	-162.716		3455.84	-10.994
3453.11	-152.304		3455.86	-12.796
3453.12	-142.423		3455.88	-14.389
3453.13	-133.123		3455.89	-15.756
3453.14	-124.446		3455.91	-16.996
3453.15	-116.316		3455.93	-18.078
3453.16	-108.766		3455.95	-18.984
3453.18	-101.692		3455.97	-19.521
3453.19	-95.0752		3455.99	-19.752
3453.2	-88.8872		3456.01	-19.831
3453.21	-83.0312		3456.03	-19.845
3453.22	-77.5224		3456.05	-19.822
3453.23	-72.2728		3456.07	-19.857
3453.25	-67.304		3456.09	-19.869
3453.26	-62.62		3456.11	-19.805
3453.27	-58.2192		3456.13	-19.713
3453.28	-54.1248		3456.15	-19.457
3453.29	-50.284		3456.17	-19.021
3453.3	-46.6608		3456.19	-18.44
3453.32	-43.3608		3456.21	-17.669
3453.33	-40.3208		3456.23	-16.811
3453.34	-37.5464		3456.25	-15.87
3453.35	-34.9816		3456.27	-14.878
3453.36	-32.644		3456.29	-13.843
3453.37	-30.504		3456.3	-12.817
3453.39	-28.48		3456.32	-11.872
3453.4	-26.5648		3456.34	-10.994
3453.41	-24.6728		3456.36	-10.274
3453.42	-22.808		3456.38	-9.761
3453.43	-20.9952		3456.4	-9.437
3453.45	-19.228		3456.42	-9.201
3453.46	-17.484		3456.44	-9.072
3453.47	-15.752		3456.46	-8.816
3453.48	-14.0912		3456.48	-8.436
3453.49	-12.5688		3456.5	-7.939
3453.5	-11.212		3456.52	-7.279
3453.52	-9.9152		3456.54	-6.603
3453.53	-8.772		3456.56	-5.882
3453.54	-7.7832		3456.58	-5.073
3453.55	-6.9944		3456.6	-4.209
3453.56	-6.3616		3456.62	-3.343
3453.57	-5.7888		3456.64	-2.557
3453.59	-5.2944		3456.66	-1.881
3453.6	-4.8		3456.68	-1.404
3453.61	-4.364		3456.7	-1.142
3453.62	-4.0232		3456.72	-1.079
3453.63	-3.724		3456.73	-1.061
3453.64	-3.4632		3456.75	-1.106
3453.66	-3.288		3456.77	-1.237
3453.67	-3.1784		3456.79	-1.402
3453.68	-3.1536		3456.81	-1.598
3453.69	-3.2008		3456.83	-1.888
3453.7	-3.352		3456.85	-2.195
3453.71	-3.7168		3456.87	-2.459
3453.73	-4.3112		3456.89	-2.63
3453.74	-5.072		3456.91	-2.838
3453.75	-6.0304		3456.93	-3.089
3453.76	-7.1288		3456.95	-3.249
3453.77	-8.3376		3456.97	-3.339
3453.79	-9.6672		3456.99	-3.342
3453.8	-11.0752		3457.01	-3.247
3453.81	-12.456		3457.03	-3.068
3453.82	-13.7808		3457.05	-2.932
3453.83	-15.1016		3457.07	-2.862
3453.84	-16.42		3457.09	-2.915
3453.86	-17.66		3457.11	-3.049
3453.87	-18.9344		3457.13	-3.064
3453.88	-20.2448		3457.14	-2.999
3453.89	-21.5296		3457.16	-2.825
3453.9	-22.8544		3457.18	-2.584
3453.91	-24.1344		3457.2	-2.319
3453.93	-25.3608		3457.22	-2.07
3453.94	-26.5456		3457.24	-1.933
3453.95	-27.6728		3457.26	-1.894
3453.96	-28.6624		3457.28	-1.881
3453.97	-29.4632		3457.3	-2.03
3453.98	-30.0072		3457.32	-2.348
3454	-30.3312		3457.34	-2.862
3454.01	-30.5504		3457.36	-3.472
3454.02	-30.5704		3457.38	-4.128
3454.03	-30.404		3457.4	-4.909
3454.04	-30.0432		3457.42	-5.798
3454.05	-29.5152		3457.44	-6.818
3454.07	-28.8632		3457.46	-7.918
3454.08	-28.1432		3457.48	-9.1
3454.09	-27.3776		3457.5	-10.279
3454.1	-26.64		3457.52	-11.41
3454.11	-26.0008		3457.54	-12.494
3454.13	-25.4424		3457.56	-13.545
3454.14	-24.8496		3457.57	-14.797
3454.15	-24.2784		3457.59	-16.133
3454.16	-23.7536		3457.61	-17.542
3454.17	-23.2568		3457.63	-19.032
3454.18	-22.8544		3457.65	-20.617
3454.2	-22.5496		3457.67	-22.187
3454.21	-22.2784		3457.69	-23.659
3454.22	-22.0624		3457.71	-24.976
3454.23	-21.9688		3457.73	-26.023
3454.24	-21.8904		3457.75	-26.733
3454.25	-21.9512		3457.77	-27.174
3454.27	-22.0592		3457.79	-27.384
3454.28	-22.1088		3457.81	-27.442
3454.29	-22.1016		3457.83	-27.39
3454.3	-22.004		3457.85	-27.21
3454.31	-21.8672		3457.87	-26.88
3454.32	-21.6752		3457.89	-26.356
3454.34	-21.4696		3457.91	-25.736
3454.35	-21.2816		3457.93	-25.069
3454.36	-21.0384		3457.95	-24.356
3454.37	-20.7352		3457.97	-23.567
3454.38	-20.3008		3457.98	-22.675
3454.39	-19.8176		3458	-21.808
3454.41	-19.4384		3458.01	-46.28
3454.42	-19.112		3458.03	-47.373
3454.43	-18.756		3458.05	-48.555
3454.44	-18.372		3458.07	-49.743
3454.45	-17.9792		3458.09	-50.809
3454.46	-17.6		3458.11	-51.645
3454.48	-17.1936		3458.13	-52.418
3454.49	-16.6808		3458.15	-52.965
3454.5	-16.0608		3458.17	-53.374
3454.51	-15.4008		3458.19	-53.687
3454.52	-14.6064		3458.21	-53.983
3454.54	-13.7232		3458.23	-54.325
3454.55	-12.8496		3458.25	-54.71
3454.56	-12.0472		3458.27	-55.188
3454.57	-11.3456		3458.29	-55.749
3454.58	-10.7		3458.31	-56.34
3454.59	-10.1768		3458.33	-56.878
3454.61	-9.6784		3458.35	-57.338
3454.62	-9.2728		3458.37	-57.728
3454.63	-8.9632		3458.39	-58.04
3454.64	-8.8024		3458.41	-58.363
3454.65	-8.8184		3458.42	-58.728
3454.66	-8.8848		3458.44	-59.08
3454.68	-8.82		3458.46	-59.436
3454.69	-8.6624		3458.48	-59.704
3454.7	-8.452		3458.5	-59.827
3454.71	-8.1816		3458.52	-59.911
3454.72	-7.8288		3458.54	-59.924
3454.73	-7.3456		3458.56	-60.011
3454.75	-6.8016		3458.58	-60.104
3454.76	-6.284		3458.6	-60.322
3454.77	-5.792		3458.62	-60.586
3454.78	-5.384		3458.64	-60.957
3454.79	-5.0704		3458.66	-61.285
3454.8	-4.852		3458.68	-61.47
3454.82	-4.6992		3458.7	-61.457
3454.83	-4.5632		3458.72	-61.183
3454.84	-4.3272		3458.74	-60.653
3454.85	-4.0016		3458.76	-60.079
3454.86	-3.6688		3458.78	-59.324
3454.88	-3.3752		3458.8	-58.347
3454.89	-3.0464		3458.82	-57.217
3454.9	-2.6288		3458.83	-56.11
3454.91	-2.0736		3458.85	-54.909
3454.92	-1.46		3458.87	-53.555
3454.93	-0.8664		3458.89	-52.079
3454.95	-0.3376		3458.91	-50.327
3454.96	0.1032		3458.93	-48.36
3454.97	0.4144		3458.95	-46.249
3454.98	0.6208		3458.97	-44.006
3454.99	0.668		3458.99	-41.739
3455	0.6704		3459.01	-39.386
3455.01	-8.324		3459.03	-36.939
3455.03	-9.555		3459.05	-34.499
3455.05	-10.855		3459.07	-32.017
3455.07	-12.336		3459.09	-29.43
3455.09	-13.966		3459.11	-26.82
3455.11	-15.675		3459.13	-24.254
3455.13	-17.493		3459.15	-21.729
3455.15	-19.415		3459.17	-19.305
3455.17	-21.381		3459.19	-16.937
3455.19	-23.245		3459.21	-14.571
3455.21	-25.169		3459.23	-12.431
3455.23	-27.129		3459.25	-10.695
3455.25	-29.121		3459.26	-9.252
3455.27	-31.09		3459.28	-8.033
3455.29	-32.904		3459.3	-7.188
3455.31	-34.536		3459.32	-6.658
3455.33	-36.08		3459.34	-6.333
3455.35	-37.615		3459.36	-6.264
3455.36	-39.027		3459.38	-6.446
3455.38	-40.285		3459.4	-6.86
3455.4	-41.238		3459.42	-7.488
3455.42	-41.901		3459.44	-8.165
3455.44	-42.349		3459.46	-8.936
3455.46	-42.648		3459.48	-9.834
3455.48	-42.774		3459.5	-10.756
3455.5	-42.756		3459.52	-11.725
3455.52	-42.547		3459.54	-12.679
3455.54	-42.099		3459.56	-13.536
3455.56	-41.334		3459.58	-14.304
3455.58	-40.247		3459.6	-14.941
3455.6	-38.866		3459.62	-15.49
3455.62	-37.255		3459.64	-15.987
3455.64	-35.585		3459.66	-16.433
3455.66	-33.852		3459.67	-16.782
3455.68	-32.128		3459.69	-16.915
3455.7	-30.292		3459.71	-16.9
3455.72	-28.486		3459.73	-16.687
3455.74	-26.676		3459.75	-16.273
3455.76	-24.722		3459.77	-15.657
3455.77	-22.577		3459.79	-14.927
3455.79	-20.226		3459.81	-14.132
3455.81	-17.878		3459.83	-13.304
3455.83	-15.753		3459.85	-12.417
3455.85	-13.869		3459.87	-11.434
3455.87	-12.233		3459.89	-10.568
3455.89	-10.766		3459.91	-9.807
3455.91	-9.521		3459.93	-9.024
3455.93	-8.448		3459.95	-8.313
3455.95	-7.438		3459.97	-7.645
3455.97	-6.411		3459.99	-7.162
3455.99	-5.464		3460.01	-6.884
3456.01	-4.671		3460.03	-6.739
3456.03	-4.058		3460.05	-6.771
3456.05	-3.549		3460.07	-6.957
3456.07	-3.12		3460.09	-7.295
3456.09	-2.73		3460.1	-7.769
3456.11	-2.238		3460.12	-8.378
3456.13	-1.539		3460.14	-9.091
3456.15	-0.791		3460.16	-9.908
3456.17	0.012		3460.18	-10.879
3456.19	0.816		3460.2	-11.99
3456.2	1.48		3460.22	-13.334
3456.22	2.005		3460.24	-14.777
3456.24	2.505		3460.26	-16.248
3456.26	3.068		3460.28	-17.62
3456.28	3.83		3460.3	-18.956
3456.3	4.735		3460.32	-20.299
3456.32	5.835		3460.34	-21.529
3456.34	7.087		3460.36	-22.689
3456.36	8.656		3460.38	-23.737
3456.38	10.441		3460.4	-24.668
3456.4	12.218		3460.42	-25.483
3456.42	13.986		3460.44	-26.302
3456.44	15.734		3460.46	-27.121
3456.46	17.439		3460.48	-27.957
3456.48	19.186		3460.5	-28.775
3456.5	20.789		3460.51	-29.482
3456.52	22.292		3460.53	-30.101
3456.54	23.859		3460.55	-30.546
3456.56	25.265		3460.57	-30.768
3456.58	26.552		3460.59	-30.851
3456.6	27.895		3460.61	-30.8
3456.62	29.163		3460.63	-30.582
3456.63	30.396		3460.65	-30.22
3456.65	31.656		3460.67	-29.68
3456.67	32.775		3460.69	-29.097
3456.69	33.645		3460.71	-28.494
3456.71	34.527		3460.73	-28.004
3456.73	35.303		3460.75	-27.582
3456.75	35.803		3460.77	-27.233
3456.77	35.993		3460.79	-26.979
3456.79	35.848		3460.81	-26.879
3456.81	35.321		3460.83	-27.057
3456.83	34.48		3460.85	-27.345
3456.85	33.473		3460.87	-27.694
3456.87	32.226		3460.89	-27.827
3456.89	30.799		3460.91	-27.688
3456.91	29.224		3460.93	-27.261
3456.93	27.544		3460.94	-26.648
3456.95	25.985		3460.96	-25.965
3456.97	24.41		3460.98	-25.348
3456.99	22.71		3461	-24.753
3457.01	20.941		3461.02	-24.183
3457.03	19.052		3461.04	-23.701
3457.04	17.122		3461.06	-23.177
3457.06	15.238		3461.08	-22.561
3457.08	13.308		3461.1	-21.917
3457.1	11.305		3461.12	-21.274
3457.12	9.447		3461.14	-20.499
3457.14	7.564		3461.16	-19.6
3457.16	5.583		3461.18	-18.449
3457.18	3.602		3461.2	-16.97
3457.2	1.809		3461.22	-15.235
3457.22	0.234		3461.24	-13.192
3457.24	-1.128		3461.26	-10.82
3457.26	-2.284		3461.28	-8.114
3457.28	-3.193		3461.3	-5.351
3457.3	-3.847		3461.32	-2.69
3457.32	-4.223		3461.34	-0.311
3457.34	-4.277		3461.35	1.7
3457.36	-4.134		3461.37	3.294
3457.38	-3.778		3461.39	4.462
3457.4	-3.267		3461.41	5.315
3457.42	-2.616		3461.43	6.029
3457.44	-1.702		3461.45	6.558
3457.46	-0.552		3461.47	6.957
3457.47	0.722		3461.49	7.311
3457.49	1.964		3461.51	7.443
3457.51	3.112		3461.53	7.468
3457.53	4.227		3461.55	7.451
3457.55	5.341		3461.57	7.257
3457.57	6.35		3461.59	6.748
3457.59	7.45		3461.61	5.983
3457.61	8.487		3461.63	5.003
3457.63	9.45		3461.65	3.851
3457.65	10.303		3461.67	2.605
3457.67	11.021		3461.69	1.253
3457.69	11.738		3461.71	-0.113
3457.71	12.521		3461.73	-1.395
3457.73	13.136		3461.75	-2.466
3457.75	13.657		3461.77	-3.318
3457.77	14.084		3461.78	-4.008
3457.79	14.398		3461.8	-4.496
3457.81	14.581		3461.82	-4.743
3457.83	14.587		3461.84	-4.671
3457.85	14.352		3461.86	-4.39
3457.87	13.945		3461.88	-3.991
3457.88	13.296		3461.9	-3.492
3457.9	12.469		3461.92	-2.934
3457.92	11.481		3461.94	-2.345
3457.94	10.465		3461.96	-1.614
3457.96	9.522		3461.98	-0.853
3457.98	8.697		3462	-0.072
3458	7.977		3462.02	0.889
3458.02	7.467		3462.04	2.059
3458.04	7.062		3462.06	3.332
3458.06	6.779		3462.08	4.533
3458.08	6.563		3462.1	5.61
3458.1	6.41		3462.12	6.548
3458.12	6.304		3462.14	7.258
3458.14	6.122		3462.16	7.61
3458.16	5.826		3462.18	7.644
3458.18	5.579		3462.2	7.413
3458.2	5.223		3462.21	7.06
3458.22	4.755		3462.23	6.645
3458.24	4.207		3462.25	6.199
3458.26	3.554		3462.27	5.681
3458.28	2.806		3462.29	4.984
3458.3	1.938		3462.31	4.195
3458.31	1.015		3462.33	3.334
3458.33	0.079		3462.35	2.38
3458.35	-0.823		3462.37	1.487
3458.37	-1.594		3462.39	0.68
3458.39	-2.23		3462.41	-0.162
3458.41	-2.79		3462.43	-1
3458.43	-3.332		3462.45	-1.798
3458.45	-3.841		3462.47	-2.576
3458.47	-4.403		3462.49	-3.393
3458.49	-4.967		3462.51	-4.08
3458.51	-5.54		3462.53	-4.641
3458.53	-6.133		3462.55	-5.139
3458.55	-6.734		3462.57	-5.546
3458.57	-7.317		3462.59	-5.772
3458.59	-7.862		3462.61	-5.782
3458.61	-8.402		3462.62	-5.79
3458.63	-9.013		3462.64	-5.755
3458.65	-9.668		3462.66	-5.729
3458.67	-10.419		3462.68	-5.594
3458.69	-11.216		3462.7	-5.441
3458.71	-12.057		3462.72	-5.202
3458.72	-12.989		3462.74	-4.87
3458.74	-13.841		3462.76	-4.579
3458.76	-14.661		3462.78	-4.343
3458.78	-15.373		3462.8	-4.123
3458.8	-16.094		3462.82	-3.995
3458.82	-16.944		3462.84	-3.748
3458.84	-17.803		3462.86	-3.272
3458.86	-18.637		3462.88	-2.466
3458.88	-19.47		3462.9	-1.461
3458.9	-20.209		3462.92	-0.319
3458.92	-20.864		3462.94	0.908
3458.94	-21.381		3462.96	2.074
3458.96	-21.78		3462.98	3.299
3458.98	-21.897		3463	4.512
3459	-21.766		3463.02	5.728
3459.02	-21.434		3463.04	6.945
3459.04	-20.964		3463.05	8.188
3459.06	-20.271		3463.07	9.533
3459.08	-19.431		3463.09	10.888
3459.1	-18.32		3463.11	12.227
3459.12	-16.947		3463.13	13.491
3459.14	-15.402		3463.15	14.666
3459.15	-13.573		3463.17	15.733
3459.17	-11.458		3463.19	16.766
3459.19	-9.094		3463.21	17.808
3459.21	-6.584		3463.23	18.973
3459.23	-4.089		3463.25	20.245
3459.25	-1.452		3463.27	21.531
3459.27	1.332		3463.29	22.587
3459.29	3.971		3463.31	23.32
3459.31	6.45		3463.33	23.777
3459.33	8.85		3463.35	23.984
3459.35	11.045		3463.37	24.066
3459.37	12.977		3463.39	24.063
3459.39	14.51		3463.41	24.014
3459.41	15.692		3463.43	23.826
3459.43	16.369		3463.45	23.478
3459.45	16.6		3463.46	22.954
3459.47	16.423		3463.48	22.192
3459.49	15.86		3463.5	21.215
3459.51	14.896		3463.52	20.165
3459.53	13.686		3463.54	19.12
3459.55	12.187		3463.56	18.09
3459.56	10.511		3463.58	16.975
3459.58	8.599		3463.6	15.771
3459.6	6.441		3463.62	14.61
3459.62	3.985		3463.64	13.578
3459.64	1.302		3463.66	12.691
3459.66	-1.466		3463.68	11.838
3459.68	-4.255		3463.7	11.073
3459.7	-7.109		3463.72	10.42
3459.72	-9.966		3463.74	9.916
3459.74	-12.733		3463.76	9.567
3459.76	-15.433		3463.78	9.369
3459.78	-18.045		3463.8	9.425
3459.8	-20.463		3463.82	9.622
3459.82	-22.652		3463.84	9.918
3459.84	-24.503		3463.86	10.256
3459.86	-25.997		3463.88	10.703
3459.88	-26.969		3463.89	11.32
3459.9	-27.507		3463.91	12.105
3459.92	-27.624		3463.93	13.151
3459.94	-27.308		3463.95	14.437
3459.96	-26.528		3463.97	15.849
3459.98	-25.486		3463.99	17.223
3459.99	-24.214		3464.01	18.583
3460.01	-22.805		3464.03	20.042
3460.03	-21.132		3464.05	21.56
3460.05	-19.186		3464.07	23.212
3460.07	-17.028		3464.09	24.904
3460.09	-14.783		3464.11	26.59
3460.11	-12.474		3464.13	28.234
3460.13	-10.112		3464.15	29.779
3460.15	-7.733		3464.17	31.361
3460.17	-5.374		3464.19	32.949
3460.19	-3.019		3464.21	34.482
3460.21	-0.657		3464.23	35.879
3460.23	1.567		3464.25	37.024
3460.25	2.5535		3464.27	37.866
3460.26	2.2495		3464.29	38.485
3460.27	1.9115		3464.3	38.867
3460.28	1.551		3464.32	39.055
3460.29	1.192		3464.34	39.065
3460.3	0.826		3464.36	38.858
3460.31	0.4825		3464.38	38.312
3460.32	0.1035		3464.4	37.393
3460.33	-0.312		3464.42	36.185
3460.34	-0.74		3464.44	34.83
3460.35	-1.1285		3464.46	33.408
3460.36	-1.468		3464.48	32.058
3460.37	-1.762		3464.5	30.736
3460.38	-2.029		3464.52	29.428
3460.39	-2.3355		3464.54	28.04
3460.4	-2.669		3464.56	26.587
3460.41	-2.964		3464.58	25.042
3460.42	-3.131		3464.6	23.426
3460.43	-3.194		3464.62	21.721
3460.44	-3.1885		3464.64	19.906
3460.45	-3.1045		3464.66	17.862
3460.46	-2.9985		3464.68	15.65
3460.47	-2.7945		3464.7	13.183
3460.48	-2.47		3464.72	10.74
3460.49	-2.0255		3464.73	8.225
3460.5	-1.4945		3464.75	5.716
3460.51	-0.909		3464.77	3.24
3460.52	-0.3065		3464.79	0.82
3460.53	0.236		3464.81	-1.451
3460.54	0.693		3464.83	-3.576
3460.55	1.1425		3464.85	-5.445
3460.56	1.5405		3464.87	-7.058
3460.57	1.8615		3464.89	-8.486
3460.58	2.052		3464.91	-9.816
3460.59	2.082		3464.93	-11.142
3460.6	2.0485		3464.95	-12.386
3460.61	1.945		3464.97	-13.663
3460.62	1.8155		3464.99	-14.802
3460.62	1.6855		3465.01	-15.715
3460.63	1.554		3465.03	-16.308
3460.64	1.38		3465.05	-16.704
3460.65	1.2515		3465.07	-16.857
3460.66	1.1995		3465.09	-16.651
3460.67	1.1715		3465.11	-15.973
3460.68	1.1315		3465.13	-14.918
3460.69	1.0275		3465.14	-13.403
3460.7	0.776		3465.16	-11.666
3460.71	0.364		3465.18	-9.584
3460.72	-0.1795		3465.2	-7.235
3460.73	-0.8255		3465.22	-4.611
3460.74	-1.523		3465.24	-1.906
3460.75	-2.2235		3465.26	0.758
3460.76	-2.9315		3465.28	3.451
3460.77	-3.6575		3465.3	5.961
3460.78	-4.315		3465.32	8.326
3460.79	-4.8595		3465.34	10.601
3460.8	-5.289		3465.36	12.858
3460.81	-5.6165		3465.38	15.138
3460.82	-5.909		3465.4	17.365
3460.83	-6.171		3465.42	19.497
3460.84	-6.333		3465.44	21.479
3460.85	-6.471		3465.46	23.189
3460.86	-6.5435		3465.48	24.585
3460.87	-6.5865		3465.5	25.71
3460.88	-6.6435		3465.52	26.49
3460.89	-6.752		3465.54	26.93
3460.9	-6.8725		3465.56	27.071
3460.91	-6.993		3465.57	26.999
3460.92	-7.126		3465.59	26.79
3460.93	-7.187		3465.61	26.547
3460.94	-7.2015		3465.63	26.23
3460.95	-7.2075		3465.65	25.822
3460.96	-7.208		3465.67	25.34
3460.97	-7.1825		3465.69	24.888
3460.98	-7.1285		3465.71	24.537
3460.99	-7.0065		3465.73	24.26
3461	-6.8695		3465.75	24.04
3461.01	-6.7705		3465.77	23.755
3461.02	-6.6985		3465.79	23.35
3461.03	-6.6865		3465.81	22.801
3461.04	-6.7025		3465.83	21.974
3461.05	-6.712		3465.85	21.007
3461.05	-6.7405		3465.87	19.938
3461.06	-6.827		3465.89	18.754
3461.07	-6.9045		3465.91	17.586
3461.08	-6.9495		3465.93	16.556
3461.09	-6.967		3465.95	15.741
3461.1	-6.9625		3465.97	15.066
3461.11	-6.9015		3465.98	14.435
3461.12	-6.776		3466	13.822
3461.13	-6.568		3466.02	13.288
3461.14	-6.346		3466.04	12.787
3461.15	-6.142		3466.06	12.287
3461.16	-5.902		3466.08	11.801
3461.17	-5.535		3466.1	11.376
3461.18	-5.1125		3466.12	10.983
3461.19	-4.628		3466.14	10.671
3461.2	-4.1555		3466.16	10.53
3461.21	-3.6905		3466.18	10.504
3461.22	-3.171		3466.2	10.625
3461.23	-2.6005		3466.22	10.911
3461.24	-2.007		3466.24	11.337
3461.25	-1.335		3466.26	11.857
3461.26	-0.566		3466.28	12.437
3461.27	0.265		3466.3	13.14
3461.28	1.139		3466.32	13.923
3461.29	1.969		3466.34	14.879
3461.3	2.722		3466.36	15.929
3461.31	3.375		3466.38	16.834
3461.32	3.9995		3466.4	17.501
3461.33	4.5485		3466.41	18.034
3461.34	4.9675		3466.43	18.522
3461.35	5.279		3466.45	18.935
3461.36	5.43		3466.47	19.185
3461.37	5.4795		3466.49	19.3
3461.38	5.48		3466.51	19.266
3461.39	5.444		3466.53	19.091
3461.4	5.311		3466.55	18.659
3461.41	5.0815		3466.57	18.067
3461.42	4.769		3466.59	17.307
3461.43	4.4475		3466.61	16.37
3461.44	4.1025		3466.63	15.297
3461.45	3.7895		3466.65	14.225
3461.46	3.4475		3466.67	13.173
3461.47	3.067		3466.69	12.025
3461.47	2.654		3466.71	10.954
3461.48	2.1905		3466.73	10.034
3461.49	1.668		3466.75	9.217
3461.5	1.0975		3466.77	8.479
3461.51	0.4855		3466.79	7.782
3461.52	-0.1145		3466.81	7.154
3461.53	-0.684		3466.83	6.716
3461.54	-1.2575		3466.84	6.436
3461.55	-1.7505		3466.86	6.364
3461.56	-2.1535		3466.88	6.427
3461.57	-2.4795		3466.9	6.686
3461.58	-2.674		3466.92	7.21
3461.59	-2.7365		3466.94	7.888
3461.6	-2.7285		3466.96	8.681
3461.61	-2.664		3466.98	9.47
3461.62	-2.5315		3467.01	-42.087
3461.63	-2.264		3467.03	-42.553
3461.64	-1.9375		3467.05	-43.076
3461.65	-1.5795		3467.07	-43.494
3461.66	-1.205		3467.09	-43.904
3461.67	-0.856		3467.11	-44.298
3461.68	-0.4735		3467.13	-44.62
3461.69	-0.049		3467.15	-44.829
3461.7	0.399		3467.17	-44.972
3461.71	0.8455		3467.19	-44.989
3461.72	1.323		3467.21	-44.948
3461.73	1.8445		3467.23	-44.807
3461.74	2.468		3467.25	-44.585
3461.75	3.1135		3467.26	-44.311
3461.76	3.762		3467.28	-44.164
3461.77	4.4295		3467.3	-44.066
3461.78	5.12		3467.32	-43.817
3461.79	5.8325		3467.34	-43.444
3461.8	6.5385		3467.36	-43.022
3461.81	7.2465		3467.38	-42.489
3461.82	7.9635		3467.4	-41.817
3461.83	8.646		3467.42	-40.86
3461.84	9.3105		3467.44	-39.598
3461.85	9.961		3467.46	-38.129
3461.86	10.566		3467.48	-36.47
3461.87	11.1285		3467.5	-34.671
3461.88	11.571		3467.52	-32.875
3461.89	11.8325		3467.54	-30.924
3461.89	11.9395		3467.56	-28.815
3461.9	11.913		3467.58	-26.649
3461.91	11.7665		3467.6	-24.507
3461.92	11.5455		3467.62	-22.348
3461.93	11.2945		3467.64	-20.157
3461.94	11.021		3467.66	-17.938
3461.95	10.721		3467.67	-15.721
3461.96	10.3715		3467.69	-13.555
3461.97	9.995		3467.71	-11.453
3461.98	9.558		3467.73	-9.382
3461.99	9.066		3467.75	-7.364
3462	8.457		3467.77	-5.53
3462.01	7.7245		3467.79	-3.898
3462.02	6.8925		3467.81	-2.324
3462.03	5.97		3467.83	-0.905
3462.04	4.991		3467.85	0.213
3462.05	3.976		3467.87	1.026
3462.06	2.8865		3467.89	1.498
3462.07	1.7535		3467.91	1.733
3462.08	0.536		3467.93	1.997
3462.09	-0.732		3467.95	2.308
3462.1	-1.952		3467.97	2.83
3462.11	-3.051		3467.99	3.57
3462.12	-4.076		3468.01	4.505
3462.13	-5.0065		3468.03	5.601
3462.14	-5.86		3468.05	6.839
3462.15	-6.642		3468.07	8.224
3462.16	-7.4175		3468.09	9.6
3462.17	-8.1785		3468.1	11.064
3462.18	-8.893		3468.12	12.546
3462.19	-9.6255		3468.14	14.025
3462.2	-10.3685		3468.16	15.418
3462.21	-11.1025		3468.18	16.714
3462.22	-11.8355		3468.2	17.916
3462.23	-12.499		3468.22	19.056
3462.24	-13.105		3468.24	20.128
3462.25	-13.6205		3468.26	21.05
3462.26	-14.0585		3468.28	21.845
3462.27	-14.4785		3468.3	22.519
3462.28	-14.9015		3468.32	22.999
3462.29	-15.271		3468.34	23.285
3462.3	-15.628		3468.36	23.371
3462.31	-15.9025		3468.38	23.158
3462.31	-16.057		3468.4	22.608
3462.32	-16.1365		3468.42	21.514
3462.33	-16.2095		3468.44	19.917
3462.34	-16.2935		3468.46	17.806
3462.35	-16.419		3468.48	15.221
3462.36	-16.6055		3468.5	12.325
3462.37	-16.834		3468.51	9.207
3462.38	-17.08		3468.53	5.942
3462.39	-17.374		3468.55	2.424
3462.4	-17.714		3468.57	-1.261
3462.41	-18.0475		3468.59	-5.117
3462.42	-18.3235		3468.61	-9.029
3462.43	-18.556		3468.63	-12.913
3462.44	-18.768		3468.65	-16.71
3462.45	-18.985		3468.67	-20.306
3462.46	-19.196		3468.69	-23.579
3462.47	-19.462		3468.71	-26.566
3462.48	-19.7545		3468.73	-29.269
3462.49	-20.0105		3468.75	-31.53
3462.5	-20.179		3468.77	-33.259
3462.51	-20.252		3468.79	-34.465
3462.52	-20.184		3468.81	-35.274
3462.53	-20.0595		3468.83	-35.786
3462.54	-19.8865		3468.85	-35.962
3462.55	-19.586		3468.87	-35.738
3462.56	-19.1465		3468.89	-35.181
3462.57	-18.583		3468.91	-34.303
3462.58	-17.899		3468.93	-33.138
3462.59	-17.118		3468.94	-31.746
3462.6	-16.2855		3468.96	-30.144
3462.61	-15.3895		3468.98	-28.332
3462.62	-14.4125		3469	-26.147
3462.63	-13.3685		3469.02	-23.59
3462.64	-12.3		3469.04	-20.687
3462.65	-11.258		3469.06	-17.513
3462.66	-10.2445		3469.08	-14.185
3462.67	-9.28		3469.1	-10.864
3462.68	-8.369		3469.12	-7.763
3462.69	-7.5375		3469.14	-5.031
3462.7	-6.739		3469.16	-2.628
3462.71	-5.962		3469.18	-0.619
3462.72	-5.2695		3469.2	0.889
3462.73	-4.593		3469.22	1.857
3462.73	-3.9865		3469.24	2.373
3462.74	-3.4445		3469.26	2.569
3462.75	-2.915		3469.28	2.505
3462.76	-2.4255		3469.3	2.148
3462.77	-2.069		3469.32	1.595
3462.78	-1.797		3469.34	0.911
3462.79	-1.5825		3469.35	0.179
3462.8	-1.431		3469.37	-0.583
3462.81	-1.307		3469.39	-1.479
3462.82	-1.2195		3469.41	-2.486
3462.83	-1.2535		3469.43	-3.675
3462.84	-1.388		3469.45	-5.044
3462.85	-1.5915		3469.47	-6.614
3462.86	-1.785		3469.49	-8.386
3462.87	-1.9985		3469.51	-10.193
3462.88	-2.198		3469.53	-11.986
3462.89	-2.3695		3469.55	-13.663
3462.9	-2.5085		3469.57	-15.179
3462.91	-2.534		3469.59	-16.48
3462.92	-2.5395		3469.61	-17.541
3462.93	-2.51		3469.63	-18.262
3462.94	-2.4135		3469.65	-18.572
3462.95	-2.2865		3469.67	-18.431
3462.96	-2.1945		3469.69	-17.966
3462.97	-2.145		3469.71	-17.163
3462.98	-2.193		3469.73	-16.101
3462.99	-2.3325		3469.75	-14.794
3463	-2.5285		3469.77	-13.273
3463.01	-7.936		3469.78	-11.611
3463.03	-7.736		3469.8	-9.901
3463.05	-7.64		3469.82	-8.145
3463.06	-7.749		3469.84	-6.322
3463.08	-7.929		3469.86	-4.386
3463.1	-8.227		3469.88	-2.29
3463.12	-8.447		3469.9	-0.122
3463.14	-8.648		3469.92	2.097
3463.16	-8.779		3469.94	4.367
3463.18	-8.841		3469.96	6.619
3463.2	-8.689		3469.98	8.792
3463.22	-8.401		3470	10.931
3463.24	-8.023		3470.02	13.023
3463.26	-7.647		3470.04	15.005
3463.28	-7.268		3470.06	16.886
3463.3	-6.717		3470.08	18.482
3463.32	-5.999		3470.1	19.734
3463.34	-5.24		3470.12	20.728
3463.36	-4.336		3470.14	21.4
3463.38	-3.338		3470.16	21.693
3463.4	-2.23		3470.18	21.645
3463.42	-1.21		3470.2	21.281
3463.44	-0.364		3470.21	20.594
3463.46	0.33		3470.23	19.629
3463.47	0.831		3470.25	18.394
3463.49	1.348		3470.27	16.949
3463.51	1.966		3470.29	15.338
3463.53	2.527		3470.31	13.546
3463.55	3.029		3470.33	11.506
3463.57	3.455		3470.35	9.29
3463.59	3.871		3470.37	6.903
3463.61	4.366		3470.39	4.329
3463.63	4.956		3470.41	1.56
3463.65	5.452		3470.43	-1.304
3463.67	5.955		3470.45	-4.264
3463.69	6.534		3470.47	-7.19
3463.71	7.2		3470.49	-10.032
3463.73	7.945		3470.51	-12.728
3463.75	8.713		3470.53	-15.163
3463.77	9.537		3470.55	-17.216
3463.79	10.488		3470.57	-18.929
3463.81	11.477		3470.59	-20.289
3463.83	12.509		3470.61	-21.264
3463.85	13.537		3470.62	-21.833
3463.87	14.573		3470.64	-22.05
3463.89	15.64		3470.66	-22.003
3463.9	16.8		3470.68	-21.615
3463.92	18.009		3470.7	-20.879
3463.94	19.236		3470.72	-19.891
3463.96	20.464		3470.74	-18.734
3463.98	21.775		3470.76	-17.469
3464	23.114		3470.78	-16.089
3464.02	24.41		3470.8	-14.758
3464.04	25.616		3470.82	-13.408
3464.06	26.552		3470.84	-12.028
3464.08	27.147		3470.86	-10.592
3464.1	27.572		3470.88	-9.12
3464.12	27.937		3470.9	-7.65
3464.14	28.173		3470.92	-6.231
3464.16	28.404		3470.94	-4.856
3464.18	28.567		3470.96	-3.523
3464.2	28.738		3470.98	-2.308
3464.22	28.774		3471	-1.362
3464.24	28.722		3471.02	-0.73
3464.26	28.601		3471.04	-0.365
3464.28	28.432		3471.05	-0.23
3464.3	28.186		3471.07	-0.284
3464.32	27.872		3471.09	-0.515
3464.33	27.469		3471.11	-0.929
3464.35	27.064		3471.13	-1.609
3464.37	26.657		3471.15	-2.389
3464.39	26.145		3471.17	-3.156
3464.41	25.596		3471.19	-3.973
3464.43	25.063		3471.21	-4.746
3464.45	24.517		3471.23	-5.514
3464.47	23.95		3471.25	-6.117
3464.49	23.386		3471.27	-6.64
3464.51	22.802		3471.29	-7.033
3464.53	22.328		3471.31	-7.344
3464.55	21.816		3471.33	-7.672
3464.57	21.348		3471.35	-7.997
3464.59	21.031		3471.37	-8.355
3464.61	20.901		3471.39	-8.779
3464.63	20.95		3471.41	-9.249
3464.65	21.036		3471.43	-9.697
3464.67	21.247		3471.45	-10.194
3464.69	21.474		3471.46	-10.713
3464.71	21.814		3471.48	-11.29
3464.73	22.253		3471.5	-12.017
3464.74	22.882		3471.52	-12.865
3464.76	23.785		3471.54	-13.726
3464.78	24.955		3471.56	-14.572
3464.8	26.314		3471.58	-15.424
3464.82	27.869		3471.6	-16.307
3464.84	29.715		3471.62	-17.171
3464.86	31.644		3471.64	-17.984
3464.88	33.616		3471.66	-18.815
3464.9	35.743		3471.68	-19.576
3464.92	38.083		3471.7	-20.328
3464.94	40.608		3471.72	-21.088
3464.96	43.292		3471.74	-21.855
3464.98	46.054		3471.76	-22.701
3465.01	-2.7575		3471.78	-23.585
3465.02	-2.975		3471.8	-24.433
3465.03	-3.1835		3471.82	-25.188
3465.04	-3.384		3471.84	-25.85
3465.05	-3.534		3471.86	-26.44
3465.06	-3.541		3471.88	-26.954
3465.07	-3.4645		3471.89	-27.227
3465.08	-3.366		3471.91	-27.274
3465.09	-3.231		3471.93	-27.012
3465.1	-3.051		3471.95	-26.324
3465.11	-2.8355		3471.97	-25.269
3465.12	-2.6305		3471.99	-24.005
3465.13	-2.4265		3472.01	-22.555
3465.14	-2.188		3472.03	-20.913
3465.15	-1.9105		3472.05	-19.237
3465.15	-1.6385		3472.07	-17.614
3465.16	-1.414		3472.09	-15.961
3465.17	-1.1795		3472.11	-14.237
3465.18	-0.8905		3472.13	-12.472
3465.19	-0.5235		3472.15	-10.616
3465.2	0.01		3472.17	-8.771
3465.21	0.668		3472.19	-6.888
3465.22	1.4295		3472.21	-4.95
3465.23	2.1665		3472.23	-2.961
3465.24	2.8605		3472.25	-1.024
3465.25	3.4735		3472.27	0.805
3465.26	4.037		3472.29	2.429
3465.27	4.5285		3472.3	3.855
3465.28	4.9275		3472.32	5.012
3465.29	5.319		3472.34	5.788
3465.3	5.68		3472.36	6.175
3465.31	5.996		3472.38	6.081
3465.32	6.272		3472.4	5.451
3465.33	6.573		3472.42	4.495
3465.34	6.961		3472.44	3.264
3465.35	7.385		3472.46	1.808
3465.36	7.766		3472.48	0.139
3465.37	8.121		3472.5	-1.691
3465.38	8.475		3472.52	-3.642
3465.39	8.879		3472.54	-5.557
3465.4	9.2465		3472.56	-7.437
3465.41	9.5625		3472.58	-9.231
3465.42	9.864		3472.6	-10.838
3465.43	10.0585		3472.62	-12.17
3465.44	10.1645		3472.64	-13.283
3465.45	10.2635		3472.66	-14.196
3465.46	10.381		3472.68	-14.937
3465.47	10.5245		3472.7	-15.428
3465.48	10.7255		3472.72	-15.793
3465.49	10.915		3472.73	-15.957
3465.5	11.0705		3472.75	-15.954
3465.51	11.227		3472.77	-15.714
3465.52	11.3435		3472.79	-15.184
3465.53	11.462		3472.81	-14.322
3465.54	11.583		3472.83	-13.168
3465.55	11.7625		3472.85	-11.796
3465.56	11.9555		3472.87	-10.313
3465.57	12.149		3472.89	-8.652
3465.57	12.348		3472.91	-6.81
3465.58	12.57		3472.93	-4.795
3465.59	12.8515		3472.95	-2.586
3465.6	13.1265		3472.97	-0.225
3465.61	13.334		3472.99	2.085
3465.62	13.5595		3473.01	4.368
3465.63	13.798		3473.03	6.513
3465.64	14.0125		3473.05	8.524
3465.65	14.235		3473.07	10.245
3465.66	14.458		3473.09	11.708
3465.67	14.6225		3473.11	13.014
3465.68	14.7205		3473.13	14.201
3465.69	14.7535		3473.14	15.159
3465.7	14.7175		3473.16	15.987
3465.71	14.6895		3473.18	16.696
3465.72	14.707		3473.2	17.314
3465.73	14.691		3473.22	17.783
3465.74	14.6245		3473.24	18.178
3465.75	14.4795		3473.26	18.383
3465.76	14.215		3473.28	18.488
3465.77	13.842		3473.3	18.608
3465.78	13.3775		3473.32	18.741
3465.79	12.826		3473.34	18.859
3465.8	12.2005		3473.36	18.924
3465.81	11.5445		3473.38	18.91
3465.82	10.8655		3473.4	18.829
3465.83	10.155		3473.42	18.677
3465.84	9.4375		3473.44	18.497
3465.85	8.7415		3473.46	18.221
3465.86	8.056		3473.48	17.793
3465.87	7.4145		3473.5	17.213
3465.88	6.828		3473.52	16.635
3465.89	6.3375		3473.54	16.099
3465.9	5.9265		3473.56	15.648
3465.91	5.648		3473.57	15.276
3465.92	5.4755		3473.59	15.058
3465.93	5.4345		3473.61	15.021
3465.94	5.4905		3473.63	15.08
3465.95	5.618		3473.65	15.176
3465.96	5.808		3473.67	15.338
3465.97	6.0765		3473.69	15.497
3465.98	6.437		3473.71	15.814
3465.99	6.899		3473.73	16.146
3465.99	7.398		3473.75	16.452
3466	7.888		3473.77	16.733
3466.01	8.424		3473.79	16.963
3466.02	8.9925		3473.81	17.215
3466.03	9.575		3473.83	17.438
3466.04	10.1725		3473.85	17.635
3466.05	10.8655		3473.87	17.775
3466.06	11.6455		3473.89	17.973
3466.07	12.4225		3473.91	18.286
3466.08	13.24		3473.93	18.767
3466.09	14.1265		3473.95	19.33
3466.1	15.1225		3473.97	19.752
3466.11	16.201		3473.98	19.976
3466.12	17.455		3474	19.911
3466.13	18.899		3474.02	19.608
3466.14	20.5605		3474.04	19.002
3466.15	22.3985		3474.06	18.168
3466.16	24.4155		3474.08	17.197
3466.17	26.6815		3474.1	15.992
3466.18	29.2435		3474.12	14.661
3466.19	32.14		3474.14	13.331
3466.2	35.2985		3474.16	12.001
3466.21	38.694		3474.18	10.623
3466.22	42.3305		3474.2	9.238
3466.23	46.2695		3474.22	7.894
3466.24	50.497		3474.24	6.663
3466.25	55.0785		3474.26	5.518
3466.26	60.0395		3474.28	4.429
3466.27	65.3965		3474.3	3.342
3466.28	71.132		3474.32	2.321
3466.29	77.2465		3474.34	1.233
3466.3	83.8025		3474.36	0.046
3466.31	90.7745		3474.38	-1.277
3466.32	98.1285		3474.4	-2.746
3466.33	105.811		3474.41	-4.108
3466.34	113.837		3474.43	-5.396
3466.35	122.177		3474.45	-6.498
3466.36	130.838		3474.47	-7.344
3466.37	139.78		3474.49	-7.931
3466.38	149.017		3474.51	-8.396
3466.39	158.524		3474.53	-8.73
3466.4	168.314		3474.55	-8.914
3466.41	178.369		3474.57	-9.027
3466.41	188.711		3474.59	-9.194
3466.42	199.406		3474.61	-9.423
3466.43	210.519		3474.63	-9.575
3466.44	222.047		3474.65	-9.737
3466.45	233.987		3474.67	-10.018
3466.46	246.293		3474.69	-10.289
3466.47	258.902		3474.71	-10.508
3466.48	271.813		3474.73	-10.569
3466.49	284.966		3474.75	-10.514
3466.5	298.341		3474.77	-10.368
3466.51	311.933		3474.79	-10.129
3466.52	325.692		3474.81	-9.659
3466.53	339.67		3474.83	-8.949
3466.54	353.807		3474.84	-8.003
3466.55	368.137		3474.86	-6.879
3466.56	382.591		3474.88	-5.569
3466.57	397.142		3474.9	-4.208
3466.58	411.796		3474.92	-2.913
3466.59	426.547		3474.94	-1.693
3466.6	441.396		3474.96	-0.47
3466.61	456.348		3474.98	0.85
3466.62	471.381		3475	2.47
3466.63	486.471		3475.02	4.225
3466.64	501.523		3475.04	6.207
3466.65	516.442		3475.06	8.357
3466.66	531.231		3475.08	10.584
3466.67	545.845		3475.1	12.827
3466.68	560.126		3475.12	15.011
3466.69	574.072		3475.14	17.011
3466.7	587.625		3475.16	18.778
3466.71	600.78		3475.18	20.281
3466.72	613.503		3475.2	21.536
3466.73	625.735		3475.22	22.489
3466.74	637.419		3475.24	23.103
3466.75	648.465		3475.25	23.376
3466.76	658.81		3475.27	23.354
3466.77	668.398		3475.29	23.032
3466.78	677.173		3475.31	22.368
3466.79	685.161		3475.33	21.455
3466.8	692.251		3475.35	20.331
3466.81	698.422		3475.37	19.106
3466.82	703.706		3475.39	17.947
3466.83	708.034		3475.41	16.693
3466.83	711.349		3475.43	15.186
3466.84	713.64		3475.45	13.429
3466.85	714.864		3475.47	11.542
3466.86	715.045		3475.49	9.47
3466.87	714.16		3475.51	7.206
3466.88	712.097		3475.53	4.838
3466.89	708.895		3475.55	2.449
3466.9	704.648		3475.57	0.083
3466.91	699.333		3475.59	-2.208
3466.92	692.886		3475.61	-4.45
3466.93	685.246		3475.63	-6.604
3466.94	676.455		3475.65	-8.788
3466.95	666.51		3475.67	-10.864
3466.96	655.383		3475.68	-12.872
3466.97	643.144		3475.7	-14.784
3466.98	629.768		3475.72	-16.59
3466.99	615.235		3475.74	-18.05
3467	599.504		3475.76	-19.118
3467.01	582.574		3475.78	-19.878
3467.02	564.495		3475.8	-20.252
3467.03	545.26		3475.82	-20.319
3467.04	524.851		3475.84	-20.273
3467.05	503.296		3475.86	-20.05
3467.06	480.573		3475.88	-19.576
3467.07	456.749		3475.9	-18.916
3467.08	431.88		3475.92	-18.087
3467.09	406.009		3475.94	-17.108
3467.1	379.181		3475.96	-15.82
3467.11	351.506		3475.98	-14.305
3467.12	323.003		3476	-12.576
3467.13	293.764		3476.01	-29.692
3467.14	263.884		3476.03	-51.351
3467.15	233.476		3476.05	-52.976
3467.16	202.564		3476.07	-54.532
3467.17	171.208		3476.09	-55.97
3467.18	139.513		3476.1	-57.336
3467.19	107.557		3476.12	-58.677
3467.2	75.4165		3476.14	-60.016
3467.21	43.1935		3476.16	-61.289
3467.22	11.021		3476.18	-62.394
3467.23	-20.9995		3476.2	-63.349
3467.24	-52.7995		3476.22	-64.089
3467.25	-84.377		3476.24	-64.558
3467.26	-115.735		3476.26	-64.633
3467.26	-146.764		3476.28	-64.238
3467.27	-177.343		3476.3	-63.302
3467.28	-207.393		3476.32	-62.048
3467.29	-236.899		3476.34	-60.43
3467.3	-265.779		3476.36	-58.53
3467.31	-294.021		3476.38	-56.359
3467.32	-321.576		3476.4	-53.885
3467.33	-348.414		3476.42	-51.155
3467.34	-374.508		3476.44	-48.309
3467.35	-399.885		3476.46	-45.418
3467.36	-424.543		3476.48	-42.516
3467.37	-448.393		3476.5	-39.624
3467.38	-471.349		3476.51	-36.815
3467.39	-493.399		3476.53	-34.026
3467.4	-514.526		3476.55	-31.218
3467.41	-534.701		3476.57	-28.352
3467.42	-553.959		3476.59	-25.329
3467.43	-572.27		3476.61	-52.259
3467.44	-589.574		3476.63	-49.213
3467.45	-605.873		3476.65	-46.237
3467.46	-621.063		3476.67	-43.34
3467.47	-635.102		3476.69	-40.616
3467.48	-647.91		3476.71	-38.12
3467.49	-659.439		3476.73	-35.961
3467.5	-669.732		3476.75	-34.14
3467.51	-678.751		3476.77	-32.549
3467.52	-686.496		3476.79	-31.165
3467.53	-692.975		3476.81	-29.896
3467.54	-698.152		3476.83	-28.721
3467.55	-702.054		3476.85	-27.643
3467.56	-704.656		3476.87	-26.665
3467.57	-706.026		3476.89	-25.81
3467.58	-706.181		3476.91	-25.153
3467.59	-705.144		3476.93	-24.663
3467.6	-702.943		3476.94	-24.316
3467.61	-699.611		3476.96	-24.081
3467.62	-695.185		3476.98	-23.994
3467.63	-689.705		3477	-23.993
3467.64	-683.284		3477.02	-24.062
3467.65	-675.945		3477.04	-24.27
3467.66	-667.757		3477.06	-24.502
3467.67	-658.801		3477.08	-24.727
3467.68	-649.124		3477.1	-24.985
3467.68	-638.841		3477.12	-25.266
3467.69	-627.927		3477.14	-25.491
3467.7	-616.469		3477.16	-25.755
3467.71	-604.497		3477.18	-25.944
3467.72	-592.089		3477.2	-26.058
3467.73	-579.374		3477.22	-26.15
3467.74	-566.335		3477.24	-26.367
3467.75	-553.049		3477.26	-26.766
3467.76	-539.582		3477.28	-27.299
3467.77	-525.947		3477.3	-27.902
3467.78	-512.203		3477.32	-28.472
3467.79	-498.327		3477.34	-28.83
3467.8	-484.298		3477.35	-29.036
3467.81	-470.147		3477.37	-29.11
3467.82	-456		3477.39	-29.048
3467.83	-441.918		3477.41	-28.853
3467.84	-427.946		3477.43	-28.51
3467.85	-414.075		3477.45	-28.086
3467.86	-400.229		3477.47	-27.583
3467.87	-386.457		3477.49	-27.042
3467.88	-372.707		3477.51	-26.607
3467.89	-358.959		3477.53	-26.196
3467.9	-345.24		3477.55	-25.742
3467.91	-331.545		3477.57	-25.241
3467.92	-317.971		3477.59	-24.602
3467.93	-304.562		3477.61	-23.804
3467.94	-291.365		3477.63	-22.831
3467.95	-278.358		3477.65	-21.695
3467.96	-265.545		3477.67	-20.428
3467.97	-252.953		3477.69	-18.917
3467.98	-240.588		3477.71	-17.259
3467.99	-228.442		3477.73	-15.587
3468	-216.567		3477.75	-13.879
3468.01	-204.997		3477.77	-12.255
3468.02	-193.758		3477.78	-10.763
3468.03	-182.862		3477.8	-9.314
3468.04	-172.334		3477.82	-7.871
3468.05	-162.097		3477.84	-6.41
3468.06	-152.148		3477.86	-4.927
3468.07	-142.518		3477.88	-3.563
3468.08	-133.214		3477.9	-2.328
3468.09	-124.258		3477.92	-1.234
3468.1	-115.642		3477.94	-0.329
3468.1	-107.427		3477.96	0.53
3468.11	-99.658		3477.98	1.304
3468.12	-92.327		3478	1.97
3468.13	-85.4815		3478.02	2.503
3468.14	-79.059		3478.04	2.847
3468.15	-73.0365		3478.06	3.116
3468.16	-67.385		3478.08	3.298
3468.17	-62.0425		3478.1	3.321
3468.18	-56.971		3478.12	3.238
3468.19	-52.195		3478.14	2.971
3468.2	-47.6655		3478.16	2.533
3468.21	-43.4085		3478.18	1.977
3468.22	-39.398		3478.2	1.163
3468.23	-35.6		3478.21	0.095
3468.24	-32.016		3478.23	-1.234
3468.25	-28.7305		3478.25	-2.692
3468.26	-25.7335		3478.27	-4.174
3468.27	-23.0165		3478.29	-5.694
3468.28	-20.5285		3478.31	-7.276
3468.29	-18.2015		3478.33	-8.804
3468.3	-16.0485		3478.35	-10.271
3468.31	-14.0695		3478.37	-11.661
3468.32	-12.246		3478.39	-12.954
3468.33	-10.545		3478.41	-14.233
3468.34	-8.9085		3478.43	-15.554
3468.35	-7.389		3478.45	-16.82
3468.36	-5.992		3478.47	-18.061
3468.37	-4.771		3478.49	-19.332
3468.38	-3.707		3478.51	-20.729
3468.39	-2.8295		3478.53	-22.206
3468.4	-2.178		3478.55	-23.646
3468.41	-1.757		3478.57	-24.961
3468.42	-1.461		3478.59	-26.117
3468.43	-1.2815		3478.61	-27.035
3468.44	-1.1445		3478.62	-27.772
3468.45	-0.995		3478.64	-28.243
3468.46	-0.89		3478.66	-28.442
3468.47	-0.836		3478.68	-28.293
3468.48	-0.809		3478.7	-27.861
3468.49	-0.798		3478.72	-27.318
3468.5	-0.8345		3478.74	-26.73
3468.51	-0.9495		3478.76	-26.107
3468.52	-1.088		3478.78	-25.434
3468.52	-1.253		3478.8	-24.635
3468.53	-1.3945		3478.82	-23.87
3468.54	-1.5405		3478.84	-23.07
3468.55	-1.7045		3478.86	-22.163
3468.56	-1.9465		3478.88	-21.226
3468.57	-2.222		3478.9	-20.298
3468.58	-2.5605		3478.92	-19.336
3468.59	-2.8815		3478.94	-18.253
3468.6	-3.2265		3478.96	-17.128
3468.61	-3.6		3478.98	-16.022
3468.62	-4.0115		3479	-14.921
3468.63	-4.4875		3479.02	-13.943
3468.64	-5.0505		3479.04	-13.01
3468.65	-5.7215		3479.05	-12.161
3468.66	-6.49		3479.07	-11.392
3468.67	-7.3935		3479.09	-10.63
[truncated: 5,021 more rows]

## Sheet: Fig. 3e
mole ratio
Cu/Co	Cu2+/Co2+
2.19	1.26
2.04	1.23
2.12	1.2

## Sheet: Fig. 3f
pH
H2 for Cu/BP	Cu/BP
5.3	7.1
5	7
5.1	6.8
5.2	6.7

## Sheet: Fig. 3g
	P 2p XPS spectra
n-Cu/BP							Cu2+/BP							BP
135.4	1500.99	1500.99	1531.62	1517.87	1657.22		135.6	1431.49	1431.49	1471.59	1455.13	1529.02		135	1421.7	1421.7	1447.05	1427.38	1747.57
135.3	1540.86	1500.99	1532.63	1518.53	1675		135.5	1524.26	1431.49	1472.93	1456.04	1539.96		134.9	1453.91	1421.7	1447.95	1427.62	1782.71
135.2	1505.69	1500.85	1533.55	1519.08	1696.06		135.4	1474.03	1431.15	1474.01	1456.67	1552.52		134.8	1465.07	1421.52	1448.74	1427.69	1823.34
135.1	1673.85	1500.83	1534.65	1519.8	1721.55		135.3	1492.98	1431	1475.34	1457.55	1567.76		134.7	1500.01	1421.29	1449.51	1427.72	1870.51
135	1746.67	1500.23	1535.22	1519.97	1751.76		135.2	1743.43	1430.78	1476.67	1458.41	1586.22		134.6	1818.36	1420.85	1450.15	1427.58	1925.06
134.9	1810.56	1499.37	1535.59	1519.93	1788.28		135.1	1766.48	1429.65	1477.19	1458.44	1608.17		134.5	1829.51	1418.68	1449.1	1425.71	1986.47
134.8	1876.2	1498.28	1535.81	1519.73	1832.49		135	1765.11	1428.43	1477.71	1458.45	1636.04		134.4	1891.07	1416.43	1448.05	1423.79	2057.44
134.7	2054.22	1496.96	1535.86	1519.34	1885.86		134.9	1622.36	1427.21	1478.33	1458.55	1672.13		134.3	2172.49	1413.83	1446.72	1421.55	2138.61
134.6	2040.88	1495.01	1535.36	1518.4	1949.52		134.8	1910.16	1426.51	1479.57	1459.24	1719.97		134.2	2395.5	1409.67	1443.91	1417.78	2229.64
134.5	2105.94	1493.11	1534.98	1517.56	2025.53		134.7	2161.24	1424.76	1479.87	1458.99	1781.75		134.1	2467.31	1404.28	1439.95	1412.79	2331.38
134.4	1998.21	1490.97	1534.46	1516.56	2114.75		134.6	2259.08	1422.1	1479.38	1457.93	1862.09		134	2414.69	1398.46	1435.65	1407.4	2444.85
134.3	2414.35	1489.19	1534.4	1516.01	2218.29		134.5	2117.72	1419.08	1478.66	1456.62	1966.32		133.9	2669.17	1392.89	1431.71	1402.32	2570.2
134.2	2486.71	1485.96	1532.98	1514.09	2333.7		134.4	2224.98	1416.55	1478.58	1455.94	2099.72		133.8	2816.37	1385.9	1426.45	1395.84	2704.27
134.1	2561.29	1482.47	1531.42	1512.01	2459.68		134.3	2526.33	1413.63	1478.26	1454.99	2264.24		133.7	3122.66	1378.07	1420.47	1388.57	2844.74
134	2635.36	1478.7	1529.7	1509.77	2590.66		134.2	2543.38	1409.61	1477	1453.11	2457.8		133.6	3275.27	1368.52	1412.89	1379.62	2985.81
133.9	2589.76	1474.66	1527.84	1507.37	2716.97		134.1	2749.78	1405.51	1475.85	1451.31	2671.33		133.5	3258.35	1358.08	1404.57	1369.84	3121.14
133.8	2661.49	1470.76	1526.27	1505.25	2824.87		134	2767.83	1400.66	1474.13	1448.94	2878.45		133.4	3365.33	1347.67	1396.44	1360.15	3242.01
133.7	2944.67	1466.6	1524.59	1503.01	2897.36		133.9	2868.02	1395.72	1472.55	1446.69	3035.28		133.3	3414.31	1336.63	1387.84	1349.89	3336.52
133.6	2917.32	1461.44	1522.07	1499.94	2919.63		133.8	2870.71	1390.4	1470.82	1444.3	3091.62		133.2	3347.41	1325.25	1379.09	1339.38	3394.03
133.5	2702.61	1456.35	1519.82	1497.13	2887.12		133.7	2820.96	1385.05	1469.32	1442.13	3024.64		133.1	3231.09	1314.18	1370.86	1329.26	3406.94
133.4	2610.72	1452	1518.51	1495.25	2806.11		133.6	2661.72	1379.86	1468.27	1440.42	2857.65		133	3352.24	1303.68	1363.43	1319.81	3372.46
133.3	2813.66	1447.95	1517.72	1493.92	2690.26		133.5	2884.37	1375.23	1468.08	1439.59	2641.05		132.9	3374.62	1292.46	1355.54	1309.76	3292.35
133.2	2571.56	1443.18	1516.45	1492.12	2555.16		133.4	2897.69	1369.78	1467.41	1438.3	2418		132.8	3308.67	1281.07	1347.75	1299.65	3175.38
133.1	2442.77	1439.24	1516.29	1491.45	2416.45		133.3	2706.34	1364.26	1467.05	1437.36	2214.87		132.7	3140.49	1269.96	1340.57	1289.99	3033
133	2448.47	1435.73	1516.85	1491.56	2283.49		133.2	2472.46	1359.41	1467.78	1437.57	2042.61		132.6	2974.92	1259.72	1334.61	1281.37	2877.01
132.9	2515.35	1432.19	1517.72	1492.02	2161.29		133.1	2379.8	1355.39	1469.81	1439.14	1902.63		132.5	3063.16	1250.33	1329.9	1273.8	2716.97
132.8	2301.55	1428.41	1518.71	1492.67	2052.2		133	2361.18	1351.69	1472.67	1441.65	1791.68		132.4	2892.2	1240.4	1325.11	1265.93	2558.74
132.7	2147.26	1425.36	1520.84	1494.57	1957.8		132.9	2044.79	1348.04	1476.17	1444.93	1705.04		132.3	2572.66	1231.36	1321.7	1259.23	2408.65
132.6	2109.74	1422.84	1523.96	1497.59	1877.35		132.8	2063.27	1345.52	1481.45	1450.17	1638.98		132.2	2423.76	1224.02	1320.58	1254.57	2270.39
132.5	1874.3	1420.44	1527.71	1501.41	1809.35		132.7	1945.52	1342.93	1487.38	1456.3	1587.86		132.1	2274.93	1217.44	1320.89	1251.08	2144.55
132.4	1940.06	1418.85	1532.85	1506.86	1753.06		132.6	1963.11	1340.75	1494.55	1463.96	1548.36		132	2026.07	1211.65	1322.74	1248.87	2031.61
132.3	1621.29	1417.03	1538.41	1513.02	1705.94		132.5	1756.86	1338.5	1502.59	1472.89	1517.03		131.9	1987.78	1207.2	1326.79	1248.58	1931.96
132.2	1444.59	1416.32	1545.81	1521.41	1667.86		132.4	1583.89	1336.99	1512.42	1484.12	1492.43		131.8	1794.52	1202.92	1332.03	1249.21	1843.92
132.1	1438.04	1416.22	1554.67	1531.77	1636.93		132.3	1436.36	1336.1	1524.09	1497.87	1472.86		131.7	1696.89	1199.68	1339.47	1251.79	1767.47
132	1462.86	1416.14	1564.51	1543.76	1611.36		132.2	1621.82	1335.74	1537.67	1514.4	1457.1		131.6	1426.59	1196.96	1348.8	1256.06	1701.16
131.9	1588.49	1415.98	1575.35	1557.64	1589.99		132.1	1448.75	1334.7	1552.19	1533.03	1443.17		131.5	1524.89	1195.7	1361.21	1263.27	1644.92
131.8	1405.94	1415.38	1587.02	1573.5	1571.61		132	1322.41	1334.29	1569.19	1555.66	1431.83		131.4	1393.06	1193.9	1374.98	1271.88	1595.71
131.7	1336.24	1415.41	1600.79	1592.98	1556.6		131.9	1351.51	1334.34	1588.8	1582.94	1422.5		131.3	1275.43	1192.81	1391.74	1283.76	1553.81
131.6	1378.34	1415.69	1616.51	1616.47	1544.01		131.8	1359.76	1334.27	1610.83	1615.37	1414.34		131.2	1370.56	1192.36	1411.87	1299.75	1518.23
131.5	1306.65	1415.82	1634.08	1644.57	1533.04		131.7	1388.98	1334.18	1635.82	1654.43	1407.2		131.1	1272.17	1191.38	1434.78	1320.01	1486.97
131.4	1521.52	1416.2	1654.25	1679.08	1523.75		131.6	1291.36	1333.98	1664.23	1702.01	1400.83		131	1410.24	1190.94	1462.27	1347.64	1460.34
131.3	1477.57	1415.83	1676.47	1720.97	1514.89		131.5	1193.19	1334.14	1697.24	1761.34	1395.55		130.9	1459.84	1189.74	1494.01	1384.72	1436.41
131.2	1434.49	1415.62	1702.17	1774.12	1507.16		131.4	1500.02	1334.65	1735.68	1836.56	1391.26		130.8	1487.33	1188.26	1531.72	1437.99	1415.1
131.1	1530.48	1415.55	1732.05	1843.3	1500.4		131.3	1574.85	1334.05	1779.21	1932.9	1386.39		130.7	1713.04	1186.62	1577.24	1520.16	1396.06
131	1415.97	1415.15	1766.47	1935.9	1494.01		131.2	1708.66	1333.18	1830.06	2062.23	1381.72		130.6	2129.49	1183.74	1631.92	1655.2	1377.81
130.9	1647.94	1415.14	1807.29	2065.85	1488.63		131.1	2188.75	1331.82	1889.83	2242.81	1376.95		130.5	2638.86	1178.56	1698.31	1885.46	1358.99
130.8	2044.95	1414.33	1854.72	2252.8	1482.96		131	2372.7	1328.73	1959.66	2502.58	1370.78		130.4	3539	1170.57	1781.47	2268.2	1338.8
130.7	2194.55	1412.13	1910.06	2526.13	1476.36		130.9	3035.58	1324.95	2043.78	2884.56	1364.24		130.3	4015.91	1157.6	1887.99	2841.62	1314.88
130.6	2808.53	1409.39	1976.7	2924.42	1469.63		130.8	4204.18	1318.77	2144.85	3439.81	1355.56		130.2	4445.28	1141.95	2033.8	3516.16	1289.34
130.5	3758.36	1404.51	2056.44	3483.75	1461.1		130.7	5713.83	1308.35	2267.21	4219.29	1342.86		130.1	4968.33	1123.86	2239.1	3856.98	1262.29
130.4	4736.23	1396.28	2153.04	4222.07	1449.56		130.6	7114.52	1292.43	2419.03	5248.53	1324.87		130	4703.63	1102.81	2530.75	3476.92	1233.07
130.3	5865.91	1384.62	2273.74	5091.21	1434.85		130.5	8284.73	1271.4	2615.57	6460.63	1301.94		129.9	4756.18	1083.09	2946.41	2767.01	1205.88
130.2	6762.04	1368.96	2429.78	5882.61	1416.4		130.4	9507.32	1246.06	2882.48	7565.16	1274.87		129.8	4459.98	1062.98	3519.17	2160.54	1178.93
130.1	7370.84	1350.12	2641.62	6210.76	1394.99		130.3	10068.6	1216.21	3261.02	8021.11	1243.43		129.7	4683.49	1044.38	4277.05	1751.23	1154.03
130	7663.67	1329.09	2942.84	5842.84	1371.59		130.2	9803.02	1184.23	3818.95	7503.47	1209.98		129.6	5474.43	1024.45	5210.18	1495.92	1128.3
129.9	7463.57	1306.96	3386.36	5013.55	1347.27		130.1	9720.45	1153.09	4653.77	6342.32	1177.5		129.5	6149.05	1000.09	6225.19	1333.62	1098.58
129.8	7639.2	1285.45	4048.3	4111.23	1323.74		130	9442.73	1122.13	5883	5078.23	1145.3		129.4	6996.4	971.897	7078.12	1221.62	1065.42
129.7	7704.06	1263.26	5020.52	3342.6	1299.66		129.9	10117.8	1092.07	7625.95	4003.15	1114.08		129.3	7720.53	938.91	7404.14	1133.89	1027.84
129.6	8178.27	1240.75	6397.52	2755.78	1275.42		129.8	11503.2	1059.46	9939.29	3180.5	1080.4		129.2	7342.98	901.778	7007.9	1058.47	986.429
129.5	10225.3	1216.52	8224.46	2330.57	1249.56		129.7	13815.5	1021.73	12669	2581.41	1041.67		129.1	6380.31	866.51	6091.61	995.135	947.183
129.4	11647.3	1185.05	10377.4	2023.51	1216.58		129.6	15855.5	975.507	15159.3	2149.36	994.526		129	5200.74	836.319	5022.04	943.71	913.283
129.3	13030	1148.5	12342.6	1799.21	1178.61		129.5	16720.8	921.748	16196	1832.74	939.904		128.9	3941.26	812.422	4044.96	903.372	885.923
129.2	13555.7	1106.99	13161.4	1627.76	1135.79		129.4	15930.7	864.665	15048.8	1593.74	882.016		128.8	2934.73	795.29	3251.48	873.267	865.555
129.1	12375.4	1063.5	12257.4	1491.25	1091.06		129.3	13985.4	810.233	12458	1409.08	826.83		128.7	2280.83	783.576	2646.82	851.143	850.809
129	10771.9	1023.98	10216.3	1382.5	1050.39		129.2	10998.4	762.632	9642.86	1264.56	778.524		128.6	1847.75	775.377	2203.32	834.472	839.77
128.9	8328.56	989.93	7997.87	1295.07	1015.25		129.1	7369.03	725.651	7259.85	1152.85	740.881		128.5	1515.12	769.506	1884.75	821.614	831.231
128.8	5959.73	964.293	6120.82	1227.17	988.586		129	4728.09	701.648	5462.51	1069.68	716.257		128.4	1416.33	765.423	1657.24	811.707	824.642
128.7	4209.32	946.842	4704.1	1175.6	970.173		128.9	2697.41	687.101	4187.94	1007.36	701.126		128.3	1228.13	761.859	1492.25	803.239	818.719
128.6	2949.42	935.445	3698.17	1136.22	957.87		128.8	1697	679.838	3314.66	960.929	693.313		128.2	1015.26	759.306	1370.19	796.516	813.944
128.5	2026.66	928.409	3007.81	1105.99	949.98		128.7	1158.37	676.163	2721.04	924.77	689.12		128.1	1054.89	757.904	1277.65	791.543	810.447
128.4	1427.25	924.572	2538.33	1082.69	945.336		128.6	1108.92	674.421	2310.89	895.793	686.889		128	949.52	756.278	1204.46	786.833	806.842
128.3	1239.42	922.817	2214.3	1064.48	942.817		128.5	936.448	672.851	2017.04	871.181	684.857		127.9	892.317	755.22	1145.84	783.095	803.914
128.2	1127.72	921.71	1982.53	1049.33	940.989		128.4	752.268	671.899	1798.52	850.568	683.468		127.8	934.034	754.47	1097.93	780.001	801.394
128.1	1027.26	920.991	1810.1	1036.54	939.586		128.3	601.02	671.608	1630.5	833.374	682.764		127.7	920.041	753.486	1057.75	776.957	798.735
128	1048.83	920.62	1677.36	1025.71	938.567		128.2	623.863	671.863	1497.94	818.996	682.627		127.6	786.568	752.574	1023.91	774.223	796.235
127.9	972.14	920.172	1572.11	1016.16	937.504		128.1	658.643	672.037	1390.88	806.421	682.429		127.5	736.921	752.388	995.786	772.418	794.543
127.8	889.93	919.99	1487.29	1008	936.738		128	645.271	672.085	1303.03	795.297	682.125		127.4	700.634	752.473	971.982	771.059	793.197
127.7	1152.71	920.095	1418.03	1001.07	936.288		127.9	602.708	672.182	1230.2	785.549	681.887		127.3	680.919	752.757	951.687	770.05	792.121
127.6	1034.12	919.283	1359.66	994.032	934.947		127.8	603.521	672.433	1169.32	777.083	681.819		127.2	789.829	753.15	934.232	769.279	791.222
127.5	941.87	918.881	1311.02	988.092	934.043		127.7	556.149	672.682	1117.85	769.577	681.765		127.1	805.629	752.949	918.459	768.029	789.79
127.4	932.24	918.853	1270.12	985.063	933.484		127.6	673.103	673.103	1074.14	763.07	681.897		127	752.661	752.661	904.505	766.789	788.329
127.3	928.81	918.855	1257.21	983.812	933.848		127.5	673.521	672.682	1024.14	763.07	681.897
127.2	919.65	918.843	1160.55	984.264	934.184		127.4	683.521	672.085	1004.14	762.07	681.897
127.1	918.33	918.828	1101.45	983.939	933.766		127.3	645.271	672.085	994.144	761.07	681.897
127	917.42	918.802	1054.92	983.412	933.277		127.2	624.863	672.851	974.144	760.07	681.897
							127.1	623.863	672.063	964.144	761.07	681.897
							127	623.863	671.863	944.144	763.07	681.897
									--
