# Supplementary material for: Photoinduced loading of electron-rich Cu single atoms by moderate coordination for hydrogen evolution
Source: Nat Commun. 2022 Sep 20;13:5496. doi: 10.1038/s41467-022-33275-z (PMC9489781; doi:10.1038/s41467-022-33275-z)
Supplement: Supplementary file 3 — Source Data [file 41467_2022_33275_MOESM3_ESM.zip › Source Data/Source Data_Fig4.xlsx]

## Sheet: Fig. 4a
	LSV curves
n-Cu/BP			CoCu/BP			n-Co/BP			Pt/C			BP
0.137	-0.06634		0.167	-0.22628		0.253	1.4109		0.229	-0.15063		-0.33	-10.6057
0.146	-0.08638		0.166	-0.24443		0.252	1.40619		0.228	-0.15679		-0.329	-10.5326
0.145	-0.10492		0.165	-0.25402		0.251	1.4023		0.227	-0.1581		-0.328	-10.3863
0.144	-0.12099		0.164	-0.26288		0.25	1.40012		0.226	-0.15796		-0.327	-10.24
0.143	-0.13705		0.163	-0.27076		0.249	1.39469		0.225	-0.15823		-0.326	-10.0937
0.142	-0.15013		0.162	-0.27929		0.248	1.39162		0.224	-0.15842		-0.325	-10.0206
0.141	-0.16569		0.161	-0.28703		0.247	1.38999		0.223	-0.15796		-0.324	-9.87429
0.14	-0.17861		0.16	-0.2943		0.246	1.38528		0.222	-0.15829		-0.323	-9.80114
0.139	-0.18871		0.159	-0.30209		0.245	1.38392		0.221	-0.15711		-0.322	-9.65486
0.138	-0.2008		0.158	-0.30914		0.244	1.38012		0.22	-0.15718		-0.321	-9.58171
0.137	-0.20974		0.157	-0.31581		0.243	1.37731		0.219	-0.15692		-0.32	-9.43543
0.136	-0.21835		0.156	-0.32281		0.242	1.37541		0.218	-0.15633		-0.319	-9.36229
0.135	-0.22729		0.155	-0.32893		0.241	1.37188		0.217	-0.1562		-0.318	-9.216
0.134	-0.23292		0.154	-0.33477		0.24	1.37016		0.216	-0.15504		-0.317	-9.14286
0.133	-0.23888		0.153	-0.34024		0.239	1.36691		0.215	-0.15451		-0.316	-9.06971
0.132	-0.24584		0.152	-0.34562		0.238	1.36365		0.214	-0.15394		-0.315	-8.92343
0.131	-0.25047		0.151	-0.35123		0.237	1.36247		0.213	-0.1531		-0.314	-8.85029
0.13	-0.25594		0.15	-0.35642		0.236	1.35867		0.212	-0.15323		-0.313	-8.77714
0.129	-0.25941		0.149	-0.36092		0.235	1.35595		0.211	-0.15225		-0.312	-8.704
0.128	-0.2619		0.148	-0.36541		0.234	1.35595		0.21	-0.15141		-0.311	-8.55771
0.127	-0.26703		0.147	-0.36907		0.233	1.35098		0.209	-0.15107		-0.31	-8.48457
0.126	-0.26802		0.146	-0.37343		0.232	1.35016		0.208	-0.1505		-0.309	-8.41143
0.125	-0.2715		0.145	-0.37705		0.231	1.34799		0.207	-0.14985		-0.308	-8.26514
0.124	-0.27399		0.144	-0.37987		0.23	1.34464		0.206	-0.14926		-0.307	-8.26514
0.123	-0.27548		0.143	-0.38326		0.229	1.34382		0.205	-0.14835		-0.306	-8.192
0.122	-0.27846		0.142	-0.38576		0.228	1.34057		0.204	-0.14854		-0.305	-8.11886
0.121	-0.27995		0.141	-0.38817		0.227	1.33803		0.203	-0.14763		-0.304	-8.04571
0.12	-0.28044		0.14	-0.39067		0.226	1.33776		0.202	-0.14706		-0.303	-7.97257
0.119	-0.28309		0.139	-0.39225		0.225	1.33342		0.201	-0.14653		-0.302	-7.89943
0.118	-0.28359		0.138	-0.39392		0.224	1.33206		0.2	-0.14581		-0.301	-7.75314
0.117	-0.28607		0.137	-0.39587		0.223	1.33034		0.199	-0.14537		-0.3	-7.68
0.116	-0.28806		0.136	-0.39716		0.222	1.32762		0.198	-0.14471		-0.299	-7.60686
0.115	-0.28806		0.135	-0.39869		0.221	1.32654		0.197	-0.14381		-0.298	-7.53371
0.114	-0.29104		0.134	-0.39967		0.22	1.32355		0.196	-0.1434		-0.297	-7.46057
0.113	-0.29104		0.133	-0.40036		0.219	1.32156		0.195	-0.14302		-0.296	-7.38743
0.112	-0.29203		0.132	-0.4018		0.218	1.32101		0.194	-0.14205		-0.295	-7.29819
0.111	-0.29352		0.131	-0.40208		0.217	1.31694		0.193	-0.14205		-0.294	-7.21993
0.11	-0.29303		0.13	-0.40305		0.216	1.31558		0.192	-0.14108		-0.293	-7.1424
0.109	-0.29551		0.129	-0.40375		0.215	1.31414		0.191	-0.14049		-0.292	-7.06706
0.108	-0.29766		0.128	-0.40416		0.214	1.31115		0.19	-0.14017		-0.291	-6.99173
0.107	-0.29601		0.127	-0.405		0.213	1.31115		0.189	-0.13952		-0.29	-6.91639
0.106	-0.30015		0.126	-0.40542		0.212	1.30843		0.188	-0.13899		-0.289	-6.83593
0.105	-0.30015		0.125	-0.40555		0.211	1.30508		0.187	-0.13861		-0.288	-6.76059
0.104	-0.30064		0.124	-0.4063		0.21	1.30454		0.186	-0.13783		-0.287	-6.68745
0.103	-0.30412		0.123	-0.40643		0.209	1.30155		0.185	-0.13764		-0.286	-6.68745
0.102	-0.30313		0.122	-0.40713		0.208	1.30047		0.184	-0.13717		-0.285	-6.62967
0.101	-0.30561		0.121	-0.40769		0.207	1.29902		0.183	-0.13673		-0.284	-6.55872
0.1	-0.3076		0.12	-0.40769		0.206	1.29522		0.182	-0.1362		-0.283	-6.48777
0.099	-0.30859		0.119	-0.40852		0.205	1.29495		0.181	-0.1358		-0.282	-6.41682
0.098	-0.31257		0.118	-0.40852		0.204	1.29223		0.18	-0.13523		-0.281	-6.34587
0.097	-0.31306		0.117	-0.4088		0.203	1.28997		0.179	-0.1351		-0.28	-6.27712
0.096	-0.31406		0.116	-0.40922		0.202	1.2897		0.178	-0.1342		-0.279	-6.20837
0.095	-0.3172		0.115	-0.40908		0.201	1.2859		0.177	-0.1342		-0.278	-6.13742
0.094	-0.3172		0.114	-0.40977		0.2	1.28481		0.176	-0.13348		-0.277	-6.07013
0.093	-0.32068		0.113	-0.41038		0.199	1.28336		0.175	-0.13314		-0.276	-6.00357
0.092	-0.32316		0.112	-0.40991		0.198	1.2801		0.174	-0.1327		-0.275	-5.93701
0.091	-0.32366		0.111	-0.41107		0.197	1.27902		0.173	-0.13211		-0.274	-5.87045
0.09	-0.32863		0.11	-0.41107		0.196	1.27712		0.172	-0.13179		-0.273	-5.80169
0.089	-0.33061		0.109	-0.41121		0.195	1.27404		0.171	-0.13173		-0.272	-5.73733
0.088	-0.33227		0.108	-0.41218		0.194	1.27404		0.17	-0.13132		-0.271	-5.67077
0.087	-0.33624		0.107	-0.4119		0.193	1.26969		0.169	-0.13101		-0.27	-5.6064
0.086	-0.33773		0.106	-0.4126		0.192	1.26861		0.168	-0.13082		-0.269	-5.54423
0.085	-0.3427		0.105	-0.41316		0.191	1.26743		0.167	-0.13023		-0.268	-5.47986
0.084	-0.34668		0.104	-0.41343		0.19	1.2639		0.166	-0.13035		-0.267	-5.41769
0.083	-0.34933		0.103	-0.41455		0.189	1.26309		0.165	-0.12938		-0.266	-5.35552
0.082	-0.3528		0.102	-0.41469		0.188	1.26064		0.164	-0.12963		-0.265	-5.29115
0.081	-0.35678		0.101	-0.41496		0.187	1.25811		0.163	-0.12898		-0.264	-5.23118
0.08	-0.35976		0.1	-0.41584		0.186	1.25702		0.162	-0.12847		-0.263	-5.1712
0.079	-0.36588		0.099	-0.41584		0.185	1.25322		0.161	-0.12879		-0.262	-5.11195
0.078	-0.36737		0.098	-0.41682		0.184	1.25241		0.16	-0.12816		-0.261	-5.04978
0.077	-0.37234		0.097	-0.41751		0.183	1.24987		0.159	-0.12807		-0.26	-4.98981
0.076	-0.37731		0.096	-0.41765		0.182	1.24743		0.158	-0.12782		-0.259	-4.92983
0.075	-0.37979		0.095	-0.41904		0.181	1.24688		0.157	-0.12744		-0.258	-4.87205
0.074	-0.38592		0.094	-0.4196		0.18	1.24272		0.156	-0.12737		-0.257	-4.81207
0.073	-0.3884		0.093	-0.42006		0.179	1.24082		0.155	-0.12723		-0.256	-4.75429
0.072	-0.39089		0.092	-0.42118		0.178	1.23919		0.154	-0.12666		-0.255	-4.6965
0.071	-0.39635		0.091	-0.42159		0.177	1.2353		0.153	-0.1271		-0.254	-4.63872
0.07	-0.3995		0.09	-0.42298		0.176	1.23421		0.152	-0.12659		-0.253	-4.58094
0.069	-0.40397		0.089	-0.4241		0.175	1.23231		0.151	-0.12632		-0.252	-4.52535
0.068	-0.40794		0.088	-0.42484		0.174	1.22824		0.15	-0.12653		-0.251	-4.46757
0.067	-0.41043		0.087	-0.42581		0.173	1.22706		0.149	-0.12588		-0.25	-4.4149
0.066	-0.41655		0.086	-0.42692		0.172	1.2238		0.148	-0.12613		-0.249	-4.35931
0.065	-0.42003		0.085	-0.42776		0.171	1.22109		0.147	-0.12619		-0.248	-4.30373
0.064	-0.42251		0.084	-0.42947		0.17	1.22027		0.146	-0.12562		-0.247	-4.25033
0.063	-0.42698		0.083	-0.42989		0.169	1.21557		0.145	-0.12554		-0.246	-4.19694
0.062	-0.42798		0.082	-0.43128		0.168	1.21366		0.144	-0.12554		-0.245	-4.14354
0.061	-0.43361		0.081	-0.43267		0.167	1.21167		0.143	-0.12554		-0.244	-4.09088
0.06	-0.43708		0.08	-0.43337		0.166	1.20733		0.142	-0.12554		-0.243	-4.03968
0.059	-0.43808		0.079	-0.43508		0.165	1.2057		0.141	-0.12503		-0.242	-3.98848
0.058	-0.44305		0.078	-0.43578		0.164	1.20235		0.14	-0.12509		-0.241	-3.93728
0.057	-0.44603		0.077	-0.43647		0.163	1.19991		0.139	-0.12528		-0.24	-3.88608
0.056	-0.44868		0.076	-0.438		0.162	1.19801		0.138	-0.12528		-0.239	-3.83561
0.055	-0.45414		0.075	-0.43888		0.161	1.19303		0.137	-0.12516		-0.238	-3.78441
0.054	-0.45563		0.074	-0.44013		0.16	1.19167		0.136	-0.12516		-0.237	-3.73541
0.053	-0.4601		0.073	-0.44125		0.159	1.18832		0.135	-0.12497		-0.236	-3.68421
0.052	-0.46474		0.072	-0.44194		0.158	1.18425		0.134	-0.1249		-0.235	-3.6352
0.051	-0.46821		0.071	-0.44366		0.157	1.18262		0.133	-0.1245		-0.234	-3.58693
0.05	-0.47268		0.07	-0.44463		0.156	1.17845		0.132	-0.12484		-0.233	-3.54011
0.049	-0.47567		0.069	-0.44533		0.155	1.17547		0.131	-0.12469		-0.232	-3.49111
0.048	-0.47964		0.068	-0.44658		0.154	1.17302		0.13	-0.12444		-0.231	-3.45161
0.047	-0.48527		0.067	-0.44686		0.153	1.16805		0.129	-0.12528		-0.23	-3.41577
0.046	-0.48825		0.066	-0.44843		0.152	1.1656		0.128	-0.12516		-0.229	-3.36677
0.045	-0.49471		0.065	-0.44941		0.151	1.16252		0.127	-0.12457		-0.228	-3.32288
0.044	-0.49984		0.064	-0.44968		0.15	1.15818		0.126	-0.12528		-0.227	-3.28046
0.043	-0.50332		0.063	-0.45107		0.149	1.15646		0.125	-0.12469		-0.226	-3.23584
0.042	-0.51226		0.062	-0.45191		0.148	1.1513		0.124	-0.12503		-0.225	-3.19195
0.041	-0.51839		0.061	-0.45265		0.147	1.14795		0.123	-0.12509		-0.224	-3.15392
0.04	-0.52286		0.06	-0.45418		0.146	1.14361		0.122	-0.12478		-0.223	-3.1115
0.039	-0.53147		0.059	-0.4546		0.145	1.13999		0.121	-0.12509		-0.222	-3.06761
0.038	-0.53941		0.058	-0.45585		0.144	1.137		0.12	-0.12516		-0.221	-3.02519
0.037	-0.54687		0.057	-0.45715		0.143	1.1332		0.119	-0.12516		-0.22	-2.98057
0.036	-0.55597		0.056	-0.45812		0.142	1.12795		0.118	-0.12509		-0.219	-2.93888
0.035	-0.56243		0.055	-0.45937		0.141	1.12605		0.117	-0.12503		-0.218	-2.89865
0.034	-0.57502		0.054	-0.46021		0.14	1.1208		0.116	-0.12509		-0.217	-2.85623
0.033	-0.58363		0.053	-0.46132		0.139	1.11663		0.115	-0.12562		-0.216	-2.81454
0.032	-0.59455		0.052	-0.46289		0.138	1.11365		0.114	-0.12528		-0.215	-2.77431
0.031	-0.60664		0.051	-0.46373		0.137	1.10867		0.113	-0.12575		-0.214	-2.73189
0.03	-0.61674		0.05	-0.46554		0.136	1.10405		0.112	-0.12588		-0.213	-2.69239
0.029	-0.63131		0.049	-0.46697		0.135	1.10043		0.111	-0.12535		-0.212	-2.65216
0.028	-0.64572		0.048	-0.46795		0.134	1.09446		0.11	-0.12632		-0.211	-2.61193
0.027	-0.6588		0.047	-0.47045		0.133	1.09111		0.109	-0.12581		-0.21	-2.57463
0.026	-0.67586		0.046	-0.47217		0.132	1.08676		0.108	-0.12647		-0.209	-2.5344
0.025	-0.69142		0.045	-0.47342		0.131	1.08097		0.107	-0.12613		-0.208	-2.4971
0.024	-0.70798		0.044	-0.47583		0.13	1.07771		0.106	-0.126		-0.207	-2.45906
0.023	-0.73		0.043	-0.47805		0.129	1.0711		0.105	-0.12632		-0.206	-2.42103
0.022	-0.74772		0.042	-0.48014		0.128	1.06721		0.104	-0.1271		-0.205	-2.38592
0.021	-0.76875		0.041	-0.48269		0.127	1.06233		0.103	-0.12659		-0.204	-2.34789
0.02	-0.79127		0.04	-0.4845		0.126	1.05653		0.102	-0.12685		-0.203	-2.31278
0.019	-0.81495		0.039	-0.48802		0.125	1.0521		0.101	-0.12659		-0.202	-2.27694
0.018	-0.84343		0.038	-0.49043		0.124	1.04667		0.1	-0.12678		-0.201	-2.24183
0.017	-0.8681		0.037	-0.49349		0.123	1.04169		0.099	-0.1275		-0.2	-2.20599
0.016	-0.89608		0.036	-0.49687		0.122	1.03644		0.098	-0.12723		-0.199	-2.17088
0.015	-0.92771		0.035	-0.4997		0.121	1.02902		0.097	-0.12756		-0.198	-2.13723
0.014	-0.95884		0.034	-0.50378		0.12	1.02576		0.096	-0.12782		-0.197	-2.10432
0.013	-0.99593		0.033	-0.50781		0.119	1.01996		0.095	-0.12756		-0.196	-2.07067
0.012	-1.03169		0.032	-0.51147		0.118	1.01281		0.094	-0.12816		-0.195	-2.03703
0.011	-1.06829		0.031	-0.51625		0.117	1.00874		0.093	-0.12807		-0.194	-2.00411
0.01	-1.11184		0.03	-0.52061		0.116	1.00159		0.092	-0.12866		-0.193	-1.97266
0.009	-1.15456		0.029	-0.52524		0.115	0.99553		0.091	-0.12879		-0.192	-1.93975
0.008	-1.19993		0.028	-0.53141		0.114	0.99091		0.09	-0.12932		-0.191	-1.9083
0.007	-1.25126		0.027	-0.53637		0.113	0.98267		0.089	-0.13023		-0.19	-1.87538
0.006	-1.30093		0.026	-0.54225		0.112	0.97769		0.088	-0.13023		-0.189	-1.84393
0.005	-1.35889		0.025	-0.54856		0.111	0.97244		0.087	-0.1301		-0.188	-1.81541
0.004	-1.41684		0.024	-0.55519		0.11	0.96421		0.086	-0.1312		-0.187	-1.78469
0.003	-1.47645		0.023	-0.56316		0.109	0.95932		0.085	-0.13088		-0.186	-1.75543
0.002	-1.54434		0.022	-0.57007		0.108	0.95108		0.084	-0.13204		-0.185	-1.72471
0.001	-1.61057		0.021	-0.5779		0.107	0.94393		0.083	-0.13223		-0.184	-1.69545
5.20417e-18	-1.68508		0.02	-0.58675		0.106	0.93895		0.082	-0.13236		-0.183	-1.66693
-0.001	-1.76291		0.019	-0.59547		0.105	0.93017		0.081	-0.13367		-0.182	-1.63767
-0.002	-1.84073		0.018	-0.60585		0.104	0.92438		0.08	-0.13426		-0.181	-1.61134
-0.003	-1.92849		0.017	-0.61586		0.103	0.91777		0.079	-0.13489		-0.18	-1.58208
-0.004	-2.01956		0.016	-0.62611		0.102	0.90845		0.078	-0.13589		-0.179	-1.55575
-0.005	-2.11063		0.015	-0.6383		0.101	0.90356		0.077	-0.1358		-0.178	-1.52942
-0.006	-2.21329		0.014	-0.65026		0.1	0.89533		0.076	-0.1373		-0.177	-1.50016
-0.007	-2.31761		0.013	-0.66296		0.099	0.88673		0.075	-0.13815		-0.176	-1.47383
-0.008	-2.42524		0.012	-0.67733		0.098	0.88021		0.074	-0.13918		-0.175	-1.44896
-0.009	-2.54281		0.011	-0.69124		0.097	0.87107		0.073	-0.13996		-0.174	-1.42263
-0.01	-2.66203		0.01	-0.70746		0.096	0.86455		0.072	-0.1414		-0.173	-1.39849
-0.011	-2.79449		0.009	-0.72368		0.095	0.85577		0.071	-0.14178		-0.172	-1.37362
-0.012	-2.92365		0.008	-0.74037		0.094	0.84663		0.07	-0.1434		-0.171	-1.34949
-0.013	-3.06439		0.007	-0.75938		0.093	0.84038		0.069	-0.14425		-0.17	-1.32462
-0.014	-3.21176		0.006	-0.77792		0.092	0.83124		0.068	-0.14569		-0.169	-1.30048
-0.015	-3.36244		0.005	-0.79878		0.091	0.82219		0.067	-0.14769		-0.168	-1.27634
-0.016	-3.5214		0.004	-0.82056		0.09	0.81504		0.066	-0.149		-0.167	-1.25367
-0.017	-3.68864		0.003	-0.84235		0.089	0.80409		0.065	-0.15075		-0.166	-1.23099
-0.018	-3.85754		0.002	-0.86692		0.088	0.79612		0.064	-0.15225		-0.165	-1.20905
-0.019	-4.04133		0.001	-0.89241		0.087	0.78734		0.063	-0.15426		-0.164	-1.18711
-0.02	-4.22844		1.04951e-16	-0.91791		0.086	0.77721		0.062	-0.15711		-0.163	-1.16517
-0.021	-4.42052		-0.001	-0.94665		0.085	0.77033		0.061	-0.15848		-0.162	-1.14322
-0.022	-4.61756		-0.002	-0.97585		0.084	0.75892		0.06	-0.16102		-0.161	-1.12201
-0.023	-4.82454		-0.003	-1.00598		0.083	0.74987		0.059	-0.164		-0.16	-1.1008
-0.024	-5.04477		-0.004	-1.03889		0.082	0.74082		0.058	-0.16569		-0.159	-1.07959
-0.025	-5.26996		-0.005	-1.07227		0.081	0.72905		0.057	-0.16907		-0.158	-1.05911
-0.026	-5.50178		-0.006	-1.10935		0.08	0.72091		0.056	-0.17272		-0.157	-1.04009
-0.027	-5.74684		-0.007	-1.14551		0.079	0.71095		0.055	-0.1757		-0.156	-1.02034
-0.028	-5.99853		-0.008	-1.18491		0.078	0.70009		0.054	-0.1792		-0.155	-1.00133
-0.029	-6.25849		-0.009	-1.22616		0.077	0.69104		0.053	-0.18298		-0.154	-0.98231
-0.03	-6.53005		-0.01	-1.26835		0.076	0.67836		0.052	-0.18693		-0.153	-0.96329
-0.031	-6.80492		-0.011	-1.31285		0.075	0.6675		0.051	-0.19175		-0.152	-0.94501
-0.032	-7.08641		-0.012	-1.35966		0.074	0.65936		0.05	-0.1961		-0.151	-0.92745
-0.033	-7.3828		-0.013	-1.40695		0.073	0.64668		0.049	-0.20167		-0.15	-0.90917
-0.034	-7.68416		-0.014	-1.4584		0.072	0.63582		0.048	-0.20714		-0.149	-0.89234
-0.035	-8.00043		-0.015	-1.51078		0.071	0.62587		0.047	-0.21247		-0.148	-0.87479
-0.036	-8.32166		-0.016	-1.56455		0.07	0.61229		0.046	-0.21944		-0.147	-0.85723
-0.037	-8.65282		-0.017	-1.61971		0.069	0.60233		0.045	-0.22535		-0.146	-0.84041
-0.038	-9.00386		-0.018	-1.67765		0.068	0.59056		0.044	-0.23295		-0.145	-0.82432
-0.039	-9.36483		-0.019	-1.73931		0.067	0.57789		0.043	-0.24035		-0.144	-0.80823
-0.04	-9.73574		-0.02	-1.80235		0.066	0.56794		0.042	-0.24858		-0.143	-0.79214
-0.041	-10.1215		-0.021	-1.86724		0.065	0.55436		0.041	-0.25788		-0.142	-0.77605
-0.042	-10.5239		-0.022	-1.93585		0.064	0.54259		0.04	-0.26632		-0.141	-0.76142
-0.043	-10.9544		-0.023	-2.00631		0.063	0.52992		0.039	-0.27604		-0.14	-0.74606
-0.044	-11.4263		-0.024	-2.07908		0.062	0.51725		0.038	-0.28765		-0.139	-0.7307
-0.045	-11.9181		-0.025	-2.1551		0.061	0.50548		0.037	-0.29864		-0.138	-0.71651
-0.046	-12.4248		-0.026	-2.23205		0.06	0.49281		0.036	-0.3111		-0.137	-0.70181
-0.047	-12.9464		-0.027	-2.31085		0.059	0.47923		0.035	-0.3244		-0.136	-0.68784
-0.048	-13.4945		-0.028	-2.39383		0.058	0.46837		0.034	-0.33813		-0.135	-0.6743
-0.049	-14.0459		-0.029	-2.47819		0.057	0.45298		0.033	-0.35334		-0.134	-0.66055
-0.05	-14.6271		-0.03	-2.56673		0.056	0.44031		0.032	-0.3696		-0.133	-0.64746
-0.051	-15.2397		-0.031	-2.65666		0.055	0.42764		0.031	-0.38628		-0.132	-0.63415
-0.052	-15.8623		-0.032	-2.74937		0.054	0.41316		0.03	-0.40466		-0.131	-0.62106
-0.053	-16.5064		-0.033	-2.84764		0.053	0.40048		0.029	-0.42388		-0.13	-0.60884
-0.054	-17.1522		-0.034	-2.94869		0.052	0.386		0.028	-0.44521		-0.129	-0.59597
-0.055	-17.8311		-0.035	-3.05252		0.051	0.37152		0.027	-0.4676		-0.128	-0.58353
-0.056	-18.4934		-0.036	-3.16053		0.05	0.35794		0.026	-0.49083		-0.127	-0.57176
-0.057	-19.1723		-0.037	-3.27317		0.049	0.34256		0.025	-0.51681		-0.126	-0.55954
-0.058	-19.8678		-0.038	-3.39369		0.048	0.32807		0.024	-0.54363		-0.125	-0.54821
-0.059	-20.5963		-0.039	-3.5258		0.047	0.3145		0.023	-0.57172		-0.124	-0.53665
-0.06	-21.3415		-0.04	-3.66347		0.046	0.2973		0.022	-0.60234		-0.123	-0.52517
-0.061	-22.0866		-0.041	-3.80532		0.045	0.28372		0.021	-0.63381		-0.122	-0.51449
-0.062	-22.7986		-0.042	-3.95133		0.044	0.26652		0.02	-0.66634		-0.121	-0.50359
-0.063	-23.5272		-0.043	-4.10477		0.043	0.25023		0.019	-0.7033		-0.12	-0.49276
-0.064	-24.2723		-0.044	-4.25913		0.042	0.23756		0.018	-0.74026		-0.119	-0.48274
-0.065	-25.0174		-0.045	-4.42183		0.041	0.21946		0.017	-0.7825		-0.118	-0.47228
-0.066	-25.746		-0.046	-4.59334		0.04	0.20497		0.016	-0.826		-0.117	-0.46256
-0.067	-26.4745		-0.047	-4.76763		0.039	0.18868		0.015	-0.87226		-0.116	-0.45232
-0.068	-27.2197		-0.048	-4.94795		0.038	0.17148		0.014	-0.9221		-0.115	-0.44281
-0.069	-27.9482		-0.049	-5.12873		0.037	0.157		0.013	-0.97279		-0.114	-0.43344
-0.07	-28.6933		-0.05	-5.31878		0.036	0.1389		0.012	-1.02876		-0.113	-0.42416
-0.071	-29.4385		-0.051	-5.5042		0.035	0.1217		0.011	-1.08662		-0.112	-0.41501
-0.072	-30.2167		-0.052	-5.69425		0.034	0.10541		0.01	-1.14703		-0.111	-0.40638
-0.073	-30.9784		-0.053	-5.88894		0.033	0.08731		0.009	-1.21187		-0.11	-0.39731
-0.074	-31.7566		-0.054	-6.0929		0.032	0.07101		0.008	-1.27945		-0.109	-0.38883
-0.075	-32.5349		-0.055	-6.30149		0.031	0.05381		0.007	-1.35168		-0.108	-0.38042
-0.076	-33.2966		-0.056	-6.51009		0.03	0.03481		0.006	-1.42708		-0.107	-0.372
-0.077	-34.0417		-0.057	-6.70941		0.029	0.01851		0.005	-1.50628		-0.106	-0.36447
-0.078	-34.8034		-0.058	-6.91337		0.028	-0.0014		0.004	-1.59076		-0.105	-0.35621
-0.079	-35.5816		-0.059	-7.12197		0.027	-0.0186		0.003	-1.67714		-0.104	-0.34867
-0.08	-36.3764		-0.06	-7.33056		0.026	-0.03579		0.002	-1.76943		-0.103	-0.34114
-0.081	-37.1712		-0.061	-7.53452		0.025	-0.05661		0.001	-1.86616		-0.102	-0.33339
-0.082	-37.966		-0.062	-7.73848		0.024	-0.07472		1.38778e-16	-1.96627		-0.101	-0.32629
-0.083	-38.7277		-0.063	-7.94707		0.023	-0.09282		-0.001	-2.07208		-0.1	-0.3192
-0.084	-39.4894		-0.064	-8.15103		0.022	-0.11364		-0.002	-2.18381		-0.099	-0.31203
-0.085	-40.3338		-0.065	-8.35963		0.021	-0.13083		-0.003	-2.29786		-0.098	-0.30559
-0.086	-41.1618		-0.066	-8.56822		0.02	-0.15165		-0.004	-2.41824		-0.097	-0.29828
-0.087	-41.9234		-0.067	-8.78608		0.019	-0.17157		-0.005	-2.54285		-0.096	-0.29184
-0.088	-42.7679		-0.068	-8.99931		0.018	-0.19057		-0.006	-2.6759		-0.095	-0.28562
-0.089	-43.5627		-0.069	-9.21718		0.017	-0.2123		-0.007	-2.81107		-0.094	-0.27897
-0.09	-44.3741		-0.07	-9.43504		0.016	-0.23221		-0.008	-2.95046		-0.093	-0.27319
-0.091	-45.202		-0.071	-9.64827		0.015	-0.25212		-0.009	-3.0983		-0.092	-0.26697
-0.092	-46.063		-0.072	-9.85687		0.014	-0.27385		-0.01	-3.25248		-0.091	-0.26075
-0.093	-46.8909		-0.073	-10.0701		0.013	-0.29285		-0.011	-3.40877		-0.09	-0.25527
-0.094	-47.752		-0.074	-10.288		0.012	-0.31458		-0.012	-3.57562		-0.089	-0.24949
-0.095	-48.5136		-0.075	-10.5105		0.011	-0.3363		-0.013	-3.74458		-0.088	-0.24349
-0.096	-49.3747		-0.076	-10.733		0.01	-0.35712		-0.014	-3.92198		-0.087	-0.23837
-0.097	-50.0701		-0.077	-10.9555		0.009	-0.38156		-0.015	-4.10573		-0.086	-0.23259
-0.098	-50.9312		-0.078	-11.1687		0.008	-0.40147		-0.016	-4.2937		-0.085	-0.22791
-0.099	-51.7756		-0.079	-11.3819		0.007	-0.42229		-0.017	-4.488		-0.084	-0.22257
-0.1	-52.6367		-0.08	-11.6183		0.006	-0.44673		-0.018	-4.68864		-0.083	-0.21753
-0.101	-53.5805		-0.081	-11.8501		0.005	-0.46845		-0.019	-4.89562		-0.082	-0.21285
-0.102	-54.4912		-0.082	-12.0633		0.004	-0.49199		-0.02	-5.10682		-0.081	-0.20773
-0.103	-55.3357		-0.083	-12.2997		0.003	-0.50647		-0.021	-5.32435		-0.08	-0.20326
-0.104	-56.2464		-0.084	-12.5222		0.002	-0.51643		-0.022	-5.54822		-0.079	-0.19866
-0.105	-57.0909		-0.085	-12.7494		0.001	-0.54448		-0.023	-5.78266		-0.078	-0.19397
-0.106	-58.0016		-0.086	-12.9811		1.249e-16	-0.56802		-0.024	-6.01498		-0.077	-0.18973
-0.107	-58.8957		-0.087	-13.2222		-0.001	-0.59246		-0.025	-6.25997		-0.076	-0.18534
-0.108	-59.8064		-0.088	-13.454		-0.002	-0.6178		-0.026	-6.50707		-0.075	-0.18066
-0.109	-60.7502		-0.089	-13.695		-0.003	-0.64043		-0.027	-6.73306		-0.074	-0.17686
-0.11	-61.6609		-0.09	-13.9082		-0.004	-0.66577		-0.028	-6.99283		-0.073	-0.17269
-0.111	-62.6213		-0.091	-14.1493		-0.005	-0.69021		-0.029	-7.26106		-0.072	-0.16889
-0.112	-63.5652		-0.092	-14.344		-0.006	-0.71375		-0.03	-7.5335		-0.071	-0.16486
-0.113	-64.4759		-0.093	-14.585		-0.007	-0.74181		-0.031	-7.81229		-0.07	-0.16091
-0.114	-65.4197		-0.094	-14.8214		-0.008	-0.76534		-0.032	-8.09107		-0.069	-0.15733
-0.115	-66.3801		-0.095	-15.0625		-0.009	-0.79068		-0.033	-8.38464		-0.068	-0.1536
-0.116	-67.3239		-0.096	-15.3267		-0.01	-0.81693		-0.034	-8.6761		-0.067	-0.15002
-0.117	-68.2843		-0.097	-15.5816		-0.011	-0.84228		-0.035	-8.98234		-0.066	-0.14672
-0.118	-69.2447		-0.098	-15.818		-0.012	-0.86943		-0.036	-9.28646		-0.065	-0.14292
-0.119	-70.1885		-0.099	-16.073		-0.013	-0.89659		-0.037	-9.59904		-0.064	-0.13956
-0.12	-71.1985		-0.1	-16.3094		-0.014	-0.92193		-0.038	-9.91795		-0.063	-0.13627
-0.121	-72.192		-0.101	-16.5643		-0.015	-0.94908		-0.039	-10.2495		-0.062	-0.1329
-0.122	-73.1524		-0.102	-16.8147		-0.016	-0.97805		-0.04	-10.579		-0.061	-0.13005
-0.123	-74.1459		-0.103	-17.0696		-0.017	-0.99525		-0.041	-10.9106		-0.06	-0.12668
-0.124	-75.1063		-0.104	-17.3338		-0.018	-1.02512		-0.042	-11.2485		-0.059	-0.12361
-0.125	-76.166		-0.105	-17.5888		-0.019	-1.05136		-0.043	-11.5928		-0.058	-0.12098
-0.126	-77.2092		-0.106	-17.8576		-0.02	-1.08667		-0.044	-11.9434		-0.057	-0.11703
-0.127	-78.2193		-0.107	-18.1218		-0.021	-1.11201		-0.045	-12.3024		-0.056	-0.11454
-0.128	-79.279		-0.108	-18.3768		-0.022	-1.14188		-0.046	-12.653		-0.055	-0.1122
-0.129	-80.3222		-0.109	-18.641		-0.023	-1.16994		-0.047	-13.0226		-0.054	-0.1092
-0.13	-81.3819		-0.11	-18.9099		-0.024	-1.19981		-0.048	-13.3859		-0.053	-0.10693
-0.131	-82.3754		-0.111	-19.1741		-0.025	-1.22968		-0.049	-13.7576		-0.052	-0.1043
-0.132	-83.4351		-0.112	-19.4429		-0.026	-1.26045		-0.05	-14.1335		-0.051	-0.10145
-0.133	-84.4949		-0.113	-19.7118		-0.027	-1.28761		-0.051	-14.5158		-0.05	-0.09933
-0.134	-85.538		-0.114	-19.976		-0.028	-1.32019		-0.052	-14.9002		-0.049	-0.09669
-0.135	-86.5978		-0.115	-20.2588		-0.029	-1.35097		-0.053	-15.2888		-0.048	-0.09428
-0.136	-87.7072		-0.116	-20.5369		-0.03	-1.38084		-0.054	-15.6858		-0.047	-0.09209
-0.137	-88.8		-0.117	-20.8057		-0.031	-1.41433		-0.055	-16.0765		-0.046	-0.08953
-0.138	-89.8598		-0.118	-21.0839		-0.032	-1.44691		-0.056	-16.4715		-0.045	-0.08748
-0.139	-90.9692		-0.119	-21.3527		-0.033	-1.47678		-0.057	-16.8749		-0.044	-0.08521
-0.14	-92.062		-0.12	-21.6494		-0.034	-1.51027		-0.058	-17.2846		-0.043	-0.08287
-0.141	-93.1218		-0.121	-21.9414		-0.035	-1.53743		-0.059	-17.6859		-0.042	-0.08112
-0.142	-94.2808		-0.122	-22.2242		-0.036	-1.57363		-0.06	-18.1019		-0.041	-0.07863
-0.143	-95.324		-0.123	-22.5209		-0.037	-1.60079		-0.061	-18.518		-0.04	-0.0768
-0.144	-96.4831		-0.124	-22.8129		-0.038	-1.63609		-0.062	-18.9341		-0.039	-0.0749
-0.145	-97.6422		-0.125	-23.1096		-0.039	-1.67229		-0.063	-19.3565		-0.038	-0.07262
-0.146	-98.7847		-0.126	-23.3877		-0.04	-1.72117		-0.064	-19.7725		-0.037	-0.07093
-0.147	-99.9438		-0.127	-23.6843		-0.041	-1.78996		-0.065	-20.2013		-0.036	-0.06902
-0.148	-101.053		-0.128	-23.981		-0.042	-1.82074		-0.066	-20.63		-0.035	-0.06703
-0.149	-102.245		-0.129	-24.2731		-0.043	-1.85332		-0.067	-21.0587		-0.034	-0.06574
-0.15	-103.404		-0.13	-24.5697		-0.044	-1.88953		-0.068	-21.5002		-0.033	-0.06377
-0.151	-104.613		-0.131	-24.8803		-0.045	-1.92483		-0.069	-21.9226		-0.032	-0.06202
-0.152	-105.756		-0.132	-25.1862		-0.046	-1.95741		-0.07	-22.3661		-0.031	-0.06037
-0.153	-107.014		-0.133	-25.4829		-0.047	-1.99633		-0.071	-22.8096		-0.03	-0.05849
-0.154	-108.173		-0.134	-25.7935		-0.048	-2.03707		-0.072	-23.2531		-0.029	-0.05711
-0.155	-109.382		-0.135	-26.0994		-0.049	-2.05969		-0.073	-23.6966		-0.028	-0.05527
-0.156	-110.574		-0.136	-26.3961		-0.05	-2.11129		-0.074	-24.1402		-0.027	-0.05364
-0.157	-111.783		-0.137	-26.7206		-0.051	-2.14478		-0.075	-24.5837		-0.026	-0.05241
-0.158	-113.041		-0.138	-27.0126		-0.052	-2.19365		-0.076	-25.0272		-0.025	-0.05067
-0.159	-114.35		-0.139	-27.3371		-0.053	-2.22986		-0.077	-25.4918		-0.024	-0.0493
-0.16	-115.542		-0.14	-27.6615		-0.054	-2.26516		-0.078	-25.9354		-0.023	-0.04797
-0.161	-116.8		-0.141	-27.9814		-0.055	-2.30951		-0.079	-26.4		-0.022	-0.04632
-0.162	-117.959		-0.142	-28.3059		-0.056	-2.3421		-0.08	-26.8435		-0.021	-0.04512
-0.163	-119.267		-0.143	-28.6165		-0.057	-2.36473		-0.081	-27.3082		-0.02	-0.0437
-0.164	-120.559		-0.144	-28.9502		-0.058	-2.42718		-0.082	-27.7728		-0.019	-0.04235
-0.165	-121.867		-0.145	-29.2747		-0.059	-2.47425		-0.083	-28.2374		-0.018	-0.04108
-0.166	-123.225		-0.146	-29.6131		-0.06	-2.51227		-0.084	-28.7021		-0.017	-0.03969
-0.167	-124.434		-0.147	-29.9329		-0.061	-2.54576		-0.085	-29.1456		-0.016	-0.03849
-0.168	-125.626		-0.148	-30.2852		-0.062	-2.5892		-0.086	-29.6314		-0.015	-0.03738
-0.169	-126.984		-0.149	-30.6097		-0.063	-2.66614		-0.087	-30.096		-0.014	-0.0358
-0.17	-128.292		-0.15	-30.9481		-0.064	-2.68605		-0.088	-30.5606		-0.013	-0.03491
-0.171	-129.649		-0.151	-31.2818		-0.065	-2.75122		-0.089	-31.0253		-0.012	-0.03367
-0.172	-130.957		-0.152	-31.6202		-0.066	-2.79557		-0.09	-31.4899		-0.011	-0.03231
-0.173	-132.199		-0.153	-31.9725		-0.067	-2.8345		-0.091	-31.9757		-0.01	-0.03156
-0.174	-133.507		-0.154	-32.3387		-0.068	-2.87794		-0.092	-32.4403		-0.009	-0.03016
-0.175	-134.766		-0.155	-32.6724		-0.069	-2.95488		-0.093	-32.905		-0.008	-0.02903
-0.176	-136.074		-0.156	-33.0247		-0.07	-3.00195		-0.094	-33.3696		-0.007	-0.02821
-0.177	-137.366		-0.157	-33.3492		-0.071	-3.05626		-0.095	-33.8554		-0.006	-0.02686
-0.178	-138.674		-0.158	-33.7154		-0.072	-3.07617		-0.096	-34.32		-0.005	-0.02583
-0.179	-140.131		-0.159	-34.077		-0.073	-3.17755		-0.097	-34.8058		-0.004	-0.02493
-0.18	-141.588		-0.16	-34.4432		-0.074	-3.21013		-0.098	-35.2704		-0.003	-0.0239
-0.181	-142.896		-0.161	-34.8233		-0.075	-3.23819		-0.099	-35.7562		-0.002	-0.02324
-0.182	-144.353		-0.162	-35.1617		-0.076	-3.30608		-0.1	-36.2419		-0.001	-0.0218
-0.183	-145.645		-0.163	-35.4954		-0.077	-3.39749		-0.101	-36.7066		-8.67362e-18	-0.02109
-0.184	-146.953		-0.164	-35.8755		-0.078	-3.44637		-0.102	-37.1712		0.001	-0.02019
-0.185	-148.36		-0.165	-36.2417		-0.079	-3.49344		-0.103	-37.6358		0.002	-0.01893
-0.186	-149.718		-0.166	-36.6218		-0.08	-3.5396		-0.104	-38.1216		0.003	-0.0184
-0.187	-151.076		-0.167	-36.988		-0.081	-3.63374		-0.105	-38.6074		0.004	-0.01753
-0.188	-152.434		-0.168	-37.3357		-0.082	-3.68805		-0.106	-39.072		0.005	-0.01649
-0.189	-153.775		-0.169	-37.7019		-0.083	-3.7324		-0.107	-39.5578		0.006	-0.01586
-0.19	-155.083		-0.17	-38.0542		-0.084	-3.79304		-0.108	-40.0224		0.007	-0.01478
-0.191	-156.441		-0.171	-38.4204		-0.085	-3.89713		-0.109	-40.487		0.008	-0.01403
-0.192	-157.799		-0.172	-38.7819		-0.086	-3.95235		-0.11	-40.9728		0.009	-0.01339
-0.193	-159.107		-0.173	-39.1481		-0.087	-4.00394		-0.111	-41.4586		0.01	-0.01223
-0.194	-160.498		-0.174	-39.5561		-0.088	-4.08088		-0.112	-41.9232		0.011	-0.01165
-0.195	-162.004		-0.175	-39.964		-0.089	-4.16596		-0.113	-42.409		0.012	-0.01092
-0.196	-163.511		-0.176	-40.3302		-0.09	-4.22389		-0.114	-42.8947		0.013	-0.01003
-0.197	-164.869		-0.177	-40.7381		-0.091	-4.27639		-0.115	-43.3594		0.014	-0.00945
-0.198	-166.26		-0.178	-41.0997		-0.092	-4.3669		-0.116	-43.8451		0.015	-0.0085
-0.199	-167.75		-0.179	-41.4659		-0.093	-4.44112		-0.117	-44.3098		0.016	-0.00775
-0.2	-169.406		-0.18	-41.8599		-0.094	-4.48186		-0.118	-44.7955		0.017	-0.00662
-0.201	-171.393		-0.181	-42.24		-0.095	-4.59228		-0.119	-45.3024		0.018	-0.00575
-0.202	-172.883		-0.182	-42.6201		-0.096	-4.66922		-0.12	-45.767		0.019	-0.00569
-0.203	-174.373		-0.183	-43.0002		-0.097	-4.74073		-0.121	-46.2528		0.02	-0.00494
-0.204	-176.029		-0.184	-43.3757		-0.098	-4.84482		-0.122	-46.7174		0.021	-0.00403
-0.205	-177.519		-0.185	-43.7418		-0.099	-4.93533		-0.123	-47.2032		0.022	-0.00365
-0.206	-179.01		-0.186	-44.122		-0.1	-4.99326		-0.124	-47.689		0.023	-0.00258
-0.207	-180.334		-0.187	-44.5021		-0.101	-5.09192		-0.125	-48.1536		0.024	-0.00211
-0.208	-181.825		-0.188	-44.8683		-0.102	-5.16886		-0.126	-48.6394		0.025	-0.00167
-0.209	-183.315		-0.189	-45.2576		-0.103	-5.19601		-0.127	-49.104		0.026	-0.000672329
-0.21	-184.971		-0.19	-45.6795		-0.104	-5.30101		-0.128	-49.5686		0.027	-0.000430373
-0.211	-186.958		-0.191	-46.1013		-0.105	-5.40239		-0.129	-50.0755		0.028	0.000304347
-0.212	-188.779		-0.192	-46.4814		-0.106	-5.46575		-0.13	-50.5402		0.029	0.00115
-0.213	-190.435		-0.193	-46.8708		-0.107	-5.60242		-0.131	-51.0048		0.03	0.00149
-0.214	-192.256		-0.194	-47.288		-0.108	-5.67393		-0.132	-51.4694		0.031	0.00219
-0.215	-193.912		-0.195	-47.7515		-0.109	-5.74		-0.133	-51.9341		0.032	0.00268
-0.216	-195.402		-0.196	-48.3077		-0.11	-5.86129		-0.134	-52.4198		0.033	0.00331
-0.217	-196.727		-0.197	-48.7249		-0.111	-5.98711		-0.135	-52.9056		0.034	0.00412
-0.218	-198.217		-0.198	-49.1421		-0.112	-6.0559		-0.136	-53.3914		0.035	0.00442
-0.219	-199.708		-0.199	-49.6057		-0.113	-6.18805		-0.137	-53.856		0.036	0.00509
-0.22	-201.363		-0.2	-50.0229		-0.114	-6.284		-0.138	-54.3418		0.037	0.00559
-0.221	-202.854		-0.201	-50.44		-0.115	-6.37451		-0.139	-54.8275		0.038	0.00608
-0.222	-204.178		-0.202	-50.8109		-0.116	-6.49037		-0.14	-55.3133		0.039	0.00688
-0.223	-205.669		-0.203	-51.2281		-0.117	-6.5836		-0.141	-55.7779		0.04	0.0074
-0.224	-207.159		-0.204	-51.6453		-0.118	-6.73204		-0.142	-56.2426		0.041	0.00767
-0.225	-209.146		-0.205	-52.1088		-0.119	-6.87143		-0.143	-56.7072		0.042	0.00848
-0.226	-211.63		-0.206	-52.6651		-0.12	-6.96828		-0.144	-57.193		0.043	0.00876
-0.227	-213.451		-0.207	-53.175		-0.121	-7.05608		-0.145	-57.6787		0.044	0.00937
-0.228	-214.941		-0.208	-53.6385		-0.122	-7.1819		-0.146	-58.1434		0.045	0.01003
-0.229	-216.763		-0.209	-54.1484		-0.123	-7.36383		-0.147	-58.6291		0.046	0.01082
-0.23	-218.418		-0.21	-54.6119		-0.124	-7.4987		-0.148	-59.0726		0.047	0.01114
-0.231	-220.24		-0.211	-55.0291		-0.125	-7.58921		-0.149	-59.5373		0.048	0.01159
-0.232	-222.724		-0.212	-55.3999		-0.126	-7.67973		-0.15	-60.0019		0.049	0.0119
-0.233	-224.876		-0.213	-55.8171		-0.127	-7.8517		-0.151	-60.4666		0.05	0.01268
-0.234	-226.863		-0.214	-56.2343		-0.128	-8.03273		-0.152	-60.9734		0.051	0.01276
-0.235	-228.519		-0.215	-56.6979		-0.129	-8.1504		-0.153	-61.4592		0.052	0.01334
-0.236	-230.175		-0.216	-57.1151		-0.13	-8.27712		-0.154	-61.945		0.053	0.014
-0.237	-231.5		-0.217	-57.4859		-0.131	-8.38574		-0.155	-62.4307		0.054	0.01422
-0.238	-233.155		-0.218	-57.9031		-0.132	-8.59392		-0.156	-62.8954		0.055	0.01492
-0.239	-234.646		-0.219	-58.3203		-0.133	-8.72064		-0.157	-63.3811		0.056	0.01516
-0.24	-236.301		-0.22	-58.8765		-0.134	-8.85641		-0.158	-63.8246		0.057	0.01589
-0.241	-238.454		-0.221	-59.5718		-0.135	-8.99218		-0.159	-64.6061		0.058	0.01641
-0.242	-240.11		-0.222	-60.0817		-0.136	-9.25467		-0.16	-65.0707		0.059	0.01641
-0.243	-241.435		-0.223	-60.4989		-0.137	-9.4357		-0.161	-65.5142		0.06	0.01679
-0.244	-242.759		-0.224	-61.0088		-0.138	-9.56242		-0.162	-66.0422		0.061	0.01743
-0.245	-244.415		-0.225	-61.4724		-0.139	-9.70725		-0.163	-66.4858		0.062	0.0175
-0.246	-246.071		-0.226	-61.9823		-0.14	-9.82491		-0.164	-67.0138		0.063	0.01827
-0.247	-247.727		-0.227	-62.6776		-0.141	-9.98784		-0.165	-67.4784		0.064	0.01858
-0.248	-249.548		-0.228	-63.2802		-0.142	-10.1236		-0.166	-67.9219		0.065	0.01905
-0.249	-251.37		-0.229	-63.8364		-0.143	-10.2594		-0.167	-68.3866		0.066	0.01962
-0.25	-253.191		-0.23	-64.3		-0.144	-10.3951		-0.168	-68.8934		0.067	0.0198
-0.251	-254.681		-0.231	-64.7635		-0.145	-10.6667		-0.169	-69.4214		0.068	0.02029
-0.252	-256.337		-0.232	-65.1343		-0.146	-10.8296		-0.17	-69.9283		0.069	0.0208
-0.253	-258.655		-0.233	-65.5979		-0.147	-10.9835		-0.171	-70.393		0.07	0.02102
-0.254	-260.145		-0.234	-66.0151		-0.148	-11.1464		-0.172	-70.8576		0.071	0.02158
-0.255	-261.636		-0.235	-66.4786		-0.149	-11.3275		-0.173	-71.3011		0.072	0.02198
-0.256	-262.96		-0.236	-67.0812		-0.15	-11.5175		-0.174	-71.9558		0.073	0.02229
-0.257	-264.782		-0.237	-67.5448		-0.151	-11.6805		-0.175	-72.3994		0.074	0.023
-0.258	-266.934		-0.238	-67.9156		-0.152	-11.8434		-0.176	-72.864		0.075	0.02313
-0.259	-269.418		-0.239	-68.2865		-0.153	-12.0787		-0.177	-73.3709		0.076	0.0236
-0.26	-271.902		-0.24	-68.75		-0.154	-12.2959		-0.178	-73.8355		0.077	0.02417
-0.261	-273.392		-0.241	-69.2135		-0.155	-12.4951		-0.179	-74.3635		0.078	0.02415
-0.262	-274.717		-0.242	-69.6771		-0.156	-12.6399		-0.18	-74.8704		0.079	0.02511
-0.263	-278.028		-0.243	-70.187		-0.157	-12.8662		-0.181	-75.335		0.08	0.0252
-0.264	-279.519		-0.244	-70.6969		-0.158	-13.002		-0.182	-75.8419		0.081	0.02544
-0.265	-281.671		-0.245	-71.2068		-0.159	-13.2826		-0.183	-76.3066		0.082	0.02617
-0.266	-283.658		-0.246	-71.6239		-0.16	-13.4455		-0.184	-76.7501		0.083	0.02626
-0.267	-285.976		-0.247	-72.0875		-0.161	-13.6989		-0.185	-77.2147		0.084	0.02681
-0.268	-288.129		-0.248	-72.7365		-0.162	-13.8799		-0.186	-77.6582		0.085	0.02735
-0.269	-289.95		-0.249	-73.1536		-0.163	-14.0429		-0.187	-78.1229		0.086	0.02733
-0.27	-291.11		-0.25	-73.5708		-0.164	-14.2873		-0.188	-78.5875		0.087	0.0281
-0.271	-293.262		-0.251	-73.9417		-0.165	-14.5045		-0.189	-79.031		0.088	0.02828
-0.272	-294.587		-0.252	-74.4516		-0.166	-14.7398		-0.19	-79.4957		0.089	0.02837
-0.273	-299.057		-0.253	-75.0542		-0.167	-14.9933		-0.191	-80.0026		0.09	0.02924
-0.274	-301.044		-0.254	-75.7495		-0.168	-15.2648		-0.192	-80.5306		0.091	0.02941
-0.275	-302.866		-0.255	-76.4448		-0.169	-15.4187		-0.193	-81.0374		0.092	0.0297
-0.276	-304.522		-0.256	-76.862		-0.17	-15.645		-0.194	-81.5021		0.093	0.03024
-0.277	-306.178		-0.257	-77.2328		-0.171	-15.8984		-0.195	-81.9456		0.094	0.03026
-0.278	-307.668		-0.258	-78.1599		-0.172	-16.179		-0.196	-82.4102		0.095	0.03103
-0.279	-309.324		-0.259	-78.5771		-0.173	-16.3329		-0.197	-82.8749		0.096	0.03145
-0.28	-311.476		-0.26	-79.1797		-0.174	-16.5682		-0.198	-83.3184		0.097	0.0317
-0.281	-314.953		-0.261	-79.736		-0.175	-16.8488		-0.199	-83.783		0.098	0.03234
-0.282	-317.106		-0.262	-80.3849		-0.176	-17.0661		-0.2	-84.2266		0.099	0.03232
-0.283	-318.431		-0.263	-80.9875		-0.177	-17.3648		-0.201	-84.7546		0.1	0.03269
-0.284	-320.418		-0.264	-81.4974		-0.178	-17.5639		-0.202	-85.1981		0.101	0.03325
-0.285	-322.57		-0.265	-81.8219		-0.179	-17.7902		-0.203	-85.6627		0.102	0.03338
-0.286	-324.392		-0.266	-82.4245		-0.18	-18.1703		-0.204	-86.1696		0.103	0.03398
-0.287	-326.048		-0.267	-82.7953		-0.181	-18.4781		-0.205	-86.6342		0.104	0.03436
-0.288	-327.207		-0.268	-84.0469		-0.182	-18.6682		-0.206	-87.0144		0.105	0.03449
-0.289	-328.531		-0.269	-84.6031		-0.183	-18.9397		-0.207	-87.479		0.106	0.03512
-0.29	-330.353		-0.27	-85.1131		-0.184	-19.1388		-0.208	-88.007		0.107	0.0352
-0.291	-332.34		-0.271	-85.5766		-0.185	-19.3742		-0.209	-88.3872		0.108	0.03567
-0.292	-334.161		-0.272	-86.0401		-0.186	-19.6367		-0.21	-88.9152		0.109	0.03618
-0.293	-336.314		-0.273	-86.4573		-0.187	-19.8901		-0.211	-89.3587		0.11	0.03632
-0.294	-338.466		-0.274	-86.9209		-0.188	-20.1345		-0.212	-89.8234		0.111	0.03696
-0.295	-342.109		-0.275	-87.5235		-0.189	-20.4784		-0.213	-90.2669		0.112	0.03711
-0.296	-344.262		-0.276	-88.4969		-0.19	-20.6957		-0.214	-90.7949		0.113	0.03727
-0.297	-346.083		-0.277	-89.0995		-0.191	-20.931		-0.215	-91.2384		0.114	0.03789
-0.298	-349.56		-0.278	-89.4703		-0.192	-21.2207		-0.216	-91.703		0.115	0.03801
-0.299	-352.706		-0.279	-90.0266		-0.193	-21.447		-0.217	-92.1466		0.116	0.0384
-0.3	-354.197		-0.28	-90.6292		-0.194	-21.8181		-0.218	-92.6112		0.117	0.03889
-0.301	-355.521		-0.281	-91.1391		-0.195	-22.0353		-0.219	-93.0547		0.118	0.03882
-0.302	-358.667		-0.282	-91.6026		-0.196	-22.2344		-0.22	-93.5194		0.119	0.03947
-0.303	-361.317		-0.283	-91.9271		-0.197	-22.6327		-0.221	-93.984		0.12	0.03996
-0.304	-364.794		-0.284	-92.298		-0.198	-22.8499		-0.222	-94.4909		0.121	0.03994
-0.305	-366.45		-0.285	-92.8079		-0.199	-23.1305		-0.223	-94.9555		0.122	0.04056
-0.306	-370.589		-0.286	-93.3641		-0.2	-23.393		-0.224	-95.399		0.123	0.04082
-0.307	-373.073		-0.287	-93.874		-0.201	-23.6193		-0.225	-95.8637		0.124	0.04102
-0.308	-374.232		-0.288	-94.4766		-0.202	-23.8818		-0.226	-96.3706		0.125	0.0416
-0.309	-376.882		-0.289	-95.0792		-0.203	-24.2167		-0.227	-96.8352		0.126	0.04164
-0.31	-379.2		-0.29	-96.099		-0.204	-24.615		-0.228	-97.3421		0.127	0.04224
-0.311	-383.339		-0.291	-96.7016		-0.205	-24.9861		-0.229	-97.8701		0.128	0.04253
-0.312	-386.154		-0.292	-97.2115		-0.206	-25.2033		-0.23	-98.2714		0.129	0.04277
-0.313	-387.313		-0.293	-98.185		-0.207	-25.5382		-0.231	-98.7149		0.13	0.0432
-0.314	-388.638		-0.294	-99.0657		-0.208	-25.8188		-0.232	-99.1162		0.131	0.0434
-0.315	-390.128		-0.295	-99.4829		-0.209	-26.1537		-0.233	-99.623		0.132	0.04386
-0.316	-392.281		-0.296	-99.8537		-0.21	-26.3166		-0.234	-100.151		0.133	0.04421
-0.317	-394.93		-0.297	-100.734		-0.211	-26.7601		-0.235	-100.595		0.134	0.04433
-0.318	-397.911		-0.298	-101.476		-0.212	-27.0588		-0.236	-100.996		0.135	0.04498
-0.319	-398.739		-0.299	-102.45		-0.213	-27.2761		-0.237	-101.439		0.136	0.04533
-0.32	-401.222		-0.3	-102.913		-0.214	-27.7467		-0.238	-101.967		0.137	0.0453
-0.321	-404.203		-0.301	-104.072		-0.215	-27.964		-0.239	-102.411		0.138	0.04595
-0.322	-406.687		-0.302	-104.767		-0.216	-28.2084		-0.24	-102.876		0.139	0.04601
-0.323	-409.005		-0.303	-105.092		-0.217	-28.5976		-0.241	-103.404		0.14	0.04631
-0.324	-410.329		-0.304	-105.833		-0.218	-28.8148		-0.242	-103.847		0.141	0.04686
-0.325	-411.82		-0.305	-106.482		-0.219	-29.204		-0.243	-104.375		0.142	0.04704
-0.326	-412.813		-0.306	-107.641		-0.22	-29.8286		-0.244	-104.945		0.143	0.04755
-0.327	-414.303		-0.307	-108.429		-0.221	-30.0277		-0.245	-105.41		0.144	0.04762
-0.328	-416.622		-0.308	-108.754		-0.222	-30.2721		-0.246	-105.853		0.145	0.04803
-0.329	-418.609		-0.309	-109.125		-0.223	-30.4079		-0.247	-106.318		0.146	0.04861
-0.33	-420.927		-0.31	-109.542		-0.224	-30.7699		-0.248	-106.783		0.147	0.04863
-0.331	-424.404		-0.311	-110.144		-0.225	-30.96		-0.249	-107.29		0.148	0.04936
-0.332	-426.06		-0.312	-110.886		-0.226	-31.2044		-0.25	-107.691		0.149	0.04983
-0.333	-428.543		-0.313	-111.72		-0.227	-31.4216		-0.251	-108.198		0.15	0.04961
-0.334	-431.027		-0.314	-111.952		-0.228	-31.7022		-0.252	-108.726		0.151	0.0501
-0.335	-432.021		-0.315	-112.647		-0.229	-32.1367		-0.253	-109.169		0.152	0.05045
-0.336	-434.173		-0.316	-113.482		-0.23	-32.6074		-0.254	-109.634		0.153	0.05048
-0.337	-438.644		-0.317	-114.177		-0.231	-32.8789		-0.255	-110.141		0.154	0.05114
-0.338	-441.128		-0.318	-114.826		-0.232	-33.2138		-0.256	-110.605		0.155	0.05135
-0.339	-446.426		-0.319	-115.197		-0.233	-33.3767		-0.257	-111.133		0.156	0.05168
-0.34	-449.076		-0.32	-115.614		-0.234	-33.6754		-0.258	-111.577		0.157	0.05219
-0.341	-451.394		-0.321	-115.892		-0.235	-34.2276		-0.259	-112.042		0.158	0.05203
-0.342	-452.719		-0.322	-116.309		-0.236	-34.5263		-0.26	-112.548		0.159	0.0527
-0.343	-455.865		-0.323	-116.958		-0.237	-34.9698		-0.261	-113.013		0.16	0.05287
-0.344	-457.355		-0.324	-117.515		-0.238	-35.2685		-0.262	-113.457		0.161	0.05307
-0.345	-459.011		-0.325	-118.164		-0.239	-35.5491		-0.263	-113.921		0.162	0.05372
-0.346	-460.667		-0.326	-119.137		-0.24	-35.7392		-0.264	-114.428		0.163	0.05372
-0.347	-461.163		-0.327	-119.601		-0.241	-36.1736		-0.265	-114.829		0.164	0.05412
-0.348	-462.654		-0.328	-120.296		-0.242	-36.4814		-0.266	-115.273		0.165	0.05449
-0.349	-470.105		-0.329	-120.991		-0.243	-36.7258		-0.267	-115.864		0.166	0.05467
-0.35	-471.926		-0.33	-121.269		-0.244	-37.115		-0.268	-116.329		0.167	0.05519
-0.351	-473.748		-0.331	-121.872		-0.245	-37.3594		-0.269	-116.836		0.168	0.05547
-0.352	-475.404		-0.332	-123.124		-0.246	-37.6309		-0.27	-117.364		0.169	0.05549
-0.353	-475.9		-0.333	-123.819		-0.247	-38.0744		-0.271	-117.807		0.17	0.05601
-0.354	-475.9		-0.334	-125.302		-0.248	-38.4274		-0.272	-118.399		0.171	0.0562
-0.355	-480.702		-0.335	-126.044		-0.249	-38.871		-0.273	-118.927		0.172	0.05652
-0.356	-483.517		-0.336	-126.693		-0.25	-39.3869		-0.274	-119.497		0.173	0.05707
-0.357	-486.001		-0.337	-127.064		-0.251	-39.8032		-0.275	-119.898		0.174	0.05704
-0.358	-487.326		-0.338	-127.944		-0.252	-40.3011		-0.276	-120.405		0.175	0.05758
-0.359	-486.663		-0.339	-128.362		-0.253	-40.5455		-0.277	-120.87		0.176	0.05791
-0.36	-494.611		-0.34	-128.825		-0.254	-40.7899		-0.278	-121.334		0.177	0.05796
-0.361	-497.095		-0.341	-129.289		-0.255	-41.2062		-0.279	-121.778		0.178	0.05856
-0.362	-497.592		-0.342	-129.428		-0.256	-41.6407		-0.28	-122.243		0.179	0.05867
-0.363	-499.579		-0.343	-129.845		-0.257	-42.1657		-0.281	-122.686		0.18	0.05911
-0.364	-503.553		-0.344	-131.931		-0.258	-42.2743		-0.282	-123.151		0.181	0.05953
-0.365	-507.03		-0.345	-132.441		-0.259	-42.5458		-0.283	-123.658		0.182	0.05953
-0.366	-512.991		-0.346	-132.951		-0.26	-43.4329		-0.284	-124.186		0.183	0.06015
-0.367	-515.143		-0.347	-133.414		-0.261	-43.6773		-0.285	-124.777		0.184	0.06038
-0.368	-518.124		-0.348	-133.553		-0.262	-44.4195		-0.286	-125.347		0.185	0.06053
-0.369	-519.614		-0.349	-133.553		-0.263	-44.691		-0.287	-125.812		0.186	0.06113
-0.37	-519.614		-0.35	-134.898		-0.264	-45.0259		-0.288	-126.319		0.187	0.06118
-0.371	-521.104		-0.351	-135.686		-0.265	-45.4875		-0.289	-126.783		0.188	0.06144
-0.372	-520.111		-0.352	-136.381		-0.266	-46.0397		-0.29	-127.311		0.189	0.0618
-0.373	-525.078		-0.353	-136.752		-0.267	-46.3112		-0.291	-127.755		0.19	0.06184
-0.374	-526.569		-0.354	-136.566		-0.268	-46.5013		-0.292	-128.283		0.191	0.06255
-0.375	-529.052		-0.355	-138.791		-0.269	-46.7276		-0.293	-128.726		0.192	0.06282
-0.376	-530.212		-0.356	-139.487		-0.27	-47.1349		-0.294	-129.254		0.193	0.06306
-0.377	-529.549		-0.357	-139.626		-0.271	-47.3612		-0.295	-129.698		0.194	0.06346
-0.378	-532.199		-0.358	-140.182		-0.272	-47.687		-0.296	-130.881		0.195	0.06351
-0.379	-538.656		-0.359	-141.294		-0.273	-48.212		-0.297	-132.296		0.196	0.06388
-0.38	-541.14		-0.36	-142.268		-0.274	-48.8637		-0.298	-132.697		0.197	0.06426
-0.381	-542.134		-0.361	-143.937		-0.275	-49.1986		-0.299	-133.14		0.198	0.06439
-0.382	-541.14		-0.362	-144.539		-0.276	-49.2529		-0.3	-133.605		0.199	0.06491
-0.383	-548.757		-0.363	-145.374		-0.277	-49.4702		-0.301	-134.049		0.2	0.06537
-0.384	-551.737		-0.364	-145.791		-0.278	-50.0766		-0.302	-134.767		0.201	0.0653
-0.385	-559.685		-0.365	-145.791		-0.279	-50.4568		-0.303	-135.421		0.202	0.0659
-0.386	-563.328		-0.366	-146.208		-0.28	-51.0632		-0.304	-136.858		0.203	0.06586
-0.387	-567.302		-0.367	-145.93		-0.281	-51.4524		-0.305	-138.083		0.204	0.06622
-0.388	-567.302		-0.368	-147.321		-0.282	-51.6425		-0.306	-138.547		0.205	0.06668
-0.389	-569.289		-0.369	-147.738		-0.283	-52.249		-0.307	-138.991		0.206	0.06673
-0.39	-572.27		-0.37	-148.433		-0.284	-52.2218		-0.308	-139.392		0.207	0.06725
-0.391	-576.244		-0.371	-148.757		-0.285	-51.9955		-0.309	-139.836		0.208	0.06744
-0.392	-574.257		-0.372	-148.572		-0.286	-52.439		-0.31	-140.237		0.209	0.06755
-0.393	-582.37		-0.373	-149.314		-0.287	-52.7921		-0.311	-140.68		0.21	0.06808
-0.394	-590.318		-0.374	-151.122		-0.288	-53.2084		-0.312	-141.208		0.211	0.06817
-0.395	-591.808		-0.375	-151.817		-0.289	-53.842		-0.313	-141.588		0.212	0.06839
-0.396	-590.815		-0.376	-152.095		-0.29	-53.9235		-0.314	-142.116		0.213	0.06903
-0.397	-589.325		-0.377	-151.817		-0.291	-54.2765		-0.315	-142.433		0.214	0.06888
-0.398	-588.331		-0.378	-153.949		-0.292	-54.6657		-0.316	-142.898		0.215	0.06943
-0.399	-600.419		-0.379	-154.784		-0.293	-55.0459		-0.317	-143.341		0.216	0.06968
-0.4	-600.916		-0.38	-157.009		-0.294	-55.6795		-0.318	-143.869		0.217	0.06981
-0.401	-602.406		-0.381	-158.028		-0.295	-56.0415		-0.319	-144.25		0.218	0.07047
-0.402	-601.909		-0.382	-159.141		-0.296	-56.0415		-0.32	-144.714		0.219	0.07059
-0.403	-614.493		-0.383	-159.141		-0.297	-56.9738		-0.321	-145.221		0.22	0.07088
-0.404	-612.341		-0.384	-159.697		-0.298	-57.1639		-0.322	-145.686		0.221	0.07139
-0.405	-614.99		-0.385	-160.531		-0.299	-57.4083		-0.323	-146.15		0.222	0.07116
-0.406	-614.493		-0.386	-161.644		-0.3	-57.7703		-0.324	-146.531		0.223	0.07178
-0.407	-613.997		-0.387	-161.088		-0.301	-58.3134		-0.325	-146.995		0.224	0.07199
-0.408	-615.487		-0.388	-163.359		-0.302	-58.594		-0.326	-147.502		0.225	0.07214
-0.409	-615.487		-0.389	-165.584		-0.303	-58.6212		-0.327	-147.967		0.226	0.07267
-0.41	-620.454		-0.39	-166.001		-0.304	-58.8113		-0.328	-148.474		0.227	0.07267
-0.411	-638.503		-0.391	-165.723		-0.305	-59.3634		-0.329	-149.002		0.228	0.073
-0.412	-644.464		-0.392	-165.306		-0.306	-59.4449		-0.33	-149.593		0.229	0.07358
-0.413	-648.107		-0.393	-165.028		-0.307	-59.6892		-0.331	-150.1		0.23	0.07358
-0.414	-649.597		-0.394	-168.412		-0.308	-59.8793		-0.332	-150.691		0.231	0.07402
-0.415	-651.087		-0.395	-168.551		-0.309	-59.9608		-0.333	-151.135		0.232	0.07439
-0.416	-648.107		-0.396	-168.968		-0.31	-60.7573		-0.334	-151.663		0.233	0.07446
-0.417	-655.558		-0.397	-168.829		-0.311	-60.5129		-0.335	-152.254		0.234	0.07497
-0.418	-659.035		-0.398	-172.352		-0.312	-61.0107		-0.336	-152.698		0.235	0.07497
-0.419	-666.652		-0.399	-171.749		-0.313	-61.4995		-0.337	-153.289		0.236	0.07534
-0.42	-664.665		-0.4	-172.491		-0.314	-61.8073		-0.338	-153.817		0.237	0.0757
-0.421	-663.672		-0.401	-172.352		-0.315	-61.9973		-0.339	-154.324		0.238	0.07592
-0.422	-661.519		-0.402	-172.213		-0.316	-62.5223		-0.34	-154.915		0.239	0.07636
-0.423	-668.639		-0.403	-172.63		-0.317	-62.821		-0.341	-156.267		0.24	0.07643
-0.424	-676.587		-0.404	-172.63		-0.318	-63.4275		-0.342	-157.513		0.241	0.07665
-0.425	-672.613		-0.405	-174.021		-0.319	-63.6176		-0.343	-157.956		0.242	0.07717
-0.426	-704.239		-0.406	-179.073		-0.32	-63.9796		-0.344	-158.358		0.243	0.07717
-0.427	-707.717		-0.407	-180.742		-0.321	-64.1425		-0.345	-158.801		0.244	0.07768
-0.428	-704.239		-0.408	-181.762		-0.322	-64.7128		-0.346	-159.266		0.245	0.07804
-0.429	-705.233		-0.409	-182.179		-0.323	-65.7899		-0.347	-159.709		0.246	0.0779
-0.43	-704.239		-0.41	-182.596		-0.324	-66.0343		-0.348	-160.237		0.247	0.07841
-0.431	-710.2		-0.411	-181.762		-0.325	-67.1929		-0.349	-160.618		0.248	0.07863
-0.432	-709.704		-0.412	-183.848		-0.326	-66.6679		-0.35	-161.209		0.249	0.07885
-0.433	-708.213		-0.413	-184.821		-0.327	-67.4916		-0.351	-161.61		0.25	0.07943
-0.434	-712.187		-0.414	-186.953		-0.328	-68.2609		-0.352	-162.054		0.251	0.08046
-0.435	-705.73		-0.415	-186.397		-0.329	-68.1795		-0.353	-162.582		0.252	0.08009
-0.436	-702.749		-0.416	-186.119					-0.354	-162.899		0.253	0.08031
-0.437	-702.749		-0.417	-185.516					-0.355	-163.427		0.254	0.08016
			-0.418	-187.51					-0.356	-163.87		0.255	0.08068
			-0.419	-189.735					-0.357	-164.271		0.256	0.08097
			-0.42	-188.622					-0.358	-164.778		0.257	0.08119
			-0.421	-197.476					-0.359	-165.37		0.258	0.08163
			-0.422	-198.449					-0.36	-166.024		0.259	0.08155
			-0.423	-197.476					-0.361	-166.468		0.26	0.08199
			-0.424	-197.754					-0.362	-166.932		0.261	0.08229
			-0.425	-197.476					-0.363	-167.376		0.262	0.08236
			-0.426	-199.145					-0.364	-167.904		0.263	0.08294
			-0.427	-199.006					-0.365	-168.369		0.264	0.08316
			-0.428	-198.588					-0.366	-169.066		0.265	0.08324
			-0.429	-199.701					-0.367	-169.594		0.266	0.08389
			-0.43	-197.893					-0.368	-170.122		0.267	0.08382
			-0.431	-197.059					-0.369	-170.565		0.268	0.08404
			-0.432	-197.059					-0.37	-171.03		0.269	0.08448

## Sheet: Fig. 4b
	Tafel slope
n-Cu/BP			CoCu/BP			n-Co/BP			Pt/C			BP
-1.1782	-0.137		-0.64536	-0.167		-2.85423	-0.028		-0.82209	-0.229		1.02554	0.33
-1.06359	-0.146		-0.61185	-0.166		-1.73057	-0.027		-0.80467	-0.228		1.02253	0.329
-0.97912	-0.145		-0.59513	-0.165		-1.44619	-0.026		-0.80106	-0.227		1.01646	0.328
-0.91726	-0.144		-0.58025	-0.164		-1.24709	-0.025		-0.80146	-0.226		1.0103	0.327
-0.86313	-0.143		-0.56742	-0.163		-1.12659	-0.024		-0.80071	-0.225		1.00405	0.326
-0.82354	-0.142		-0.55395	-0.162		-1.03237	-0.023		-0.80019	-0.224		1.00089	0.325
-0.78069	-0.141		-0.54208	-0.161		-0.94448	-0.022		-0.80146	-0.223		0.99451	0.324
-0.7481	-0.14		-0.5312	-0.16		-0.88328	-0.021		-0.80053	-0.222		0.99128	0.323
-0.72421	-0.139		-0.51986	-0.159		-0.81915	-0.02		-0.80379	-0.221		0.98475	0.322
-0.69724	-0.138		-0.50985	-0.158		-0.76557	-0.019		-0.80362	-0.22		0.98144	0.321
-0.67832	-0.137		-0.50057	-0.157		-0.71994	-0.018		-0.80432	-0.219		0.97476	0.32
-0.66085	-0.136		-0.49105	-0.156		-0.67306	-0.017		-0.80596	-0.218		0.97138	0.319
-0.64342	-0.135		-0.4829	-0.155		-0.63412	-0.016		-0.80631	-0.217		0.96454	0.318
-0.63279	-0.134		-0.47525	-0.154		-0.59839	-0.015		-0.80955	-0.216		0.96108	0.317
-0.62182	-0.133		-0.46821	-0.153		-0.56249	-0.014		-0.81103	-0.215		0.95759	0.316
-0.60935	-0.132		-0.4614	-0.152		-0.53335	-0.013		-0.81264	-0.214		0.95053	0.315
-0.60124	-0.131		-0.45441	-0.151		-0.50227	-0.012		-0.81503	-0.213		0.94696	0.314
-0.59187	-0.13		-0.44804	-0.15		-0.47327	-0.011		-0.81467	-0.212		0.94335	0.313
-0.58601	-0.129		-0.4426	-0.149		-0.44719	-0.01		-0.81743	-0.211		0.93972	0.312
-0.58187	-0.128		-0.43722	-0.148		-0.41844	-0.009		-0.81985	-0.21		0.93236	0.311
-0.57344	-0.127		-0.43289	-0.147		-0.39634	-0.008		-0.82082	-0.209		0.92863	0.31
-0.57183	-0.126		-0.42779	-0.146		-0.37439	-0.007		-0.82246	-0.208		0.92487	0.309
-0.56623	-0.125		-0.42361	-0.145		-0.34996	-0.006		-0.82435	-0.207		0.91725	0.308
-0.56227	-0.124		-0.42036	-0.144		-0.32933	-0.005		-0.82607	-0.206		0.91725	0.307
-0.55992	-0.123		-0.41651	-0.143		-0.30805	-0.004		-0.82872	-0.205		0.91339	0.306
-0.55524	-0.122		-0.41368	-0.142		-0.29545	-0.003		-0.82817	-0.204		0.90949	0.305
-0.55293	-0.121		-0.41098	-0.141		-0.28699	-0.002		-0.83083	-0.203		0.90556	0.304
-0.55216	-0.12		-0.40818	-0.14		-0.26401	-0.001		-0.83251	-0.202		0.9016	0.303
-0.54807	-0.119		-0.40644	-0.139		-0.24564	-1.249e-16		-0.83407	-0.201		0.8976	0.302
-0.54731	-0.118		-0.40459	-0.138		-0.22734	0.001		-0.83621	-0.2		0.88948	0.301
-0.54352	-0.117		-0.40245	-0.137		-0.20915	0.002		-0.83753	-0.199		0.88536	0.3
-0.54052	-0.116		-0.40103	-0.136		-0.19353	0.003		-0.83949	-0.198		0.88121	0.299
-0.54052	-0.115		-0.39936	-0.135		-0.17667	0.004		-0.84222	-0.197		0.87701	0.298
-0.53605	-0.114		-0.3983	-0.134		-0.16102	0.005		-0.84344	-0.196		0.87277	0.297
-0.53605	-0.113		-0.39755	-0.133		-0.14646	0.006		-0.84459	-0.195		0.86849	0.296
-0.53457	-0.112		-0.39599	-0.132		-0.12971	0.007		-0.84755	-0.194		0.86322	0.295
-0.53236	-0.111		-0.39569	-0.131		-0.11615	0.008		-0.84755	-0.193		0.85853	0.294
-0.53309	-0.11		-0.39464	-0.13		-0.102	0.009		-0.85053	-0.192		0.85384	0.293
-0.52943	-0.109		-0.39389	-0.129		-0.08781	0.01		-0.85235	-0.191		0.84924	0.292
-0.52627	-0.108		-0.39344	-0.128		-0.07455	0.011		-0.85333	-0.19		0.84458	0.291
-0.5287	-0.107		-0.39255	-0.127		-0.06076	0.012		-0.85537	-0.189		0.83988	0.29
-0.52267	-0.106		-0.3921	-0.126		-0.04741	0.013		-0.85701	-0.188		0.8348	0.289
-0.52267	-0.105		-0.39195	-0.125		-0.0353	0.014		-0.8582	-0.187		0.82998	0.288
-0.52195	-0.104		-0.39116	-0.124		-0.0227	0.015		-0.86066	-0.186		0.82526	0.287
-0.51695	-0.103		-0.39101	-0.123		-0.00964	0.016		-0.86126	-0.185		0.82526	0.286
-0.51837	-0.102		-0.39027	-0.122		-0.00207	0.017		-0.86273	-0.184		0.82149	0.285
-0.51483	-0.101		-0.38967	-0.121		0.01077	0.018		-0.86413	-0.183		0.81682	0.284
-0.51202	-0.1		-0.38967	-0.12		0.02175	0.019		-0.86581	-0.182		0.8121	0.283
-0.51062	-0.099		-0.38879	-0.119		0.0361	0.02		-0.8671	-0.181		0.80732	0.282
-0.50506	-0.098		-0.38879	-0.118		0.04611	0.021		-0.86892	-0.18		0.80249	0.281
-0.50437	-0.097		-0.38849	-0.117		0.05762	0.022		-0.86933	-0.179		0.79776	0.28
-0.50299	-0.096		-0.38805	-0.116		0.06816	0.023		-0.87226	-0.178		0.79298	0.279
-0.49866	-0.095		-0.38819	-0.115		0.07911	0.024		-0.87226	-0.177		0.78799	0.278
-0.49866	-0.094		-0.38746	-0.114		0.08979	0.025		-0.87459	-0.176		0.7832	0.277
-0.49393	-0.093		-0.38682	-0.113		0.10053	0.026		-0.87569	-0.175		0.77841	0.276
-0.49058	-0.092		-0.38731	-0.112		0.10978	0.027		-0.87714	-0.174		0.77357	0.275
-0.48991	-0.091		-0.38608	-0.111		0.12064	0.028		-0.87908	-0.173		0.76867	0.274
-0.4833	-0.09		-0.38608	-0.11		0.13064	0.029		-0.88012	-0.172		0.76355	0.273
-0.48068	-0.089		-0.38594	-0.109		0.14014	0.03		-0.88033	-0.171		0.75871	0.272
-0.47851	-0.088		-0.38491	-0.108		0.15055	0.031		-0.88166	-0.17		0.75364	0.271
-0.47334	-0.087		-0.3852	-0.107		0.16044	0.032		-0.8827	-0.169		0.74868	0.27
-0.47142	-0.086		-0.38447	-0.106		0.16932	0.033		-0.88333	-0.168		0.74384	0.269
-0.46508	-0.085		-0.38389	-0.105		0.17906	0.034		-0.8853	-0.167		0.73877	0.268
-0.46008	-0.084		-0.38359	-0.104		0.18679	0.035		-0.88488	-0.166		0.73381	0.267
-0.45677	-0.083		-0.38243	-0.103		0.1969	0.036		-0.88813	-0.165		0.7288	0.266
-0.45247	-0.082		-0.38228	-0.102		0.20433	0.037		-0.88728	-0.164		0.72355	0.265
-0.4476	-0.081		-0.38199	-0.101		0.21381	0.038		-0.88948	-0.163		0.7186	0.264
-0.44399	-0.08		-0.38107	-0.1		0.22331	0.039		-0.89119	-0.162		0.71359	0.263
-0.43666	-0.079		-0.38107	-0.099		0.23582	0.04		-0.89012	-0.161		0.70859	0.262
-0.43489	-0.078		-0.38005	-0.098		0.25284	0.041		-0.89226	-0.16		0.70327	0.261
-0.42906	-0.077		-0.37933	-0.097		0.26025	0.042		-0.89255	-0.159		0.69808	0.26
-0.4233	-0.076		-0.37918	-0.096		0.26795	0.043		-0.89341	-0.158		0.69283	0.259
-0.42045	-0.075		-0.37774	-0.095		0.27635	0.044		-0.8947	-0.157		0.68771	0.258
-0.4135	-0.074		-0.37716	-0.094		0.28439	0.045		-0.89492	-0.156		0.68233	0.257
-0.41072	-0.073		-0.37669	-0.093		0.29168	0.046		-0.89542	-0.155		0.67709	0.256
-0.40795	-0.072		-0.37554	-0.092		0.30023	0.047		-0.89737	-0.154		0.67177	0.255
-0.40192	-0.071		-0.37511	-0.091		0.309	0.048		-0.89585	-0.153		0.6664	0.254
-0.39849	-0.07		-0.37368	-0.09		0.3138	0.049		-0.89759	-0.152		0.66095	0.253
-0.39365	-0.069		-0.37254	-0.089		0.32455	0.05		-0.89853	-0.151		0.65565	0.252
-0.3894	-0.068		-0.37178	-0.088		0.33138	0.051		-0.89781	-0.15		0.65007	0.251
-0.38677	-0.067		-0.37078	-0.087		0.34117	0.052		-0.90006	-0.149		0.64492	0.25
-0.38033	-0.066		-0.36965	-0.086		0.34828	0.053		-0.89919	-0.148		0.63942	0.249
-0.37672	-0.065		-0.3688	-0.085		0.3551	0.054		-0.89897	-0.147		0.63384	0.248
-0.37416	-0.064		-0.36706	-0.084		0.36352	0.055		-0.90094	-0.146		0.62842	0.247
-0.36959	-0.063		-0.36664	-0.083		0.36961	0.056		-0.90123	-0.145		0.62293	0.246
-0.36858	-0.062		-0.36524	-0.082		0.37378	0.057		-0.90123	-0.144		0.61737	0.245
-0.3629	-0.061		-0.36384	-0.081		0.3851	0.058		-0.90123	-0.143		0.61182	0.244
-0.35943	-0.06		-0.36314	-0.08		0.39344	0.059		-0.90123	-0.142		0.60635	0.243
-0.35845	-0.059		-0.36143	-0.079		0.40007	0.06		-0.90298	-0.141		0.60081	0.242
-0.35355	-0.058		-0.36074	-0.078		0.40582	0.061		-0.90276	-0.14		0.5952	0.241
-0.35064	-0.057		-0.36004	-0.077		0.41317	0.062		-0.9021	-0.139		0.58951	0.24
-0.34807	-0.056		-0.35852	-0.076		0.42588	0.063		-0.9021	-0.138		0.58383	0.239
-0.34281	-0.055		-0.35765	-0.075		0.42911	0.064		-0.90254	-0.137		0.578	0.238
-0.34139	-0.054		-0.35641	-0.074		0.43953	0.065		-0.90254	-0.136		0.57234	0.237
-0.33715	-0.053		-0.35532	-0.073		0.44647	0.066		-0.9032	-0.135		0.56634	0.236
-0.33279	-0.052		-0.35463	-0.072		0.45248	0.067		-0.90342	-0.134		0.56053	0.235
-0.32956	-0.051		-0.35295	-0.071		0.45908	0.068		-0.90482	-0.133		0.55472	0.234
-0.32543	-0.05		-0.352	-0.07		0.47054	0.069		-0.90365	-0.132		0.54902	0.233
-0.3227	-0.049		-0.35132	-0.069		0.4774	0.07		-0.90416	-0.131		0.54296	0.232
-0.31909	-0.048		-0.3501	-0.068		0.48519	0.071		-0.90504	-0.13		0.53802	0.231
-0.31402	-0.047		-0.34983	-0.067		0.48801	0.072		-0.9021	-0.129		0.53349	0.23
-0.31136	-0.046		-0.3483	-0.066		0.50209	0.073		-0.90254	-0.128		0.52721	0.229
-0.30565	-0.045		-0.34736	-0.065		0.50652	0.074		-0.9046	-0.127		0.52151	0.228
-0.30117	-0.044		-0.34709	-0.064		0.5103	0.075		-0.9021	-0.126		0.51593	0.227
-0.29816	-0.043		-0.34575	-0.063		0.51931	0.076		-0.90416	-0.125		0.50999	0.226
-0.29051	-0.042		-0.34495	-0.062		0.53116	0.077		-0.90298	-0.124		0.50406	0.225
-0.28535	-0.041		-0.34424	-0.061		0.53736	0.078		-0.90276	-0.123		0.49885	0.224
-0.28162	-0.04		-0.34277	-0.06		0.54325	0.079		-0.90387	-0.122		0.49297	0.223
-0.27452	-0.039		-0.34237	-0.059		0.54895	0.08		-0.90276	-0.121		0.4868	0.222
-0.26808	-0.038		-0.34118	-0.058		0.56035	0.081		-0.90254	-0.12		0.48075	0.221
-0.26212	-0.037		-0.33994	-0.057		0.5668	0.082		-0.90254	-0.119		0.4743	0.22
-0.25495	-0.036		-0.33902	-0.056		0.57199	0.083		-0.90276	-0.118		0.46818	0.219
-0.24993	-0.035		-0.33784	-0.055		0.57899	0.084		-0.90298	-0.117		0.4622	0.218
-0.24032	-0.034		-0.33705	-0.054		0.59075	0.085		-0.90276	-0.116		0.45579	0.217
-0.23387	-0.033		-0.336	-0.053		0.59686	0.086		-0.90094	-0.115		0.44941	0.216
-0.22581	-0.032		-0.33452	-0.052		0.60249	0.087		-0.9021	-0.114		0.44315	0.215
-0.21707	-0.031		-0.33374	-0.051		0.61075	0.088		-0.9005	-0.113		0.43646	0.214
-0.2099	-0.03		-0.33205	-0.05		0.61972	0.089		-0.90006	-0.112		0.43014	0.213
-0.19975	-0.029		-0.33071	-0.049		0.62571	0.09		-0.90189	-0.111		0.4236	0.212
-0.18996	-0.028		-0.3298	-0.048		0.63108	0.091		-0.89853	-0.11		0.41696	0.211
-0.18125	-0.027		-0.32749	-0.047		0.64017	0.092		-0.90028	-0.109		0.41071	0.21
-0.17015	-0.026		-0.32591	-0.046		0.64749	0.093		-0.89802	-0.108		0.40388	0.209
-0.16026	-0.025		-0.32476	-0.045		0.65146	0.094		-0.89919	-0.107		0.39744	0.208
-0.14998	-0.024		-0.32255	-0.044		0.66203	0.095		-0.89962	-0.106		0.39077	0.207
-0.13668	-0.023		-0.32052	-0.043		0.66924	0.096		-0.89853	-0.105		0.384	0.206
-0.12626	-0.022		-0.31863	-0.042		0.67584	0.097		-0.89585	-0.104		0.37766	0.205
-0.11422	-0.021		-0.31633	-0.041		0.68528	0.098		-0.89759	-0.103		0.37068	0.204
-0.10168	-0.02		-0.31471	-0.04		0.69332	0.099		-0.89672	-0.102		0.36413	0.203
-0.08887	-0.019		-0.31156	-0.039		0.69838	0.1		-0.89759	-0.101		0.35735	0.202
-0.07395	-0.018		-0.30942	-0.038		0.70688	0.101		-0.89694	-0.1		0.3506	0.201
-0.06143	-0.017		-0.30672	-0.037		0.71339	0.102		-0.89448	-0.099		0.3436	0.2
-0.04765	-0.016		-0.30376	-0.036		0.71567	0.103		-0.89542	-0.098		0.33664	0.199
-0.03259	-0.015		-0.30129	-0.035		0.72436	0.104		-0.89427	-0.097		0.32985	0.198
-0.01826	-0.014		-0.29776	-0.034		0.73259	0.105		-0.89341	-0.096		0.32311	0.197
-0.00177	-0.013		-0.2943	-0.033		0.73765	0.106		-0.89427	-0.095		0.31611	0.196
0.01355	-0.012		-0.29118	-0.032		0.74838	0.107		-0.89226	-0.094		0.309	0.195
0.02869	-0.011		-0.28714	-0.031		0.75388	0.108		-0.89255	-0.093		0.30192	0.194
0.04604	-0.01		-0.28349	-0.03		0.75891	0.109		-0.89055	-0.092		0.29505	0.193
0.06242	-0.009		-0.27964	-0.029		0.76799	0.11		-0.89012	-0.091		0.28775	0.192
0.07915	-0.008		-0.27457	-0.028		0.77722	0.111		-0.88834	-0.09		0.28065	0.191
0.09735	-0.007		-0.27054	-0.027		0.78218	0.112		-0.8853	-0.089		0.27309	0.19
0.11425	-0.006		-0.2658	-0.026		0.79155	0.113		-0.8853	-0.088		0.26574	0.189
0.13318	-0.005		-0.26078	-0.025		0.79824	0.114		-0.88573	-0.087		0.25897	0.188
0.15132	-0.004		-0.25556	-0.024		0.80445	0.115		-0.88207	-0.086		0.25156	0.187
0.16922	-0.003		-0.24937	-0.023		0.81227	0.116		-0.88312	-0.085		0.24438	0.186
0.18874	-0.002		-0.24408	-0.022		0.81846	0.117		-0.87929	-0.084		0.23672	0.185
0.20698	-0.001		-0.23815	-0.021		0.82815	0.118		-0.87866	-0.083		0.22929	0.184
0.22662	-5.20417e-18		-0.23154	-0.02		0.83705	0.119		-0.87825	-0.082		0.22192	0.183
0.24623	0.001		-0.22514	-0.019		0.84313	0.12		-0.87397	-0.081		0.21423	0.182
0.26499	0.002		-0.21763	-0.018		0.84856	0.121		-0.87205	-0.08		0.20719	0.181
0.28522	0.003		-0.21052	-0.017		0.85624	0.122		-0.87001	-0.079		0.19923	0.18
0.30526	0.004		-0.20335	-0.016		0.8671	0.123		-0.86683	-0.078		0.19194	0.179
0.32441	0.005		-0.19498	-0.015		0.87499	0.124		-0.8671	-0.077		0.18453	0.178
0.34504	0.006		-0.18691	-0.014		0.8802	0.125		-0.86233	-0.076		0.17614	0.177
0.36504	0.007		-0.17851	-0.013		0.88535	0.126		-0.85966	-0.075		0.16845	0.176
0.38475	0.008		-0.1692	-0.012		0.89496	0.127		-0.85642	-0.074		0.16106	0.175
0.40531	0.009		-0.16037	-0.011		0.90486	0.128		-0.85399	-0.073		0.15309	0.174
0.42521	0.01		-0.1503	-0.01		0.91118	0.129		-0.84956	-0.072		0.14566	0.173
0.4463	0.011		-0.14045	-0.009		0.91788	0.13		-0.84839	-0.071		0.13787	0.172
0.46592	0.012		-0.13055	-0.008		0.92354	0.131		-0.84344	-0.07		0.13017	0.171
0.48634	0.013		-0.11954	-0.007		0.93419	0.132		-0.84089	-0.069		0.12209	0.17
0.50674	0.014		-0.10907	-0.006		0.94055	0.133		-0.83658	-0.068		0.1141	0.169
0.52665	0.015		-0.09757	-0.005		0.94726	0.134		-0.83064	-0.067		0.10597	0.168
0.54672	0.016		-0.08589	-0.004		0.95387	0.135		-0.82681	-0.066		0.09818	0.167
0.56687	0.017		-0.07451	-0.003		0.96636	0.136		-0.82173	-0.065		0.09026	0.166
0.58631	0.018		-0.06202	-0.002		0.97477	0.137		-0.81743	-0.064		0.08244	0.165
0.60652	0.019		-0.04943	-0.001		0.98057	0.138		-0.81175	-0.063		0.07449	0.164
0.62618	0.02		-0.0372	-1.04951e-16		0.9871	0.139		-0.80379	-0.062		0.06639	0.163
0.64547	0.021		-0.02381	0.001		0.99233	0.14		-0.80001	-0.061		0.05813	0.162
0.66441	0.022		-0.01062	0.002		0.99947	0.141		-0.79312	-0.06		0.05	0.161
0.68346	0.023		0.00259	0.003		1.00534	0.142		-0.78516	-0.059		0.04171	0.16
0.70284	0.024		0.01657	0.004		1.01112	0.143		-0.78071	-0.058		0.03326	0.159
0.72181	0.025		0.0303	0.005		1.01683	0.144		-0.77194	-0.057		0.02494	0.158
0.7405	0.026		0.04507	0.006		1.02803	0.145		-0.76266	-0.056		0.01707	0.157
0.75943	0.027		0.059	0.007		1.03461	0.146		-0.75523	-0.055		0.00875	0.156
0.77804	0.028		0.07368	0.008		1.04074	0.147		-0.74665	-0.054		0.000575369	0.155
0.79647	0.029		0.08855	0.009		1.04714	0.148		-0.73759	-0.053		-0.00775	0.154
0.81492	0.03		0.10324	0.01		1.05413	0.149		-0.72831	-0.052		-0.01624	0.153
0.83282	0.031		0.11821	0.011		1.06136	0.15		-0.71727	-0.051		-0.02457	0.152
0.85043	0.032		0.13343	0.012		1.06746	0.151		-0.70752	-0.05		-0.03271	0.151
0.86822	0.033		0.14828	0.013		1.07348	0.152		-0.69535	-0.049		-0.04136	0.15
0.8856	0.034		0.16388	0.014		1.08202	0.153		-0.68373	-0.048		-0.04947	0.149
0.90311	0.035		0.1792	0.015		1.08976	0.154		-0.67271	-0.047		-0.0581	0.148
0.92021	0.036		0.19439	0.016		1.09674	0.155		-0.65869	-0.046		-0.0669	0.147
0.93716	0.037		0.20944	0.017		1.10174	0.156		-0.64714	-0.045		-0.07551	0.146
0.95443	0.038		0.2247	0.018		1.10945	0.157		-0.63273	-0.044		-0.0839	0.145
0.9715	0.039		0.24038	0.019		1.11401	0.158		-0.61916	-0.043		-0.09247	0.144
0.98837	0.04		0.25584	0.02		1.12328	0.159		-0.60453	-0.042		-0.1012	0.143
1.00525	0.041		0.2712	0.021		1.12858	0.16		-0.58859	-0.041		-0.11011	0.142
1.02218	0.042		0.28687	0.022		1.13669	0.161		-0.57459	-0.04		-0.11838	0.141
1.03959	0.043		0.3024	0.023		1.14239	0.162		-0.55903	-0.039		-0.12723	0.14
1.05791	0.044		0.31787	0.024		1.14746	0.163		-0.54113	-0.038		-0.13626	0.139
1.07621	0.045		0.33347	0.025		1.15495	0.164		-0.52486	-0.037		-0.14478	0.138
1.09429	0.046		0.3487	0.026		1.1615	0.165		-0.5071	-0.036		-0.15378	0.137
1.11215	0.047		0.36377	0.027		1.16849	0.166		-0.48891	-0.035		-0.16252	0.136
1.13016	0.048		0.37909	0.028		1.1759	0.167		-0.47091	-0.034		-0.17114	0.135
1.14755	0.049		0.39414	0.029		1.18369	0.168		-0.45181	-0.033		-0.18009	0.134
1.16516	0.05		0.40938	0.03		1.18805	0.169		-0.43227	-0.032		-0.18879	0.133
1.18298	0.051		0.42434	0.031		1.19438	0.17		-0.41309	-0.031		-0.19781	0.132
1.20037	0.052		0.43923	0.032		1.20135	0.171		-0.39291	-0.03		-0.20687	0.131
1.21765	0.053		0.45448	0.033		1.20895	0.172		-0.37276	-0.029		-0.2155	0.13
1.23432	0.054		0.46963	0.034		1.21306	0.173		-0.35144	-0.028		-0.22478	0.129
1.25118	0.055		0.48466	0.035		1.21928	0.174		-0.33013	-0.027		-0.23393	0.128
1.26702	0.056		0.49976	0.036		1.22657	0.175		-0.30907	-0.026		-0.24279	0.127
1.28267	0.057		0.51497	0.037		1.23213	0.176		-0.28667	-0.025		-0.25217	0.126
1.29815	0.058		0.53067	0.038		1.23967	0.177		-0.2647	-0.024		-0.26106	0.125
1.31379	0.059		0.54726	0.039		1.24462	0.178		-0.24282	-0.023		-0.27031	0.124
1.32922	0.06		0.56389	0.04		1.25018	0.179		-0.22016	-0.022		-0.2797	0.123
1.34413	0.061		0.58039	0.041		1.25936	0.18		-0.19804	-0.021		-0.28863	0.122
1.35791	0.062		0.59674	0.042		1.26666	0.181		-0.17631	-0.02		-0.29792	0.121
1.37157	0.063		0.61329	0.043		1.2711	0.182		-0.15286	-0.019		-0.30736	0.12
1.38511	0.064		0.62932	0.044		1.27737	0.183		-0.13062	-0.018		-0.31628	0.119
1.39824	0.065		0.6456	0.045		1.28192	0.184		-0.10652	-0.017		-0.3258	0.118
1.41071	0.066		0.66213	0.046		1.28722	0.185		-0.08302	-0.016		-0.33484	0.117
1.42283	0.067		0.6783	0.047		1.29307	0.186		-0.05936	-0.015		-0.34456	0.116
1.43488	0.068		0.69443	0.048		1.29864	0.187		-0.03522	-0.014		-0.35379	0.115
1.44635	0.069		0.71001	0.049		1.30394	0.188		-0.01198	-0.013		-0.36307	0.114
1.45778	0.07		0.72581	0.05		1.3113	0.189		0.01231	-0.012		-0.37247	0.113
1.46892	0.071		0.74069	0.051		1.31588	0.19		0.03608	-0.011		-0.38194	0.112
1.48025	0.072		0.75544	0.052		1.32079	0.191		0.05957	-0.01		-0.39107	0.111
1.49106	0.073		0.77004	0.053		1.32676	0.192		0.08345	-0.009		-0.40087	0.11
1.50183	0.074		0.78482	0.054		1.33137	0.193		0.10702	-0.008		-0.41024	0.109
1.51235	0.075		0.79944	0.055		1.33882	0.194		0.13087	-0.007		-0.41974	0.108
1.5224	0.076		0.81359	0.056		1.34312	0.195		0.15445	-0.006		-0.42945	0.107
1.53201	0.077		0.82668	0.057		1.34703	0.196		0.17791	-0.005		-0.43834	0.106
1.54162	0.078		0.83969	0.058		1.35474	0.197		0.2016	-0.004		-0.4483	0.105
1.55123	0.079		0.8526	0.059		1.35888	0.198		0.22457	-0.003		-0.45758	0.104
1.56082	0.08		0.86514	0.06		1.36419	0.199		0.24783	-0.002		-0.46707	0.103
1.57021	0.081		0.87706	0.061		1.36909	0.2		0.27095	-0.001		-0.47705	0.102
1.57939	0.082		0.88866	0.062		1.37327	0.201		0.29364	-1.38778e-16		-0.4864	0.101
1.58802	0.083		0.90021	0.063		1.37807	0.202		0.31641	0.001		-0.49594	0.1
1.59648	0.084		0.91121	0.064		1.38411	0.203		0.33921	0.002		-0.50581	0.099
1.60567	0.085		0.92219	0.065		1.3912	0.204		0.36132	0.003		-0.51486	0.098
1.61449	0.086		0.93289	0.066		1.3977	0.205		0.3835	0.004		-0.52538	0.097
1.62246	0.087		0.9438	0.067		1.40146	0.206		0.40532	0.005		-0.53486	0.096
1.63112	0.088		0.95421	0.068		1.40719	0.207		0.42747	0.006		-0.54421	0.095
1.63911	0.089		0.9646	0.069		1.41194	0.208		0.44887	0.007		-0.55445	0.094
1.64713	0.09		0.97474	0.07		1.41753	0.209		0.46989	0.008		-0.56354	0.093
1.65516	0.091		0.98445	0.071		1.42023	0.21		0.49112	0.009		-0.57354	0.092
1.66335	0.092		0.99374	0.072		1.42749	0.211		0.51221	0.01		-0.58377	0.091
1.67109	0.093		1.00303	0.073		1.43231	0.212		0.5326	0.011		-0.593	0.09
1.67899	0.094		1.01233	0.074		1.43578	0.213		0.55335	0.012		-0.60295	0.089
1.68586	0.095		1.02162	0.075		1.44321	0.214		0.5734	0.013		-0.61351	0.088
1.6935	0.096		1.03072	0.076		1.4466	0.215		0.59351	0.014		-0.62274	0.087
1.69958	0.097		1.03963	0.077		1.45038	0.216		0.61339	0.015		-0.6334	0.086
1.70698	0.098		1.048	0.078		1.45633	0.217		0.63283	0.016		-0.64223	0.085
1.71413	0.099		1.05622	0.079		1.45962	0.218		0.65205	0.017		-0.65253	0.084
1.72129	0.1		1.06514	0.08		1.46544	0.219		0.67105	0.018		-0.66249	0.083
1.72901	0.101		1.07372	0.081		1.47463	0.22		0.68981	0.019		-0.67194	0.082
1.73633	0.102		1.08147	0.082		1.47752	0.221		0.70815	0.02		-0.68251	0.081
1.74301	0.103		1.0899	0.083		1.48104	0.222		0.72627	0.021		-0.69194	0.08
1.75009	0.104		1.09768	0.084		1.48299	0.223		0.74415	0.022		-0.7019	0.079
1.75657	0.105		1.10549	0.085		1.48813	0.224		0.76213	0.023		-0.71225	0.078
1.76344	0.106		1.11331	0.086		1.4908	0.225		0.77923	0.024		-0.72186	0.077
1.77008	0.107		1.1213	0.087		1.49422	0.226		0.79657	0.025		-0.73202	0.076
1.77675	0.108		1.12885	0.088		1.49723	0.227		0.81339	0.026		-0.74313	0.075
1.78355	0.109		1.13656	0.089		1.50109	0.228		0.82821	0.027		-0.75237	0.074
1.79001	0.11		1.14327	0.09		1.507	0.229		0.84465	0.028		-0.76273	0.073
1.79672	0.111		1.15073	0.091		1.51332	0.23		0.861	0.029		-0.7724	0.072
1.80322	0.112		1.15667	0.092		1.51692	0.231		0.877	0.03		-0.78287	0.071
1.8094	0.113		1.16391	0.093		1.52132	0.232		0.89278	0.031		-0.79341	0.07
1.81571	0.114		1.17089	0.094		1.52344	0.233		0.90801	0.032		-0.80319	0.069
1.82204	0.115		1.1779	0.095		1.52731	0.234		0.92348	0.033		-0.81361	0.068
1.82817	0.116		1.18545	0.096		1.53438	0.235		0.93832	0.034		-0.82386	0.067
1.83432	0.117		1.19261	0.097		1.53815	0.236		0.95339	0.035		-0.8335	0.066
1.84039	0.118		1.19915	0.098		1.54369	0.237		0.96785	0.036		-0.8449	0.065
1.84627	0.119		1.2061	0.099		1.54739	0.238		0.98223	0.037		-0.85525	0.064
1.85247	0.12		1.21244	0.1		1.55083	0.239		0.99642	0.038		-0.86562	0.063
1.85849	0.121		1.21917	0.101		1.55314	0.24		1.0107	0.039		-0.87647	0.062
1.86423	0.122		1.22569	0.102		1.55839	0.241		1.02444	0.04		-0.8859	0.061
1.87009	0.123		1.23222	0.103		1.56207	0.242		1.03785	0.041		-0.89728	0.06
1.87568	0.124		1.23889	0.104		1.56497	0.243		1.0511	0.042		-0.90794	0.059
1.88176	0.125		1.24524	0.105		1.56955	0.244		1.06419	0.043		-0.91729	0.058
1.88767	0.126		1.25182	0.106		1.5724	0.245		1.07713	0.044		-0.93171	0.057
1.89331	0.127		1.2582	0.107		1.57554	0.246		1.08999	0.045		-0.94104	0.056
1.89916	0.128		1.26427	0.108		1.58063	0.247		1.10219	0.046		-0.95	0.055
1.90484	0.129		1.27047	0.109		1.58464	0.248		1.1147	0.047		-0.96177	0.054
1.91053	0.13		1.27669	0.11		1.58963	0.249		1.12665	0.048		-0.97088	0.053
1.9158	0.131		1.28271	0.111		1.59535	0.25		1.13854	0.049		-0.98171	0.052
1.92135	0.132		1.28876	0.112		1.59992	0.251		1.15025	0.05		-0.99375	0.051
1.92683	0.133		1.29473	0.113		1.60532	0.252		1.16184	0.051		-1.00293	0.05
1.93216	0.134		1.30051	0.114		1.60794	0.253		1.17319	0.052		-1.0146	0.049
1.93751	0.135		1.30661	0.115		1.61055	0.254		1.18437	0.053		-1.02558	0.048
1.94304	0.136		1.31253	0.116		1.61496	0.255		1.19551	0.054		-1.0358	0.047
1.94841	0.137		1.31818	0.117		1.61952	0.256		1.20619	0.055		-1.04805	0.046
1.95357	0.138		1.32395	0.118		1.62496	0.257		1.21673	0.056		-1.0581	0.045
1.95889	0.139		1.32945	0.119		1.62608	0.258		1.22724	0.057		-1.0695	0.044
1.96408	0.14		1.33545	0.12		1.62886	0.259		1.23766	0.058		-1.0816	0.043
1.96905	0.141		1.34126	0.121		1.63782	0.26		1.24763	0.059		-1.0909	0.042
1.97442	0.142		1.34683	0.122		1.64026	0.261		1.25773	0.06		-1.10442	0.041
1.9792	0.143		1.35258	0.123		1.64757	0.262		1.26759	0.061		-1.11464	0.04
1.98445	0.144		1.35818	0.124		1.65022	0.263		1.27724	0.062		-1.12553	0.039
1.98964	0.145		1.36379	0.125		1.65346	0.264		1.28683	0.063		-1.13892	0.038
1.99469	0.146		1.36899	0.126		1.65789	0.265		1.29606	0.064		-1.14915	0.037
1.99976	0.147		1.37446	0.127		1.66313	0.266		1.30538	0.065		-1.16099	0.036
2.00455	0.148		1.37987	0.128		1.66569	0.267		1.3145	0.066		-1.17374	0.035
2.00964	0.149		1.38512	0.129		1.66747	0.268		1.32343	0.067		-1.18217	0.034
2.01454	0.15		1.3904	0.13		1.66957	0.269		1.33244	0.068		-1.19541	0.033
2.01959	0.151		1.39586	0.131		1.67334	0.27		1.34089	0.069		-1.20748	0.032
2.0243	0.152		1.40116	0.132		1.67542	0.271		1.34959	0.07		-1.21916	0.031
2.02944	0.153		1.40625	0.133		1.6784	0.272		1.35812	0.071		-1.23296	0.03
2.03412	0.154		1.41151	0.134		1.68316	0.273		1.36648	0.072		-1.24329	0.029
2.03895	0.155		1.41663	0.135		1.68899	0.274		1.37469	0.073		-1.25754	0.028
2.04365	0.156		1.42154	0.136		1.69195	0.275		1.38274	0.074		-1.27049	0.027
2.04838	0.157		1.42685	0.137		1.69243	0.276		1.39065	0.075		-1.28061	0.026
2.05324	0.158		1.43157	0.138		1.69434	0.277		1.39841	0.076		-1.29522	0.025
2.05823	0.159		1.43675	0.139		1.69963	0.278		1.4064	0.077		-1.30717	0.024
2.06274	0.16		1.44188	0.14		1.70292	0.279		1.41389	0.078		-1.31906	0.023
2.06744	0.161		1.44687	0.141		1.70811	0.28		1.4216	0.079		-1.33422	0.022
2.07173	0.162		1.45188	0.142		1.71141	0.281		1.42884	0.08		-1.34561	0.021
2.07652	0.163		1.45662	0.143		1.71301	0.282		1.43629	0.081		-1.35949	0.02
2.0812	0.164		1.46165	0.144		1.71808	0.283		1.44362	0.082		-1.37315	0.019
2.08589	0.165		1.46649	0.145		1.71785	0.284		1.45083	0.083		-1.38632	0.018
2.0907	0.166		1.47148	0.146		1.71597	0.285		1.45791	0.084		-1.40135	0.017
2.09494	0.167		1.47615	0.147		1.71965	0.286		1.46457	0.085		-1.41468	0.016
2.09908	0.168		1.48123	0.148		1.72257	0.287		1.47175	0.086		-1.42741	0.015
2.10375	0.169		1.48586	0.149		1.72598	0.288		1.47851	0.087		-1.44608	0.014
2.1082	0.17		1.49063	0.15		1.73112	0.289		1.48516	0.088		-1.45704	0.013
2.11277	0.171		1.49529	0.151		1.73178	0.29		1.49172	0.089		-1.47279	0.012
2.11713	0.172		1.49996	0.152		1.73461	0.291		1.49817	0.09		-1.4906	0.011
2.12123	0.173		1.50478	0.153		1.73771	0.292		1.50482	0.091		-1.50085	0.01
2.12551	0.174		1.50972	0.154		1.74072	0.293		1.51109	0.092		-1.52051	0.009
2.12958	0.175		1.51418	0.155		1.74569	0.294		1.51726	0.093		-1.53715	0.008
2.13378	0.176		1.51884	0.156		1.74851	0.295		1.52335	0.094		-1.54958	0.007
2.13788	0.177		1.52309	0.157		1.74851	0.296		1.52963	0.095		-1.57093	0.006
2.14199	0.178		1.52783	0.158		1.75568	0.297		1.53555	0.096		-1.58781	0.005
2.14653	0.179		1.53246	0.159		1.75712	0.298		1.54165	0.097		-1.60333	0.004
2.15103	0.18		1.5371	0.16		1.75897	0.299		1.54741	0.098		-1.62155	0.003
2.15502	0.181		1.54187	0.161		1.7617	0.3		1.55335	0.099		-1.63381	0.002
2.15943	0.182		1.54607	0.162		1.76577	0.301		1.55921	0.1		-1.66161	0.001
2.16329	0.183		1.55017	0.163		1.76785	0.302		1.56474	0.101		-1.67598	8.67362e-18
2.16718	0.184		1.5548	0.164		1.76805	0.303		1.57021	0.102		-1.69476	-0.001
2.17132	0.185		1.55921	0.165		1.76946	0.304		1.5756	0.103		-1.72286	-0.002
2.17527	0.186		1.56374	0.166		1.77352	0.305		1.58117	0.104		-1.73529	-0.003
2.1792	0.187		1.56806	0.167		1.77411	0.306		1.58667	0.105		-1.75616	-0.004
2.18308	0.188		1.57212	0.168		1.7759	0.307		1.59187	0.106		-1.78287	-0.005
2.18689	0.189		1.57636	0.169		1.77728	0.308		1.59723	0.107		-1.79957	-0.006
2.19056	0.19		1.5804	0.17		1.77787	0.309		1.6023	0.108		-1.83026	-0.007
2.19435	0.191		1.58456	0.171		1.7836	0.31		1.60732	0.109		-1.85298	-0.008
2.1981	0.192		1.58863	0.172		1.78185	0.311		1.6125	0.11		-1.87338	-0.009
2.20169	0.193		1.59271	0.173		1.78541	0.312		1.61761	0.111		-1.91259	-0.01
2.20547	0.194		1.59721	0.174		1.78887	0.313		1.62245	0.112		-1.93361	-0.011
2.20953	0.195		1.60167	0.175		1.79104	0.314		1.62746	0.113		-1.96177	-0.012
2.21355	0.196		1.60563	0.176		1.79237	0.315		1.6324	0.114		-1.99879	-0.013
2.21714	0.197		1.61	0.177		1.79604	0.316		1.63708	0.115		-2.02457	-0.014
2.22079	0.198		1.61384	0.178		1.79811	0.317		1.64192	0.116		-2.07062	-0.015
2.22466	0.199		1.61769	0.179		1.80228	0.318		1.6465	0.117		-2.11093	-0.016
2.22893	0.2		1.6218	0.18		1.80358	0.319		1.65123	0.118		-2.17894	-0.017
2.23399	0.201		1.62572	0.181		1.80604	0.32		1.65612	0.119		-2.2403	-0.018
2.23775	0.202		1.62961	0.182		1.80715	0.321		1.66055	0.12		-2.24479	-0.019
2.24148	0.203		1.63347	0.183		1.81099	0.322		1.66514	0.121		-2.30601	-0.02
2.24558	0.204		1.63725	0.184		1.81816	0.323		1.66948	0.122		-2.3946	-0.021
2.24925	0.205		1.6409	0.185		1.81977	0.324		1.67397	0.123		-2.43808	-0.022
2.25288	0.206		1.64465	0.186		1.82732	0.325		1.67842	0.124		-2.58781	-0.023
2.25608	0.207		1.64838	0.187		1.82392	0.326		1.68263	0.125		-2.67553	-0.024
2.25965	0.208		1.65194	0.188		1.82925	0.327		1.68699	0.126		-2.77694	-0.025
2.2632	0.209		1.65569	0.189		1.83417	0.328		1.69112	0.127		-3.17242	-0.026
2.2671	0.21		1.65972	0.19		1.83365	0.329		1.69521	0.128		-3.36616	-0.027
2.27174	0.211		1.66371	0.191					1.69963	0.129
2.27595	0.212		1.66728	0.192					1.70364	0.13
2.27975	0.213		1.6709	0.193					1.70761	0.131
2.28388	0.214		1.67475	0.194					1.71155	0.132
2.28761	0.215		1.67899	0.195					1.71545	0.133
2.29093	0.216		1.68402	0.196					1.7195	0.134
2.29386	0.217		1.68775	0.197					1.7235	0.135
2.29714	0.218		1.69145	0.198					1.72747	0.136
2.30039	0.219		1.69553	0.199					1.73123	0.137
2.30398	0.22		1.69917	0.2					1.73513	0.138
2.30718	0.221		1.70278	0.201					1.739	0.139
2.31001	0.222		1.70596	0.202					1.74283	0.14
2.31317	0.223		1.70951	0.203					1.74646	0.141
2.3163	0.224		1.71303	0.204					1.75007	0.142
2.32045	0.225		1.71691	0.205					1.75364	0.143
2.32558	0.226		1.72152	0.206					1.75734	0.144
2.3293	0.227		1.72571	0.207					1.76102	0.145
2.33232	0.228		1.72948	0.208					1.7645	0.146
2.33598	0.229		1.73359	0.209					1.76811	0.147
2.33929	0.23		1.73729	0.21					1.77139	0.148
2.3429	0.231		1.74059	0.211					1.77479	0.149
2.34777	0.232		1.74351	0.212					1.77817	0.15
2.35194	0.233		1.74677	0.213					1.78152	0.151
2.35576	0.234		1.75	0.214					1.78514	0.152
2.35892	0.235		1.75357	0.215					1.78859	0.153
2.36206	0.236		1.75675	0.216					1.79201	0.154
2.36455	0.237		1.75956	0.217					1.7954	0.155
2.36765	0.238		1.7627	0.218					1.79862	0.156
2.37041	0.239		1.76582	0.219					1.80196	0.157
2.37347	0.24		1.76994	0.22					1.80499	0.158
2.3774	0.241		1.77504	0.221					1.81027	0.159
2.38041	0.242		1.77874	0.222					1.81339	0.16
2.3828	0.243		1.78175	0.223					1.81634	0.161
2.38518	0.244		1.78539	0.224					1.81982	0.162
2.38813	0.245		1.78868	0.225					1.82273	0.163
2.39106	0.246		1.79227	0.226					1.82616	0.164
2.39397	0.247		1.79711	0.227					1.82916	0.165
2.39715	0.248		1.80127	0.228					1.83201	0.166
2.40031	0.249		1.80507	0.229					1.83497	0.167
2.40345	0.25		1.80821	0.23					1.83818	0.168
2.406	0.251		1.81133	0.231					1.84149	0.169
2.40881	0.252		1.81381	0.232					1.84465	0.17
2.41272	0.253		1.81689	0.233					1.84753	0.171
2.41522	0.254		1.81964	0.234					1.85039	0.172
2.4177	0.255		1.82268	0.235					1.8531	0.173
2.41989	0.256		1.8266	0.236					1.85707	0.174
2.42289	0.257		1.82959	0.237					1.85973	0.175
2.4264	0.258		1.83197	0.238					1.86251	0.176
2.43043	0.259		1.83433	0.239					1.86552	0.177
2.43441	0.26		1.83727	0.24					1.86827	0.178
2.43679	0.261		1.84019	0.241					1.87136	0.179
2.43889	0.262		1.84309	0.242					1.87431	0.18
2.44409	0.263		1.84626	0.243					1.877	0.181
2.44641	0.264		1.8494	0.244					1.87991	0.182
2.44974	0.265		1.85252	0.245					1.88256	0.183
2.4528	0.266		1.85506	0.246					1.88508	0.184
2.45633	0.267		1.85786	0.247					1.8877	0.185
2.45959	0.268		1.86175	0.248					1.89019	0.186
2.46232	0.269		1.86424	0.249					1.89278	0.187
2.46406	0.27		1.86671	0.25					1.89535	0.188
2.46726	0.271		1.86889	0.251					1.8978	0.189
2.46921	0.272		1.87187	0.252					1.90034	0.19
2.47575	0.273		1.87537	0.253					1.9031	0.191
2.47863	0.274		1.87938	0.254					1.90596	0.192
2.48125	0.275		1.88335	0.255					1.90869	0.193
2.48362	0.276		1.88571	0.256					1.91117	0.194
2.48597	0.277		1.8878	0.257					1.91353	0.195
2.48808	0.278		1.89298	0.258					1.91598	0.196
2.49041	0.279		1.8953	0.259					1.91842	0.197
2.49342	0.28		1.89861	0.26					1.92074	0.198
2.49825	0.281		1.90165	0.261					1.92316	0.199
2.5012	0.282		1.90517	0.262					1.92545	0.2
2.50301	0.283		1.90842	0.263					1.92816	0.201
2.50572	0.284		1.91114	0.264					1.93043	0.202
2.50862	0.285		1.91287	0.265					1.93279	0.203
2.51107	0.286		1.91606	0.266					1.93535	0.204
2.51328	0.287		1.91801	0.267					1.93769	0.205
2.51482	0.288		1.92452	0.268					1.93959	0.206
2.51658	0.289		1.92739	0.269					1.9419	0.207
2.51898	0.29		1.93	0.27					1.94452	0.208
2.52158	0.291		1.93235	0.271					1.94639	0.209
2.52396	0.292		1.9347	0.272					1.94898	0.21
2.52674	0.293		1.9368	0.273					1.95114	0.211
2.52952	0.294		1.93912	0.274					1.95339	0.212
2.53416	0.295		1.94212	0.275					1.95553	0.213
2.53689	0.296		1.94693	0.276					1.95806	0.214
2.53918	0.297		1.94988	0.277					1.96018	0.215
2.54352	0.298		1.95168	0.278					1.96238	0.216
2.54741	0.299		1.95437	0.279					1.96448	0.217
2.54924	0.3		1.95727	0.28					1.96666	0.218
2.55087	0.301		1.9597	0.281					1.96874	0.219
2.55469	0.302		1.96191	0.282					1.9709	0.22
2.55789	0.303		1.96344	0.283					1.97305	0.221
2.56205	0.304		1.96519	0.284					1.97539	0.222
2.56401	0.305		1.96758	0.285					1.97752	0.223
2.56889	0.306		1.97018	0.286					1.97954	0.224
2.57179	0.307		1.97255	0.287					1.98165	0.225
2.57314	0.308		1.97532	0.288					1.98394	0.226
2.5762	0.309		1.97809	0.289					1.98603	0.227
2.57887	0.31		1.98272	0.29					1.9883	0.228
2.58358	0.311		1.98543	0.291					1.99065	0.229
2.58676	0.312		1.98772	0.292					1.99243	0.23
2.58806	0.313		1.99204	0.293					1.99438	0.231
2.58955	0.314		1.99592	0.294					1.99614	0.232
2.59121	0.315		1.99775	0.295					1.99836	0.233
2.5936	0.316		1.99936	0.296					2.00066	0.234
2.59652	0.317		2.00318	0.297					2.00257	0.235
2.59979	0.318		2.00636	0.298					2.0043	0.236
2.60069	0.319		2.01051	0.299					2.00621	0.237
2.60339	0.32		2.01247	0.3					2.00846	0.238
2.6066	0.321		2.01733	0.301					2.01035	0.239
2.60926	0.322		2.02023	0.302					2.01231	0.24
2.61173	0.323		2.02157	0.303					2.01454	0.241
2.61313	0.324		2.02462	0.304					2.01639	0.242
2.61471	0.325		2.02728	0.305					2.0186	0.243
2.61575	0.326		2.03198	0.306					2.02096	0.244
2.61732	0.327		2.03515	0.307					2.02288	0.245
2.61974	0.328		2.03644	0.308					2.0247	0.246
2.62181	0.329		2.03792	0.309					2.02661	0.247
2.62421	0.33		2.03958	0.31					2.0285	0.248
2.62778	0.331		2.04196	0.311					2.03056	0.249
2.62947	0.332		2.04488	0.312					2.03218	0.25
2.63199	0.333		2.04813	0.313					2.03422	0.251
2.6345	0.334		2.04903	0.314					2.03633	0.252
2.6355	0.335		2.05172	0.315					2.0381	0.253
2.63766	0.336		2.05493	0.316					2.03994	0.254
2.64211	0.337		2.05758	0.317					2.04195	0.255
2.64456	0.338		2.06004	0.318					2.04378	0.256
2.64975	0.339		2.06144	0.319					2.04584	0.257
2.65232	0.34		2.06301	0.32					2.04757	0.258
2.65456	0.341		2.06405	0.321					2.04938	0.259
2.65583	0.342		2.06562	0.322					2.05134	0.26
2.65884	0.343		2.06803	0.323					2.05313	0.261
2.66025	0.344		2.07009	0.324					2.05483	0.262
2.66182	0.345		2.07248	0.325					2.0566	0.263
2.66339	0.346		2.07605	0.326					2.05853	0.264
2.66385	0.347		2.07773	0.327					2.06005	0.265
2.66526	0.348		2.08025	0.328					2.06173	0.266
2.67219	0.349		2.08275	0.329					2.06395	0.267
2.67387	0.35		2.08375	0.33					2.06569	0.268
2.67555	0.351		2.0859	0.331					2.06758	0.269
2.67706	0.352		2.09034	0.332					2.06953	0.27
2.67752	0.353		2.09279	0.333					2.07117	0.271
2.67752	0.354		2.09796	0.334					2.07335	0.272
2.68188	0.355		2.10052	0.335					2.07528	0.273
2.68441	0.356		2.10275	0.336					2.07736	0.274
2.68664	0.357		2.10402	0.337					2.07881	0.275
2.68782	0.358		2.10702	0.338					2.08064	0.276
2.68723	0.359		2.10844	0.339					2.08232	0.277
2.69426	0.36		2.11	0.34					2.08398	0.278
2.69644	0.361		2.11156	0.341					2.08557	0.279
2.69687	0.362		2.11203	0.342					2.08722	0.28
2.6986	0.363		2.11343	0.343					2.0888	0.281
2.70204	0.364		2.12035	0.344					2.09044	0.282
2.70503	0.365		2.12202	0.345					2.09222	0.283
2.71011	0.366		2.12369	0.346					2.09407	0.284
2.71193	0.367		2.1252	0.347					2.09613	0.285
2.71443	0.368		2.12565	0.348					2.09811	0.286
2.71568	0.369		2.12565	0.349					2.09972	0.287
2.71568	0.37		2.13	0.35					2.10147	0.288
2.71692	0.371		2.13253	0.351					2.10306	0.289
2.7161	0.372		2.13475	0.352					2.10487	0.29
2.72022	0.373		2.13593	0.353					2.10638	0.291
2.72146	0.374		2.13534	0.354					2.10817	0.292
2.7235	0.375		2.14236	0.355					2.10967	0.293
2.72445	0.376		2.14453	0.356					2.11145	0.294
2.72391	0.377		2.14497	0.357					2.11293	0.295
2.72607	0.378		2.14669	0.358					2.11688	0.296
2.73131	0.379		2.15013	0.359					2.12155	0.297
2.73331	0.38		2.15311	0.36					2.12286	0.298
2.73411	0.381		2.15817	0.361					2.12431	0.299
2.73331	0.382		2.15999	0.362					2.12582	0.3
2.73938	0.383		2.16249	0.363					2.12726	0.301
2.74173	0.384		2.16373	0.364					2.12958	0.302
2.74794	0.385		2.16373	0.365					2.13169	0.303
2.75076	0.386		2.16497	0.366					2.13627	0.304
2.75381	0.387		2.16414	0.367					2.14014	0.305
2.75381	0.388		2.16826	0.368					2.1416	0.306
2.75533	0.389		2.16949	0.369					2.14299	0.307
2.7576	0.39		2.17153	0.37					2.14424	0.308
2.76061	0.391		2.17248	0.371					2.14562	0.309
2.75911	0.392		2.17194	0.372					2.14686	0.31
2.7652	0.393		2.1741	0.373					2.14823	0.311
2.77109	0.394		2.17933	0.374					2.14986	0.312
2.77218	0.395		2.18132	0.375					2.15103	0.313
2.77145	0.396		2.18211	0.376					2.15264	0.314
2.77035	0.397		2.18132	0.377					2.15361	0.315
2.76962	0.398		2.18738	0.378					2.15503	0.316
2.77845	0.399		2.18972	0.379					2.15637	0.317
2.77881	0.4		2.19592	0.38					2.15797	0.318
2.77989	0.401		2.19873	0.381					2.15911	0.319
2.77953	0.402		2.20178	0.382					2.16051	0.32
2.78852	0.403		2.20178	0.383					2.16203	0.321
2.78699	0.404		2.2033	0.384					2.16342	0.322
2.78887	0.405		2.20556	0.385					2.1648	0.323
2.78852	0.406		2.20856	0.386					2.16593	0.324
2.78817	0.407		2.20706	0.387					2.1673	0.325
2.78922	0.408		2.21314	0.388					2.1688	0.326
2.78922	0.409		2.21902	0.389					2.17016	0.327
2.79271	0.41		2.22011	0.39					2.17165	0.328
2.80516	0.411		2.21938	0.391					2.17319	0.329
2.8092	0.412		2.21829	0.392					2.17491	0.33
2.81165	0.413		2.21756	0.393					2.17638	0.331
2.81264	0.414		2.22637	0.394					2.17809	0.332
2.81364	0.415		2.22673	0.395					2.17936	0.333
2.81165	0.416		2.2278	0.396					2.18088	0.334
2.81661	0.417		2.22745	0.397					2.18257	0.335
2.81891	0.418		2.23642	0.398					2.18383	0.336
2.8239	0.419		2.23489	0.399					2.18551	0.337
2.8226	0.42		2.23677	0.4					2.187	0.338
2.82195	0.421		2.23642	0.401					2.18843	0.339
2.82054	0.422		2.23607	0.402					2.19009	0.34
2.82519	0.423		2.23712	0.403					2.19387	0.341
2.83032	0.424		2.23712	0.404					2.19732	0.342
2.82777	0.425		2.2406	0.405					2.19854	0.343
2.84772	0.426		2.25303	0.406					2.19964	0.344
2.84986	0.427		2.25706	0.407					2.20085	0.345
2.84772	0.428		2.2595	0.408					2.20212	0.346
2.84833	0.429		2.2605	0.409					2.20333	0.347
2.84772	0.43		2.26149	0.41					2.20476	0.348
2.85138	0.431		2.2595	0.411					2.20579	0.349
2.85108	0.432		2.26446	0.412					2.20739	0.35
2.85016	0.433		2.26675	0.413					2.20847	0.351
2.85259	0.434		2.27173	0.414					2.20966	0.352
2.84864	0.435		2.27044	0.415					2.21107	0.353
2.8468	0.436		2.26979	0.416					2.21192	0.354
2.8468	0.437		2.26838	0.417					2.21332	0.355
			2.27302	0.418					2.2145	0.356
			2.27815	0.419					2.21556	0.357
			2.27559	0.42					2.2169	0.358
			2.29551	0.421					2.21846	0.359
			2.29765	0.422					2.22017	0.36
			2.29551	0.423					2.22133	0.361
			2.29613	0.424					2.22254	0.362
			2.29551	0.425					2.22369	0.363
			2.29917	0.426					2.22506	0.364
			2.29887	0.427					2.22626	0.365
			2.29795	0.428					2.22806	0.366
			2.30038	0.429					2.22941	0.367
			2.29643	0.43					2.23076	0.368
			2.2946	0.431					2.23189	0.369
			2.2946	0.432					2.23307	0.37

## Sheet: Fig. 4c
	TOF
n-Cu/BP			CoCu/BP			n-Co/BP
0.137	0.000338354		0.167	0.00122		0.27	-0.01731
0.146	0.000440535		0.166	0.00132		0.269	-0.01592
0.145	0.000535116		0.165	0.00137		0.268	-0.01554
0.144	0.00061703		0.164	0.00142		0.267	-0.01538
0.143	0.000698944		0.163	0.00146		0.266	-0.01529
0.142	0.000765658		0.162	0.00151		0.265	-0.01517
0.141	0.000845038		0.161	0.00155		0.264	-0.0151
0.14	0.000910907		0.16	0.00159		0.263	-0.01504
0.139	0.00096242		0.159	0.00163		0.262	-0.01495
0.138	0.00102		0.158	0.00167		0.261	-0.0149
0.137	0.00107		0.157	0.00171		0.26	-0.01484
0.136	0.00111		0.156	0.00174		0.259	-0.01479
0.135	0.00116		0.155	0.00178		0.258	-0.01475
0.134	0.00119		0.154	0.00181		0.257	-0.01468
0.133	0.00122		0.153	0.00184		0.256	-0.01466
0.132	0.00125		0.152	0.00187		0.255	-0.01456
0.131	0.00128		0.151	0.0019		0.254	-0.01455
0.13	0.00131		0.15	0.00192		0.253	-0.01453
0.129	0.00132		0.149	0.00195		0.252	-0.01448
0.128	0.00134		0.148	0.00197		0.251	-0.01444
0.127	0.00136		0.147	0.00199		0.25	-0.01442
0.126	0.00137		0.146	0.00202		0.249	-0.01437
0.125	0.00138		0.145	0.00204		0.248	-0.01433
0.124	0.0014		0.144	0.00205		0.247	-0.01432
0.123	0.0014		0.143	0.00207		0.246	-0.01427
0.122	0.00142		0.142	0.00208		0.245	-0.01425
0.121	0.00143		0.141	0.0021		0.244	-0.01422
0.12	0.00143		0.14	0.00211		0.243	-0.01419
0.119	0.00144		0.139	0.00212		0.242	-0.01417
0.118	0.00145		0.138	0.00213		0.241	-0.01413
0.117	0.00146		0.137	0.00214		0.24	-0.01411
0.116	0.00147		0.136	0.00214		0.239	-0.01408
0.115	0.00147		0.135	0.00215		0.238	-0.01405
0.114	0.00148		0.134	0.00216		0.237	-0.01403
0.113	0.00148		0.133	0.00216		0.236	-0.01399
0.112	0.00149		0.132	0.00217		0.235	-0.01397
0.111	0.0015		0.131	0.00217		0.234	-0.01397
0.11	0.00149		0.13	0.00218		0.233	-0.01392
0.109	0.00151		0.129	0.00218		0.232	-0.01391
0.108	0.00152		0.128	0.00218		0.231	-0.01388
0.107	0.00151		0.127	0.00219		0.23	-0.01385
0.106	0.00153		0.126	0.00219		0.229	-0.01384
0.105	0.00153		0.125	0.00219		0.228	-0.01381
0.104	0.00153		0.124	0.00219		0.227	-0.01378
0.103	0.00155		0.123	0.00219		0.226	-0.01378
0.102	0.00155		0.122	0.0022		0.225	-0.01373
0.101	0.00156		0.121	0.0022		0.224	-0.01372
0.1	0.00157		0.12	0.0022		0.223	-0.0137
0.099	0.00157		0.119	0.00221		0.222	-0.01367
0.098	0.00159		0.118	0.00221		0.221	-0.01366
0.097	0.0016		0.117	0.00221		0.22	-0.01363
0.096	0.0016		0.116	0.00221		0.219	-0.01361
0.095	0.00162		0.115	0.00221		0.218	-0.01361
0.094	0.00162		0.114	0.00221		0.217	-0.01356
0.093	0.00164		0.113	0.00222		0.216	-0.01355
0.092	0.00165		0.112	0.00221		0.215	-0.01354
0.091	0.00165		0.111	0.00222		0.214	-0.0135
0.09	0.00168		0.11	0.00222		0.213	-0.0135
0.089	0.00169		0.109	0.00222		0.212	-0.01348
0.088	0.00169		0.108	0.00223		0.211	-0.01344
0.087	0.00171		0.107	0.00222		0.21	-0.01344
0.086	0.00172		0.106	0.00223		0.209	-0.01341
0.085	0.00175		0.105	0.00223		0.208	-0.01339
0.084	0.00177		0.104	0.00223		0.207	-0.01338
0.083	0.00178		0.103	0.00224		0.206	-0.01334
0.082	0.0018		0.102	0.00224		0.205	-0.01334
0.081	0.00182		0.101	0.00224		0.204	-0.01331
0.08	0.00183		0.1	0.00225		0.203	-0.01329
0.079	0.00187		0.099	0.00225		0.202	-0.01328
0.078	0.00187		0.098	0.00225		0.201	-0.01324
0.077	0.0019		0.097	0.00225		0.2	-0.01323
0.076	0.00192		0.096	0.00226		0.199	-0.01322
0.075	0.00194		0.095	0.00226		0.198	-0.01319
0.074	0.00197		0.094	0.00227		0.197	-0.01317
0.073	0.00198		0.093	0.00227		0.196	-0.01315
0.072	0.00199		0.092	0.00227		0.195	-0.01312
0.071	0.00202		0.091	0.00228		0.194	-0.01312
0.07	0.00204		0.09	0.00228		0.193	-0.01308
0.069	0.00206		0.089	0.00229		0.192	-0.01307
0.068	0.00208		0.088	0.00229		0.191	-0.01305
0.067	0.00209		0.087	0.0023		0.19	-0.01302
0.066	0.00212		0.086	0.00231		0.189	-0.01301
0.065	0.00214		0.085	0.00231		0.188	-0.01298
0.064	0.00215		0.084	0.00232		0.187	-0.01296
0.063	0.00218		0.083	0.00232		0.186	-0.01295
0.062	0.00218		0.082	0.00233		0.185	-0.01291
0.061	0.00221		0.081	0.00234		0.184	-0.0129
0.06	0.00223		0.08	0.00234		0.183	-0.01287
0.059	0.00223		0.079	0.00235		0.182	-0.01285
0.058	0.00226		0.078	0.00235		0.181	-0.01284
0.057	0.00227		0.077	0.00236		0.18	-0.0128
0.056	0.00229		0.076	0.00237		0.179	-0.01278
0.055	0.00232		0.075	0.00237		0.178	-0.01276
0.054	0.00232		0.074	0.00238		0.177	-0.01272
0.053	0.00235		0.073	0.00238		0.176	-0.01271
0.052	0.00237		0.072	0.00239		0.175	-0.01269
0.051	0.00239		0.071	0.0024		0.174	-0.01265
0.05	0.00241		0.07	0.0024		0.173	-0.01264
0.049	0.00243		0.069	0.0024		0.172	-0.01261
0.048	0.00245		0.068	0.00241		0.171	-0.01258
0.047	0.00247		0.067	0.00241		0.17	-0.01257
0.046	0.00249		0.066	0.00242		0.169	-0.01252
0.045	0.00252		0.065	0.00243		0.168	-0.0125
0.044	0.00255		0.064	0.00243		0.167	-0.01248
0.043	0.00257		0.063	0.00244		0.166	-0.01244
0.042	0.00261		0.062	0.00244		0.165	-0.01242
0.041	0.00264		0.061	0.00244		0.164	-0.01238
0.04	0.00267		0.06	0.00245		0.163	-0.01236
0.039	0.00271		0.059	0.00245		0.162	-0.01234
0.038	0.00275		0.058	0.00246		0.161	-0.01229
0.037	0.00279		0.057	0.00247		0.16	-0.01227
0.036	0.00284		0.056	0.00247		0.159	-0.01224
0.035	0.00287		0.055	0.00248		0.158	-0.0122
0.034	0.00293		0.054	0.00249		0.157	-0.01218
0.033	0.00298		0.053	0.00249		0.156	-0.01214
0.032	0.00303		0.052	0.0025		0.155	-0.01211
0.031	0.00309		0.051	0.0025		0.154	-0.01208
0.03	0.00315		0.05	0.00251		0.153	-0.01203
0.029	0.00322		0.049	0.00252		0.152	-0.01201
0.028	0.00329		0.048	0.00253		0.151	-0.01197
0.027	0.00336		0.047	0.00254		0.15	-0.01193
0.026	0.00345		0.046	0.00255		0.149	-0.01191
0.025	0.00353		0.045	0.00256		0.148	-0.01186
0.024	0.00361		0.044	0.00257		0.147	-0.01182
0.023	0.00372		0.043	0.00258		0.146	-0.01178
0.022	0.00381		0.042	0.00259		0.145	-0.01174
0.021	0.00392		0.041	0.00261		0.144	-0.01171
0.02	0.00404		0.04	0.00262		0.143	-0.01167
0.019	0.00416		0.039	0.00264		0.142	-0.01162
0.018	0.0043		0.038	0.00265		0.141	-0.0116
0.017	0.00443		0.037	0.00266		0.14	-0.01154
0.016	0.00457		0.036	0.00268		0.139	-0.0115
0.015	0.00473		0.035	0.0027		0.138	-0.01147
0.014	0.00489		0.034	0.00272		0.137	-0.01142
0.013	0.00508		0.033	0.00274		0.136	-0.01137
0.012	0.00526		0.032	0.00276		0.135	-0.01133
0.011	0.00545		0.031	0.00279		0.134	-0.01127
0.01	0.00567		0.03	0.00281		0.133	-0.01124
0.009	0.00589		0.029	0.00284		0.132	-0.01119
0.008	0.00612		0.028	0.00287		0.131	-0.01113
0.007	0.00638		0.027	0.0029		0.13	-0.0111
0.006	0.00663		0.026	0.00293		0.129	-0.01103
0.005	0.00693		0.025	0.00296		0.128	-0.01099
0.004	0.00723		0.024	0.003		0.127	-0.01094
0.003	0.00753		0.023	0.00304		0.126	-0.01088
0.002	0.00788		0.022	0.00308		0.125	-0.01084
0.001	0.00821		0.021	0.00312		0.124	-0.01078
5.20417e-18	0.00859		0.02	0.00317		0.123	-0.01073
-0.001	0.00899		0.019	0.00322		0.122	-0.01068
-0.002	0.00939		0.018	0.00327		0.121	-0.0106
-0.003	0.00984		0.017	0.00333		0.12	-0.01057
-0.004	0.0103		0.016	0.00338		0.119	-0.01051
-0.005	0.01076		0.015	0.00345		0.118	-0.01043
-0.006	0.01129		0.014	0.00351		0.117	-0.01039
-0.007	0.01182		0.013	0.00358		0.116	-0.01032
-0.008	0.01237		0.012	0.00366		0.115	-0.01025
-0.009	0.01297		0.011	0.00373		0.114	-0.01021
-0.01	0.01358		0.01	0.00382		0.113	-0.01012
-0.011	0.01425		0.009	0.00391		0.112	-0.01007
-0.012	0.01491		0.008	0.004		0.111	-0.01002
-0.013	0.01563		0.007	0.0041		0.11	-0.00993
-0.014	0.01638		0.006	0.0042		0.109	-0.00988
-0.015	0.01715		0.005	0.00431		0.108	-0.0098
-0.016	0.01796		0.004	0.00443		0.107	-0.00972
-0.017	0.01881		0.003	0.00455		0.106	-0.00967
-0.018	0.01967		0.002	0.00468		0.105	-0.00958
-0.019	0.02061		0.001	0.00482		0.104	-0.00952
-0.02	0.02157		1.04951e-16	0.00496		0.103	-0.00945
-0.021	0.02254		-0.001	0.00511		0.102	-0.00936
-0.022	0.02355		-0.002	0.00527		0.101	-0.00931
-0.023	0.02461		-0.003	0.00543		0.1	-0.00922
-0.024	0.02573		-0.004	0.00561		0.099	-0.00913
-0.025	0.02688		-0.005	0.00579		0.098	-0.00907
-0.026	0.02806		-0.006	0.00599		0.097	-0.00897
-0.027	0.02931		-0.007	0.00619		0.096	-0.0089
-0.028	0.03059		-0.008	0.0064		0.095	-0.00881
-0.029	0.03192		-0.009	0.00662		0.094	-0.00872
-0.03	0.0333		-0.01	0.00685		0.093	-0.00866
-0.031	0.03471		-0.011	0.00709		0.092	-0.00856
-0.032	0.03614		-0.012	0.00734		0.091	-0.00847
-0.033	0.03765		-0.013	0.0076		0.09	-0.00839
-0.034	0.03919		-0.014	0.00788		0.089	-0.00828
-0.035	0.0408		-0.015	0.00816		0.088	-0.0082
-0.036	0.04244		-0.016	0.00845		0.087	-0.00811
-0.037	0.04413		-0.017	0.00875		0.086	-0.00801
-0.038	0.04592		-0.018	0.00906		0.085	-0.00793
-0.039	0.04776		-0.019	0.00939		0.084	-0.00782
-0.04	0.04965		-0.02	0.00973		0.083	-0.00772
-0.041	0.05162		-0.021	0.01008		0.082	-0.00763
-0.042	0.05367		-0.022	0.01045		0.081	-0.00751
-0.043	0.05587		-0.023	0.01083		0.08	-0.00743
-0.044	0.05827		-0.024	0.01123		0.079	-0.00732
-0.045	0.06078		-0.025	0.01164		0.078	-0.00721
-0.046	0.06337		-0.026	0.01205		0.077	-0.00712
-0.047	0.06603		-0.027	0.01248		0.076	-0.00699
-0.048	0.06882		-0.028	0.01293		0.075	-0.00688
-0.049	0.07163		-0.029	0.01338		0.074	-0.00679
-0.05	0.0746		-0.03	0.01386		0.073	-0.00666
-0.051	0.07772		-0.031	0.01435		0.072	-0.00655
-0.052	0.0809		-0.032	0.01485		0.071	-0.00645
-0.053	0.08418		-0.033	0.01538		0.07	-0.00631
-0.054	0.08748		-0.034	0.01592		0.069	-0.0062
-0.055	0.09094		-0.035	0.01648		0.068	-0.00608
-0.056	0.09432		-0.036	0.01707		0.067	-0.00595
-0.057	0.09778		-0.037	0.01768		0.066	-0.00585
-0.058	0.10133		-0.038	0.01833		0.065	-0.00571
-0.059	0.10504		-0.039	0.01904		0.064	-0.00559
-0.06	0.10884		-0.04	0.01978		0.063	-0.00546
-0.061	0.11264		-0.041	0.02055		0.062	-0.00533
-0.062	0.11627		-0.042	0.02134		0.061	-0.00521
-0.063	0.11999		-0.043	0.02217		0.06	-0.00508
-0.064	0.12379		-0.044	0.023		0.059	-0.00494
-0.065	0.12759		-0.045	0.02388		0.058	-0.00482
-0.066	0.1313		-0.046	0.0248		0.057	-0.00467
-0.067	0.13502		-0.047	0.02575		0.056	-0.00454
-0.068	0.13882		-0.048	0.02672		0.055	-0.0044
-0.069	0.14254		-0.049	0.0277		0.054	-0.00426
-0.07	0.14634		-0.05	0.02872		0.053	-0.00412
-0.071	0.15014		-0.051	0.02972		0.052	-0.00398
-0.072	0.15411		-0.052	0.03075		0.051	-0.00383
-0.073	0.15799		-0.053	0.0318		0.05	-0.00369
-0.074	0.16196		-0.054	0.0329		0.049	-0.00353
-0.075	0.16593		-0.055	0.03403		0.048	-0.00338
-0.076	0.16981		-0.056	0.03515		0.047	-0.00324
-0.077	0.17361		-0.057	0.03623		0.046	-0.00306
-0.078	0.1775		-0.058	0.03733		0.045	-0.00292
-0.079	0.18147		-0.059	0.03846		0.044	-0.00275
-0.08	0.18552		-0.06	0.03959		0.043	-0.00258
-0.081	0.18957		-0.061	0.04069		0.042	-0.00245
-0.082	0.19363		-0.062	0.04179		0.041	-0.00226
-0.083	0.19751		-0.063	0.04291		0.04	-0.00211
-0.084	0.2014		-0.064	0.04402		0.039	-0.00194
-0.085	0.2057		-0.065	0.04514		0.038	-0.00177
-0.086	0.20992		-0.066	0.04627		0.037	-0.00162
-0.087	0.21381		-0.067	0.04744		0.036	-0.00143
-0.088	0.21812		-0.068	0.0486		0.035	-0.00125
-0.089	0.22217		-0.069	0.04977		0.034	-0.00109
-0.09	0.22631		-0.07	0.05095		0.033	-0.000899243
-0.091	0.23053		-0.071	0.0521		0.032	-0.000731429
-0.092	0.23492		-0.072	0.05323		0.031	-0.000554293
-0.093	0.23914		-0.073	0.05438		0.03	-0.000358511
-0.094	0.24354		-0.074	0.05556		0.029	-0.000190697
-0.095	0.24742		-0.075	0.05676		0.028	1.44082e-05
-0.096	0.25181		-0.076	0.05796		0.027	0.000191545
-0.097	0.25536		-0.077	0.05916		0.026	0.000368681
-0.098	0.25975		-0.078	0.06031		0.025	0.000583109
-0.099	0.26406		-0.079	0.06146		0.024	0.000769569
-0.1	0.26845		-0.08	0.06274		0.023	0.000956028
-0.101	0.27326		-0.081	0.06399		0.022	0.00117
-0.102	0.27791		-0.082	0.06514		0.021	0.00135
-0.103	0.28221		-0.083	0.06642		0.02	0.00156
-0.104	0.28686		-0.084	0.06762		0.019	0.00177
-0.105	0.29116		-0.085	0.06885		0.018	0.00196
-0.106	0.29581		-0.086	0.0701		0.017	0.00219
-0.107	0.30037		-0.087	0.0714		0.016	0.00239
-0.108	0.30501		-0.088	0.07265		0.015	0.0026
-0.109	0.30983		-0.089	0.07395		0.014	0.00282
-0.11	0.31447		-0.09	0.0751		0.013	0.00302
-0.111	0.31937		-0.091	0.07641		0.012	0.00324
-0.112	0.32418		-0.092	0.07746		0.011	0.00346
-0.113	0.32883		-0.093	0.07876		0.01	0.00368
-0.114	0.33364		-0.094	0.08004		0.009	0.00393
-0.115	0.33854		-0.095	0.08134		0.008	0.00414
-0.116	0.34335		-0.096	0.08276		0.007	0.00435
-0.117	0.34825		-0.097	0.08414		0.006	0.0046
-0.118	0.35315		-0.098	0.08542		0.005	0.00483
-0.119	0.35796		-0.099	0.08679		0.004	0.00507
-0.12	0.36311		-0.1	0.08807		0.003	0.00522
-0.121	0.36818		-0.101	0.08945		0.002	0.00532
-0.122	0.37308		-0.102	0.0908		0.001	0.00561
-0.123	0.37814		-0.103	0.09218		1.249e-16	0.00585
-0.124	0.38304		-0.104	0.0936		-0.001	0.0061
-0.125	0.38845		-0.105	0.09498		-0.002	0.00636
-0.126	0.39377		-0.106	0.09643		-0.003	0.0066
-0.127	0.39892		-0.107	0.09786		-0.004	0.00686
-0.128	0.40432		-0.108	0.09923		-0.005	0.00711
-0.129	0.40964		-0.109	0.10066		-0.006	0.00735
-0.13	0.41505		-0.11	0.10211		-0.007	0.00764
-0.131	0.42011		-0.111	0.10354		-0.008	0.00788
-0.132	0.42552		-0.112	0.10499		-0.009	0.00814
-0.133	0.43092		-0.113	0.10644		-0.01	0.00841
-0.134	0.43624		-0.114	0.10787		-0.011	0.00868
-0.135	0.44165		-0.115	0.1094		-0.012	0.00896
-0.136	0.44731		-0.116	0.1109		-0.013	0.00923
-0.137	0.45288		-0.117	0.11235		-0.014	0.0095
-0.138	0.45828		-0.118	0.11385		-0.015	0.00978
-0.139	0.46394		-0.119	0.1153		-0.016	0.01007
-0.14	0.46952		-0.12	0.11691		-0.017	0.01025
-0.141	0.47492		-0.121	0.11848		-0.018	0.01056
-0.142	0.48083		-0.122	0.12001		-0.019	0.01083
-0.143	0.48615		-0.123	0.12161		-0.02	0.01119
-0.144	0.49206		-0.124	0.12319		-0.021	0.01145
-0.145	0.49798		-0.125	0.12479		-0.022	0.01176
-0.146	0.5038		-0.126	0.12629		-0.023	0.01205
-0.147	0.50971		-0.127	0.1279		-0.024	0.01236
-0.148	0.51537		-0.128	0.1295		-0.025	0.01267
-0.149	0.52145		-0.129	0.13107		-0.026	0.01298
-0.15	0.52736		-0.13	0.13268		-0.027	0.01326
-0.151	0.53353		-0.131	0.13435		-0.028	0.0136
-0.152	0.53935		-0.132	0.13601		-0.029	0.01391
-0.153	0.54577		-0.133	0.13761		-0.03	0.01422
-0.154	0.55168		-0.134	0.13928		-0.031	0.01457
-0.155	0.55785		-0.135	0.14094		-0.032	0.0149
-0.156	0.56393		-0.136	0.14254		-0.033	0.01521
-0.157	0.57009		-0.137	0.14429		-0.034	0.01556
-0.158	0.57651		-0.138	0.14587		-0.035	0.01584
-0.159	0.58318		-0.139	0.14762		-0.036	0.01621
-0.16	0.58926		-0.14	0.14937		-0.037	0.01649
-0.161	0.59568		-0.141	0.1511		-0.038	0.01685
-0.162	0.60159		-0.142	0.15285		-0.039	0.01722
-0.163	0.60826		-0.143	0.15453		-0.04	0.01773
-0.164	0.61485		-0.144	0.15633		-0.041	0.01844
-0.165	0.62152		-0.145	0.15808		-0.042	0.01875
-0.166	0.62845		-0.146	0.15991		-0.043	0.01909
-0.167	0.63461		-0.147	0.16164		-0.044	0.01946
-0.168	0.64069		-0.148	0.16354		-0.045	0.01983
-0.169	0.64762		-0.149	0.16529		-0.046	0.02016
-0.17	0.65429		-0.15	0.16712		-0.047	0.02056
-0.171	0.66121		-0.151	0.16892		-0.048	0.02098
-0.172	0.66788		-0.152	0.17075		-0.049	0.02121
-0.173	0.67422		-0.153	0.17265		-0.05	0.02175
-0.174	0.68089		-0.154	0.17463		-0.051	0.02209
-0.175	0.68731		-0.155	0.17643		-0.052	0.02259
-0.176	0.69398		-0.156	0.17833		-0.053	0.02297
-0.177	0.70056		-0.157	0.18009		-0.054	0.02333
-0.178	0.70724		-0.158	0.18206		-0.055	0.02379
-0.179	0.71467		-0.159	0.18402		-0.056	0.02412
-0.18	0.7221		-0.16	0.18599		-0.057	0.02436
-0.181	0.72877		-0.161	0.18805		-0.058	0.025
-0.182	0.7362		-0.162	0.18987		-0.059	0.02548
-0.183	0.74279		-0.163	0.19168		-0.06	0.02588
-0.184	0.74946		-0.164	0.19373		-0.061	0.02622
-0.185	0.75664		-0.165	0.19571		-0.062	0.02667
-0.186	0.76356		-0.166	0.19776		-0.063	0.02746
-0.187	0.77049		-0.167	0.19974		-0.064	0.02767
-0.188	0.77741		-0.168	0.20161		-0.065	0.02834
-0.189	0.78425		-0.169	0.20359		-0.066	0.02879
-0.19	0.79092		-0.17	0.20549		-0.067	0.0292
-0.191	0.79785		-0.171	0.20747		-0.068	0.02964
-0.192	0.80477		-0.172	0.20942		-0.069	0.03044
-0.193	0.81144		-0.173	0.2114		-0.07	0.03092
-0.194	0.81854		-0.174	0.2136		-0.071	0.03148
-0.195	0.82622		-0.175	0.21581		-0.072	0.03168
-0.196	0.83391		-0.176	0.21778		-0.073	0.03273
-0.197	0.84083		-0.177	0.21999		-0.074	0.03306
-0.198	0.84793		-0.178	0.22194		-0.075	0.03335
-0.199	0.85553		-0.179	0.22392		-0.076	0.03405
-0.2	0.86397		-0.18	0.22604		-0.077	0.03499
-0.201	0.8741		-0.181	0.2281		-0.078	0.0355
-0.202	0.8817		-0.182	0.23015		-0.079	0.03598
-0.203	0.8893		-0.183	0.2322		-0.08	0.03646
-0.204	0.89775		-0.184	0.23423		-0.081	0.03743
-0.205	0.90535		-0.185	0.23621		-0.082	0.03799
-0.206	0.91295		-0.186	0.23826		-0.083	0.03844
-0.207	0.91971		-0.187	0.24031		-0.084	0.03907
-0.208	0.92731		-0.188	0.24229		-0.085	0.04014
-0.209	0.93491		-0.189	0.24439		-0.086	0.04071
-0.21	0.94335		-0.19	0.24667		-0.087	0.04124
-0.211	0.95348		-0.191	0.24895		-0.088	0.04203
-0.212	0.96277		-0.192	0.251		-0.089	0.04291
-0.213	0.97122		-0.193	0.2531		-0.09	0.04351
-0.214	0.98051		-0.194	0.25535		-0.091	0.04405
-0.215	0.98895		-0.195	0.25786		-0.092	0.04498
-0.216	0.99655		-0.196	0.26086		-0.093	0.04574
-0.217	1.00331		-0.197	0.26311		-0.094	0.04616
-0.218	1.01091		-0.198	0.26537		-0.095	0.0473
-0.219	1.01851		-0.199	0.26787		-0.096	0.04809
-0.22	1.02695		-0.2	0.27012		-0.097	0.04883
-0.221	1.03455		-0.201	0.27238		-0.098	0.0499
-0.222	1.04131		-0.202	0.27438		-0.099	0.05083
-0.223	1.04891		-0.203	0.27663		-0.1	0.05143
-0.224	1.05651		-0.204	0.27888		-0.101	0.05245
-0.225	1.06664		-0.205	0.28139		-0.102	0.05324
-0.226	1.07931		-0.206	0.28439		-0.103	0.05352
-0.227	1.0886		-0.207	0.28714		-0.104	0.0546
-0.228	1.0962		-0.208	0.28965		-0.105	0.05564
-0.229	1.10549		-0.209	0.2924		-0.106	0.0563
-0.23	1.11393		-0.21	0.2949		-0.107	0.0577
-0.231	1.12322		-0.211	0.29716		-0.108	0.05844
-0.232	1.13589		-0.212	0.29916		-0.109	0.05912
-0.233	1.14687		-0.213	0.30141		-0.11	0.06037
-0.234	1.157		-0.214	0.30367		-0.111	0.06167
-0.235	1.16545		-0.215	0.30617		-0.112	0.06238
-0.236	1.17389		-0.216	0.30842		-0.113	0.06374
-0.237	1.18065		-0.217	0.31042		-0.114	0.06473
-0.238	1.18909		-0.218	0.31268		-0.115	0.06566
-0.239	1.19669		-0.219	0.31493		-0.116	0.06685
-0.24	1.20514		-0.22	0.31793		-0.117	0.06781
-0.241	1.21612		-0.221	0.32169		-0.118	0.06934
-0.242	1.22456		-0.222	0.32444		-0.119	0.07078
-0.243	1.23132		-0.223	0.32669		-0.12	0.07177
-0.244	1.23807		-0.224	0.32945		-0.121	0.07268
-0.245	1.24652		-0.225	0.33195		-0.122	0.07397
-0.246	1.25496		-0.226	0.3347		-0.123	0.07585
-0.247	1.26341		-0.227	0.33846		-0.124	0.07724
-0.248	1.2727		-0.228	0.34171		-0.125	0.07817
-0.249	1.28198		-0.229	0.34472		-0.126	0.0791
-0.25	1.29127		-0.23	0.34722		-0.127	0.08087
-0.251	1.29887		-0.231	0.34972		-0.128	0.08274
-0.252	1.30732		-0.232	0.35173		-0.129	0.08395
-0.253	1.31914		-0.233	0.35423		-0.13	0.08525
-0.254	1.32674		-0.234	0.35648		-0.131	0.08637
-0.255	1.33434		-0.235	0.35898		-0.132	0.08852
-0.256	1.3411		-0.236	0.36224		-0.133	0.08982
-0.257	1.35039		-0.237	0.36474		-0.134	0.09122
-0.258	1.36137		-0.238	0.36674		-0.135	0.09262
-0.259	1.37403		-0.239	0.36875		-0.136	0.09532
-0.26	1.3867		-0.24	0.37125		-0.137	0.09719
-0.261	1.3943		-0.241	0.37375		-0.138	0.09849
-0.262	1.40106		-0.242	0.37626		-0.139	0.09998
-0.263	1.41794		-0.243	0.37901		-0.14	0.1012
-0.264	1.42555		-0.244	0.38176		-0.141	0.10287
-0.265	1.43652		-0.245	0.38452		-0.142	0.10427
-0.266	1.44666		-0.246	0.38677		-0.143	0.10567
-0.267	1.45848		-0.247	0.38927		-0.144	0.10707
-0.268	1.46946		-0.248	0.39278		-0.145	0.10987
-0.269	1.47875		-0.249	0.39503		-0.146	0.11155
-0.27	1.48466		-0.25	0.39728		-0.147	0.11313
-0.271	1.49564		-0.251	0.39929		-0.148	0.11481
-0.272	1.50239		-0.252	0.40204		-0.149	0.11667
-0.273	1.52519		-0.253	0.40529		-0.15	0.11863
-0.274	1.53533		-0.254	0.40905		-0.151	0.12031
-0.275	1.54462		-0.255	0.4128		-0.152	0.12199
-0.276	1.55306		-0.256	0.41505		-0.153	0.12441
-0.277	1.56151		-0.257	0.41706		-0.154	0.12665
-0.278	1.56911		-0.258	0.42206		-0.155	0.1287
-0.279	1.57755		-0.259	0.42432		-0.156	0.13019
-0.28	1.58853		-0.26	0.42757		-0.157	0.13252
-0.281	1.60626		-0.261	0.43057		-0.158	0.13392
-0.282	1.61724		-0.262	0.43408		-0.159	0.13681
-0.283	1.624		-0.263	0.43733		-0.16	0.13849
-0.284	1.63413		-0.264	0.44009		-0.161	0.1411
-0.285	1.64511		-0.265	0.44184		-0.162	0.14296
-0.286	1.6544		-0.266	0.44509		-0.163	0.14464
-0.287	1.66284		-0.267	0.44709		-0.164	0.14716
-0.288	1.66875		-0.268	0.45385		-0.165	0.1494
-0.289	1.67551		-0.269	0.45686		-0.166	0.15182
-0.29	1.6848		-0.27	0.45961		-0.167	0.15443
-0.291	1.69493		-0.271	0.46211		-0.168	0.15723
-0.292	1.70422		-0.272	0.46462		-0.169	0.15881
-0.293	1.7152		-0.273	0.46687		-0.17	0.16114
-0.294	1.72618		-0.274	0.46937		-0.171	0.16375
-0.295	1.74476		-0.275	0.47263		-0.172	0.16664
-0.296	1.75573		-0.276	0.47788		-0.173	0.16823
-0.297	1.76502		-0.277	0.48114		-0.174	0.17065
-0.298	1.78276		-0.278	0.48314		-0.175	0.17354
-0.299	1.7988		-0.279	0.48614		-0.176	0.17578
-0.3	1.8064		-0.28	0.4894		-0.177	0.17886
-0.301	1.81316		-0.281	0.49215		-0.178	0.18091
-0.302	1.8292		-0.282	0.49465		-0.179	0.18324
-0.303	1.84272		-0.283	0.49641		-0.18	0.18715
-0.304	1.86045		-0.284	0.49841		-0.181	0.19032
-0.305	1.86889		-0.285	0.50116		-0.182	0.19228
-0.306	1.89001		-0.286	0.50417		-0.183	0.19508
-0.307	1.90267		-0.287	0.50692		-0.184	0.19713
-0.308	1.90858		-0.288	0.51017		-0.185	0.19955
-0.309	1.9221		-0.289	0.51343		-0.186	0.20226
-0.31	1.93392		-0.29	0.51893		-0.187	0.20487
-0.311	1.95503		-0.291	0.52219		-0.188	0.20739
-0.312	1.96939		-0.292	0.52494		-0.189	0.21093
-0.313	1.9753		-0.293	0.5302		-0.19	0.21317
-0.314	1.98205		-0.294	0.53495		-0.191	0.21559
-0.315	1.98965		-0.295	0.53721		-0.192	0.21857
-0.316	2.00063		-0.296	0.53921		-0.193	0.2209
-0.317	2.01414		-0.297	0.54397		-0.194	0.22473
-0.318	2.02934		-0.298	0.54797		-0.195	0.22696
-0.319	2.03357		-0.299	0.55323		-0.196	0.22901
-0.32	2.04623		-0.3	0.55573		-0.197	0.23312
-0.321	2.06143		-0.301	0.56199		-0.198	0.23535
-0.322	2.0741		-0.302	0.56574		-0.199	0.23824
-0.323	2.08592		-0.303	0.5675		-0.2	0.24095
-0.324	2.09268		-0.304	0.5715		-0.201	0.24328
-0.325	2.10028		-0.305	0.575		-0.202	0.24598
-0.326	2.10535		-0.306	0.58126		-0.203	0.24943
-0.327	2.11295		-0.307	0.58552		-0.204	0.25353
-0.328	2.12477		-0.308	0.58727		-0.205	0.25736
-0.329	2.1349		-0.309	0.58927		-0.206	0.25959
-0.33	2.14673		-0.31	0.59153		-0.207	0.26304
-0.331	2.16446		-0.311	0.59478		-0.208	0.26593
-0.332	2.1729		-0.312	0.59878		-0.209	0.26938
-0.333	2.18557		-0.313	0.60329		-0.21	0.27106
-0.334	2.19824		-0.314	0.60454		-0.211	0.27563
-0.335	2.20331		-0.315	0.6083		-0.212	0.27871
-0.336	2.21428		-0.316	0.6128		-0.213	0.28094
-0.337	2.23708		-0.317	0.61656		-0.214	0.28579
-0.338	2.24975		-0.318	0.62006		-0.215	0.28803
-0.339	2.27678		-0.319	0.62206		-0.216	0.29055
-0.34	2.29029		-0.32	0.62432		-0.217	0.29456
-0.341	2.30211		-0.321	0.62582		-0.218	0.29679
-0.342	2.30887		-0.322	0.62807		-0.219	0.3008
-0.343	2.32491		-0.323	0.63158		-0.22	0.30723
-0.344	2.33251		-0.324	0.63458		-0.221	0.30929
-0.345	2.34096		-0.325	0.63808		-0.222	0.3118
-0.346	2.3494		-0.326	0.64334		-0.223	0.3132
-0.347	2.35193		-0.327	0.64584		-0.224	0.31693
-0.348	2.35953		-0.328	0.6496		-0.225	0.31889
-0.349	2.39753		-0.329	0.65335		-0.226	0.32141
-0.35	2.40682		-0.33	0.65485		-0.227	0.32364
-0.351	2.41611		-0.331	0.65811		-0.228	0.32653
-0.352	2.42456		-0.332	0.66487		-0.229	0.33101
-0.353	2.42709		-0.333	0.66862		-0.23	0.33586
-0.354	2.42709		-0.334	0.67663		-0.231	0.33865
-0.355	2.45158		-0.335	0.68064		-0.232	0.3421
-0.356	2.46594		-0.336	0.68414		-0.233	0.34378
-0.357	2.4786		-0.337	0.68614		-0.234	0.34686
-0.358	2.48536		-0.338	0.6909		-0.235	0.35254
-0.359	2.48198		-0.339	0.69315		-0.236	0.35562
-0.36	2.52252		-0.34	0.69566		-0.237	0.36019
-0.361	2.53518		-0.341	0.69816		-0.238	0.36327
-0.362	2.53772		-0.342	0.69891		-0.239	0.36616
-0.363	2.54785		-0.343	0.70116		-0.24	0.36811
-0.364	2.56812		-0.344	0.71243		-0.241	0.37259
-0.365	2.58585		-0.345	0.71518		-0.242	0.37576
-0.366	2.61625		-0.346	0.71793		-0.243	0.37828
-0.367	2.62723		-0.347	0.72044		-0.244	0.38228
-0.368	2.64243		-0.348	0.72119		-0.245	0.3848
-0.369	2.65003		-0.349	0.72119		-0.246	0.3876
-0.37	2.65003		-0.35	0.72845		-0.247	0.39217
-0.371	2.65763		-0.351	0.7327		-0.248	0.3958
-0.372	2.65257		-0.352	0.73646		-0.249	0.40037
-0.373	2.6779		-0.353	0.73846		-0.25	0.40568
-0.374	2.6855		-0.354	0.73746		-0.251	0.40997
-0.375	2.69817		-0.355	0.74947		-0.252	0.4151
-0.376	2.70408		-0.356	0.75323		-0.253	0.41762
-0.377	2.7007		-0.357	0.75398		-0.254	0.42014
-0.378	2.71421		-0.358	0.75698		-0.255	0.42442
-0.379	2.74715		-0.359	0.76299		-0.256	0.4289
-0.38	2.75981		-0.36	0.76825		-0.257	0.43431
-0.381	2.76488		-0.361	0.77726		-0.258	0.43543
-0.382	2.75981		-0.362	0.78051		-0.259	0.43822
-0.383	2.79866		-0.363	0.78502		-0.26	0.44736
-0.384	2.81386		-0.364	0.78727		-0.261	0.44988
-0.385	2.8544		-0.365	0.78727		-0.262	0.45752
-0.386	2.87297		-0.366	0.78952		-0.263	0.46032
-0.387	2.89324		-0.367	0.78802		-0.264	0.46377
-0.388	2.89324		-0.368	0.79553		-0.265	0.46852
-0.389	2.90337		-0.369	0.79778		-0.266	0.47421
-0.39	2.91858		-0.37	0.80154		-0.267	0.47701
-0.391	2.93884		-0.371	0.80329		-0.268	0.47896
-0.392	2.92871		-0.372	0.80229		-0.269	0.48129
-0.393	2.97009		-0.373	0.80629		-0.27	0.48549
-0.394	3.01062		-0.374	0.81606		-0.271	0.48782
-0.395	3.01822		-0.375	0.81981		-0.272	0.49118
-0.396	3.01316		-0.376	0.82131		-0.273	0.49658
-0.397	3.00556		-0.377	0.81981		-0.274	0.5033
-0.398	3.00049		-0.378	0.83133		-0.275	0.50675
-0.399	3.06214		-0.379	0.83583		-0.276	0.50731
-0.4	3.06467		-0.38	0.84785		-0.277	0.50954
-0.401	3.07227		-0.381	0.85335		-0.278	0.51579
-0.402	3.06974		-0.382	0.85936		-0.279	0.5197
-0.403	3.13392		-0.383	0.85936		-0.28	0.52595
-0.404	3.12294		-0.384	0.86236		-0.281	0.52996
-0.405	3.13645		-0.385	0.86687		-0.282	0.53192
-0.406	3.13392		-0.386	0.87288		-0.283	0.53816
-0.407	3.13138		-0.387	0.86987		-0.284	0.53788
-0.408	3.13898		-0.388	0.88214		-0.285	0.53555
-0.409	3.13898		-0.389	0.89415		-0.286	0.54012
-0.41	3.16432		-0.39	0.89641		-0.287	0.54376
-0.411	3.25636		-0.391	0.89491		-0.288	0.54805
-0.412	3.28677		-0.392	0.89265		-0.289	0.55457
-0.413	3.30534		-0.393	0.89115		-0.29	0.55541
-0.414	3.31294		-0.394	0.90942		-0.291	0.55905
-0.415	3.32054		-0.395	0.91017		-0.292	0.56306
-0.416	3.30534		-0.396	0.91243		-0.293	0.56697
-0.417	3.34335		-0.397	0.91168		-0.294	0.5735
-0.418	3.36108		-0.398	0.9307		-0.295	0.57723
-0.419	3.39993		-0.399	0.92745		-0.296	0.57723
-0.42	3.38979		-0.4	0.93145		-0.297	0.58683
-0.421	3.38472		-0.401	0.9307		-0.298	0.58879
-0.422	3.37375		-0.402	0.92995		-0.299	0.59131
-0.423	3.41006		-0.403	0.9322		-0.3	0.59503
-0.424	3.45059		-0.404	0.9322		-0.301	0.60063
-0.425	3.43033		-0.405	0.93971		-0.302	0.60352
-0.426	3.59162		-0.406	0.967		-0.303	0.6038
-0.427	3.60935		-0.407	0.97601		-0.304	0.60576
-0.428	3.59162		-0.408	0.98151		-0.305	0.61144
-0.429	3.59669		-0.409	0.98377		-0.306	0.61228
-0.43	3.59162		-0.41	0.98602		-0.307	0.6148
-0.431	3.62202		-0.411	0.98151		-0.308	0.61676
-0.432	3.61949		-0.412	0.99278		-0.309	0.6176
-0.433	3.61189		-0.413	0.99803		-0.31	0.6258
-0.434	3.63216		-0.414	1.00955		-0.311	0.62328
-0.435	3.59922		-0.415	1.00654		-0.312	0.62841
-0.436	3.58402		-0.416	1.00504		-0.313	0.63345
-0.437	3.58402		-0.417	1.00179		-0.314	0.63661
			-0.418	1.01255		-0.315	0.63857
			-0.419	1.02457		-0.316	0.64398
			-0.42	1.01856		-0.317	0.64706
			-0.421	1.06637		-0.318	0.6533
			-0.422	1.07163		-0.319	0.65526
			-0.423	1.06637		-0.32	0.65899
			-0.424	1.06787		-0.321	0.66067
			-0.425	1.06637		-0.322	0.66654
			-0.426	1.07538		-0.323	0.67764
			-0.427	1.07463		-0.324	0.68015
			-0.428	1.07238		-0.325	0.69209
			-0.429	1.07838		-0.326	0.68668
			-0.43	1.06862		-0.327	0.69516
			-0.431	1.06412		-0.328	0.70309
			-0.432	1.06412		-0.329	0.70225

## Sheet: Fig. 4d
	Specific current
Overpotential	n-Cu/BP	n-Co/BP	CoCu/BP
100	0.82	0.17	0.23
200	2.62	0.64	0.7
300	5.49	1.34	1.44

## Sheet: Fig. 4e
		different Cu and Co loading
Cu loading	Overpotential	TOF		Co loading	Overpotential	TOF
1.52	162	0.31		0.71	240	0.13
3.93	110	0.31		1.82	192	0.14
11.3	41	0.53		5.2	141	0.17
15.8	63	0.21		7.6	104	0.23

## Sheet: Fig. 4f
		different Cu and Co amount
Cu	Overpotential			Co	Overpotential
0	41			0	141
0.025	53			0.025	113
0.05	73			0.05	73
0.1	101			0.1	76

## Sheet: Fig. 4g
	Nyquist plots
n-Cu/BP			n-Co/BP			CoCu/BP			BP
3.7684	-2.71664		4.50797	-2.20932		3.80878	-1.26893		3.75	-2.15515
3.8144	-2.63672		4.5561	-2.13386		3.91084	-1.14218		3.68	-2.0164
3.8788	-2.56724		4.6073	-2.06572		4.00156	-1.03062		3.93	-1.82995
3.9084	-2.51405		4.65542	-2.01257		4.05826	-0.92806		3.96	-1.6966
3.9352	-2.46519		4.68102	-1.96642		4.08094	-0.82348		4.12	-1.56625
3.9652	-2.42147		4.70355	-1.92604		4.09984	-0.71932		4.11	-1.4788
4.0152	-2.37928		4.73478	-1.88756		4.14142	-0.61096		4.12	-1.38985
4.0644	-2.34128		4.75987	-1.85076		4.23214	-0.48328		4.22	-1.27345
4.1148	-2.30608		4.77933	-1.81493		4.29262	-0.35896		4.36	-1.1452
4.164	-2.2728		4.81158	-1.77812		4.34176	-0.22624		4.45	-1.02595
4.2072	-2.24088		4.83155	-1.73769		4.4476	-0.06328		4.58	-0.913
4.2404	-2.2108		4.84896	-1.69265		4.5799	0.1064		4.77	-0.79
4.2608	-2.18496		4.88838	-1.6438		4.72354	0.25928		5	-0.661
4.294	-2.1548		4.94112	-1.59		4.85962	0.40964		5.24	-0.5155
4.3568	-2.11712		4.99488	-1.52803		4.98436	0.57512		5.47	-0.34
4.4316	-2.0772		5.04506	-1.45677		5.13556	0.7616		5.68	-0.145
4.5048	-2.03128		5.10291	-1.37331		5.32078	0.96152		5.84	0.0665
4.5616	-1.98568		5.15872	-1.27482		5.42662	1.11692		6.01	0.326
4.604	-1.94584		5.21658	-1.15846		5.4682	1.2488		6.25	0.6485
4.652	-1.90488		5.26112	-1.02886		5.57782	1.43528		6.53	1.0085
4.704	-1.85792		5.28262	-0.87565		5.75926	1.69148		6.78	1.4195
4.76	-1.80136		5.31744	-0.68326		5.98606	2.00144		7.01	1.9205
4.792	-1.73936		5.38093	-0.45171		6.19396	2.33744		7.26	2.5115
4.816	-1.6792		5.46643	-0.17869		6.34138	2.68856		7.6	3.167
4.872	-1.6152		5.56627	0.14387		6.451	3.07244		7.77	3.911
4.944	-1.536		5.67584	0.5321		6.61354	3.54872		7.77	4.7915
5.028	-1.4424		5.7808	0.99635		6.76852	4.11656		7.83	5.8475
5.104	-1.3344		5.89344	1.5545		6.85924	4.75664		8.11	7.109
5.172	-1.2072		6.02144	2.21862		7.01044	5.4866		8.59	8.5805
5.236	-1.0608		6.15456	3.0135		7.29772	6.3056		9.19	10.3055
5.32	-0.8936		6.32352	3.95584		7.74754	7.2128		9.91	12.2945
5.416	-0.7048		6.56928	5.07328		8.34478	8.204		10.7	14.615
5.516	-0.4928		6.92768	6.41536		9.03274	9.254		11.5	17.36
5.616	-0.2632		7.39872	7.95904		9.78118	10.3208		12.29	20.48
5.732	-0.0056		8.07968	9.87136		10.5977	11.396		13.35	24.14
5.868	0.2488		9.01152	12.0198		11.5162	12.362		14.9	28.22
6.016	0.52		10.2301	14.3238		12.5595	13.2188		16.86	32.72
6.192	0.8656		11.7763	17.0426		13.6595	13.9832		19.18	37.955
6.38	1.2864		13.8141	20.1069		14.8086	14.6048		21.95	43.88
6.564	1.7912		16.6147	23.2346		16.0446	15.0668		25.22	50.63
6.772	2.3576		20.1885	26.5178		17.3601	15.3356		29.24	58.115
6.968	2.9584		24.1462	29.5706		18.6604	15.26		34.15	66.26
7.132	3.5976		29.1946	31.8803		19.8776	14.7476		40.16	74.735
7.344	4.3264		35.1338	33.5277		21.0153	13.9748		47.46	83.39
7.676	5.2016		41.7181	34.6739		22.1229	13.0676		56.06	91.76
8.112	6.204		48.1437	33.4413		23.1775	12.0512		66.12	98.705
8.676	7.292		51.2771	30.8032		24.1301	10.8668		77.42	103.73
9.384	8.42		53.9856	28.4474		24.9465	9.6068		89.51	107.21
10.232	9.588		59.0032	26.3277		25.6874	8.414		101.8	108.02
11.232	10.708		63.304	23.5398		26.2809	7.2632		114.3	106.805
12.384	11.708		65.7104	18.7706		26.6097	6.1544		127.2	103.91
13.744	12.5		66.632	12.8435		26.8517	5.05148		139	97.565
15.168	12.772		69.0896	8.92672		27.0407	4.403		149.5	88.19
16.512	12.604		70.3184	6.40384		27.3998	3.71336		158	80.705
17.784	12.108		72.4688	5.97184		28.065	2.82884		161.4	74.06
19.032	11.196		71.6496	5.18272		28.4166	2.36768		165.2	64.73
20.232	10.052		70.1136	2.02163					173.6	55.4
21.136	8.892		75.336	1.33101					175.2	43.61
21.848	7.724		79.5856	6.37504					177.3	36.245
22.48	6.564		82.9648	19.0528					187	37.52

## Sheet: Fig. 4h
		Stability of n-Cu/BP and BP
n-Cu/BP			BP
0.000111111	0.5024		0.000888889	-0.2799
0.000222222	0.4868		0.00178	-0.2962
0.000333333	0.4768		0.00267	-0.3017
0.000444444	0.4696		0.00356	-0.3048
0.000555556	0.4652		0.00444	-0.3072
0.000666667	0.4588		0.00533	-0.3088
0.000777778	0.4532		0.00622	-0.3105
0.000888889	0.4488		0.00711	-0.3113
0.001	0.4448		0.008	-0.3121
0.00111	0.4456		0.00889	-0.313
0.00122	0.4408		0.00978	-0.3121
0.00133	0.4372		0.01067	-0.3129
0.00144	0.434		0.01156	-0.3138
0.00156	0.4316		0.01244	-0.3146
0.00167	0.4288		0.01333	-0.314
0.00178	0.4272		0.01422	-0.3151
0.00189	0.4256		0.01511	-0.3139
0.002	0.4244		0.016	-0.3144
0.00211	0.4236		0.01689	-0.3151
0.00222	0.4244		0.01778	-0.3147
0.00233	0.4232		0.01867	-0.3154
0.00244	0.4212		0.01956	-0.3162
0.00256	0.4196		0.02044	-0.3167
0.00267	0.4184		0.02133	-0.317
0.00278	0.4172		0.02222	-0.3165
0.00289	0.416		0.02311	-0.317
0.003	0.4144		0.024	-0.3173
0.00311	0.4132		0.02489	-0.3172
0.00322	0.412		0.02578	-0.3177
0.00333	0.4108		0.02667	-0.3181
0.00344	0.4108		0.02756	-0.3185
0.00356	0.4096		0.02844	-0.3181
0.00367	0.4076		0.02933	-0.3185
0.00378	0.406		0.03022	-0.3191
0.00389	0.404		0.03111	-0.3196
0.004	0.4032		0.032	-0.3175
0.00411	0.4016		0.03289	-0.318
0.00422	0.4		0.03378	-0.3185
0.00433	0.3988		0.03467	-0.3181
0.00444	0.3976		0.03556	-0.318
0.00456	0.3972		0.03644	-0.3173
0.00467	0.3968		0.03733	-0.3177
0.00478	0.3944		0.03822	-0.3184
0.00489	0.3932		0.03911	-0.3183
0.005	0.3916		0.04	-0.3187
0.00511	0.3904		0.04089	-0.3195
0.00522	0.3892		0.04178	-0.3169
0.00533	0.388		0.04267	-0.3173
0.00544	0.3868		0.04356	-0.3176
0.00556	0.386		0.04444	-0.3183
0.00567	0.3864		0.04533	-0.3186
0.00578	0.384		0.04622	-0.319
0.00589	0.3828		0.04711	-0.3187
0.006	0.3816		0.048	-0.3191
0.00611	0.3804		0.04889	-0.3193
0.00622	0.3792		0.04978	-0.3197
0.00633	0.378		0.05067	-0.3203
0.00644	0.3788		0.05156	-0.3204
0.00656	0.3768		0.05244	-0.3207
0.00667	0.3752		0.05333	-0.3183
0.00678	0.374		0.05422	-0.3189
0.00689	0.3728		0.05511	-0.3195
0.007	0.3716		0.056	-0.3198
0.00711	0.3716		0.05689	-0.319
0.00722	0.3708		0.05778	-0.3191
0.00733	0.3692		0.05867	-0.3193
0.00744	0.368		0.05956	-0.3191
0.00756	0.3664		0.06044	-0.3196
0.00767	0.3656		0.06133	-0.3203
0.00778	0.364		0.06222	-0.3203
0.00789	0.3652		0.06311	-0.3199
0.008	0.3628		0.064	-0.3204
0.00811	0.3616		0.06489	-0.3209
0.00822	0.3604		0.06578	-0.3206
0.00833	0.3592		0.06667	-0.3211
0.00844	0.3588		0.06756	-0.3201
0.00856	0.3588		0.06844	-0.3203
0.00867	0.3572		0.06933	-0.3208
0.00878	0.3556		0.07022	-0.3213
0.00889	0.3548		0.07111	-0.3211
0.009	0.3552		0.072	-0.3218
0.00911	0.3536		0.07289	-0.3215
0.00922	0.352		0.07378	-0.3223
0.00933	0.3512		0.07467	-0.3213
0.00944	0.3496		0.07556	-0.3219
0.00956	0.3504		0.07644	-0.3213
0.00967	0.3484		0.07733	-0.3217
0.00978	0.3476		0.07822	-0.3217
0.00989	0.3464		0.07911	-0.3222
0.01	0.3464		0.08	-0.3203
0.01011	0.3448		0.08089	-0.3208
0.01022	0.3436		0.08178	-0.3215
0.01033	0.3424		0.08267	-0.3218
0.01044	0.3424		0.08356	-0.3213
0.01056	0.3408		0.08444	-0.3218
0.01067	0.34		0.08533	-0.3224
0.01078	0.3384		0.08622	-0.3228
0.01089	0.3384		0.08711	-0.3231
0.011	0.3364		0.088	-0.3206
0.01111	0.3352		0.08889	-0.3211
0.01122	0.3336		0.08978	-0.3216
0.01133	0.3348		0.09067	-0.3219
0.01144	0.3328		0.09156	-0.3217
0.01156	0.3316		0.09244	-0.3214
0.01167	0.3312		0.09333	-0.3211
0.01178	0.33		0.09422	-0.3219
0.01189	0.3284		0.09511	-0.3224
0.012	0.3272		0.096	-0.3218
0.01211	0.3276		0.09689	-0.3217
0.01222	0.3252		0.09778	-0.3222
0.01233	0.324		0.09867	-0.3223
0.01244	0.3248		0.09956	-0.3229
0.01256	0.3224		0.10044	-0.3227
0.01267	0.3212		0.10133	-0.3193
0.01278	0.3212		0.10222	-0.3197
0.01289	0.3196		0.10311	-0.3196
0.013	0.318		0.104	-0.3202
0.01311	0.318		0.10489	-0.3202
0.01322	0.316		0.10578	-0.3196
0.01333	0.3148		0.10667	-0.3196
0.01344	0.3148		0.10756	-0.3201
0.01356	0.3128		0.10844	-0.3205
0.01367	0.3112		0.10933	-0.3202
0.01378	0.3116		0.11022	-0.3202
0.01389	0.3096		0.11111	-0.321
0.014	0.3088		0.112	-0.3211
0.01411	0.3076		0.11289	-0.3214
0.01422	0.306		0.11378	-0.3213
0.01433	0.3052		0.11467	-0.3201
0.01444	0.3036		0.11556	-0.3202
0.01456	0.3028		0.11644	-0.3205
0.01467	0.3032		0.11733	-0.3202
0.01478	0.3008		0.11822	-0.321
0.01489	0.2996		0.11911	-0.3208
0.015	0.2996		0.12	-0.3202
0.01511	0.298		0.12089	-0.3206
0.01522	0.2984		0.12178	-0.3211
0.01533	0.2956		0.12267	-0.3212
0.01544	0.2956		0.12356	-0.3216
0.01556	0.2932		0.12444	-0.3219
0.01567	0.292		0.12533	-0.3204
0.01578	0.2916		0.12622	-0.3206
0.01589	0.2908		0.12711	-0.3212
0.016	0.2896		0.128	-0.3202
0.01611	0.2884		0.12889	-0.3208
0.01622	0.2876		0.12978	-0.3212
0.01633	0.2856		0.13067	-0.3209
0.01644	0.2852		0.13156	-0.3212
0.01656	0.2836		0.13244	-0.321
0.01667	0.2832		0.13333	-0.3206
0.01678	0.2808		0.13422	-0.3203
0.01689	0.28		0.13511	-0.3208
0.017	0.278		0.136	-0.3212
0.01711	0.278		0.13689	-0.321
0.01722	0.2768		0.13778	-0.3214
0.01733	0.2752		0.13867	-0.3217
0.01744	0.2736		0.13958	-0.3216
0.01756	0.272		0.14042	-0.3221
0.01767	0.2704		0.14139	-0.3203
0.01778	0.2692		0.14222	-0.3198
0.01789	0.2692		0.14306	-0.3202
0.018	0.2672		0.14403	-0.3206
0.01811	0.2656		0.14486	-0.3208
0.01822	0.264		0.14583	-0.3202
0.01833	0.2628		0.14667	-0.3203
0.01844	0.2632		0.1475	-0.3208
0.01856	0.2604		0.14847	-0.3209
0.01867	0.2592		0.14931	-0.3209
0.01878	0.2576		0.15028	-0.3215
0.01889	0.256		0.15111	-0.3212
0.019	0.256		0.15194	-0.3208
0.01911	0.2544		0.15292	-0.3208
0.01922	0.2524		0.15375	-0.3212
0.01933	0.2516		0.15472	-0.3212
0.01944	0.2508		0.15556	-0.3215
0.01956	0.2492		0.15639	-0.3218
0.01967	0.2484		0.15736	-0.3219
0.01978	0.2464		0.15819	-0.3213
0.01989	0.2448		0.15917	-0.3217
0.02	0.2444		0.16	-0.322
0.02011	0.2428		0.16083	-0.3223
0.02022	0.2412		0.16181	-0.3209
0.02033	0.2396		0.16264	-0.3214
0.02044	0.2396		0.16361	-0.3208
0.02056	0.2376		0.16444	-0.3213
0.02067	0.2356		0.16528	-0.3216
0.02078	0.2344		0.16625	-0.3218
0.02089	0.2344		0.16708	-0.3213
0.021	0.2324		0.16806	-0.3215
0.02111	0.2308		0.16889	-0.3219
0.02122	0.2296		0.16972	-0.3222
0.02133	0.2288		0.17069	-0.3228
0.02144	0.228		0.17153	-0.3216
0.02156	0.2284		0.1725	-0.322
0.02167	0.23		0.17333	-0.3226
0.02178	0.2292		0.17417	-0.3225
0.02189	0.2288		0.17514	-0.3229
0.022	0.2284		0.17597	-0.3207
0.02211	0.228		0.17694	-0.3213
0.02222	0.2272		0.17778	-0.3217
0.02233	0.2256		0.17861	-0.3217
0.02244	0.2244		0.17958	-0.3222
0.02256	0.2236		0.18042	-0.3214
0.02267	0.222		0.18139	-0.3218
0.02278	0.22		0.18222	-0.322
0.02289	0.2188		0.18306	-0.3224
0.023	0.2172		0.18403	-0.322
0.02311	0.2156		0.18486	-0.3221
0.02322	0.2144		0.18583	-0.323
0.02333	0.2164		0.18667	-0.323
0.02344	0.2156		0.1875	-0.3224
0.02356	0.2136		0.18847	-0.3216
0.02367	0.2132		0.18931	-0.3222
0.02378	0.2116		0.19028	-0.3225
0.02389	0.21		0.19111	-0.3223
0.024	0.2076		0.19194	-0.3216
0.02411	0.2072		0.19292	-0.3223
0.02422	0.2052		0.19375	-0.3229
0.02433	0.20372		0.19472	-0.3224
0.02444	0.20172		0.19556	-0.3226
0.02456	0.20132		0.19639	-0.3226
0.02467	0.20224		0.19736	-0.3227
0.02478	0.19948		0.19819	-0.3228
0.02489	0.19788		0.19917	-0.3227
0.025	0.19744		0.2	-0.3214
0.02511	0.19612		0.20083	-0.3219
0.02522	0.19444		0.20181	-0.3219
0.02533	0.19136		0.20264	-0.3218
0.02544	0.19296		0.20361	-0.3221
0.02556	0.19016		0.20444	-0.3221
0.02567	0.18832		0.20528	-0.3213
0.02578	0.18788		0.20625	-0.3221
0.02589	0.18676		0.20708	-0.3218
0.026	0.18444		0.20806	-0.3223
0.02611	0.18364		0.20889	-0.3225
0.02622	0.18296		0.20972	-0.3223
0.02633	0.18024		0.21069	-0.32
0.02644	0.17924		0.21153	-0.3204
0.02656	0.17912		0.2125	-0.3206
0.02667	0.1766		0.21333	-0.3202
0.02678	0.17588		0.21417	-0.3207
0.02689	0.17452		0.21514	-0.3203
0.027	0.17196		0.21597	-0.3206
0.02711	0.17244		0.21694	-0.3207
0.02722	0.17004		0.21778	-0.3206
0.02733	0.16876		0.21861	-0.3212
0.02744	0.1742		0.21958	-0.3208
0.02756	0.1808		0.22042	-0.3213
0.02767	0.18028		0.22139	-0.3214
0.02778	0.18116		0.22222	-0.3203
0.02789	0.1798		0.22306	-0.3208
0.028	0.17824		0.22403	-0.3205
0.02811	0.17816		0.22486	-0.3208
0.02822	0.17816		0.22583	-0.3212
0.02833	0.17652		0.22667	-0.3212
0.02844	0.17512		0.2275	-0.3207
0.02856	0.17532		0.22847	-0.3207
0.02867	0.17496		0.22931	-0.3209
0.02878	0.1734		0.23028	-0.3214
0.02889	0.17148		0.23111	-0.3212
0.029	0.17052		0.23194	-0.3211
0.02911	0.16996		0.23292	-0.3215
0.02922	0.16872		0.23375	-0.3207
0.02933	0.16732		0.23472	-0.3211
0.02944	0.16624		0.23556	-0.3212
0.02956	0.16468		0.23639	-0.3214
0.02967	0.16312		0.23736	-0.3215
0.02978	0.1628		0.23819	-0.3219
0.02989	0.16092		0.23917	-0.3218
0.03	0.16012		0.24	-0.3217
0.03011	0.15864		0.24083	-0.3223
0.03022	0.15804		0.24181	-0.3223
0.03033	0.15592		0.24264	-0.321
0.03044	0.15472		0.24361	-0.3213
0.03056	0.15332		0.24444	-0.3216
0.03067	0.1528		0.24528	-0.3216
0.03078	0.15076		0.24625	-0.3214
0.03089	0.15072		0.24708	-0.3212
0.031	0.14884		0.24806	-0.3219
0.03111	0.14724		0.24889	-0.3223
0.03122	0.14624		0.24972	-0.3224
0.03133	0.14512		0.25069	-0.3225
0.03144	0.14372		0.25153	-0.3225
0.03156	0.14256		0.2525	-0.3216
0.03167	0.14048		0.25333	-0.3219
0.03178	0.13992		0.25417	-0.3222
0.03189	0.13816		0.25514	-0.3227
0.032	0.13756		0.25597	-0.3233
0.03211	0.13528		0.25694	-0.3233
0.03222	0.135		0.25778	-0.3236
0.03233	0.1332		0.25861	-0.3234
0.03244	0.1318		0.25958	-0.3234
0.03256	0.13048		0.26042	-0.3224
0.03267	0.12896		0.26139	-0.3228
0.03278	0.1276		0.26222	-0.323
0.03289	0.12668		0.26306	-0.3233
0.033	0.12496		0.26403	-0.3226
0.03311	0.12384		0.26486	-0.323
0.03322	0.122		0.26583	-0.3231
0.03333	0.12104		0.26667	-0.3234
0.03344	0.11904		0.2675	-0.3237
0.03356	0.11788		0.26847	-0.322
0.03367	0.11672		0.26931	-0.3223
0.03378	0.11564		0.27028	-0.3228
0.03389	0.11392		0.27111	-0.3229
0.034	0.11268		0.27194	-0.3234
0.03411	0.11124		0.27292	-0.3222
0.03422	0.11116		0.27375	-0.3228
0.03433	0.10952		0.27472	-0.3229
0.03444	0.10828		0.27556	-0.3235
0.03456	0.10728		0.27639	-0.3238
0.03467	0.10556		0.27736	-0.3231
0.03478	0.1038		0.27819	-0.3233
0.03489	0.10276		0.27917	-0.3237
0.035	0.1012		0.28	-0.3242
0.03511	0.09992		0.28083	-0.3239
0.03522	0.09788		0.28181	-0.3243
0.03533	0.09788		0.28264	-0.3244
0.03544	0.09504		0.28361	-0.3234
0.03556	0.09424		0.28444	-0.3237
0.03567	0.09252		0.28528	-0.3237
0.03578	0.09112		0.28625	-0.324
0.03589	0.09016		0.28708	-0.3242
0.036	0.08784		0.28806	-0.3244
0.03611	0.08716		0.28889	-0.3232
0.03622	0.08536		0.28972	-0.3238
0.03633	0.08392		0.29069	-0.3243
0.03644	0.08204		0.29153	-0.3242
0.03656	0.08108		0.2925	-0.3249
0.03667	0.0792		0.29333	-0.3242
0.03678	0.0778		0.29417	-0.3246
0.03689	0.07648		0.29514	-0.3244
0.037	0.07444		0.29597	-0.325
0.03711	0.07332		0.29694	-0.3243
0.03722	0.07184		0.29778	-0.3245
0.03733	0.07016		0.29861	-0.3248
0.03744	0.06836		0.29958	-0.3245
0.03756	0.06716		0.30042	-0.3248
0.03767	0.06536		0.30139	-0.3245
0.03778	0.0642		0.30222	-0.3248
0.03789	0.06236		0.30306	-0.3247
0.038	0.06096		0.30403	-0.3227
0.03811	0.05936		0.30486	-0.3231
0.03822	0.05764		0.30583	-0.3232
0.03833	0.0562		0.30667	-0.3232
0.03844	0.05444		0.3075	-0.3229
0.03856	0.0528		0.30847	-0.3231
0.03867	0.05108		0.30931	-0.3233
0.03878	0.0498		0.31028	-0.3234
0.03889	0.04828		0.31111	-0.3236
0.039	0.04592		0.31194	-0.3208
0.03911	0.04496		0.31292	-0.3213
0.03922	0.04368		0.31375	-0.3215
0.03933	0.04136		0.31472	-0.3215
0.03944	0.04036		0.31556	-0.3214
0.03956	0.03896		0.31639	-0.3217
0.03967	0.03704		0.31736	-0.322
0.03978	0.035		0.31819	-0.3217
0.03989	0.03348		0.31917	-0.322
0.04	0.0322		0.32	-0.3222
0.04011	0.0306		0.32083	-0.3219
0.04022	0.0286		0.32181	-0.3222
0.04033	0.02796		0.32264	-0.3223
0.04044	0.0256		0.32361	-0.3227
0.04056	0.02396		0.32444	-0.3222
0.04067	0.02264		0.32528	-0.3218
0.04078	0.02092		0.32625	-0.3215
0.04089	0.01892		0.32708	-0.3217
0.041	0.01736		0.32806	-0.3213
0.04111	0.01616		0.32889	-0.3216
0.04122	0.01444		0.32972	-0.3216
0.04133	0.01316		0.33069	-0.3223
0.04144	0.01152		0.33153	-0.3225
0.04156	0.00956		0.3325	-0.3226
0.04167	0.00836		0.33333	-0.3229
0.04178	0.00704		0.33417	-0.3215
0.04189	0.00596		0.33514	-0.3216
0.042	0.0044		0.33597	-0.322
0.04211	0.00304		0.33694	-0.322
0.04222	0.00112		0.33778	-0.3223
0.04233	0.0008		0.33861	-0.3226
0.04244	-0.0016		0.33958	-0.3231
0.04256	-0.00296		0.34042	-0.3216
0.04267	-0.00304		0.34139	-0.322
0.04278	-0.0054		0.34222	-0.3222
0.04289	-0.0056		0.34306	-0.3228
0.043	-0.0076		0.34403	-0.322
0.04311	-0.00816		0.34486	-0.3226
0.04322	-0.00916		0.34583	-0.3231
0.04333	-0.00928		0.34667	-0.3228
0.04344	-0.01092		0.3475	-0.3231
0.04356	-0.01164		0.34847	-0.3232
0.04367	-0.01268		0.34931	-0.3237
0.04378	-0.01388		0.35028	-0.3239
0.04389	-0.01444		0.35111	-0.3224
0.044	-0.01568		0.35194	-0.3221
0.04411	-0.0166		0.35292	-0.3228
0.04422	-0.01652		0.35375	-0.3231
0.04433	-0.01776		0.35472	-0.323
0.04444	-0.01884		0.35556	-0.323
0.04456	-0.01888		0.35639	-0.3233
0.04467	-0.02		0.35736	-0.3238
0.04478	-0.02012		0.35819	-0.3235
0.04489	-0.02116		0.35917	-0.3227
0.045	-0.0212		0.36	-0.3236
0.04511	-0.02196		0.36083	-0.3239
0.04522	-0.02228		0.36181	-0.3221
0.04533	-0.0228		0.36264	-0.3222
0.04544	-0.02356		0.36361	-0.3227
0.04556	-0.02376		0.36444	-0.3227
0.04567	-0.0246		0.36528	-0.3231
0.04578	-0.02452		0.36625	-0.3228
0.04589	-0.02524		0.36708	-0.3233
0.046	-0.02576		0.36806	-0.3236
0.04611	-0.02576		0.36889	-0.3239
0.04622	-0.026		0.36972	-0.3221
0.04633	-0.0268		0.37069	-0.3227
0.04644	-0.02684		0.37153	-0.3226
0.04656	-0.0274		0.3725	-0.3231
0.04667	-0.02736		0.37333	-0.3227
0.04678	-0.02816		0.37417	-0.3233
0.04689	-0.02788		0.37514	-0.3236
0.047	-0.02848		0.37597	-0.3241
0.04711	-0.02848		0.37694	-0.3243
0.04722	-0.02864		0.37778	-0.3245
0.04733	-0.02928		0.37861	-0.323
0.04744	-0.02912		0.37958	-0.3235
0.04756	-0.02956		0.38042	-0.3238
0.04767	-0.02996		0.38139	-0.3238
0.04778	-0.0298		0.38222	-0.324
0.04789	-0.03		0.38306	-0.3241
0.048	-0.03012		0.38403	-0.3247
0.04811	-0.03044		0.38486	-0.325
0.04822	-0.0302		0.38583	-0.3251
0.04833	-0.03008		0.38667	-0.3239
0.04844	-0.03088		0.3875	-0.3245
0.04856	-0.03104		0.38847	-0.3244
0.04867	-0.031		0.38931	-0.3246
0.04878	-0.03084		0.39028	-0.325
0.04889	-0.03108		0.39111	-0.325
0.049	-0.03184		0.39194	-0.3256
0.04911	-0.03112		0.39292	-0.3242
0.04922	-0.03176		0.39375	-0.3243
0.04933	-0.03152		0.39472	-0.3248
0.04944	-0.03204		0.39556	-0.3246
0.04956	-0.03152		0.39639	-0.3245
0.04967	-0.03216		0.39736	-0.3246
0.04978	-0.03228		0.39819	-0.3253
0.04989	-0.03232		0.39917	-0.325
0.05	-0.03232		0.4	-0.3257
0.05011	-0.0324		0.40083	-0.3253
0.05022	-0.03216		0.40181	-0.3255
0.05033	-0.03236		0.40264	-0.3245
0.05044	-0.03304		0.40361	-0.3246
0.05056	-0.03268		0.40444	-0.325
0.05067	-0.03304		0.40528	-0.325
0.05078	-0.03264		0.40625	-0.3253
0.05089	-0.03332		0.40708	-0.3246
0.051	-0.03296		0.40806	-0.3249
0.05111	-0.03324		0.40889	-0.325
0.05122	-0.03352		0.40972	-0.3253
0.05133	-0.03312		0.41069	-0.3238
0.05144	-0.03332		0.41153	-0.3241
0.05156	-0.0334		0.4125	-0.3239
0.05167	-0.0338		0.41333	-0.3248
0.05178	-0.03352		0.41417	-0.3237
0.05189	-0.03356		0.41514	-0.3247
0.052	-0.03392		0.41597	-0.3247
0.05211	-0.03376		0.41694	-0.3249
0.05222	-0.03424		0.41778	-0.3254
0.05233	-0.034		0.41861	-0.3245
0.05244	-0.03404		0.41958	-0.3249
0.05256	-0.034		0.42042	-0.3246
0.05267	-0.03464		0.42139	-0.3252
0.05278	-0.03424		0.42222	-0.3248
0.05289	-0.03404		0.42306	-0.325
0.053	-0.03456		0.42403	-0.3254
0.05311	-0.03456		0.42486	-0.3248
0.05322	-0.03432		0.42583	-0.3253
0.05333	-0.03432		0.42667	-0.3255
0.05344	-0.03452		0.4275	-0.3247
0.05356	-0.03476		0.42847	-0.3251
0.05367	-0.03452		0.42931	-0.3248
0.05378	-0.03504		0.43028	-0.325
0.05389	-0.03484		0.43111	-0.3257
0.054	-0.03488		0.43194	-0.3262
0.05411	-0.03532		0.43292	-0.3255
0.05422	-0.03488		0.43375	-0.3256
0.05433	-0.03532		0.43472	-0.3259
0.05444	-0.03528		0.43556	-0.325
0.05456	-0.03516		0.43639	-0.3256
0.05467	-0.03556		0.43736	-0.3256
0.05478	-0.03548		0.43819	-0.326
0.05489	-0.03516		0.43917	-0.3263
0.055	-0.03592		0.44	-0.3264
0.05511	-0.03528		0.44083	-0.3266
0.05522	-0.03584		0.44181	-0.3251
0.05533	-0.03516		0.44264	-0.3254
0.05544	-0.0358		0.44361	-0.3256
0.05556	-0.03592		0.44444	-0.3254
0.05567	-0.03624		0.44528	-0.3256
0.05578	-0.0358		0.44625	-0.3249
0.05589	-0.036		0.44708	-0.3254
0.056	-0.03612		0.44806	-0.3253
0.05611	-0.03632		0.44889	-0.3258
0.05622	-0.03592		0.44972	-0.3253
0.05633	-0.03636		0.45069	-0.3224
0.05644	-0.0368		0.45153	-0.322
0.05656	-0.0366		0.4525	-0.3225
0.05667	-0.03636		0.45333	-0.3224
0.05678	-0.0366		0.45417	-0.3227
0.05689	-0.0364		0.45514	-0.323
0.057	-0.03664		0.45597	-0.3226
0.05711	-0.03636		0.45694	-0.3234
0.05722	-0.037		0.45778	-0.3232
0.05733	-0.03676		0.45861	-0.3216
0.05744	-0.03676		0.45958	-0.322
0.05756	-0.03664		0.46042	-0.3223
0.05767	-0.03716		0.46139	-0.3229
0.05778	-0.03664		0.46222	-0.3227
0.05789	-0.03724		0.46306	-0.3231
0.058	-0.03688		0.46403	-0.3232
0.05811	-0.03712		0.46486	-0.3223
0.05822	-0.03704		0.46583	-0.3228
0.05833	-0.03744		0.46667	-0.3225
0.05844	-0.03704		0.4675	-0.3228
0.05856	-0.03736		0.46847	-0.3233
0.05867	-0.03696		0.46931	-0.3237
0.05878	-0.03792		0.47028	-0.3225
0.05889	-0.0374		0.47111	-0.3234
0.059	-0.03744		0.47194	-0.3234
0.05911	-0.0374		0.47292	-0.3237
0.05922	-0.03768		0.47375	-0.3235
0.05933	-0.03752		0.47472	-0.3226
0.05944	-0.03764		0.47556	-0.3228
0.05956	-0.03764		0.47639	-0.3231
0.05967	-0.03812		0.47736	-0.3233
0.05978	-0.03792		0.47819	-0.324
0.05989	-0.03748		0.47917	-0.3242
0.06	-0.03816		0.48	-0.3234
0.06011	-0.03756		0.48083	-0.3241
0.06022	-0.03832		0.48181	-0.3239
0.06033	-0.03764		0.48264	-0.3229
0.06044	-0.03828		0.48361	-0.3237
0.06056	-0.0382		0.48444	-0.3236
0.06067	-0.03832		0.48528	-0.3222
0.06078	-0.03812		0.48625	-0.3229
0.06089	-0.0384		0.48708	-0.3235
0.061	-0.03816		0.48806	-0.3234
0.06111	-0.03832		0.48889	-0.3237
0.06122	-0.03816		0.48972	-0.3242
0.06133	-0.03844		0.49069	-0.3232
0.06144	-0.03868		0.49153	-0.3241
0.06156	-0.03852		0.4925	-0.3236
0.06167	-0.03852		0.49333	-0.324
0.06178	-0.03856		0.49417	-0.324
0.06189	-0.03824		0.49514	-0.324
0.062	-0.03876		0.49597	-0.3246
0.06211	-0.0388		0.49694	-0.3239
0.06222	-0.03888		0.49778	-0.3248
0.06233	-0.03904		0.49861	-0.3245
0.06244	-0.03904		0.49958	-0.3242
0.06256	-0.03912		0.50042	-0.3245
0.06267	-0.03868		0.50139	-0.3242
0.06278	-0.03912		0.50222	-0.3243
0.06289	-0.03868		0.50306	-0.3245
0.063	-0.03928		0.50403	-0.3249
0.06311	-0.03916		0.50486	-0.3243
0.06322	-0.03892		0.50583	-0.325
0.06333	-0.03956		0.50667	-0.3251
0.06344	-0.039		0.5075	-0.3256
0.06356	-0.03968		0.50847	-0.3259
0.06367	-0.03896		0.50931	-0.3239
0.06378	-0.03932		0.51028	-0.3245
0.06389	-0.03948		0.51111	-0.324
0.064	-0.0392		0.51194	-0.3245
0.06411	-0.03972		0.51292	-0.3249
0.06422	-0.03928		0.51375	-0.3249
0.06433	-0.03972		0.51472	-0.3249
0.06444	-0.03976		0.51556	-0.3246
0.06456	-0.03984		0.51639	-0.3253
0.06467	-0.0394		0.51736	-0.3247
0.06478	-0.03992		0.51819	-0.3246
0.06489	-0.04		0.51917	-0.324
0.065	-0.03988		0.52	-0.3245
0.06511	-0.04012		0.52083	-0.3253
0.06522	-0.03988		0.52181	-0.3236
0.06533	-0.0402		0.52264	-0.324
0.06544	-0.04004		0.52361	-0.324
0.06556	-0.04044		0.52444	-0.3244
0.06567	-0.0402		0.52528	-0.3243
0.06578	-0.04028		0.52625	-0.3245
0.06589	-0.04016		0.52708	-0.325
0.066	-0.04052		0.52806	-0.3253
0.06611	-0.03988		0.52889	-0.3259
0.06622	-0.04048		0.52972	-0.3243
0.06633	-0.04008		0.53069	-0.3243
0.06644	-0.04064		0.53153	-0.3248
0.06656	-0.04084		0.5325	-0.325
0.06667	-0.04056		0.53333	-0.3253
0.06678	-0.04044		0.53417	-0.3256
0.06689	-0.04048		0.53514	-0.3257
0.067	-0.04056		0.53597	-0.3262
0.06711	-0.0408		0.53694	-0.3248
0.06722	-0.04076		0.53778	-0.3254
0.06733	-0.04088		0.53861	-0.3253
0.06744	-0.04056		0.53958	-0.3254
0.06756	-0.04132		0.54042	-0.3256
0.06767	-0.04072		0.54139	-0.3259
0.06778	-0.04084		0.54222	-0.3262
0.06789	-0.04084		0.54306	-0.3261
0.068	-0.04112		0.54403	-0.3248
0.06811	-0.04064		0.54486	-0.3249
0.06822	-0.04132		0.54583	-0.3255
0.06833	-0.0408		0.54667	-0.3257
0.06844	-0.04092		0.5475	-0.3257
0.06856	-0.04076		0.54847	-0.3263
0.06867	-0.0414		0.54931	-0.3267
0.06878	-0.041		0.55028	-0.3262
0.06889	-0.04124		0.55111	-0.326
0.069	-0.04112		0.55194	-0.3245
0.06911	-0.04168		0.55292	-0.3248
0.06922	-0.04128		0.55375	-0.3253
0.06933	-0.04132		0.55472	-0.3249
0.06944	-0.04152		0.55556	-0.3254
0.06956	-0.04132		0.55639	-0.3254
0.06967	-0.04168		0.55736	-0.3249
0.06978	-0.04152		0.55819	-0.3246
0.06989	-0.04144		0.55917	-0.3249
0.07	-0.04164		0.56	-0.3253
0.07011	-0.0418		0.56083	-0.3257
0.07022	-0.04152		0.56181	-0.3255
0.07033	-0.042		0.56264	-0.3251
0.07044	-0.04164		0.56361	-0.3257
0.07056	-0.04192		0.56444	-0.3243
0.07067	-0.04152		0.56528	-0.3247
0.07078	-0.04196		0.56625	-0.3243
0.07089	-0.04196		0.56708	-0.3246
0.071	-0.0418		0.56806	-0.3248
0.07111	-0.04212		0.56889	-0.3249
0.07122	-0.04176		0.56972	-0.3251
0.07133	-0.0422		0.57069	-0.3227
0.07144	-0.04196		0.57153	-0.323
0.07156	-0.0418		0.5725	-0.3237
0.07167	-0.04184		0.57333	-0.3232
0.07178	-0.04244		0.57417	-0.3237
0.07189	-0.04188		0.57514	-0.3241
0.072	-0.04232		0.57597	-0.3244
0.07211	-0.04204		0.57694	-0.3237
0.07222	-0.04256		0.57778	-0.3236
0.07233	-0.04228		0.57861	-0.324
0.07244	-0.04248		0.57958	-0.3245
0.07256	-0.0422		0.58042	-0.3251
0.07267	-0.04232		0.58139	-0.3249
0.07278	-0.04264		0.58222	-0.3248
0.07289	-0.0426		0.58306	-0.3232
0.073	-0.04244		0.58403	-0.3235
0.07311	-0.0422		0.58486	-0.3241
0.07322	-0.0428		0.58583	-0.3242
0.07333	-0.04248		0.58667	-0.3244
0.07344	-0.0428		0.5875	-0.3249
0.07356	-0.04216		0.58847	-0.3248
0.07367	-0.04272		0.58931	-0.324
0.07378	-0.04244		0.59028	-0.3244
0.07389	-0.0428		0.59111	-0.3238
0.074	-0.04284		0.59194	-0.3244
0.07411	-0.04284		0.59292	-0.3245
0.07422	-0.04312		0.59375	-0.3247
0.07433	-0.0428		0.59472	-0.3234
0.07444	-0.04328		0.59556	-0.3241
0.07456	-0.04288		0.59639	-0.3245
0.07467	-0.04284		0.59736	-0.325
0.07478	-0.043		0.59819	-0.3247
0.07489	-0.04324		0.59917	-0.3253
0.075	-0.043		0.6	-0.3256
0.07511	-0.04316		0.60083	-0.3252
0.07522	-0.04316		0.60181	-0.3256
0.07533	-0.04328		0.60264	-0.3242
0.07544	-0.04296		0.60361	-0.3248
0.07556	-0.04348		0.60444	-0.3251
0.07567	-0.04292		0.60528	-0.3255
0.07578	-0.04352		0.60625	-0.3244
0.07589	-0.04312		0.60708	-0.3245
0.076	-0.0436		0.60806	-0.3245
0.07611	-0.04328		0.60889	-0.3252
0.07622	-0.0436		0.60972	-0.3251
0.07633	-0.04312		0.61069	-0.325
0.07644	-0.04368		0.61153	-0.3235
0.07656	-0.0432		0.6125	-0.3239
0.07667	-0.04384		0.61333	-0.3245
0.07678	-0.04332		0.61417	-0.3249
0.07689	-0.0436		0.61514	-0.3254
0.077	-0.0436		0.61597	-0.3239
0.07711	-0.04392		0.61694	-0.3242
0.07722	-0.0436		0.61778	-0.3249
0.07733	-0.04348		0.61861	-0.3252
0.07744	-0.04388		0.61958	-0.325
0.07756	-0.04372		0.62042	-0.3254
0.07767	-0.04436		0.62139	-0.3258
0.07778	-0.0436		0.62222	-0.3252
0.07789	-0.0442		0.62306	-0.3254
0.078	-0.04412		0.62403	-0.3258
0.07811	-0.04384		0.62486	-0.326
0.07822	-0.044		0.62583	-0.3261
0.07833	-0.04408		0.62667	-0.3249
0.07844	-0.044		0.6275	-0.3252
0.07856	-0.04376		0.62847	-0.3258
0.07867	-0.04416		0.62931	-0.3262
0.07878	-0.04412		0.63028	-0.3263
0.07889	-0.04428		0.63111	-0.3255
0.079	-0.04448		0.63194	-0.326
0.07911	-0.04384		0.63292	-0.3264
0.07922	-0.0446		0.63375	-0.3254
0.07933	-0.04392		0.63472	-0.3259
0.07944	-0.04444		0.63556	-0.3253
0.07956	-0.0446		0.63639	-0.3257
0.07967	-0.04388		0.63736	-0.326
0.07978	-0.04432		0.63819	-0.3265
0.07989	-0.04412		0.63917	-0.3248
0.08	-0.04464		0.64	-0.3246
0.08011	-0.04452		0.64083	-0.3245
0.08022	-0.04448		0.64181	-0.3255
0.08033	-0.0448		0.64264	-0.3252
0.08044	-0.04448		0.64361	-0.3248
0.08056	-0.04468		0.64444	-0.325
0.08067	-0.04436		0.64528	-0.325
0.08078	-0.04464		0.64625	-0.3246
0.08089	-0.04472		0.64708	-0.3249
0.081	-0.04472		0.64806	-0.3255
0.08111	-0.04456		0.64889	-0.3257
0.08122	-0.04504		0.64972	-0.3253
0.08133	-0.04488		0.65069	-0.3253
0.08144	-0.04464		0.65153	-0.3255
0.08156	-0.04476		0.6525	-0.3251
0.08167	-0.04448		0.65333	-0.3251
0.08178	-0.0446		0.65417	-0.3256
0.08189	-0.0452		0.65514	-0.3242
0.082	-0.04476		0.65597	-0.3248
0.08211	-0.0452		0.65694	-0.3254
0.08222	-0.04496		0.65778	-0.3245
0.08233	-0.04488		0.65861	-0.3251
0.08244	-0.04548		0.65958	-0.3248
0.08256	-0.04524		0.66042	-0.325
0.08267	-0.04528		0.66139	-0.3252
0.08278	-0.04492		0.66222	-0.3257
0.08289	-0.04568		0.66306	-0.325
0.083	-0.04504		0.66403	-0.3257
0.08311	-0.04484		0.66486	-0.3248
0.08322	-0.0452		0.66583	-0.3257
0.08333	-0.045		0.66667	-0.3233
0.08344	-0.04512		0.6675	-0.3238
0.08356	-0.04552		0.66847	-0.3241
0.08367	-0.04508		0.66931	-0.3246
0.08378	-0.0454		0.67028	-0.3251
0.08389	-0.04516		0.67111	-0.3253
0.084	-0.04572		0.67194	-0.3244
0.08411	-0.0452		0.67292	-0.3247
0.08422	-0.04524		0.67375	-0.325
0.08433	-0.045		0.67472	-0.3258
0.08444	-0.04552		0.67556	-0.3259
0.08456	-0.04532		0.67639	-0.3259
0.08467	-0.04576		0.67736	-0.3263
0.08478	-0.04524		0.67819	-0.3259
0.08489	-0.0458		0.67917	-0.3257
0.085	-0.04556		0.68	-0.3259
0.08511	-0.04584		0.68083	-0.3263
0.08522	-0.04568		0.68181	-0.3241
0.08533	-0.04616		0.68264	-0.3241
0.08544	-0.0456		0.68361	-0.324
0.08556	-0.04588		0.68444	-0.3244
0.08567	-0.04576		0.68528	-0.3245
0.08578	-0.04584		0.68625	-0.3248
0.08589	-0.04556		0.68708	-0.3251
0.086	-0.0462		0.68806	-0.3256
0.08611	-0.04588		0.68889	-0.3256
0.08622	-0.04632		0.68972	-0.3241
0.08633	-0.04568		0.69069	-0.3246
0.08644	-0.04612		0.69153	-0.3248
0.08656	-0.04584		0.6925	-0.3246
0.08667	-0.0462		0.69333	-0.3249
0.08678	-0.04564		0.69417	-0.3255
0.08689	-0.04612		0.69514	-0.3257
0.087	-0.04608		0.69597	-0.3252
0.08711	-0.0464		0.69694	-0.3253
0.08722	-0.04632		0.69778	-0.3256
0.08733	-0.046		0.69861	-0.326
0.08744	-0.0464		0.69958	-0.3265
0.08756	-0.04608		0.70042	-0.3252
0.08767	-0.04592		0.70139	-0.3256
0.08778	-0.0464		0.70222	-0.3252
0.08789	-0.04588		0.70306	-0.3252
0.088	-0.04628		0.70403	-0.3257
0.08811	-0.04656		0.70486	-0.3263
0.08822	-0.04636		0.70583	-0.3262
0.08833	-0.0466		0.70667	-0.3263
0.08844	-0.0466		0.7075	-0.3262
0.08856	-0.04608		0.70847	-0.3266
0.08867	-0.04664		0.70931	-0.3257
0.08878	-0.04632		0.71028	-0.3265
0.08889	-0.04664		0.71111	-0.3261
0.089	-0.0466		0.71194	-0.3264
0.08911	-0.04684		0.71292	-0.3268
0.08922	-0.04652		0.71375	-0.3268
0.08933	-0.04672		0.71472	-0.327
0.08944	-0.04692		0.71556	-0.3276
0.08956	-0.0466		0.71639	-0.3271
0.08967	-0.04712		0.71736	-0.3275
0.08978	-0.04656		0.71819	-0.3277
0.08989	-0.0466		0.71917	-0.3253
0.09	-0.04692		0.72	-0.3259
0.09011	-0.04708		0.72083	-0.3256
0.09022	-0.04692		0.72181	-0.3257
0.09033	-0.04688		0.72264	-0.326
0.09044	-0.04644		0.72361	-0.3259
0.09056	-0.04716		0.72444	-0.3259
0.09067	-0.04688		0.72528	-0.3265
0.09078	-0.04648		0.72625	-0.3253
0.09089	-0.04712		0.72708	-0.3255
0.091	-0.04692		0.72806	-0.3257
0.09111	-0.04728		0.72889	-0.3263
0.09122	-0.04704		0.72972	-0.3264
0.09133	-0.04736		0.73069	-0.3264
0.09144	-0.04732		0.73153	-0.3268
0.09156	-0.04696		0.7325	-0.3273
0.09167	-0.047		0.73333	-0.3272
0.09178	-0.04752		0.73417	-0.3275
0.09189	-0.0468		0.73514	-0.3261
0.092	-0.04732		0.73597	-0.3267
0.09211	-0.04696		0.73694	-0.3272
0.09222	-0.04736		0.73778	-0.3271
0.09233	-0.04772		0.73861	-0.3256
0.09244	-0.04736		0.73958	-0.3262
0.09256	-0.0472		0.74042	-0.3264
0.09267	-0.04752		0.74139	-0.3267
0.09278	-0.0474		0.74222	-0.3261
0.09289	-0.04704		0.74306	-0.3263
0.093	-0.04748		0.74403	-0.327
0.09311	-0.04724		0.74486	-0.3267
0.09322	-0.04768		0.74583	-0.327
0.09333	-0.04764		0.74667	-0.3258
0.09344	-0.04752		0.7475	-0.3262
0.09356	-0.04764		0.74847	-0.3264
0.09367	-0.0474		0.74931	-0.327
0.09378	-0.04788		0.75028	-0.326
0.09389	-0.04752		0.75111	-0.326
0.094	-0.0476		0.75194	-0.3264
0.09411	-0.04756		0.75292	-0.3269
0.09422	-0.04784		0.75375	-0.3262
0.09433	-0.04768		0.75472	-0.3264
0.09444	-0.04804		0.75556	-0.3251
0.09456	-0.04732		0.75639	-0.3246
0.09467	-0.04796		0.75736	-0.3247
0.09478	-0.04784		0.75819	-0.3248
0.09489	-0.04752		0.75917	-0.3253
0.095	-0.04788		0.76	-0.3255
0.09511	-0.04776		0.76083	-0.3252
0.09522	-0.04816		0.76181	-0.326
0.09533	-0.04772		0.76264	-0.3244
0.09544	-0.04808		0.76361	-0.325
0.09556	-0.04788		0.76444	-0.3258
0.09567	-0.04796		0.76528	-0.3258
0.09578	-0.0484		0.76625	-0.3248
0.09589	-0.04792		0.76708	-0.325
0.096	-0.04788		0.76806	-0.3249
0.09611	-0.04808		0.76889	-0.3252
0.09622	-0.04792		0.76972	-0.3252
0.09633	-0.0482		0.77069	-0.3247
0.09644	-0.04776		0.77153	-0.3254
0.09656	-0.04856		0.7725	-0.3246
0.09667	-0.04808		0.77333	-0.3249
0.09678	-0.04764		0.77417	-0.3248
0.09689	-0.04836		0.77514	-0.3252
0.097	-0.04836		0.77597	-0.3253
0.09711	-0.04836		0.77694	-0.324
0.09722	-0.04836		0.77778	-0.3246
0.09733	-0.04816		0.77861	-0.3242
0.09744	-0.04836		0.77958	-0.3249
0.09756	-0.04844		0.78042	-0.3254
0.09767	-0.04828		0.78139	-0.3245
0.09778	-0.04812		0.78222	-0.3247
0.09789	-0.0486		0.78306	-0.3249
0.098	-0.04816		0.78403	-0.3255
0.09811	-0.04868		0.78486	-0.3256
0.09822	-0.0482		0.78583	-0.326
0.09833	-0.04872		0.78667	-0.3259
0.09844	-0.04832		0.7875	-0.3257
0.09856	-0.04864		0.78847	-0.3263
0.09867	-0.04864		0.78931	-0.3245
0.09878	-0.04872		0.79028	-0.3241
0.09889	-0.04904		0.79111	-0.3248
0.099	-0.04884		0.79194	-0.3245
0.09911	-0.04856		0.79292	-0.3249
0.09922	-0.0488		0.79375	-0.3254
0.09933	-0.04864		0.79472	-0.3252
0.09944	-0.04888		0.79556	-0.3256
0.09956	-0.04896		0.79639	-0.3241
0.09967	-0.04848		0.79736	-0.3251
0.09978	-0.04912		0.79819	-0.3249
0.09989	-0.049		0.79917	-0.3257
0.1	-0.049		0.8	-0.3255
0.10011	-0.04872		0.80083	-0.3259
0.10022	-0.04908		0.80181	-0.3254
0.10033	-0.04864		0.80264	-0.3257
0.10044	-0.04912		0.80361	-0.3259
0.10056	-0.04888		0.80444	-0.3261
0.10067	-0.04876		0.80528	-0.3265
0.10078	-0.04912		0.80625	-0.3266
0.10089	-0.04908		0.80708	-0.3257
0.101	-0.04888		0.80806	-0.3249
0.10111	-0.04916		0.80889	-0.3254
0.10122	-0.04864		0.80972	-0.3258
0.10133	-0.0492		0.81069	-0.3261
0.10144	-0.04856		0.81153	-0.3263
0.10156	-0.04888		0.8125	-0.3277
0.10167	-0.04916		0.81333	-0.3287
0.10178	-0.049		0.81417	-0.3287
0.10189	-0.04904		0.81514	-0.3275
0.102	-0.04892		0.81597	-0.328
0.10211	-0.04932		0.81694	-0.3282
0.10222	-0.04896		0.81778	-0.3286
0.10233	-0.04928		0.81861	-0.3287
0.10244	-0.04932		0.81958	-0.3291
0.10256	-0.0492		0.82042	-0.3299
0.10267	-0.04944		0.82139	-0.3302
0.10278	-0.04908		0.82222	-0.3286
0.10289	-0.0494		0.82306	-0.329
0.103	-0.04916		0.82403	-0.3292
0.10311	-0.04964		0.82486	-0.3292
0.10322	-0.0496		0.82583	-0.3297
0.10333	-0.04924		0.82667	-0.3301
0.10344	-0.0498		0.8275	-0.3305
0.10356	-0.0496		0.82847	-0.3268
0.10367	-0.04948		0.82931	-0.3269
0.10378	-0.04952		0.83028	-0.3276
0.10389	-0.0496		0.83111	-0.3279
0.104	-0.04972		0.83194	-0.3284
0.10411	-0.04936		0.83292	-0.3288
0.10422	-0.0496		0.83375	-0.3285
0.10433	-0.04992		0.83472	-0.329
0.10444	-0.04968		0.83556	-0.3294
0.10456	-0.04964		0.83639	-0.3279
0.10467	-0.04956		0.83736	-0.3286
0.10478	-0.04948		0.83819	-0.3281
0.10489	-0.04988		0.83917	-0.3281
0.105	-0.0498		0.84	-0.3286
0.10511	-0.04996		0.84083	-0.3279
0.10522	-0.04976		0.84181	-0.3278
0.10533	-0.04996		0.84264	-0.3285
0.10544	-0.04984		0.84361	-0.3288
0.10556	-0.0498		0.84444	-0.3289
0.10567	-0.04984		0.84528	-0.3288
0.10578	-0.04972		0.84625	-0.3289
0.10589	-0.0502		0.84708	-0.3296
0.106	-0.05024		0.84806	-0.3292
0.10611	-0.04992		0.84889	-0.3283
0.10622	-0.05004		0.84972	-0.3287
0.10633	-0.05004		0.85069	-0.3291
0.10644	-0.0502		0.85153	-0.3297
0.10656	-0.04992		0.8525	-0.3287
0.10667	-0.04996		0.85333	-0.3285
0.10678	-0.05016		0.85417	-0.3291
0.10689	-0.05028		0.85514	-0.3281
0.107	-0.05012		0.85597	-0.3279
0.10711	-0.04984		0.85694	-0.328
0.10722	-0.05036		0.85778	-0.3283
0.10733	-0.05004		0.85861	-0.3256
0.10744	-0.05012		0.85958	-0.3263
0.10756	-0.05024		0.86042	-0.3262
0.10767	-0.05028		0.86139	-0.3264
0.10778	-0.05032		0.86222	-0.3265
0.10789	-0.04984		0.86306	-0.3266
0.108	-0.05056		0.86403	-0.3264
0.10811	-0.04992		0.86486	-0.3256
0.10822	-0.0502		0.86583	-0.3259
0.10833	-0.05016		0.86667	-0.3261
0.10844	-0.05028		0.8675	-0.3263
0.10856	-0.05016		0.86847	-0.3264
0.10867	-0.05036		0.86931	-0.3254
0.10878	-0.05048		0.87028	-0.3249
0.10889	-0.05056		0.87111	-0.3256
0.109	-0.05056		0.87194	-0.3263
0.10911	-0.05012		0.87292	-0.3259
0.10922	-0.05056		0.87375	-0.3264
0.10933	-0.05012		0.87472	-0.3266
0.10944	-0.05068		0.87556	-0.3263
0.10956	-0.0506		0.87639	-0.3268
0.10967	-0.051		0.87736	-0.3271
0.10978	-0.0504		0.87819	-0.3256
0.10989	-0.0506		0.87917	-0.326
0.11	-0.05092		0.88	-0.3264
0.11011	-0.05036		0.88083	-0.3266
0.11022	-0.05052		0.88181	-0.326
0.11033	-0.05016		0.88264	-0.326
0.11044	-0.05064		0.88361	-0.3263
0.11056	-0.05024		0.88444	-0.3259
0.11067	-0.0508		0.88528	-0.3264
0.11078	-0.05032		0.88625	-0.3269
0.11089	-0.05092		0.88708	-0.3268
0.111	-0.05064		0.88806	-0.3271
0.11111	-0.05096		0.88889	-0.3263
0.11122	-0.05048		0.88972	-0.3249
0.11133	-0.05092		0.89069	-0.3256
0.11144	-0.05052		0.89153	-0.3261
0.11156	-0.051		0.8925	-0.3262
0.11167	-0.05044		0.89333	-0.3265
0.11178	-0.0506		0.89417	-0.3267
0.11189	-0.05092		0.89514	-0.3269
0.112	-0.05092		0.89597	-0.3271
0.11211	-0.05112		0.89694	-0.3274
0.11222	-0.05068		0.89778	-0.3279
0.11233	-0.05096		0.89861	-0.3279
0.11244	-0.05072		0.89958	-0.3266
0.11256	-0.05116		0.90042	-0.3263
0.11267	-0.05104		0.90139	-0.326
0.11278	-0.05116		0.90222	-0.3264
0.11289	-0.05104		0.90306	-0.3264
0.113	-0.05076		0.90403	-0.3268
0.11311	-0.05104		0.90486	-0.3271
0.11322	-0.05072		0.90583	-0.3273
0.11333	-0.0514		0.90667	-0.3275
0.11344	-0.05084		0.9075	-0.328
0.11356	-0.05116		0.90847	-0.3261
0.11367	-0.05096		0.90931	-0.326
0.11378	-0.05148		0.91028	-0.3262
0.11389	-0.05096		0.91111	-0.3266
0.114	-0.05144		0.91194	-0.3271
0.11411	-0.05116		0.91292	-0.3267
0.11422	-0.05096		0.91375	-0.3267
0.11433	-0.0512		0.91472	-0.3265
0.11444	-0.05112		0.91556	-0.3269
0.11456	-0.0514		0.91639	-0.3258
0.11467	-0.051		0.91736	-0.3262
0.11478	-0.05152		0.91819	-0.3267
0.11489	-0.05124		0.91917	-0.3265
0.115	-0.05156		0.92	-0.3267
0.11511	-0.05088		0.92083	-0.3269
0.11522	-0.05156		0.92181	-0.3273
0.11533	-0.05128		0.92264	-0.3277
0.11544	-0.05164		0.92361	-0.3261
0.11556	-0.05148		0.92444	-0.3266
0.11567	-0.052		0.92528	-0.3264
0.11578	-0.05148		0.92625	-0.3268
0.11589	-0.0514		0.92708	-0.3269
0.116	-0.05168		0.92806	-0.3276
0.11611	-0.05152		0.92889	-0.327
0.11622	-0.05184		0.92972	-0.3267
0.11633	-0.05148		0.93069	-0.327
0.11644	-0.05152		0.93153	-0.3274
0.11656	-0.05172		0.9325	-0.3279
0.11667	-0.05204		0.93333	-0.3268
0.11678	-0.05172		0.93417	-0.3274
0.11689	-0.0518		0.93514	-0.3276
0.117	-0.05192		0.93597	-0.3279
0.11711	-0.05188		0.93694	-0.3282
0.11722	-0.05204		0.93778	-0.3287
0.11733	-0.05172		0.93861	-0.3281
0.11744	-0.05216		0.93958	-0.3278
0.11756	-0.05172		0.94042	-0.3282
0.11767	-0.05196		0.94139	-0.3269
0.11778	-0.05188		0.94222	-0.3275
0.11789	-0.0522		0.94306	-0.3273
0.118	-0.052		0.94403	-0.3279
0.11811	-0.05236		0.94486	-0.3282
0.11822	-0.05224		0.94583	-0.3285
0.11833	-0.05184		0.94667	-0.3289
0.11844	-0.05208		0.9475	-0.3274
0.11856	-0.05176		0.94847	-0.3277
0.11867	-0.05232		0.94931	-0.3281
0.11878	-0.05228		0.95028	-0.3282
0.11889	-0.05208		0.95111	-0.3287
0.119	-0.0522		0.95194	-0.3286
0.11911	-0.0516		0.95292	-0.3293
0.11922	-0.0526		0.95375	-0.3267
0.11933	-0.05212		0.95472	-0.3264
0.11944	-0.0524		0.95556	-0.3274
0.11956	-0.05216		0.95639	-0.3281
0.11967	-0.05228		0.95736	-0.3278
0.11978	-0.05232		0.95819	-0.3271
0.11989	-0.052		0.95917	-0.3277
0.12	-0.0524		0.96	-0.3267
0.12011	-0.05204		0.96083	-0.3271
0.12022	-0.0524		0.96181	-0.3272
0.12033	-0.05264		0.96264	-0.3272
0.12044	-0.05204		0.96361	-0.3275
0.12056	-0.05252		0.96444	-0.3272
0.12067	-0.05208		0.96528	-0.3277
0.12078	-0.05264		0.96625	-0.3282
0.12089	-0.05208		0.96708	-0.3284
0.121	-0.0524		0.96806	-0.3289
0.12111	-0.05252		0.96889	-0.3268
0.12122	-0.05276		0.96972	-0.3271
0.12133	-0.05252		0.97069	-0.327
0.12144	-0.0524		0.97153	-0.3276
0.12156	-0.05276		0.9725	-0.3279
0.12167	-0.05256		0.97333	-0.3281
0.12178	-0.05288		0.97417	-0.3275
0.12189	-0.0526		0.97514	-0.3274
0.122	-0.05252		0.97597	-0.3278
0.12211	-0.05292		0.97694	-0.3282
0.12222	-0.05272		0.97778	-0.3275
0.12233	-0.05248		0.97861	-0.3278
0.12244	-0.05292		0.97958	-0.3283
0.12256	-0.05228		0.98042	-0.328
0.12267	-0.05276		0.98139	-0.3286
0.12278	-0.0524		0.98222	-0.3272
0.12289	-0.05272		0.98306	-0.3277
0.123	-0.05252		0.98403	-0.3282
0.12311	-0.05288		0.98486	-0.3286
0.12322	-0.05252		0.98583	-0.3271
0.12333	-0.05256		0.98667	-0.328
0.12344	-0.05288		0.9875	-0.3283
0.12356	-0.05272		0.98847	-0.3282
0.12367	-0.05268		0.98931	-0.3284
0.12378	-0.05276		0.99028	-0.3288
0.12389	-0.05256		0.99111	-0.3282
0.124	-0.05304		0.99194	-0.3288
0.12411	-0.05296		0.99292	-0.3283
0.12422	-0.05264		0.99375	-0.3286
0.12433	-0.0532		0.99472	-0.3291
0.12444	-0.05276		0.99556	-0.3284
0.12456	-0.05232		0.99639	-0.329
0.12467	-0.05296		0.99736	-0.329
0.12478	-0.05284		0.99819	-0.3292
0.12489	-0.05264		0.99917	-0.3286
0.125	-0.05292		1	-0.3291
0.12511	-0.05232		1.00083	-0.3295
0.12522	-0.05312		1.00181	-0.3273
0.12533	-0.05276		1.00264	-0.328
0.12544	-0.05308		1.00361	-0.3283
0.12556	-0.05248		1.00444	-0.3285
0.12567	-0.0532		1.00528	-0.3287
0.12578	-0.053		1.00625	-0.3293
0.12589	-0.05284		1.00708	-0.3293
0.126	-0.05324		1.00806	-0.3298
0.12611	-0.05312		1.00889	-0.3278
0.12622	-0.053		1.00972	-0.3281
0.12633	-0.05312		1.01069	-0.327
0.12644	-0.0532		1.01153	-0.3269
0.12656	-0.05296		1.0125	-0.3274
0.12667	-0.05336		1.01333	-0.3274
0.12678	-0.05276		1.01417	-0.3279
0.12689	-0.05336		1.01514	-0.3283
0.127	-0.05324		1.01597	-0.3269
0.12711	-0.05352		1.01694	-0.3275
0.12722	-0.05328		1.01778	-0.3276
0.12733	-0.05352		1.01861	-0.3278
0.12744	-0.05316		1.01958	-0.328
0.12756	-0.0532		1.02042	-0.3281
0.12767	-0.05336		1.02139	-0.3275
0.12778	-0.05332		1.02222	-0.3278
0.12789	-0.05356		1.02306	-0.3282
0.128	-0.0534		1.02403	-0.3283
0.12811	-0.05304		1.02486	-0.3275
0.12822	-0.0536		1.02583	-0.3279
0.12833	-0.05332		1.02667	-0.3281
0.12844	-0.05328		1.0275	-0.3283
0.12856	-0.05368		1.02847	-0.3282
0.12867	-0.05308		1.02931	-0.3283
0.12878	-0.05384		1.03028	-0.3282
0.12889	-0.05316		1.03111	-0.3286
0.129	-0.05376		1.03194	-0.3286
0.12911	-0.05328		1.03292	-0.3289
0.12922	-0.05372		1.03375	-0.3259
0.12933	-0.05356		1.03472	-0.3265
0.12944	-0.05316		1.03556	-0.3269
0.12956	-0.05388		1.03639	-0.3275
0.12967	-0.0538		1.03736	-0.3281
0.12978	-0.054		1.03819	-0.3289
0.12989	-0.05344		1.03917	-0.3294
0.13	-0.054		1.04	-0.3274
0.13011	-0.05392		1.04083	-0.3273
0.13022	-0.0536		1.04181	-0.3279
0.13033	-0.05416		1.04264	-0.3274
0.13044	-0.05364		1.04361	-0.3277
0.13056	-0.0542		1.04444	-0.3282
0.13067	-0.05364		1.04528	-0.3282
0.13078	-0.05396		1.04625	-0.3284
0.13089	-0.054		1.04708	-0.3265
0.131	-0.05428		1.04806	-0.3269
0.13111	-0.0536		1.04889	-0.3276
0.13122	-0.0542		1.04972	-0.327
0.13133	-0.05408		1.05069	-0.3277
0.13144	-0.0542		1.05153	-0.3279
0.13156	-0.05404		1.0525	-0.3284
0.13167	-0.05436		1.05333	-0.3274
0.13178	-0.05432		1.05417	-0.3278
0.13189	-0.05388		1.05514	-0.3276
0.132	-0.0542		1.05597	-0.3281
0.13211	-0.05432		1.05694	-0.3284
0.13222	-0.05416		1.05778	-0.3278
0.13233	-0.05444		1.05861	-0.328
0.13244	-0.05424		1.05958	-0.3281
0.13256	-0.0542		1.06042	-0.3287
0.13267	-0.054		1.06139	-0.329
0.13278	-0.05448		1.06222	-0.3268
0.13289	-0.05436		1.06306	-0.3276
0.133	-0.05456		1.06403	-0.328
0.13311	-0.05412		1.06486	-0.3281
0.13322	-0.05448		1.06583	-0.3285
0.13333	-0.0542		1.06667	-0.3283
0.13344	-0.05496		1.0675	-0.3283
0.13356	-0.05412		1.06847	-0.3284
0.13367	-0.0548		1.06931	-0.3276
0.13378	-0.05428		1.07028	-0.3278
0.13389	-0.05452		1.07111	-0.3281
0.134	-0.05392		1.07194	-0.3279
0.13411	-0.05456		1.07292	-0.3282
0.13422	-0.05448		1.07375	-0.3288
0.13433	-0.05476		1.07472	-0.3286
0.13444	-0.0546		1.07556	-0.3289
0.13456	-0.05412		1.07639	-0.329
0.13467	-0.05468		1.07736	-0.3279
0.13478	-0.05424		1.07819	-0.3281
0.13489	-0.05444		1.07917	-0.3286
0.135	-0.05464		1.08	-0.3286
0.13511	-0.0544		1.08083	-0.3294
0.13522	-0.05452		1.08181	-0.3295
0.13533	-0.05444		1.08264	-0.3284
0.13544	-0.05472		1.08361	-0.3287
0.13556	-0.05476		1.08444	-0.3294
0.13567	-0.0542		1.08528	-0.3296
0.13578	-0.05468		1.08625	-0.3345
0.13589	-0.0546		1.08708	-0.3339
0.136	-0.05472		1.08806	-0.3349
0.13611	-0.05472		1.08889	-0.3352
0.13622	-0.05476		1.08972	-0.3341
0.13633	-0.05488		1.09069	-0.3351
0.13644	-0.0546		1.09153	-0.3358
0.13656	-0.05496		1.0925	-0.335
0.13667	-0.0546		1.09333	-0.3357
0.13678	-0.0548		1.09417	-0.3364
0.13689	-0.05464		1.09514	-0.3354
0.137	-0.05508		1.09597	-0.3357
0.13711	-0.05448		1.09694	-0.3364
0.13722	-0.05532		1.09778	-0.3365
0.13733	-0.0548		1.09861	-0.3368
0.13744	-0.05432		1.09958	-0.3353
0.13756	-0.05504		1.10042	-0.3355
0.13767	-0.0548		1.10139	-0.3336
0.13778	-0.05488		1.10222	-0.3344
0.13789	-0.05444		1.10306	-0.3351
0.138	-0.05484		1.10403	-0.3343
0.13811	-0.0548		1.10486	-0.3352
0.13822	-0.0546		1.10583	-0.3354
0.13833	-0.05504		1.10667	-0.3352
0.13844	-0.05468		1.1075	-0.3352
0.13856	-0.055		1.10847	-0.3357
0.13867	-0.05476		1.10931	-0.3366
0.13878	-0.0552		1.11028	-0.3372
0.13889	-0.05496		1.11111	-0.3346
0.139	-0.0552		1.11194	-0.3349
0.13911	-0.0546		1.11292	-0.335
0.13922	-0.05492		1.11375	-0.3356
0.13933	-0.05516		1.11472	-0.3358
0.13944	-0.05488		1.11556	-0.3363
0.13956	-0.05512		1.11639	-0.3368
0.13967	-0.05488		1.11736	-0.3366
0.13978	-0.05548		1.11819	-0.3352
0.13989	-0.05492		1.11917	-0.3356
0.14	-0.0552		1.12	-0.3359
0.14011	-0.05488		1.12083	-0.3359
0.14022	-0.05512		1.12181	-0.3362
0.14033	-0.05488		1.12264	-0.3355
0.14044	-0.05528		1.12361	-0.3363
0.14056	-0.05516		1.12444	-0.336
0.14067	-0.05528		1.12528	-0.3364
0.14078	-0.05496		1.12625	-0.3364
0.14089	-0.05524		1.12708	-0.3367
0.141	-0.0554		1.12806	-0.3355
0.14111	-0.055		1.12889	-0.3358
0.14122	-0.05532		1.12972	-0.3357
0.14133	-0.05532		1.13069	-0.3359
0.14144	-0.05532		1.13153	-0.3365
0.14156	-0.0554		1.1325	-0.3281
0.14167	-0.05488		1.13333	-0.3281
0.14178	-0.05536		1.13417	-0.3285
0.14189	-0.05504		1.13514	-0.3286
0.142	-0.0552		1.13597	-0.3284
0.14211	-0.05492		1.13694	-0.3291
0.14222	-0.05552		1.13778	-0.3289
0.14233	-0.05532		1.13861	-0.3277
0.14244	-0.05528		1.13958	-0.3278
0.14256	-0.05536		1.14042	-0.328
0.14267	-0.05524		1.14139	-0.3282
0.14278	-0.05564		1.14222	-0.3279
0.14289	-0.05532		1.14306	-0.3278
0.143	-0.05544		1.14403	-0.328
0.14311	-0.05528		1.14486	-0.3281
0.14322	-0.05548		1.14583	-0.3272
0.14333	-0.05576		1.14667	-0.3275
0.14344	-0.055		1.1475	-0.3278
0.14356	-0.0554		1.14847	-0.3277
0.14367	-0.05524		1.14931	-0.3277
0.14378	-0.05544		1.15028	-0.3281
0.14389	-0.05528		1.15111	-0.328
0.144	-0.0552		1.15194	-0.3277
0.14411	-0.05516		1.15292	-0.3282
0.14422	-0.05576		1.15375	-0.3277
0.14433	-0.05572		1.15472	-0.3281
0.14444	-0.05508		1.15556	-0.3283
0.14456	-0.0552		1.15639	-0.3275
0.14467	-0.0554		1.15736	-0.3279
0.14478	-0.05548		1.15819	-0.328
0.14489	-0.05568		1.15917	-0.3284
0.145	-0.05544		1.16	-0.3286
0.14511	-0.0558		1.16083	-0.3288
0.14522	-0.0554		1.16181	-0.3284
0.14533	-0.05552		1.16264	-0.3281
0.14544	-0.05564		1.16361	-0.3281
0.14556	-0.05536		1.16444	-0.3285
0.14567	-0.05584		1.16528	-0.3285
0.14578	-0.05568		1.16625	-0.3285
0.14589	-0.0556		1.16708	-0.3283
0.146	-0.05512		1.16806	-0.3283
0.14611	-0.05564		1.16889	-0.329
0.14622	-0.05548		1.16972	-0.3278
0.14633	-0.0556		1.17069	-0.3284
0.14644	-0.05568		1.17153	-0.3283
0.14656	-0.05564		1.1725	-0.3282
0.14667	-0.0558		1.17333	-0.3279
0.14678	-0.05552		1.17417	-0.3285
0.14689	-0.05584		1.17514	-0.3281
0.147	-0.05588		1.17597	-0.3289
0.14711	-0.05592		1.17694	-0.3293
0.14722	-0.05588		1.17778	-0.3292
0.14733	-0.05568		1.17861	-0.3299
0.14744	-0.05584		1.17958	-0.33
0.14756	-0.0556		1.18042	-0.3303
0.14767	-0.05608		1.18139	-0.3307
0.14778	-0.05556		1.18222	-0.3313
0.14789	-0.05616		1.18306	-0.3291
0.148	-0.05592		1.18403	-0.3295
0.14811	-0.05604		1.18486	-0.3303
0.14822	-0.05564		1.18583	-0.3294
0.14833	-0.05584		1.18667	-0.3298
0.14844	-0.05568		1.1875	-0.3297
0.14856	-0.0562		1.18847	-0.3288
0.14867	-0.05612		1.18931	-0.3288
0.14878	-0.05568		1.19028	-0.3291
0.14889	-0.05608		1.19111	-0.3297
0.149	-0.05604		1.19194	-0.329
0.14911	-0.05592		1.19292	-0.3293
0.14922	-0.05592		1.19375	-0.3299
0.14933	-0.056		1.19472	-0.33
0.14944	-0.05644		1.19556	-0.3299
0.14956	-0.05616		1.19639	-0.3302
0.14967	-0.056		1.19736	-0.3306
0.14978	-0.05568		1.19819	-0.3294
0.14989	-0.05624		1.19917	-0.33
0.15	-0.0562		1.2	-0.33
0.15011	-0.05636		1.20083	-0.3305
0.15022	-0.0562		1.20181	-0.3306
0.15033	-0.05652		1.20264	-0.3309
0.15044	-0.0562		1.20361	-0.3314
0.15056	-0.0562		1.20444	-0.3317
0.15067	-0.05652		1.20528	-0.3284
0.15078	-0.05644		1.20625	-0.3286
0.15089	-0.05656		1.20708	-0.3292
0.151	-0.05636		1.20806	-0.3298
0.15111	-0.05652		1.20889	-0.3294
0.15122	-0.0562		1.20972	-0.3289
0.15133	-0.05652		1.21069	-0.3289
0.15144	-0.05656		1.21153	-0.3293
0.15156	-0.05636		1.2125	-0.3297
0.15167	-0.05656		1.21333	-0.329
0.15178	-0.0562		1.21417	-0.3294
0.15189	-0.0566		1.21514	-0.3298
0.152	-0.05628		1.21597	-0.3294
0.15211	-0.05672		1.21694	-0.3296
0.15222	-0.05028		1.21778	-0.3299
0.15233	-0.04484		1.21861	-0.3304
0.15244	-0.04416		1.21958	-0.33
0.15256	-0.04416		1.22042	-0.3305
0.15267	-0.04508		1.22139	-0.3301
0.15278	-0.04508		1.22222	-0.3298
0.15289	-0.0454		1.22306	-0.3274
0.153	-0.04496		1.22403	-0.3282
0.15311	-0.04556		1.22486	-0.3284
0.15322	-0.04576		1.22583	-0.3286
0.15333	-0.04544		1.22667	-0.3286
0.15344	-0.04568		1.2275	-0.3289
0.15356	-0.0458		1.22847	-0.3288
0.15367	-0.04624		1.22931	-0.3287
0.15378	-0.04624		1.23028	-0.3291
0.15389	-0.0462		1.23111	-0.3293
0.154	-0.04692		1.23194	-0.3294
0.15411	-0.04764		1.23292	-0.3298
0.15422	-0.04684		1.23375	-0.3288
0.15433	-0.04716		1.23472	-0.3291
0.15444	-0.04704		1.23556	-0.3293
0.15456	-0.04748		1.23639	-0.3285
0.15467	-0.04724		1.23736	-0.3288
0.15478	-0.04728		1.23819	-0.3288
0.15489	-0.04784		1.23917	-0.3289
0.155	-0.04752		1.24	-0.3292
0.15511	-0.04796		1.24083	-0.3291
0.15522	-0.04848		1.24181	-0.3294
0.15533	-0.0484		1.24264	-0.3296
0.15544	-0.04792		1.24361	-0.3297
0.15556	-0.0484		1.24444	-0.3283
0.15567	-0.0486		1.24528	-0.3291
0.15578	-0.04812		1.24625	-0.3292
0.15589	-0.04848		1.24708	-0.3295
0.156	-0.04932		1.24806	-0.3295
0.15611	-0.04848		1.24889	-0.3299
0.15622	-0.04896		1.24972	-0.3288
0.15633	-0.04876		1.25069	-0.3293
0.15644	-0.04888		1.25153	-0.3272
0.15656	-0.0492		1.2525	-0.328
0.15667	-0.04904		1.25333	-0.3278
0.15678	-0.04936		1.25417	-0.3284
0.15689	-0.0494		1.25514	-0.329
0.157	-0.04944		1.25597	-0.3285
0.15711	-0.04924		1.25694	-0.3288
0.15722	-0.04932		1.25778	-0.3292
0.15733	-0.04964		1.25861	-0.3292
0.15744	-0.0496		1.25958	-0.3281
0.15756	-0.04932		1.26042	-0.3282
0.15767	-0.04972		1.26139	-0.3288
0.15778	-0.04972		1.26222	-0.3293
0.15789	-0.04948		1.26306	-0.3279
0.158	-0.04932		1.26403	-0.3286
0.15811	-0.04992		1.26486	-0.3291
0.15822	-0.04984		1.26583	-0.3297
0.15833	-0.04976		1.26667	-0.329
0.15844	-0.04972		1.2675	-0.3298
0.15856	-0.0502		1.26847	-0.3281
0.15867	-0.04984		1.26931	-0.3286
0.15878	-0.04968		1.27028	-0.329
0.15889	-0.05016		1.27111	-0.3293
0.159	-0.05016		1.27194	-0.3296
0.15911	-0.04984		1.27292	-0.3279
0.15922	-0.05036		1.27375	-0.328
0.15933	-0.05064		1.27472	-0.3287
0.15944	-0.04984		1.27556	-0.3289
0.15956	-0.05032		1.27639	-0.3292
0.15967	-0.05048		1.27736	-0.3293
0.15978	-0.05028		1.27819	-0.3293
0.15989	-0.0504		1.27917	-0.3293
0.16	-0.05072		1.28	-0.3282
0.16011	-0.05064		1.28083	-0.3287
0.16022	-0.05036		1.28181	-0.329
0.16033	-0.05064		1.28264	-0.3298
0.16044	-0.05052		1.28361	-0.33
0.16056	-0.0504		1.28444	-0.3301
0.16067	-0.05108		1.28528	-0.33
0.16078	-0.05048		1.28625	-0.3306
0.16089	-0.0512		1.28708	-0.3309
0.161	-0.05056		1.28806	-0.3311
0.16111	-0.05088		1.28889	-0.3296
0.16122	-0.0508		1.28972	-0.3299
0.16133	-0.05068		1.29069	-0.33
0.16144	-0.051		1.29153	-0.33
0.16156	-0.05128		1.2925	-0.3306
0.16167	-0.05112		1.29333	-0.3305
0.16178	-0.05112		1.29417	-0.3307
0.16189	-0.05116		1.29514	-0.331
0.162	-0.05084		1.29597	-0.3309
0.16211	-0.05124		1.29694	-0.3318
0.16222	-0.0516		1.29778	-0.3324
0.16233	-0.05152		1.29861	-0.333
0.16244	-0.05116		1.29958	-0.3329
0.16256	-0.05124		1.30042	-0.3326
0.16267	-0.05132		1.30139	-0.3333
0.16278	-0.05096		1.30222	-0.3333
0.16289	-0.0514		1.30306	-0.3328
0.163	-0.05164		1.30403	-0.3331
0.16311	-0.05116		1.30486	-0.3326
0.16322	-0.05148		1.30583	-0.3334
0.16333	-0.05148		1.30667	-0.3334
0.16344	-0.05104		1.3075	-0.3343
0.16356	-0.05144		1.30847	-0.3338
0.16367	-0.0518		1.30931	-0.3344
0.16378	-0.05124		1.31028	-0.3335
0.16389	-0.05136		1.31111	-0.3341
0.164	-0.05148		1.31194	-0.3339
0.16411	-0.05128		1.31292	-0.3339
0.16422	-0.0516		1.31375	-0.3346
0.16433	-0.05192		1.31472	-0.334
0.16444	-0.0516		1.31556	-0.3348
0.16456	-0.05144		1.31639	-0.333
0.16467	-0.05164		1.31736	-0.333
0.16478	-0.05172		1.31819	-0.3329
0.16489	-0.05196		1.31917	-0.3333
0.165	-0.05176		1.32	-0.3322
0.16511	-0.05184		1.32083	-0.3321
0.16522	-0.05148		1.32181	-0.333
0.16533	-0.05164		1.32264	-0.3337
0.16544	-0.0518		1.32361	-0.3323
0.16556	-0.05184		1.32444	-0.3328
0.16567	-0.05196		1.32528	-0.3334
0.16578	-0.05212		1.32625	-0.3329
0.16589	-0.05184		1.32708	-0.3334
0.166	-0.05192		1.32806	-0.334
0.16611	-0.0522		1.32889	-0.3339
0.16622	-0.05188		1.32972	-0.3333
0.16633	-0.05184		1.33069	-0.3339
0.16644	-0.05244		1.33153	-0.3337
0.16656	-0.05196		1.3325	-0.334
0.16667	-0.05204		1.33333	-0.3316
0.16678	-0.05168		1.33417	-0.3319
0.16689	-0.0524		1.33514	-0.3322
0.167	-0.05196		1.33597	-0.3328
0.16711	-0.05184		1.33694	-0.3311
0.16722	-0.05228		1.33778	-0.3315
0.16733	-0.05208		1.33861	-0.332
0.16744	-0.05176		1.33958	-0.3319
0.16756	-0.05228		1.34042	-0.3315
0.16767	-0.05236		1.34139	-0.3318
0.16778	-0.05224		1.34222	-0.3323
0.16789	-0.05268		1.34306	-0.3322
0.168	-0.05268		1.34403	-0.3323
0.16811	-0.05264		1.34486	-0.3327
0.16822	-0.05164		1.34583	-0.3328
0.16833	-0.05252		1.34667	-0.3325
0.16844	-0.05232		1.3475	-0.3307
0.16856	-0.05236		1.34847	-0.3311
0.16867	-0.05196		1.34931	-0.3286
0.16878	-0.0524		1.35028	-0.3285
0.16889	-0.05236		1.35111	-0.3292
0.169	-0.05208		1.35194	-0.3292
0.16911	-0.05228		1.35292	-0.3297
0.16922	-0.0528		1.35375	-0.3295
0.16933	-0.05228		1.35472	-0.3301
0.16944	-0.05228		1.35556	-0.3301
0.16956	-0.05272		1.35639	-0.3306
0.16967	-0.05232		1.35736	-0.3284
0.16978	-0.05232		1.35819	-0.329
0.16989	-0.05276		1.35917	-0.329
0.17	-0.0524		1.36	-0.3289
0.17011	-0.05216		1.36083	-0.3293
0.17022	-0.05304		1.36181	-0.3293
0.17033	-0.05252		1.36264	-0.3293
0.17044	-0.0524		1.36361	-0.3296
0.17056	-0.05272		1.36444	-0.3301
0.17067	-0.05264		1.36528	-0.3305
0.17078	-0.05256		1.36625	-0.331
0.17089	-0.052		1.36708	-0.3312
0.171	-0.0526		1.36806	-0.3315
0.17111	-0.05252		1.36889	-0.3314
0.17122	-0.05228		1.36972	-0.3317
0.17133	-0.05276		1.37069	-0.3317
0.17144	-0.0528		1.37153	-0.3289
0.17156	-0.05284		1.3725	-0.3291
0.17167	-0.05276		1.37333	-0.3295
0.17178	-0.05252		1.37417	-0.3294
0.17189	-0.05332		1.37514	-0.3299
0.172	-0.0528		1.37597	-0.3294
0.17211	-0.05292		1.37694	-0.3288
0.17222	-0.05256		1.37778	-0.3291
0.17233	-0.05316		1.37861	-0.3289
0.17244	-0.0528		1.37958	-0.3293
0.17256	-0.05352		1.38042	-0.3299
0.17267	-0.05296		1.38139	-0.33
0.17278	-0.05276		1.38222	-0.3298
0.17289	-0.05344		1.38306	-0.33
0.173	-0.05324		1.38403	-0.3303
0.17311	-0.05284		1.38486	-0.3305
0.17322	-0.05336		1.38583	-0.3303
0.17333	-0.05336		1.38667	-0.3304
0.17344	-0.05296		1.3875	-0.3305
0.17356	-0.05276		1.38847	-0.3308
0.17367	-0.0532		1.38889	-0.3313
0.17378	-0.05328		1.39028	-0.3311
0.17389	-0.05316		1.39167	-0.3308
0.174	-0.05308		1.39167	-0.3305
0.17411	-0.05308		1.39306	-0.331
0.17422	-0.05336		1.39444	-0.3314
0.17433	-0.05312		1.39444	-0.3319
0.17444	-0.05296		1.39583	-0.3322
0.17456	-0.0528		1.39583	-0.3291
0.17467	-0.05296		1.39722	-0.3299
0.17478	-0.05316		1.39861	-0.3297
0.17489	-0.05308		1.39861	-0.3301
0.175	-0.05272		1.4	-0.3306
0.17511	-0.05272		1.40139	-0.3308
0.17522	-0.05316		1.40139	-0.3315
0.17533	-0.05292		1.40278	-0.3314
0.17544	-0.05292		1.40417	-0.3287
0.17556	-0.05312		1.40417	-0.3294
0.17567	-0.05296		1.40556	-0.3299
0.17578	-0.05276		1.40556	-0.3306
0.17589	-0.05328		1.40694	-0.3312
0.176	-0.0536		1.40833	-0.3317
0.17611	-0.05284		1.40833	-0.3307
0.17622	-0.05312		1.40972	-0.331
0.17633	-0.05332		1.41111	-0.3301
0.17644	-0.05328		1.41111	-0.3309
0.17656	-0.0532		1.4125	-0.3315
0.17667	-0.05328		1.41389	-0.332
0.17678	-0.0532		1.41389	-0.3322
0.17689	-0.05332		1.41528	-0.33
0.177	-0.05392		1.41667	-0.3306
0.17711	-0.05344		1.41667	-0.3312
0.17722	-0.05328		1.41806	-0.3317
0.17733	-0.05364		1.41806	-0.3316
0.17744	-0.05348		1.41944	-0.3323
0.17756	-0.05336		1.42083	-0.3326
0.17767	-0.05364		1.42083	-0.3333
0.17778	-0.05332		1.42222	-0.3302
0.17789	-0.05388		1.42361	-0.3307
0.178	-0.05348		1.42361	-0.3313
0.17811	-0.05356		1.425	-0.3314
0.17822	-0.0536		1.42639	-0.332
0.17833	-0.05372		1.42639	-0.3328
0.17844	-0.05352		1.42778	-0.3329
0.17856	-0.0536		1.42778	-0.3319
0.17867	-0.05372		1.42917	-0.3317
0.17878	-0.0538		1.43056	-0.3316
0.17889	-0.05352		1.43056	-0.332
0.179	-0.0544		1.43194	-0.3322
0.17911	-0.05344		1.43333	-0.3328
0.17922	-0.05356		1.43333	-0.3326
0.17933	-0.05436		1.43472	-0.3322
0.17944	-0.05352		1.43611	-0.3326
0.17956	-0.054		1.43611	-0.3321
0.17967	-0.05424		1.4375	-0.3325
0.17978	-0.05384		1.43889	-0.3326
0.17989	-0.05436		1.43889	-0.3329
0.18	-0.05412		1.44028	-0.3335
0.18011	-0.05372		1.44028	-0.3306
0.18022	-0.0542		1.44167	-0.3305
0.18033	-0.05416		1.44306	-0.3312
0.18044	-0.05356		1.44306	-0.3314
0.18056	-0.05448		1.44444	-0.3316
0.18067	-0.05396		1.44583	-0.3313
0.18078	-0.05408		1.44583	-0.3316
0.18089	-0.0542		1.44722	-0.3314
0.181	-0.05424		1.44861	-0.3316
0.18111	-0.05412		1.44861	-0.3319
0.18122	-0.05436		1.45	-0.3297
0.18133	-0.05452		1.45	-0.3294
0.18144	-0.05412		1.45139	-0.3297
0.18156	-0.05456		1.45278	-0.3291
0.18167	-0.05468		1.45278	-0.3297
0.18178	-0.0544		1.45417	-0.3297
0.18189	-0.05452		1.45556	-0.33
0.182	-0.05404		1.45556	-0.3304
0.18211	-0.05448		1.45694	-0.3308
0.18222	-0.05408		1.45833	-0.3312
0.18233	-0.05444		1.45833	-0.3299
0.18244	-0.05448		1.45972	-0.3303
0.18256	-0.05376		1.46111	-0.3304
0.18267	-0.05432		1.46111	-0.331
0.18278	-0.0544		1.4625	-0.3313
0.18289	-0.05392		1.4625	-0.3304
0.183	-0.05404		1.46389	-0.3307
0.18311	-0.05428		1.46528	-0.3313
0.18322	-0.05452		1.46528	-0.33
0.18333	-0.05412		1.46667	-0.3301
0.18344	-0.05452		1.46806	-0.3304
0.18356	-0.05392		1.46806	-0.3308
0.18367	-0.05408		1.46944	-0.331
0.18378	-0.05464		1.47083	-0.3311
0.18389	-0.05444		1.47083	-0.3312
0.184	-0.05424		1.47222	-0.3316
0.18411	-0.05468		1.47222	-0.331
0.18422	-0.0546		1.47361	-0.331
0.18433	-0.0546		1.475	-0.3297
0.18444	-0.05464		1.475	-0.3298
0.18456	-0.05432		1.47639	-0.3303
0.18467	-0.05448		1.47778	-0.3302
0.18478	-0.05484		1.47778	-0.3304
0.18489	-0.05472		1.47917	-0.3308
0.185	-0.05392		1.48056	-0.33
0.18511	-0.05424		1.48056	-0.3304
0.18522	-0.0548		1.48194	-0.3307
0.18533	-0.0544		1.48333	-0.3293
0.18544	-0.05444		1.48333	-0.3294
0.18556	-0.05512		1.48472	-0.3298
0.18567	-0.0548		1.48472	-0.3302
0.18578	-0.05484		1.48611	-0.3307
0.18589	-0.05472		1.4875	-0.3306
0.186	-0.05524		1.4875	-0.33
0.18611	-0.05456		1.48889	-0.33
0.18622	-0.05476		1.49028	-0.3307
0.18633	-0.05464		1.49028	-0.3312
0.18644	-0.05496		1.49167	-0.3311
0.18656	-0.05496		1.49306	-0.3316
0.18667	-0.05492		1.49306	-0.33
0.18678	-0.05508		1.49444	-0.3303
0.18689	-0.05496		1.49444	-0.3306
0.187	-0.05528		1.49583	-0.3309
0.18711	-0.05484		1.49722	-0.3315
0.18722	-0.05516		1.49722	-0.3312
0.18733	-0.05544		1.49861	-0.3313
0.18744	-0.055		1.5	-0.3316
0.18756	-0.05508		1.5	-0.3321
0.18767	-0.05532		1.50139	-0.3308
0.18778	-0.0548		1.50278	-0.3306
0.18789	-0.0552		1.50278	-0.3309
0.188	-0.05516		1.50417	-0.3312
0.18811	-0.05508		1.50556	-0.3316
0.18822	-0.05516		1.50556	-0.3318
0.18833	-0.05512		1.50694	-0.3306
0.18844	-0.05468		1.50694	-0.331
0.18856	-0.0552		1.50833	-0.3314
0.18867	-0.05528		1.50972	-0.3317
0.18878	-0.05472		1.50972	-0.332
0.18889	-0.05544		1.51111	-0.3319
0.189	-0.05516		1.5125	-0.3321
0.18911	-0.0548		1.5125	-0.3325
0.18922	-0.05516		1.51389	-0.3322
0.18933	-0.0554		1.51528	-0.3324
0.18944	-0.05552		1.51528	-0.3304
0.18956	-0.05492		1.51667	-0.3306
0.18967	-0.055		1.51667	-0.3308
0.18978	-0.05572		1.51806	-0.3307
0.18989	-0.055		1.51944	-0.3315
0.19	-0.0554		1.51944	-0.3314
0.19011	-0.05512		1.52083	-0.3317
0.19022	-0.05548		1.52222	-0.332
0.19033	-0.0552		1.52222	-0.3321
0.19044	-0.055		1.52361	-0.332
0.19056	-0.0548		1.525	-0.3303
0.19067	-0.055		1.525	-0.3312
0.19078	-0.05536		1.52639	-0.3308
0.19089	-0.05528		1.52778	-0.3309
0.191	-0.05524		1.52778	-0.3314
0.19111	-0.05548		1.52917	-0.3317
0.19122	-0.05568		1.52917	-0.3311
0.19133	-0.05488		1.53056	-0.3314
0.19144	-0.05512		1.53194	-0.3317
0.19156	-0.05524		1.53194	-0.3319
0.19167	-0.05524		1.53333	-0.3319
0.19178	-0.05504		1.53472	-0.3323
0.19189	-0.05536		1.53472	-0.3307
0.192	-0.0552		1.53611	-0.3312
0.19211	-0.05556		1.5375	-0.3316
0.19222	-0.05564		1.5375	-0.3316
0.19233	-0.05532		1.53889	-0.3319
0.19244	-0.05572		1.53889	-0.3324
0.19256	-0.05568		1.54028	-0.3324
0.19267	-0.05524		1.54167	-0.3303
0.19278	-0.0554		1.54167	-0.3305
0.19289	-0.0556		1.54306	-0.3304
0.193	-0.05532		1.54444	-0.3309
0.19311	-0.05572		1.54444	-0.3311
0.19322	-0.05604		1.54583	-0.3301
0.19333	-0.05516		1.54722	-0.3306
0.19344	-0.05568		1.54722	-0.3309
0.19356	-0.05568		1.54861	-0.3311
0.19367	-0.05552		1.55	-0.3314
0.19378	-0.05584		1.55	-0.3318
0.19389	-0.05532		1.55139	-0.3313
0.194	-0.05568		1.55139	-0.3316
0.19411	-0.05604		1.55278	-0.3308
0.19422	-0.0554		1.55417	-0.331
0.19433	-0.05548		1.55417	-0.331
0.19444	-0.05584		1.55556	-0.33
0.19456	-0.05564		1.55694	-0.3299
0.19467	-0.05612		1.55694	-0.3306
0.19478	-0.0554		1.55833	-0.3307
0.19489	-0.05588		1.55972	-0.331
0.195	-0.0562		1.55972	-0.3307
0.19511	-0.05544		1.56111	-0.331
0.19522	-0.0558		1.56111	-0.3313
0.19533	-0.05552		1.5625	-0.3309
0.19544	-0.05548		1.56389	-0.3312
0.19556	-0.05584		1.56389	-0.3307
0.19567	-0.05556		1.56528	-0.3313
0.19578	-0.05548		1.56667	-0.3301
0.19589	-0.05608		1.56667	-0.3306
0.196	-0.05532		1.56806	-0.3309
0.19611	-0.05584		1.56944	-0.3313
0.19622	-0.05596		1.56944	-0.3311
0.19633	-0.05612		1.57083	-0.3312
0.19644	-0.05588		1.57222	-0.3309
0.19656	-0.05604		1.57222	-0.3313
0.19667	-0.0562		1.57361	-0.3317
0.19678	-0.05592		1.57361	-0.3305
0.19689	-0.05572		1.575	-0.3308
0.197	-0.05612		1.57639	-0.3311
0.19711	-0.05648		1.57639	-0.3316
0.19722	-0.056		1.57778	-0.3319
0.19733	-0.056		1.57917	-0.3324
0.19744	-0.0564		1.57917	-0.3303
0.19756	-0.05616		1.58056	-0.3304
0.19767	-0.05628		1.58194	-0.3311
0.19778	-0.05652		1.58194	-0.3318
0.19789	-0.0562		1.58333	-0.332
0.198	-0.05628		1.58333	-0.3305
0.19811	-0.05632		1.58472	-0.3308
0.19822	-0.05628		1.58611	-0.3309
0.19833	-0.05628		1.58611	-0.3302
0.19844	-0.05604		1.5875	-0.3308
0.19856	-0.0562		1.58889	-0.3312
0.19867	-0.05636		1.58889	-0.3316
0.19878	-0.05584		1.59028	-0.332
0.19889	-0.05632		1.59167	-0.3325
0.199	-0.0566		1.59167	-0.3322
0.19911	-0.0564		1.59306	-0.3324
0.19922	-0.05612		1.59444	-0.3327
0.19933	-0.05616		1.59444	-0.3313
0.19944	-0.05684		1.59583	-0.3316
0.19956	-0.0564		1.59583	-0.3321
0.19967	-0.05656		1.59722	-0.3319
0.19978	-0.05648		1.59861	-0.3313
0.19989	-0.0562		1.59861	-0.3315
0.2	-0.05672		1.6	-0.3302
0.20011	-0.05644		1.60139	-0.3311
0.20022	-0.05664		1.60139	-0.3312
0.20033	-0.05668		1.60278	-0.332
0.20044	-0.05656		1.60417	-0.3315
0.20056	-0.05624		1.60417	-0.3311
0.20067	-0.05652		1.60556	-0.3314
0.20078	-0.05664		1.60556	-0.3314
0.20089	-0.057		1.60694	-0.3323
0.201	-0.05664		1.60833	-0.3321
0.20111	-0.05664		1.60833	-0.3318
0.20122	-0.05696		1.60972	-0.3325
0.20133	-0.0566		1.61111	-0.3317
0.20144	-0.05672		1.61111	-0.3321
0.20156	-0.05676		1.6125	-0.3315
0.20167	-0.057		1.61389	-0.3314
0.20178	-0.05676		1.61389	-0.3316
0.20189	-0.05692		1.61528	-0.3319
0.202	-0.05672		1.61667	-0.331
0.20211	-0.057		1.61667	-0.3315
0.20222	-0.05696		1.61806	-0.332
0.20233	-0.05672		1.61806	-0.3324
0.20244	-0.05652		1.61944	-0.333
0.20256	-0.05692		1.62083	-0.3332
0.20267	-0.0566		1.62083	-0.3307
0.20278	-0.05644		1.62222	-0.3312
0.20289	-0.0572		1.62361	-0.3316
0.203	-0.05668		1.62361	-0.332
0.20311	-0.05664		1.625	-0.3323
0.20322	-0.05692		1.62639	-0.3317
0.20333	-0.0566		1.62639	-0.3323
0.20344	-0.05652		1.62778	-0.3325
0.20356	-0.057		1.62778	-0.3328
0.20367	-0.05676		1.62917	-0.3316
0.20378	-0.05712		1.63056	-0.332
0.20389	-0.05712		1.63056	-0.3324
0.204	-0.05688		1.63194	-0.3328
0.20411	-0.05652		1.63333	-0.333
0.20422	-0.05656		1.63333	-0.3332
0.20433	-0.05712		1.63472	-0.3335
0.20444	-0.05688		1.63611	-0.3319
0.20456	-0.05668		1.63611	-0.3314
0.20467	-0.05688		1.6375	-0.3318
0.20478	-0.05712		1.63889	-0.3316
0.20489	-0.05684		1.63889	-0.3312
0.205	-0.05692		1.64028	-0.3314
0.20511	-0.05636		1.64028	-0.3316
0.20522	-0.05688		1.64167	-0.3312
0.20533	-0.05696		1.64306	-0.3316
0.20544	-0.05688		1.64306	-0.3321
0.20556	-0.05684		1.64444	-0.3321
0.20567	-0.057		1.64583	-0.3328
0.20578	-0.05668		1.64583	-0.3326
0.20589	-0.05668		1.64722	-0.3326
0.206	-0.0572		1.64861	-0.3308
0.20611	-0.05688		1.64861	-0.3309
0.20622	-0.05708		1.65	-0.3314
0.20633	-0.05712		1.65	-0.3312
0.20644	-0.05672		1.65139	-0.3319
0.20656	-0.05708		1.65278	-0.3318
0.20667	-0.05712		1.65278	-0.3312
0.20678	-0.057		1.65417	-0.3316
0.20689	-0.05696		1.65556	-0.331
0.207	-0.0572		1.65556	-0.3314
0.20711	-0.05692		1.65694	-0.3301
0.20722	-0.05704		1.65833	-0.3302
0.20733	-0.05728		1.65833	-0.331
0.20744	-0.05752		1.65972	-0.3313
0.20756	-0.0572		1.66111	-0.3318
0.20767	-0.05692		1.66111	-0.3318
0.20778	-0.05736		1.6625	-0.3323
0.20789	-0.05728		1.6625	-0.331
0.208	-0.05668		1.66389	-0.3308
0.20811	-0.05724		1.66528	-0.3312
0.20822	-0.05712		1.66528	-0.3313
0.20833	-0.05708		1.66667	-0.3318
0.20844	-0.0572		1.66806	-0.3298
0.20856	-0.05748		1.66806	-0.3306
0.20867	-0.0572		1.66944	-0.3308
0.20878	-0.05716		1.67083	-0.3313
0.20889	-0.05736		1.67083	-0.3312
0.209	-0.05748		1.67222	-0.3317
0.20911	-0.05688		1.67222	-0.332
0.20922	-0.05752		1.67361	-0.3322
0.20933	-0.05728		1.675	-0.3325
0.20944	-0.05732		1.675	-0.3329
0.20956	-0.05736		1.67639	-0.3305
0.20967	-0.0574		1.67778	-0.331
0.20978	-0.05728		1.67778	-0.3315
0.20989	-0.05756		1.67917	-0.3317
0.21	-0.05708		1.68056	-0.3322
0.21011	-0.05736		1.68056	-0.3322
0.21022	-0.0576		1.68194	-0.3314
0.21033	-0.05716		1.68333	-0.3318
0.21044	-0.057		1.68333	-0.3322
0.21056	-0.05788		1.68472	-0.3326
0.21067	-0.05756		1.68472	-0.3324
0.21078	-0.05764		1.68611	-0.3324
0.21089	-0.057		1.6875	-0.333
0.211	-0.0576		1.6875	-0.3319
0.21111	-0.05768		1.68889	-0.3319
0.21122	-0.05728		1.69028	-0.3326
0.21133	-0.0574		1.69028	-0.3327
0.21144	-0.05752		1.69167	-0.3327
0.21156	-0.05704		1.69306	-0.3325
0.21167	-0.05764		1.69306	-0.3325
0.21178	-0.0576		1.69444	-0.3334
0.21189	-0.05752		1.69444	-0.3337
0.212	-0.05736		1.69583	-0.3323
0.21211	-0.05752		1.69722	-0.3323
0.21222	-0.05744		1.69722	-0.3326
0.21233	-0.05752		1.69861	-0.3333
0.21244	-0.05744		1.7	-0.3326
0.21256	-0.05788		1.7	-0.3332
0.21267	-0.0574		1.70139	-0.3336
0.21278	-0.05736		1.70278	-0.3326
0.21289	-0.05788		1.70278	-0.3331
0.213	-0.0574		1.70417	-0.3337
0.21311	-0.05756		1.70556	-0.3332
0.21322	-0.05772		1.70556	-0.3333
0.21333	-0.05764		1.70694	-0.3338
0.21344	-0.05752		1.70694	-0.333
0.21356	-0.0578		1.70833	-0.333
0.21367	-0.05728		1.70972	-0.3334
0.21378	-0.0576		1.70972	-0.3334
0.21389	-0.05788		1.71111	-0.3341
0.214	-0.05756		1.7125	-0.3343
0.21411	-0.05772		1.7125	-0.3348
0.21422	-0.05788		1.71389	-0.3348
0.21433	-0.05732		1.71528	-0.3336
0.21444	-0.058		1.71528	-0.334
0.21456	-0.05768		1.71667	-0.3343
0.21467	-0.05776		1.71667	-0.3348
0.21478	-0.05816		1.71806	-0.3352
0.21489	-0.05756		1.71944	-0.3355
0.215	-0.05792		1.71944	-0.3342
0.21511	-0.05768		1.72083	-0.3346
0.21522	-0.05776		1.72222	-0.3348
0.21533	-0.05752		1.72222	-0.3351
0.21544	-0.058		1.72361	-0.3355
0.21556	-0.0578		1.725	-0.3359
0.21567	-0.05768		1.725	-0.3362
0.21578	-0.05788		1.72639	-0.3346
0.21589	-0.05792		1.72778	-0.3351
0.216	-0.05788		1.72778	-0.3353
0.21611	-0.05828		1.72917	-0.3356
0.21622	-0.05812		1.72917	-0.3363
0.21633	-0.0578		1.73056	-0.3362
0.21644	-0.0578		1.73194	-0.3368
0.21656	-0.05816		1.73194	-0.3361
0.21667	-0.05796		1.73333	-0.3346
0.21678	-0.0578		1.73472	-0.3349
0.21689	-0.05804		1.73472	-0.3352
0.217	-0.05792		1.73611	-0.3357
0.21711	-0.05784		1.7375	-0.3352
0.21722	-0.0582		1.7375	-0.336
0.21733	-0.05776		1.73889	-0.3361
0.21744	-0.05804		1.73889	-0.3357
0.21756	-0.05836		1.74028	-0.3362
0.21767	-0.05816		1.74167	-0.3365
0.21778	-0.05804		1.74167	-0.3366
0.21789	-0.058		1.74306	-0.3367
0.218	-0.05788		1.74444	-0.3351
0.21811	-0.05792		1.74444	-0.3355
0.21822	-0.05836		1.74583	-0.3339
0.21833	-0.05824		1.74722	-0.3344
0.21844	-0.05772		1.74722	-0.3344
0.21856	-0.05788		1.74861	-0.3345
0.21867	-0.05804		1.75	-0.335
0.21878	-0.05776		1.75	-0.3354
0.21889	-0.0578		1.75139	-0.3358
0.219	-0.05832		1.75139	-0.3361
0.21911	-0.05828		1.75278	-0.3363
0.21922	-0.05792		1.75417	-0.3347
0.21933	-0.05808		1.75417	-0.3348
0.21944	-0.05828		1.75556	-0.3354
0.21956	-0.05772		1.75694	-0.3354
0.21967	-0.05804		1.75694	-0.3357
0.21978	-0.0582		1.75833	-0.3362
0.21989	-0.05776		1.75972	-0.3347
0.22	-0.05824		1.75972	-0.3346
0.22011	-0.05828		1.76111	-0.3343
0.22022	-0.05788		1.76111	-0.334
0.22033	-0.0582		1.7625	-0.3345
0.22044	-0.05848		1.76389	-0.3346
0.22056	-0.05808		1.76389	-0.3309
0.22067	-0.05812		1.76528	-0.3315
0.22078	-0.0584		1.76667	-0.3317
0.22089	-0.05828		1.76667	-0.3318
0.221	-0.05808		1.76806	-0.3318
0.22111	-0.05796		1.76944	-0.3321
0.22122	-0.05824		1.76944	-0.3325
0.22133	-0.05816		1.77083	-0.3328
0.22144	-0.05788		1.77222	-0.3336
0.22156	-0.05828		1.77222	-0.3324
0.22167	-0.05804		1.77361	-0.3321
0.22178	-0.05804		1.77361	-0.3324
0.22189	-0.05876		1.775	-0.3323
0.222	-0.05828		1.77639	-0.3323
[truncated: 197,899 more rows]
