# Supplementary material for: Photoinduced loading of electron-rich Cu single atoms by moderate coordination for hydrogen evolution
Source: Nat Commun. 2022 Sep 20;13:5496. doi: 10.1038/s41467-022-33275-z (PMC9489781; doi:10.1038/s41467-022-33275-z)
Supplement: Supplementary file 3 — Source Data [file 41467_2022_33275_MOESM3_ESM.zip › Source Data/Source Data_Fig5.xlsx]

## Sheet: Fig. 5a
	DOS
Ni				Co				Cu				Fe				Mo
energy	total dos	d		energy	total dos	d		energy	total dos	d		energy	total dos	d		energy	total dos	d
-16.2798	0	0		-16.3405	0	0		-16.8951	0	0		-16.278	0	0		-16.0839	0	0
-16.2674	0	0		-16.3282	0	0		-16.8838	0	0		-16.2666	0	0		-16.0724	0	0
-16.2551	0	0		-16.316	0	0		-16.8724	0	0		-16.2552	0	0		-16.0608	0	0
-16.2428	0	0		-16.3037	0	0		-16.861	0	0		-16.2438	0	0		-16.0493	0	0
-16.2305	0	0		-16.2914	0	0		-16.8497	0	0		-16.2324	0	0		-16.0378	0	0
-16.2182	0	0		-16.2792	0	0		-16.8383	0	0		-16.221	0	0		-16.0262	0	0
-16.2058	0	0		-16.2669	0	0		-16.8269	0	0		-16.2096	0	0		-16.0147	0	0
-16.1935	0	0		-16.2546	0	0		-16.8156	0	0		-16.1982	0	0		-16.0032	0	0
-16.1812	0	0		-16.2424	0	0		-16.8042	0	0		-16.1868	0	0		-15.9916	0	0
-16.1689	0	0		-16.2301	0	0		-16.7928	0	0		-16.1754	0	0		-15.9801	0	0
-16.1566	0	0		-16.2178	0	0		-16.7815	0	0		-16.164	0	0		-15.9685	0	0
-16.1443	0	0		-16.2056	0	0		-16.7701	0	0		-16.1526	0	0		-15.957	0	0
-16.1319	0	0		-16.1933	0	0		-16.7587	0	0		-16.1412	0	0		-15.9455	0	0
-16.1196	0	0		-16.181	0	0		-16.7474	0	0		-16.1298	0	0		-15.9339	0	0
-16.1073	0	0		-16.1688	0	0		-16.736	0	0		-16.1184	0	0		-15.9224	0	0
-16.095	0	0		-16.1565	0	0		-16.7246	0	0		-16.107	0	0		-15.9109	0	0
-16.0827	0	0		-16.1443	0	0		-16.7133	0	0		-16.0956	0	0		-15.8993	0	0
-16.0703	0	0		-16.132	0	0		-16.7019	0	0		-16.0842	0	0		-15.8878	0	0
-16.058	0	0		-16.1197	0	0		-16.6905	0	0		-16.0728	0	0		-15.8763	0	0
-16.0457	0	0		-16.1075	0	0		-16.6792	0	0		-16.0614	0	0		-15.8647	0	0
-16.0334	0	0		-16.0952	0	0		-16.6678	0	0		-16.05	0	0		-15.8532	0	0
-16.0211	0	0		-16.0829	0	0		-16.6564	0	0		-16.0386	0	0		-15.8416	0	0
-16.0087	0	0		-16.0707	0	0		-16.6451	0	0		-16.0272	0	0		-15.8301	0	0
-15.9964	0	0		-16.0584	0	0		-16.6337	0	0		-16.0158	0	0		-15.8186	0	0
-15.9841	0	0		-16.0461	0	0		-16.6223	0	0		-16.0044	0	0		-15.807	0	0
-15.9718	0	0		-16.0339	0	0		-16.6109	0	0		-15.993	0	0		-15.7955	0	0
-15.9595	0	0		-16.0216	0	0		-16.5996	0	0		-15.9816	0	0		-15.784	0	0
-15.9471	0	0		-16.0093	0	0		-16.5882	0	0		-15.9702	0	0		-15.7724	0	0
-15.9348	0	0		-15.9971	0	0		-16.5768	0	0		-15.9589	0	0		-15.7609	0	0
-15.9225	0	0		-15.9848	0	0		-16.5655	0	0		-15.9475	0	0		-15.7494	0	0
-15.9102	0	0		-15.9725	0	0		-16.5541	0	0		-15.9361	0	0		-15.7378	0	0
-15.8979	0	0		-15.9603	0	0		-16.5427	0	0		-15.9247	0	0		-15.7263	0	0
-15.8855	0	0		-15.948	0	0		-16.5314	0	0		-15.9133	0	0		-15.7148	0	0
-15.8732	0	0		-15.9357	0	0		-16.52	0	0		-15.9019	0	0		-15.7032	0	0
-15.8609	0	0		-15.9235	0	0		-16.5086	0	0		-15.8905	0	0		-15.6917	0	0
-15.8486	0	0		-15.9112	0	0		-16.4973	0	0		-15.8791	0	0		-15.6801	0	0
-15.8363	0	0		-15.8989	0	0		-16.4859	0	0		-15.8677	0	0		-15.6686	0	0
-15.824	0	0		-15.8867	0	0		-16.4745	0	0		-15.8563	0	0		-15.6571	0	0
-15.8116	0	0		-15.8744	0	0		-16.4632	0	0		-15.8449	0	0		-15.6455	0	0
-15.7993	0	0		-15.8621	0	0		-16.4518	0	0		-15.8335	0	0		-15.634	0	0
-15.787	0	0		-15.8499	0	0		-16.4404	0	0		-15.8221	0	0		-15.6225	0	0
-15.7747	0	0		-15.8376	0	0		-16.4291	0	0		-15.8107	0	0		-15.6109	0	0
-15.7624	0	0		-15.8254	0	0		-16.4177	0	0		-15.7993	0	0		-15.5994	0	0
-15.75	0	0		-15.8131	0	0		-16.4063	0	0		-15.7879	0	0		-15.5879	0	0
-15.7377	0	0		-15.8008	0	0		-16.395	0	0		-15.7765	0	0		-15.5763	0	0
-15.7254	0	0		-15.7886	0	0		-16.3836	0	0		-15.7651	0	0		-15.5648	0	0
-15.7131	0	0		-15.7763	0	0		-16.3722	0	0		-15.7537	0	0		-15.5533	0	0
-15.7008	0	0		-15.764	0	0		-16.3609	0	0		-15.7423	0	0		-15.5417	0	0
-15.6884	0	0		-15.7518	0	0		-16.3495	0	0		-15.7309	0	0		-15.5302	0	0
-15.6761	0	0		-15.7395	0	0		-16.3381	0	0		-15.7195	0	0		-15.5186	0	0
-15.6638	0	0		-15.7272	0	0		-16.3268	0	0		-15.7081	0	0		-15.5071	0	0
-15.6515	0	0		-15.715	0	0		-16.3154	0	0		-15.6967	0	0		-15.4956	0	0
-15.6392	0	0		-15.7027	0	0		-16.304	0	0		-15.6853	0	0		-15.484	0	0
-15.6268	0	0		-15.6904	0	0		-16.2926	0	0		-15.6739	0	0		-15.4725	0	0
-15.6145	0	0		-15.6782	0	0		-16.2813	0	0		-15.6625	0	0		-15.461	0	0
-15.6022	0	0		-15.6659	0	0		-16.2699	0	0		-15.6511	0	0		-15.4494	0	0
-15.5899	0	0		-15.6536	0	0		-16.2585	0	0		-15.6397	0	0		-15.4379	0	0
-15.5776	0	0		-15.6414	0	0		-16.2472	0	0		-15.6283	0	0		-15.4264	0	0
-15.5653	0	0		-15.6291	0	0		-16.2358	0	0		-15.6169	0	0		-15.4148	0	0
-15.5529	0	0		-15.6168	0	0		-16.2244	0	0		-15.6055	0	0		-15.4033	0	0
-15.5406	0	0		-15.6046	0	0		-16.2131	0	0		-15.5941	0	0		-15.3917	0	0
-15.5283	0	0		-15.5923	0	0		-16.2017	0	0		-15.5827	0	0		-15.3802	0	0
-15.516	0	0		-15.58	0	0		-16.1903	0	0		-15.5714	0	0		-15.3687	0	0
-15.5037	0	0		-15.5678	0	0		-16.179	0	0		-15.56	0	0		-15.3571	0	0
-15.4913	0	0		-15.5555	0	0		-16.1676	0	0		-15.5486	0	0		-15.3456	0	0
-15.479	0	0		-15.5433	0	0		-16.1562	0	0		-15.5372	0	0		-15.3341	0	0
-15.4667	0	0		-15.531	0	0		-16.1449	0	0		-15.5258	0	0		-15.3225	0	0
-15.4544	0	0		-15.5187	0	0		-16.1335	0	0		-15.5144	0	0		-15.311	0	0
-15.4421	0	0		-15.5065	0	0		-16.1221	0	0		-15.503	0	0		-15.2995	0	0
-15.4297	0	0		-15.4942	0	0		-16.1108	0	0		-15.4916	0	0		-15.2879	0	0
-15.4174	0	0		-15.4819	0	0		-16.0994	0	0		-15.4802	0	0		-15.2764	0	0
-15.4051	0	0		-15.4697	0	0		-16.088	0	0		-15.4688	0	0		-15.2649	0	0
-15.3928	0	0		-15.4574	0	0		-16.0767	0	0		-15.4574	0	0		-15.2533	0	0
-15.3805	0	0		-15.4451	0	0		-16.0653	0	0		-15.446	0	0		-15.2418	0	0
-15.3681	0	0		-15.4329	0	0		-16.0539	0	0		-15.4346	0	0		-15.2302	0	0
-15.3558	0	0		-15.4206	0	0		-16.0426	0	0		-15.4232	0	0		-15.2187	0	0
-15.3435	0	0		-15.4083	0	0		-16.0312	0	0		-15.4118	0	0		-15.2072	0	0
-15.3312	0	0		-15.3961	0	0		-16.0198	0	0		-15.4004	0	0		-15.1956	0	0
-15.3189	0	0		-15.3838	0	0		-16.0085	0	0		-15.389	0	0		-15.1841	0	0
-15.3065	0	0		-15.3715	0	0		-15.9971	0	0		-15.3776	0	0		-15.1726	0	0
-15.2942	0	0		-15.3593	0	0		-15.9857	0	0		-15.3662	0	0		-15.161	0	0
-15.2819	0	0		-15.347	0	0		-15.9743	0	0		-15.3548	0	0		-15.1495	0	0
-15.2696	0	0		-15.3347	0	0		-15.963	0	0		-15.3434	0	0		-15.138	0	0
-15.2573	0	0		-15.3225	0	0		-15.9516	0	0		-15.332	0	0		-15.1264	0	0
-15.245	0	0		-15.3102	0	0		-15.9402	0	0		-15.3206	0	0		-15.1149	0	0
-15.2326	0	0		-15.2979	0	0		-15.9289	0	0		-15.3092	0	0		-15.1034	0	0
-15.2203	-0.02473	0		-15.2857	0	0		-15.9175	-0.0295	0		-15.2978	-0.01588	0		-15.0918	-0.02455	0
-15.208	-0.2906	0		-15.2734	-0.21937	0		-15.9061	-0.34666	0		-15.2864	-0.26369	0		-15.0803	-0.28924	-2.51748e-05
-15.1957	-0.39603	0		-15.2611	-0.42668	-8.39161e-06		-15.8948	-0.4645	-8.39161e-06		-15.275	-0.39391	-8.39161e-06		-15.0687	-0.39303	-3.56643e-05
-15.1834	-0.07593	-8.39161e-06		-15.2489	-0.22643	-6.29371e-06		-15.8834	-0.1463	-6.29371e-06		-15.2636	-0.10482	-6.29371e-06		-15.0572	-0.07249	-1.74825e-05
-15.171	0.72554	-6.29371e-06		-15.2366	0.41438	3.9627e-06		-15.872	0.75553	3.9627e-06		-15.2522	0.59819	3.9627e-06		-15.0457	0.67894	4.70862e-05
-15.1587	2.01891	3.9627e-06		-15.2244	1.67225	2.00466e-05		-15.8607	2.49533	2.00466e-05		-15.2408	1.83767	2.00466e-05		-15.0341	1.97819	0.000160606
-15.1464	3.51201	2.84382e-05		-15.2121	3.34633	3.9627e-05		-15.8493	4.53204	3.9627e-05		-15.2294	3.33465	3.9627e-05		-15.0226	3.53335	0.000304429
-15.1341	5.0516	4.59207e-05		-15.1998	5.07101	6.0373e-05		-15.8379	6.46325	6.0373e-05		-15.218	4.87961	6.0373e-05		-15.0111	5.12883	0.000459907
-15.1218	6.37382	4.80186e-05		-15.1876	6.57841	7.99534e-05		-15.8266	7.95006	7.99534e-05		-15.2066	6.27341	7.99534e-05		-14.9995	6.48892	0.000616783
-15.1094	7.22477	5.36131e-05		-15.1753	7.56766	9.60373e-05		-15.8152	8.68957	9.60373e-05		-15.1952	7.24769	9.60373e-05		-14.988	7.38032	0.000729138
-15.0971	7.42632	5.19814e-05		-15.163	7.78939	9.79021e-05		-15.8038	8.57554	0.000106294		-15.1838	7.61097	9.79021e-05		-14.9765	7.64443	0.000791142
-15.0848	6.92831	5.96737e-05		-15.1508	7.2227	0.000102098		-15.7925	7.57623	0.000108392		-15.1725	7.21681	0.000102098		-14.9649	7.16889	0.000794639
-15.0725	6.35265	7.2028e-05		-15.1385	6.38154	9.55711e-05		-15.7811	6.31891	0.0001		-15.1611	6.60501	9.55711e-05		-14.9534	6.57162	0.000792774
-15.0602	5.94611	7.59907e-05		-15.1262	5.72987	0.000113753		-15.7697	5.13183	9.16084e-05		-15.1497	6.07983	0.000113753		-14.9419	6.10111	0.000788578
-15.0478	5.85857	0.000106993		-15.114	5.37267	0.00014359		-15.7584	4.44068	9.37063e-05		-15.1383	5.73302	0.000135198		-14.9303	5.85097	0.000823077
-15.0355	6.15066	0.000151981		-15.1017	5.66618	0.00018042		-15.747	4.61982	9.55711e-05		-15.1269	5.78806	0.000174126		-14.9188	6.00947	0.000905594
-15.0232	6.51563	0.000206294		-15.0894	6.31915	0.00021958		-15.7356	5.02271	0.000113753		-15.1155	6.10545	0.000223543		-14.9072	6.47776	0.00102
-15.0109	6.78843	0.000244056		-15.0772	6.8465	0.000248019		-15.7243	5.49688	0.00014359		-15.1041	6.55588	0.000276457		-14.8957	7.05812	0.00115
-14.9986	6.7809	0.000249883		-15.0649	7.02776	0.000254779		-15.7129	5.82158	0.00018042		-15.0927	6.94365	0.000325874		-14.8842	7.20036	0.00124
-14.9863	7.18022	0.000284149		-15.0526	7.83025	0.000314685		-15.7015	5.96014	0.00021958		-15.0813	6.95922	0.00035641		-14.8726	7.5052	0.0013
-14.9739	7.62417	0.000318648		-15.0404	8.53285	0.000365501		-15.6902	5.64239	0.000231235		-15.0699	7.08116	0.000371562		-14.8611	8.07072	0.00137
-14.9616	7.96974	0.00035711		-15.0281	9.05791	0.000410956		-15.6788	5.71958	0.000250583		-15.0585	7.47376	0.000418881		-14.8496	8.57141	0.0014
-14.9493	8.1504	0.000378322		-15.0158	9.27456	0.000429837		-15.6674	6.24983	0.000320513		-15.0471	7.84996	0.000451282		-14.838	8.89642	0.00136
-14.937	7.98589	0.000363403		-15.0036	9.04044	0.000424476		-15.656	7.01556	0.000395338		-15.0357	8.12357	0.000466434		-14.8265	8.91915	0.00126
-14.9247	7.56237	0.000335897		-14.9913	8.44787	0.000391142		-15.6447	7.82549	0.000474126		-15.0243	8.2121	0.000464336		-14.815	8.51992	0.00113
-14.9123	6.90017	0.000292075		-14.979	7.67017	0.000334499		-15.6333	8.35864	0.000522611		-15.0129	7.9626	0.000447319		-14.8034	7.83617	0.000961072
-14.9	5.95084	0.000236597		-14.9668	6.58314	0.000259207		-15.6219	8.41527	0.000557343		-15.0015	7.46182	0.000411655		-14.7919	7.02995	0.000809557
-14.8877	4.82424	0.000174126		-14.9545	5.13224	0.00016993		-15.6106	7.99021	0.000567599		-14.9901	6.63242	0.000362005		-14.7803	5.94732	0.000653147
-14.8754	3.77242	0.000100932		-14.9422	3.63316	8.41492e-05		-15.5992	7.09303	0.000551049		-14.9787	5.51568	0.00030303		-14.7688	4.57229	0.0005
-14.8631	3.46374	7.45921e-05		-14.93	3.0499	5.78089e-05		-15.5878	5.81572	0.000513753		-14.9673	4.33077	0.000239394		-14.7573	3.72265	0.000386014
-14.8507	3.24463	4.94172e-05		-14.9177	2.52805	4.52214e-05		-15.5765	4.19939	0.000434499		-14.9559	3.66308	0.00019697		-14.7457	3.25946	0.000346853
-14.8384	3.26874	7.36597e-05		-14.9055	2.3588	8.78788e-05		-15.5651	3.31964	0.000385315		-14.9445	3.46799	0.000187179		-14.7342	2.85731	0.000311655
-14.8261	3.68458	0.000162937		-14.8932	2.70107	0.000190676		-15.5537	2.85526	0.000354779		-14.9331	3.34366	0.000162238		-14.7227	2.82109	0.00038648
-14.8138	4.23553	0.000288112		-14.8809	3.41688	0.000341026		-15.5424	2.73102	0.000318648		-14.9217	3.31465	0.000151515		-14.7111	3.17492	0.000645455
-14.8015	4.97592	0.000422145		-14.8687	4.52131	0.000515618		-15.531	3.12133	0.000314918		-14.9103	3.60871	0.000204662		-14.6996	3.77499	0.000980653
-14.7891	5.91552	0.000584149		-14.8564	5.94048	0.000718415		-15.5196	3.758	0.000320047		-14.8989	4.05257	0.000305361		-14.6881	4.65975	0.00139
-14.7768	7.02308	0.000759207		-14.8441	7.52383	0.000904895		-15.5083	4.62509	0.000348252		-14.8875	4.71339	0.000443357		-14.6765	5.76552	0.0018
-14.7645	8.18324	0.000905128		-14.8319	9.12341	0.00107		-15.4969	5.66451	0.000411422		-14.8761	5.54309	0.0006		-14.665	6.96284	0.00217
-14.7522	9.09696	0.00101		-14.8196	10.1939	0.00116		-15.4855	6.83342	0.00048345		-14.8647	6.5469	0.000756643		-14.6535	8.13251	0.00248
-14.7399	9.62639	0.00106		-14.8073	10.5957	0.00115		-15.4742	8.07143	0.000592774		-14.8533	7.67026	0.000894639		-14.6419	9.13797	0.00269
-14.7276	9.66607	0.00104		-14.7951	10.6428	0.00112		-15.4628	9.20326	0.000712587		-14.8419	8.6749	0.000995338		-14.6304	9.77326	0.00278
-14.7152	9.45818	0.00101		-14.7828	10.2126	0.00105		-15.4514	10.0185	0.000832867		-14.8305	9.38541	0.00105		-14.6188	9.90949	0.0027
-14.7029	9.04348	0.000981352		-14.7705	9.55072	0.000944289		-15.4401	10.4815	0.000889044		-14.8191	9.66621	0.00104		-14.6073	10.0264	0.00265
-14.6906	8.32171	0.000943823		-14.7583	8.63001	0.000817716		-15.4287	10.4733	0.00090979		-14.8077	9.58905	0.001		-14.5958	9.86548	0.00256
-14.6783	7.44274	0.000862005		-14.746	7.48318	0.000672261		-15.4173	10.2064	0.000897203		-14.7963	9.4387	0.000988345		-14.5842	9.35758	0.00236
-14.666	6.55646	0.000796037		-14.7337	6.35576	0.000547552		-15.406	9.66503	0.00083683		-14.7849	8.98581	0.000966667		-14.5727	8.58933	0.00211
-14.6536	5.74765	0.000724242		-14.7215	5.45935	0.000468065		-15.3946	8.83781	0.000760606		-14.7736	8.30445	0.000952448		-14.5612	7.58125	0.00182
-14.6413	5.09423	0.000633333		-14.7092	4.87493	0.000443124		-15.3832	7.7688	0.000667133		-14.7622	7.50291	0.000912587		-14.5496	6.53876	0.00159
-14.629	4.61756	0.000556177		-14.6969	4.40413	0.000450117		-15.3718	6.6318	0.000557343		-14.7508	6.72046	0.000864802		-14.5381	5.6528	0.00145
-14.6167	4.35053	0.000502098		-14.6847	4.15881	0.000505828		-15.3605	5.68483	0.000482984		-14.7394	5.99964	0.000799534		-14.5266	5.01769	0.00141
-14.6044	4.27765	0.000456876		-14.6724	4.30764	0.000599534		-15.3491	4.98279	0.000441259		-14.728	5.37275	0.000728438		-14.515	4.59357	0.00143
-14.592	4.40616	0.000444056		-14.6601	4.50835	0.00070303		-15.3377	4.52267	0.000424942		-14.7166	4.87552	0.00066317		-14.5035	4.38234	0.00151
-14.5797	4.63277	0.000468065		-14.6479	4.89451	0.000797902		-15.3264	4.37023	0.000411655		-14.7052	4.54639	0.000594172		-14.492	4.44908	0.00166
-14.5674	4.98686	0.000537063		-14.6356	5.39101	0.000878322		-15.315	4.19013	0.000403963		-14.6938	4.40046	0.000522378		-14.4804	4.57038	0.00178
-14.5551	5.44643	0.000620513		-14.6234	5.98864	0.000971795		-15.3036	4.17624	0.000385315		-14.6824	4.40904	0.000494872		-14.4689	4.82386	0.00188
-14.5428	6.00188	0.000740093		-14.6111	6.69711	0.00107		-15.2923	4.34263	0.000368531		-14.671	4.49411	0.000486713		-14.4573	5.19697	0.00199
-14.5304	6.62213	0.000858275		-14.5988	7.41665	0.00117		-15.2809	4.63253	0.000357809		-14.6596	4.70948	0.000519114		-14.4458	5.6352	0.00216
-14.5181	7.26228	0.000964802		-14.5866	8.09282	0.00122		-15.2695	5.02746	0.000386014		-14.6482	5.04185	0.00056014		-14.4343	6.24415	0.00239
-14.5058	7.83392	0.00105		-14.5743	8.65288	0.00126		-15.2582	5.60033	0.000482984		-14.6368	5.4663	0.00063007		-14.4227	6.92807	0.00263
-14.4935	8.39164	0.00115		-14.562	9.04288	0.00125		-15.2468	6.30909	0.000627739		-14.6254	5.93998	0.000708858		-14.4112	7.61017	0.00285
-14.4812	8.76066	0.00121		-14.5498	9.28408	0.00122		-15.2354	7.08683	0.000799301		-14.614	6.52506	0.00080979		-14.3997	8.22752	0.00302
-14.4688	8.78256	0.00123		-14.5375	9.27057	0.00117		-15.2241	7.85744	0.00097669		-14.6026	7.15534	0.000924942		-14.3881	8.70714	0.00314
-14.4565	8.58497	0.00121		-14.5252	9.08936	0.00109		-15.2127	8.5862	0.00114		-14.5912	7.75012	0.00102		-14.3766	8.98902	0.00318
-14.4442	8.49793	0.00122		-14.513	9.01502	0.00105		-15.2013	9.20085	0.00127		-14.5798	8.27058	0.00107		-14.3651	9.12868	0.00312
-14.4319	9.02421	0.0013		-14.5007	9.17162	0.00108		-15.19	9.60873	0.00135		-14.5684	8.74665	0.00112		-14.3535	9.02921	0.00296
-14.4196	9.07868	0.00133		-14.4884	8.91901	0.00109		-15.1786	9.7515	0.00135		-14.557	8.89192	0.00116		-14.342	8.80234	0.00279
-14.4073	8.80208	0.00132		-14.4762	8.36368	0.00111		-15.1672	9.61726	0.00129		-14.5456	8.76298	0.00116		-14.3304	8.57622	0.00266
-14.3949	8.28653	0.00129		-14.4639	7.65587	0.00112		-15.1559	9.39096	0.00124		-14.5342	8.42245	0.00114		-14.3189	8.59993	0.00263
-14.3826	7.66619	0.00122		-14.4516	6.90445	0.00115		-15.1445	9.31509	0.00122		-14.5228	8.24484	0.00116		-14.3074	8.74499	0.00265
-14.3703	7.06932	0.00117		-14.4394	6.18405	0.00116		-15.1331	9.35599	0.00119		-14.5114	8.79832	0.00126		-14.2958	8.53565	0.00266
-14.358	6.37547	0.00111		-14.4271	5.59523	0.0012		-15.1218	9.06443	0.00115		-14.5	8.92663	0.00133		-14.2843	8.09143	0.00266
-14.3457	5.58779	0.00103		-14.4148	5.14248	0.00121		-15.1104	8.44125	0.00105		-14.4886	8.70506	0.00135		-14.2728	7.50813	0.00268
-14.3333	5.06435	0.000983217		-14.4026	4.99716	0.00124		-15.099	7.67563	0.000934965		-14.4772	8.25325	0.00134		-14.2612	6.85989	0.00269
-14.321	5.19175	0.00101		-14.3903	5.4984	0.00135		-15.0877	6.90325	0.00084289		-14.4658	7.70631	0.0013		-14.2497	6.20189	0.00265
-14.3087	6.11102	0.00115		-14.378	5.98922	0.00141		-15.0763	6.19991	0.000759674		-14.4544	7.13113	0.00125		-14.2382	5.57805	0.00261
-14.2964	6.24032	0.00119		-14.3658	6.01257	0.00142		-15.0649	5.59836	0.000692308		-14.443	6.31807	0.00119		-14.2266	5.16541	0.00261
-14.2841	6.09557	0.00119		-14.3535	5.93631	0.00141		-15.0535	5.07443	0.000664336		-14.4316	5.52682	0.0011		-14.2151	5.07039	0.00265
-14.2717	5.77066	0.00114		-14.3412	5.84286	0.00138		-15.0422	4.84514	0.000680186		-14.4202	4.95175	0.00104		-14.2036	5.65315	0.00294
-14.2594	5.36476	0.00105		-14.329	5.83795	0.0014		-15.0308	5.29265	0.00081958		-14.4088	5.01109	0.00104		-14.192	6.117	0.00313
-14.2471	4.95881	0.00098345		-14.3167	5.91955	0.00142		-15.0194	5.77286	0.000949417		-14.3974	5.79082	0.00113		-14.1805	6.13826	0.00318
-14.2348	4.64509	0.000928205		-14.3045	6.11498	0.00148		-15.0081	5.74747	0.00103		-14.386	6.22269	0.00119		-14.1689	6.02799	0.00317
-14.2225	4.50393	0.000888811		-14.2922	6.43169	0.00156		-14.9967	5.47048	0.00102		-14.3747	6.31941	0.0012		-14.1574	5.86579	0.00312
-14.2101	4.70197	0.00091958		-14.2799	6.81123	0.00166		-14.9853	5.14408	0.000970163		-14.3633	6.15993	0.00118		-14.1459	5.76013	0.00308
-14.1978	5.26334	0.00102		-14.2677	7.27735	0.00179		-14.974	4.85937	0.000918415		-14.3519	5.83678	0.00113		-14.1343	5.77722	0.00307
-14.1855	6.08517	0.00119		-14.2554	7.39829	0.00186		-14.9626	4.81426	0.000855944		-14.3405	5.41264	0.00105		-14.1228	5.95226	0.00312
-14.1732	6.65883	0.00131		-14.2431	7.41031	0.00193		-14.9512	5.04501	0.000818182		-14.3291	4.97591	0.000963869		-14.1113	6.23808	0.00321
-14.1609	7.11237	0.00142		-14.2309	7.37387	0.00197		-14.9399	5.51357	0.000813287		-14.3177	4.6155	0.000893473		-14.0997	6.6308	0.00335
-14.1486	7.46023	0.00152		-14.2186	7.35179	0.00201		-14.9285	6.18678	0.000851748		-14.3063	4.42098	0.000870862		-14.0882	7.1649	0.00361
-14.1362	7.68476	0.00158		-14.2063	7.5325	0.00214		-14.9171	7.07712	0.000967599		-14.2949	4.53334	0.000895804		-14.0767	7.322	0.00367
-14.1239	7.80553	0.00165		-14.1941	7.5567	0.00219		-14.9058	7.64126	0.00104		-14.2835	5.05063	0.001		-14.0651	7.36258	0.0037
-14.1116	7.83086	0.00171		-14.1818	7.34845	0.00219		-14.8944	7.90536	0.00108		-14.2721	5.83551	0.00115		-14.0536	7.3417	0.00372
-14.0993	7.96142	0.0018		-14.1695	7.16616	0.00218		-14.883	7.99453	0.0011		-14.2607	6.35465	0.00127		-14.0421	7.33115	0.00376
-14.087	7.92337	0.00186		-14.1573	6.99015	0.00216		-14.8717	7.95541	0.00111		-14.2493	6.80946	0.00138		-14.0305	7.53587	0.00395
-14.0746	7.71743	0.00185		-14.145	6.82998	0.00212		-14.8603	7.88879	0.00112		-14.2379	7.17932	0.00148		-14.019	7.60471	0.00404
-14.0623	7.52006	0.00183		-14.1327	6.68977	0.00208		-14.8489	8.02404	0.00118		-14.2265	7.46916	0.00155		-14.0074	7.48304	0.004
-14.05	7.35266	0.00177		-14.1205	6.60734	0.00207		-14.8376	8.02304	0.00121		-14.2151	7.68187	0.00162		-13.9959	7.30639	0.00392
-14.0377	7.10889	0.00171		-14.1082	6.71135	0.00211		-14.8262	7.87442	0.0012		-14.2037	7.81818	0.00169		-13.9844	7.06362	0.00376
-14.0254	6.81103	0.00168		-14.0959	6.883	0.00217		-14.8148	7.60759	0.00117		-14.1923	7.89167	0.00176		-13.9728	6.7711	0.00355
-14.013	6.46603	0.00163		-14.0837	6.96765	0.00224		-14.8035	7.21528	0.0011		-14.1809	8.06251	0.00187		-13.9613	6.49129	0.00334
-14.0007	5.98113	0.00159		-14.0714	6.78715	0.00221		-14.7921	6.93727	0.00105		-14.1695	8.02736	0.00192		-13.9498	6.28177	0.00319
-13.9884	5.63425	0.00158		-14.0591	6.59815	0.00219		-14.7807	6.76128	0.00101		-14.1581	7.7781	0.00191		-13.9382	6.20633	0.00313
-13.9761	5.57717	0.00165		-14.0469	6.58883	0.00219		-14.7694	6.71358	0.001		-14.1467	7.47834	0.00186		-13.9267	6.31655	0.0032
-13.9638	5.34412	0.00167		-14.0346	6.75218	0.00223		-14.758	6.81989	0.00101		-14.1353	7.24922	0.00177		-13.9152	6.82717	0.00345
-13.9514	5.52241	0.00174		-14.0223	7.11272	0.00228		-14.7466	7.28933	0.00108		-14.1239	7.03242	0.0017		-13.9036	7.03037	0.00359
-13.9391	6.14177	0.00189		-14.0101	7.58457	0.00235		-14.7352	7.75619	0.00118		-14.1125	6.77702	0.00163		-13.8921	7.06491	0.00372
-13.9268	6.96595	0.00203		-13.9978	8.13238	0.00243		-14.7239	7.76549	0.00121		-14.1011	6.49058	0.00159		-13.8806	7.0768	0.00391
-13.9145	7.76374	0.00219		-13.9856	8.73732	0.00252		-14.7125	7.29839	0.00115		-14.0897	6.20374	0.00158		-13.869	7.02898	0.00406
-13.9022	8.46094	0.0023		-13.9733	9.15619	0.00255		-14.7011	6.86601	0.00111		-14.0783	5.85477	0.00158		-13.8575	6.90511	0.00419
-13.8898	8.95421	0.00235		-13.961	9.26342	0.0025		-14.6898	6.48488	0.00108		-14.0669	5.60194	0.00164		-13.8459	6.79414	0.00432
-13.8775	9.11735	0.00233		-13.9488	9.10702	0.00241		-14.6784	6.31671	0.00111		-14.0555	5.36914	0.00168		-13.8344	6.90861	0.00451
-13.8652	9.14333	0.00228		-13.9365	8.94605	0.00233		-14.667	6.28031	0.00114		-14.0441	5.16655	0.00171		-13.8229	7.22281	0.00474
-13.8529	8.97099	0.00219		-13.9242	8.73065	0.00223		-14.6557	6.40907	0.00119		-14.0327	5.46783	0.00178		-13.8113	7.72752	0.00496
-13.8406	8.54637	0.00207		-13.912	8.50529	0.00213		-14.6443	6.75345	0.00125		-14.0213	6.17556	0.00191		-13.7998	8.45497	0.00518
-13.8283	8.25387	0.00198		-13.8997	8.24483	0.00202		-14.6329	7.36923	0.00134		-14.0099	7.03135	0.00206		-13.7883	8.95664	0.00535
-13.8159	7.91858	0.00189		-13.8874	7.61577	0.00178		-14.6216	7.8583	0.00141		-13.9985	7.87039	0.00219		-13.7767	9.2704	0.00544
-13.8036	7.58128	0.00178		-13.8752	7.22745	0.0017		-14.6102	8.15845	0.00144		-13.9871	8.61476	0.00231		-13.7652	9.35357	0.00543
-13.7913	7.26909	0.00167		-13.8629	7.03316	0.00177		-14.5988	8.25707	0.00144		-13.9758	9.15129	0.00239		-13.7537	9.08342	0.00525
-13.779	6.93028	0.00155		-13.8506	6.96691	0.00191		-14.5875	8.52425	0.00148		-13.9644	9.36421	0.00239		-13.7421	8.73877	0.00502
-13.7667	6.53397	0.00141		-13.8384	6.9677	0.00212		-14.5761	8.67017	0.00152		-13.953	9.36148	0.00236		-13.7306	8.41499	0.00474
-13.7543	6.09019	0.00126		-13.8261	6.96874	0.00235		-14.5647	8.53734	0.00152		-13.9416	9.20726	0.00229		-13.719	8.20798	0.00446
-13.742	5.63773	0.00112		-13.8138	7.05593	0.00253		-14.5534	8.39071	0.00146		-13.9302	8.79572	0.00219		-13.7075	7.97797	0.00419
-13.7297	5.59178	0.00114		-13.8016	7.09574	0.00262		-14.542	8.2031	0.00139		-13.9188	8.51652	0.00211		-13.696	7.4157	0.00373
-13.7174	5.8164	0.00129		-13.7893	6.97917	0.00259		-14.5306	7.94079	0.00127		-13.9074	8.20377	0.00202		-13.6844	7.18709	0.00358
-13.7051	6.18372	0.0015		-13.777	6.6634	0.00243		-14.5193	7.60992	0.00116		-13.896	7.83763	0.00188		-13.6729	7.17026	0.00367
-13.6927	6.53687	0.00169		-13.7648	6.07875	0.00214		-14.5079	7.33298	0.00104		-13.8846	7.47524	0.00173		-13.6614	7.21946	0.00389
-13.6804	6.83078	0.00184		-13.7525	5.83867	0.00203		-14.4965	7.20185	0.000964336		-13.8732	7.19767	0.00159		-13.6498	7.29601	0.00422
-13.6681	7.01271	0.00194		-13.7402	5.67645	0.00197		-14.4852	7.45097	0.000974359		-13.8618	6.95251	0.00146		-13.6383	7.2516	0.00447
-13.6558	6.9802	0.00196		-13.728	5.47698	0.00188		-14.4738	7.68267	0.00103		-13.8504	6.6558	0.00133		-13.6268	7.25366	0.00462
-13.6435	6.7148	0.00189		-13.7157	5.39798	0.00184		-14.4624	7.81294	0.00109		-13.839	6.31634	0.00121		-13.6152	7.16538	0.00459
-13.6311	6.31031	0.00176		-13.7035	5.51806	0.0019		-14.4511	7.77597	0.00115		-13.8276	5.88559	0.00108		-13.6037	6.93297	0.00438
-13.6188	5.92975	0.00162		-13.6912	5.82585	0.002		-14.4397	7.74915	0.00119		-13.8162	5.68302	0.00107		-13.5922	6.49958	0.004
-13.6065	5.64791	0.00151		-13.6789	6.65292	0.00232		-14.4283	7.58204	0.0012		-13.8048	5.79149	0.00118		-13.5806	5.80573	0.00343
-13.5942	5.29408	0.00139		-13.6667	7.66783	0.00271		-14.4169	7.23138	0.00116		-13.7934	6.08328	0.00135		-13.5691	5.52642	0.00319
-13.5819	5.98244	0.00168		-13.6544	8.7878	0.00314		-14.4056	6.74107	0.00112		-13.782	6.43785	0.00155		-13.5575	5.34182	0.00303
-13.5696	7.2056	0.00214		-13.6421	9.8579	0.00352		-14.3942	6.27009	0.00105		-13.7706	6.75929	0.00172		-13.546	5.24376	0.00299
-13.5572	8.70292	0.00272		-13.6299	10.8062	0.00389		-14.3828	5.91574	0.00099697		-13.7592	7.00899	0.00185		-13.5345	5.30511	0.00306
-13.5449	10.3215	0.0033		-13.6176	11.6721	0.00425		-14.3715	5.85975	0.000962005		-13.7478	7.06186	0.0019		-13.5229	5.45529	0.00317
-13.5326	11.607	0.00379		-13.6053	12.0322	0.00442		-14.3601	5.77486	0.00096014		-13.7364	6.86892	0.00189		-13.5114	5.69566	0.0033
-13.5203	12.2951	0.00406		-13.5931	12.0416	0.00448		-14.3487	5.79203	0.000992774		-13.725	6.49986	0.00179		-13.4999	6.20084	0.00354
-13.508	12.364	0.00412		-13.5808	11.9253	0.00453		-14.3374	5.92071	0.00105		-13.7136	6.03122	0.00165		-13.4883	6.92452	0.00392
-13.4956	11.7861	0.00394		-13.5685	11.724	0.00452		-14.326	6.17169	0.00116		-13.7022	5.8087	0.00158		-13.4768	7.74635	0.00444
-13.4833	10.6047	0.00355		-13.5563	11.4421	0.00451		-14.3146	6.57956	0.00128		-13.6908	5.80249	0.00159		-13.4653	8.5831	0.00504
-13.471	9.37889	0.00316		-13.544	10.6212	0.00423		-14.3033	7.16707	0.00145		-13.6794	5.52002	0.00152		-13.4537	9.22268	0.0056
-13.4587	9.01251	0.0031		-13.5317	9.49912	0.00379		-14.2919	7.8222	0.00165		-13.668	5.33698	0.00148		-13.4422	9.90676	0.00616
-13.4464	8.67124	0.003		-13.5195	8.2348	0.00326		-14.2805	8.60847	0.00187		-13.6566	6.11971	0.00168		-13.4307	10.4745	0.00664
-13.434	8.39728	0.00288		-13.5072	6.70765	0.00264		-14.2692	9.54928	0.00209		-13.6452	7.32878	0.002		-13.4191	10.9368	0.00704
-13.4217	8.11707	0.00272		-13.4949	5.59012	0.00209		-14.2578	10.3381	0.00225		-13.6338	8.76967	0.00241		-13.4076	11.3875	0.00734
-13.4094	7.38551	0.00242		-13.4827	5.61281	0.00207		-14.2464	11.0707	0.00245		-13.6224	10.3447	0.00288		-13.396	11.7478	0.00758
-13.3971	6.55823	0.00207		-13.4704	6.57133	0.00269		-14.2351	11.8008	0.00269		-13.611	11.6853	0.00332		-13.3845	11.9989	0.00773
-13.3848	5.95054	0.00178		-13.4581	7.96718	0.00339		-14.2237	12.2317	0.00285		-13.5996	12.4002	0.00363		-13.373	11.9729	0.00777
-13.3724	5.95564	0.00171		-13.4459	9.16965	0.00391		-14.2123	12.2355	0.00291		-13.5882	12.4672	0.00377		-13.3614	11.5322	0.00762
-13.3601	6.53503	0.00188		-13.4336	9.87167	0.00418		-14.201	11.8472	0.00285		-13.5769	11.8587	0.00374		-13.3499	10.6479	0.00722
-13.3478	7.47684	0.00222		-13.4213	9.82776	0.0041		-14.1896	11.1405	0.0027		-13.5655	10.5617	0.00354		-13.3384	9.37472	0.00658
-13.3355	8.88857	0.00291		-13.4091	9.19424	0.00377		-14.1782	10.1685	0.0025		-13.5541	9.48909	0.0034		-13.3268	8.19334	0.00589
-13.3232	9.79757	0.00331		-13.3968	8.06647	0.00323		-14.1669	9.17098	0.00222		-13.5427	9.24245	0.00343		-13.3153	6.66671	0.00505
-13.3109	10.102	0.00344		-13.3846	6.58041	0.00252		-14.1555	8.23993	0.0019		-13.5313	8.99252	0.00343		-13.3038	5.2446	0.00426
-13.2985	9.62562	0.00329		-13.3723	5.60761	0.002		-14.1441	7.25034	0.00156		-13.5199	8.78331	0.00338		-13.2922	6.27194	0.00442
-13.2862	8.3789	0.00287		-13.36	5.746	0.00208		-14.1327	6.50826	0.00131		-13.5085	8.59752	0.00326		-13.2807	6.97449	0.00455
-13.2739	6.86457	0.00231		-13.3478	6.0991	0.00246		-14.1214	5.56176	0.00109		-13.4971	8.1369	0.00303		-13.2692	7.97009	0.00487
-13.2616	5.4017	0.00171		-13.3355	6.27324	0.00262		-14.11	5.4507	0.00103		-13.4857	7.19959	0.00262		-13.2576	8.78301	0.00515
-13.2493	4.4155	0.00129		-13.3232	6.22508	0.00265		-14.0986	5.65562	0.00102		-13.4743	6.3503	0.00222		-13.2461	9.23232	0.0053
-13.2369	3.90599	0.00106		-13.311	6.09043	0.00264		-14.0873	6.54889	0.00106		-13.4629	5.73977	0.00193		-13.2345	9.10731	0.00521
-13.2246	4.1016	0.00113		-13.2987	5.88942	0.00261		-14.0759	7.47445	0.00115		-13.4515	5.8035	0.00187		-13.223	8.49841	0.00494
-13.2123	5.0203	0.00161		-13.2864	5.80598	0.00261		-14.0645	8.25408	0.00125		-13.4401	6.45236	0.00207		-13.2115	7.64903	0.00472
-13.2	5.79368	0.00189		-13.2742	5.96055	0.00274		-14.0532	8.54257	0.00128		-13.4287	7.46525	0.00244		-13.1999	6.48714	0.00446
-13.1877	6.4942	0.00214		-13.2619	6.4555	0.003		-14.0418	8.86723	0.0013		-13.4173	8.69403	0.00295		-13.1884	5.83093	0.00444
-13.1753	7.02284	0.00236		-13.2496	7.23483	0.00343		-14.0304	9.04361	0.00131		-13.4059	9.82004	0.00349		-13.1769	6.85728	0.00506
-13.163	7.41403	0.00251		-13.2374	8.31657	0.00407		-14.0191	8.82191	0.00129		-13.3945	10.4011	0.00381		-13.1653	6.56287	0.00511
-13.1507	7.67847	0.00259		-13.2251	9.06146	0.00457		-14.0077	7.92043	0.00123		-13.3831	10.1136	0.00376		-13.1538	6.52018	0.00519
-13.1384	7.95012	0.00271		-13.2128	9.47192	0.00489		-13.9963	7.61699	0.00127		-13.3717	9.03367	0.00338		-13.1423	6.21281	0.00509
-13.1261	8.23417	0.00288		-13.2006	9.58194	0.00501		-13.985	7.17075	0.00127		-13.3603	7.63384	0.00285		-13.1307	5.81411	0.00492
-13.1137	8.53431	0.00307		-13.1883	9.30985	0.00491		-13.9736	6.98453	0.00125		-13.3489	6.12653	0.00224		-13.1192	5.35895	0.0047
-13.1014	8.87913	0.00331		-13.176	8.83483	0.00463		-13.9622	6.48905	0.00121		-13.3375	4.98732	0.00169		-13.1076	5.1235	0.00466
-13.0891	9.11169	0.00353		-13.1638	8.45031	0.00428		-13.9509	5.90804	0.00115		-13.3261	4.20044	0.00127		-13.0961	5.2781	0.00493
-13.0768	9.16616	0.00366		-13.1515	8.20881	0.00391		-13.9395	5.34493	0.00109		-13.3147	3.94309	0.00109		-13.0846	5.70655	0.00539
-13.0645	8.96106	0.00368		-13.1392	8.20796	0.00363		-13.9281	5.45662	0.00112		-13.3033	4.37353	0.00123		-13.073	6.37272	0.00602
-13.0521	8.54742	0.00363		-13.127	8.52838	0.00355		-13.9168	5.82424	0.00116		-13.2919	5.17571	0.00154		-13.0615	7.24747	0.00681
-13.0398	8.05409	0.00348		-13.1147	9.14942	0.00369		-13.9054	6.54777	0.00132		-13.2805	5.95081	0.00182		-13.05	8.57288	0.00809
-13.0275	7.12647	0.00322		-13.1025	9.67207	0.00376		-13.894	7.65089	0.0017		-13.2691	6.50108	0.00202		-13.0384	9.58602	0.00899
-13.0152	6.99079	0.00314		-13.0902	10.2169	0.00385		-13.8827	8.65173	0.00205		-13.2577	6.92408	0.00217		-13.0269	10.2252	0.00954
-13.0029	7.46247	0.0032		-13.0779	10.7914	0.00401		-13.8713	9.38413	0.00235		-13.2463	7.21354	0.00227		-13.0154	10.4448	0.00974
-12.9906	8.47563	0.00336		-13.0657	11.3469	0.00417		-13.8599	9.76398	0.00254		-13.2349	7.42079	0.00233		-13.0038	10.2399	0.00954
-12.9782	10.1534	0.00366		-13.0534	11.5904	0.00427		-13.8486	9.82295	0.00261		-13.2235	7.6063	0.00238		-12.9923	9.68555	0.009
-12.9659	11.3676	0.00383		-13.0411	11.7481	0.00438		-13.8372	9.65518	0.0026		-13.2121	7.88784	0.00249		-12.9808	8.9233	0.00821
-12.9536	12.1189	0.00389		-13.0289	11.7312	0.00454		-13.8258	9.26893	0.00249		-13.2007	8.25947	0.00269		-12.9692	8.21916	0.0073
-12.9413	12.4365	0.00388		-13.0166	11.9031	0.00485		-13.8144	8.72126	0.00229		-13.1894	8.68479	0.0029		-12.9577	7.7326	0.00644
-12.929	12.2958	0.00379		-13.0043	12.6037	0.00541		-13.8031	8.18368	0.00204		-13.178	9.02747	0.0031		-12.9461	7.66633	0.00591
-12.9166	11.7424	0.00366		-12.9921	13.057	0.00576		-13.7917	7.97015	0.00189		-13.1666	9.20689	0.00327		-12.9346	8.27601	0.006
-12.9043	10.7667	0.00345		-12.9798	13.1757	0.00581		-13.7803	8.14243	0.00192		-13.1552	9.1852	0.00337		-12.9231	8.72722	0.00586
-12.892	10.565	0.00347		-12.9675	12.9845	0.00558		-13.769	8.23932	0.00187		-13.1438	8.9711	0.00339		-12.9115	9.25593	0.00587
-12.8797	10.7219	0.0036		-12.9553	12.6078	0.00519		-13.7576	8.42844	0.00185		-13.1324	8.59153	0.00332		-12.9	9.79688	0.00602
-12.8674	11.5296	0.00395		-12.943	12.0266	0.00463		-13.7462	8.74783	0.00186		-13.121	8.14806	0.00318		-12.8885	10.3681	0.00627
-12.855	12.8183	0.00438		-12.9307	10.9218	0.00392		-13.7349	9.22722	0.00191		-13.1096	7.38055	0.00295		-12.8769	10.9786	0.00659
-12.8427	13.1877	0.00451		-12.9185	9.72962	0.0033		-13.7235	9.87325	0.00204		-13.0982	7.12342	0.00284		-12.8654	11.4863	0.00688
-12.8304	13.0754	0.00444		-12.9062	8.8496	0.00295		-13.7121	10.5721	0.00223		-13.0868	7.39021	0.00286		-12.8539	11.802	0.00711
-12.8181	12.2536	0.00411		-12.8939	8.93097	0.0031		-13.7008	11.5367	0.00248		-13.0754	8.09223	0.003		-12.8423	12.0427	0.00736
-12.8058	11.0962	0.00362		-12.8817	9.96584	0.00372		-13.6894	12.0528	0.00264		-13.064	9.20656	0.00332		-12.8308	12.0026	0.00748
-12.7934	10.0312	0.00315		-12.8694	11.061	0.00438		-13.678	12.3631	0.0028		-13.0526	10.6952	0.00387		-12.8193	12.0976	0.00791
-12.7811	9.2281	0.00272		-12.8571	12.0066	0.00493		-13.6667	12.6812	0.00296		-13.0412	11.8499	0.00431		-12.8077	13.058	0.00902
-12.7688	8.85369	0.0025		-12.8449	12.2614	0.0051		-13.6553	13.8476	0.00333		-13.0298	12.4577	0.00455		-12.7962	13.6017	0.00973
-12.7565	9.45453	0.00269		-12.8326	12.4783	0.00521		-13.6439	14.5681	0.00358		-13.0184	12.5547	0.00456		-12.7846	13.7336	0.00997
-12.7442	10.5112	0.00309		-12.8203	13.2777	0.00562		-13.6326	14.4828	0.00363		-13.007	12.1841	0.00437		-12.7731	13.5019	0.00973
-12.7319	11.6434	0.00349		-12.8081	13.2114	0.00561		-13.6212	13.7875	0.00349		-12.9956	11.3448	0.00401		-12.7616	12.9501	0.00909
-12.7195	12.4527	0.00381		-12.7958	12.448	0.00527		-13.6098	12.7265	0.0032		-12.9842	10.9033	0.00371		-12.75	12.0124	0.00807
-12.7072	12.7415	0.00402		-12.7836	11.5873	0.00477		-13.5985	11.5302	0.00284		-12.9728	10.7532	0.00346		-12.7385	10.7861	0.00687
-12.6949	12.3221	0.00401		-12.7713	11.0493	0.00434		-13.5871	10.453	0.00243		-12.9614	10.9417	0.0034		-12.727	9.49445	0.00569
-12.6826	12.1215	0.004		-12.759	10.9186	0.00407		-13.5757	9.06385	0.00194		-12.95	11.7198	0.00364		-12.7154	8.42368	0.00474
-12.6703	11.4944	0.00381		-12.7468	11.0178	0.00396		-13.5644	8.14713	0.00155		-12.9386	12.9667	0.0041		-12.7039	8.50434	0.00476
-12.6579	10.5758	0.00346		-12.7345	10.953	0.00381		-13.553	8.51291	0.00145		-12.9272	13.4578	0.00431		-12.6924	9.74359	0.0056
-12.6456	9.5719	0.00313		-12.7222	10.6657	0.00357		-13.5416	10.5375	0.00176		-12.9158	13.4569	0.00438		-12.6808	10.9675	0.00643
-12.6333	9.04531	0.00294		-12.71	11.0184	0.00371		-13.5303	12.0943	0.00198		-12.9044	12.7336	0.00416		-12.6693	12.0701	0.00719
-12.621	8.71753	0.00276		-12.6977	11.9788	0.00422		-13.5189	12.9649	0.00212		-12.893	11.579	0.00376		-12.6577	12.7635	0.00765
-12.6087	8.9205	0.00272		-12.6854	12.02	0.00436		-13.5075	13.2638	0.00216		-12.8816	10.3888	0.00333		-12.6462	13.5959	0.00826
-12.5963	9.74051	0.00293		-12.6732	11.7342	0.00437		-13.4961	13.0058	0.00211		-12.8702	9.35508	0.00293		-12.6347	14.0707	0.0087
-12.584	10.7901	0.00324		-12.6609	11.4285	0.00431		-13.4848	12.2181	0.00199		-12.8588	8.69496	0.00263		-12.6231	14.0653	0.00894
-12.5717	12.0174	0.00363		-12.6486	11.2337	0.00425		-13.4734	10.7476	0.00172		-12.8474	8.60483	0.00254		-12.6116	13.1649	0.00856
-12.5594	13.3928	0.00406		-12.6364	11.4632	0.00436		-13.462	9.71831	0.00155		-12.836	9.29303	0.00274		-12.6001	12.1788	0.00791
-12.5471	13.8829	0.00424		-12.6241	11.8217	0.00454		-13.4507	9.81955	0.00163		-12.8246	10.98	0.00328		-12.5885	11.5734	0.00727
-12.5347	13.7032	0.00421		-12.6118	12.1917	0.00469		-13.4393	10.474	0.00184		-12.8132	12.2269	0.00372		-12.577	11.2526	0.00672
-12.5224	12.9266	0.00406		-12.5996	12.554	0.00483		-13.4279	11.6117	0.00212		-12.8018	13.0519	0.00405		-12.5655	11.288	0.0064
-12.5101	12.0155	0.00389		-12.5873	12.9053	0.00492		-13.4166	12.5424	0.00234		-12.7905	13.1276	0.00415		-12.5539	11.1945	0.00601
-12.4978	11.4449	0.00386		-12.575	13.079	0.0049		-13.4052	13.1265	0.00248		-12.7791	12.8138	0.00411		-12.5424	11.0981	0.00571
-12.4855	11.3411	0.00397		-12.5628	12.8365	0.00479		-13.3938	13.2874	0.00254		-12.7677	12.5607	0.0041		-12.5309	11.4377	0.00583
-12.4731	11.6361	0.00415		-12.5505	12.2485	0.00456		-13.3825	12.9608	0.00248		-12.7563	12.3315	0.00403		-12.5193	11.593	0.00602
-12.4608	12.1083	0.00436		-12.5382	11.4347	0.00428		-13.3711	12.159	0.00232		-12.7449	11.626	0.00376		-12.5078	11.5609	0.00624
-12.4485	12.6779	0.00456		-12.526	10.6136	0.00401		-13.3597	11.0726	0.0021		-12.7335	10.7426	0.00339		-12.4962	11.1959	0.00619
-12.4362	13.3091	0.00472		-12.5137	10.1062	0.00394		-13.3484	10.7951	0.00202		-12.7221	9.91065	0.00304		-12.4847	11.0508	0.00615
-12.4239	13.5832	0.00476		-12.5014	9.73821	0.00395		-13.337	11.0578	0.00209		-12.7107	9.75937	0.00288		-12.4732	11.1679	0.00615
-12.4116	13.4241	0.00463		-12.4892	9.57314	0.00403		-13.3256	10.7551	0.00205		-12.6993	9.55834	0.00267		-12.4616	11.3855	0.00613
-12.3992	12.9634	0.00441		-12.4769	9.6394	0.0042		-13.3143	10.7264	0.00207		-12.6879	9.64096	0.00253		-12.4501	11.6468	0.00605
-12.3869	12.3656	0.0042		-12.4647	9.81433	0.00434		-13.3029	11.0194	0.00212		-12.6765	10.1661	0.00257		-12.4386	11.9728	0.00597
-12.3746	11.8477	0.00405		-12.4524	10.0257	0.00449		-13.2915	11.4991	0.00222		-12.6651	11.0219	0.00278		-12.427	12.1805	0.00586
-12.3623	11.532	0.00398		-12.4401	10.1884	0.00459		-13.2802	11.9619	0.00231		-12.6537	12.1748	0.00315		-12.4155	12.196	0.00571
-12.35	11.509	0.004		-12.4279	10.515	0.00475		-13.2688	12.7319	0.00249		-12.6423	13.1812	0.00349		-12.404	12.0666	0.00566
-12.3376	11.5829	0.00406		-12.4156	11.0142	0.00501		-13.2574	13.0459	0.00259		-12.6309	13.4507	0.00363		-12.3924	11.7951	0.00569
-12.3253	11.5366	0.00405		-12.4033	11.7529	0.00541		-13.2461	13.0554	0.00262		-12.6195	13.2101	0.00367		-12.3809	11.4573	0.00579
-12.313	11.2647	0.00393		-12.3911	12.6617	0.00593		-13.2347	12.7824	0.00259		-12.6081	12.5207	0.00359		-12.3694	11.0368	0.00589
-12.3007	10.6335	0.00359		-12.3788	13.7357	0.00649		-13.2233	12.188	0.00247		-12.5967	11.8117	0.00345		-12.3578	10.5461	0.00598
-12.2884	9.87917	0.00313		-12.3665	14.752	0.00699		-13.212	11.3234	0.00229		-12.5853	11.3525	0.0033		-12.3463	10.0398	0.00597
-12.276	10.0699	0.00313		-12.3543	15.7532	0.0074		-13.2006	10.5595	0.00212		-12.5739	11.2276	0.0032		-12.3347	9.65152	0.00594
-12.2637	10.8072	0.00345		-12.342	15.8057	0.00738		-13.1892	10.0271	0.00199		-12.5625	11.4341	0.00318		-12.3232	9.42206	0.00592
-12.2514	11.7036	0.00391		-12.3297	15.1102	0.00699		-13.1778	9.59502	0.00191		-12.5511	11.7779	0.00324		-12.3117	9.24623	0.00585
-12.2391	12.6281	0.00441		-12.3175	13.8738	0.00634		-13.1665	9.32614	0.00187		-12.5397	12.1814	0.00337		-12.3001	9.12971	0.00581
-12.2268	13.4369	0.00492		-12.3052	12.4001	0.0056		-13.1551	9.40766	0.00193		-12.5283	12.6371	0.00353		-12.2886	9.13811	0.00585
-12.2144	13.6323	0.0052		-12.2929	11.554	0.00531		-13.1437	9.14073	0.00193		-12.5169	13.0063	0.00373		-12.2771	9.17606	0.00591
-12.2021	13.1013	0.00517		-12.2807	11.2551	0.00547		-13.1324	9.00135	0.00196		-12.5055	13.0953	0.00391		-12.2655	9.25796	0.00599
-12.1898	11.9478	0.00476		-12.2684	11.3781	0.00588		-13.121	8.99276	0.00202		-12.4941	12.8582	0.00401		-12.254	9.455	0.00617
-12.1775	10.5552	0.00416		-12.2561	11.8111	0.00639		-13.1096	9.09274	0.00209		-12.4827	12.4392	0.00404		-12.2425	9.81488	0.00647
-12.1652	9.70269	0.00383		-12.2439	11.7295	0.0065		-13.0983	9.30858	0.00219		-12.4713	12.0866	0.00404		-12.2309	10.4206	0.00695
-12.1529	10.0766	0.00414		-12.2316	11.2261	0.00623		-13.0869	9.59451	0.00231		-12.4599	11.7339	0.00404		-12.2194	10.8398	0.00726
-12.1405	11.1118	0.00479		-12.2193	9.69442	0.0054		-13.0755	9.87161	0.00245		-12.4485	11.4266	0.00401		-12.2079	11.8586	0.00816
-12.1282	11.9338	0.00529		-12.2071	7.73051	0.00422		-13.0642	10.1741	0.00261		-12.4371	11.241	0.00401		-12.1963	13.1193	0.00926
-12.1159	12.4723	0.00556		-12.1948	5.71649	0.00298		-13.0528	10.292	0.00267		-12.4257	11.356	0.00411		-12.1848	14.4362	0.01033
-12.1036	12.3839	0.00553		-12.1826	4.02373	0.00189		-13.0414	10.8763	0.0029		-12.4143	11.6219	0.00422		-12.1732	15.6952	0.01116
-12.0913	11.5496	0.00513		-12.1703	3.41946	0.00148		-13.0301	11.8208	0.00318		-12.4029	11.7057	0.00429		-12.1617	16.5648	0.01161
-12.0789	10.1678	0.00444		-12.158	3.48851	0.00156		-13.0187	12.782	0.00341		-12.3916	11.4171	0.00419		-12.1502	16.8863	0.01159
-12.0666	8.43829	0.00355		-12.1458	4.19558	0.00206		-13.0073	13.6286	0.0036		-12.3802	10.8788	0.00395		-12.1386	16.4097	0.01106
-12.0543	6.7047	0.00275		-12.1335	5.1903	0.00277		-12.996	14.2893	0.00372		-12.3688	10.2218	0.00359		-12.1271	15.2568	0.01013
-12.042	5.48074	0.00236		-12.1212	5.90597	0.00333		-12.9846	14.7049	0.0038		-12.3574	10.1996	0.00346		-12.1156	13.7006	0.00903
-12.0297	4.76278	0.00226		-12.109	6.65089	0.00389		-12.9732	14.78	0.0038		-12.346	10.8144	0.00366		-12.104	11.8618	0.00785
-12.0173	4.76931	0.00254		-12.0967	7.27131	0.00436		-12.9619	14.6314	0.00375		-12.3346	11.7597	0.00403		-12.0925	10.7581	0.00746
-12.005	4.88005	0.00281		-12.0844	7.75027	0.00469		-12.9505	14.1625	0.00362		-12.3232	12.827	0.00449		-12.081	10.0811	0.00741
-11.9927	5.2418	0.00313		-12.0722	8.25566	0.00505		-12.9391	13.2897	0.00338		-12.3118	13.8382	0.00492		-12.0694	10.2936	0.00795
-11.9804	5.60289	0.00345		-12.0599	8.83733	0.00541		-12.9278	12.8575	0.00333		-12.3004	14.2362	0.00516		-12.0579	10.8651	0.00866
-11.9681	5.96518	0.00369		-12.0476	9.46779	0.00582		-12.9164	12.5479	0.00323		-12.289	13.8043	0.00508		-12.0463	11.057	0.00893
-11.9557	6.45428	0.00395		-12.0354	10.1622	0.00625		-12.905	12.1183	0.00309		-12.2776	12.6955	0.0047		-12.0348	10.5647	0.00855
-11.9434	7.16907	0.00428		-12.0231	10.9551	0.00671		-12.8936	11.6694	0.00299		-12.2662	11.1518	0.00409		-12.0233	9.32927	0.00759
-11.9311	7.9918	0.00461		-12.0108	11.7301	0.00711		-12.8823	11.4026	0.00299		-12.2548	9.6294	0.00344		-12.0117	7.67526	0.00626
-11.9188	8.84986	0.00501		-11.9986	12.5617	0.00756		-12.8709	10.89	0.00293		-12.2434	9.26549	0.00327		-12.0002	5.91533	0.00487
-11.9065	9.72016	0.00538		-11.9863	13.0626	0.00775		-12.8595	9.95628	0.00274		-12.232	9.75694	0.00352		-11.9887	4.326	0.00362
-11.8942	10.6137	0.00573		-11.974	13.3144	0.00774		-12.8482	8.691	0.00245		-12.2206	10.7968	0.00401		-11.9771	3.21684	0.00276
-11.8818	11.4165	0.00599		-11.9618	13.3385	0.00758		-12.8368	7.02498	0.002		-12.2092	11.894	0.00447		-11.9656	2.88975	0.00259
-11.8695	12.1269	0.00623		-11.9495	13.2401	0.0074		-12.8254	5.19949	0.00148		-12.1978	12.6649	0.00473		-11.9541	3.56105	0.00329
-11.8572	12.6151	0.00634		-11.9372	12.9763	0.00716		-12.8141	3.63775	0.00101		-12.1864	12.6665	0.00468		-11.9425	4.52519	0.00426
-11.8449	12.7905	0.00623		-11.925	12.5101	0.00685		-12.8027	2.5186	0.000623776		-12.175	11.889	0.00434		-11.931	5.43532	0.00515
-11.8326	12.9389	0.00613		-11.9127	11.8724	0.00647		-12.7913	2.01628	0.000421911		-12.1636	10.5087	0.00381		-11.9195	6.2801	0.00594
-11.8202	13.0693	0.00603		-11.9004	11.1406	0.00607		-12.78	2.27466	0.000486713		-12.1522	8.67603	0.00314		-11.9079	7.05045	0.00663
-11.8079	13.0395	0.00586		-11.8882	10.3931	0.0057		-12.7686	3.35863	0.000864802		-12.1408	6.83936	0.0025		-11.8964	7.66651	0.00719
-11.7956	12.8107	0.00568		-11.8759	9.76414	0.00544		-12.7572	4.65411	0.00137		-12.1294	5.51557	0.00209		-11.8848	8.0921	0.00757
-11.7833	12.4301	0.00547		-11.8637	9.06381	0.00509		-12.7459	5.86291	0.0019		-12.118	4.70563	0.00191		-11.8733	8.42759	0.00788
-11.771	11.9357	0.00519		-11.8514	8.61687	0.00486		-12.7345	6.87861	0.0024		-12.1066	4.47003	0.00198		-11.8618	8.8593	0.00833
-11.7586	11.3385	0.0049		-11.8391	8.33492	0.00469		-12.7231	7.68267	0.0028		-12.0952	4.57905	0.00217		-11.8502	9.43078	0.00897
-11.7463	10.7286	0.00463		-11.8269	8.15257	0.00457		-12.7118	8.25689	0.00312		-12.0838	4.90249	0.0024		-11.8387	10.1663	0.00978
-11.734	10.0817	0.00432		-11.8146	7.8986	0.00438		-12.7004	8.62187	0.00331		-12.0724	5.26355	0.00267		-11.8272	10.9796	0.01071
-11.7217	9.48808	0.00404		-11.8023	7.89085	0.00427		-12.689	8.88461	0.00341		-12.061	5.62277	0.00294		-11.8156	11.7835	0.01168
-11.7094	9.02275	0.00388		-11.7901	8.10039	0.00431		-12.6777	9.16802	0.00345		-12.0496	6.05143	0.00325		-11.8041	12.5936	0.01271
-11.697	8.77181	0.0038		-11.7778	8.3068	0.00436		-12.6663	9.57816	0.00346		-12.0382	6.54221	0.00361		-11.7926	13.1778	0.01354
-11.6847	8.77316	0.0038		-11.7655	8.40383	0.00439		-12.6549	10.31	0.00353		-12.0268	7.16159	0.00401		-11.781	13.399	0.01396
-11.6724	8.81559	0.00384		-11.7533	8.38257	0.00442		-12.6436	11.2217	0.00369		-12.0154	7.91125	0.00449		-11.7695	13.4247	0.01407
-11.6601	8.81744	0.00386		-11.741	8.23645	0.0044		-12.6322	12.1196	0.00383		-12.004	8.70164	0.00498		-11.758	13.2925	0.01393
-11.6478	8.69807	0.00384		-11.7287	7.97369	0.00433		-12.6208	12.9873	0.00399		-11.9927	9.52365	0.00549		-11.7464	13.071	0.01363
-11.6354	8.43166	0.00373		-11.7165	7.60374	0.00422		-12.6095	13.6461	0.0041		-11.9813	10.3967	0.00599		-11.7349	12.7129	0.01311
-11.6231	8.05117	0.00358		-11.7042	7.08865	0.004		-12.5981	13.9887	0.00413		-11.9699	11.2062	0.00642		-11.7233	12.1837	0.01242
-11.6108	7.60587	0.00341		-11.6919	6.47066	0.00369		-12.5867	14.2484	0.00412		-11.9585	11.8779	0.00676		-11.7118	11.472	0.01154
-11.5985	7.12656	0.00326		-11.6797	6.15114	0.00352		-12.5753	14.3068	0.00405		-11.9471	12.3673	0.00697		-11.7003	10.7017	0.01067
-11.5862	6.59725	0.00309		-11.6674	6.00005	0.00343		-12.564	13.8217	0.00379		-11.9357	12.845	0.00718		-11.6887	9.99779	0.00995
-11.5739	6.25589	0.00296		-11.6551	5.82065	0.00332		-12.5526	12.9831	0.00342		-11.9243	13.0451	0.00723		-11.6772	9.27999	0.00924
-11.5615	6.06369	0.00287		-11.6429	5.61759	0.00319		-12.5412	12.0127	0.00303		-11.9129	13.2189	0.00726		-11.6657	8.61988	0.00858
-11.5492	5.8595	0.00276		-11.6306	5.41435	0.00308		-12.5299	10.9532	0.00264		-11.9015	13.2872	0.00722		-11.6541	8.21743	0.00818
-11.5369	5.679	0.00268		-11.6183	5.20707	0.00294		-12.5185	9.91427	0.00231		-11.8901	13.1753	0.00711		-11.6426	7.97766	0.00795
-11.5246	5.50708	0.00261		-11.6061	4.99496	0.00281		-12.5071	9.01574	0.00206		-11.8787	12.9233	0.0069		-11.6311	7.88283	0.00787
-11.5123	5.33032	0.00251		-11.5938	4.77574	0.00268		-12.4958	8.24328	0.00186		-11.8673	12.5741	0.00662		-11.6195	7.8873	0.00789
-11.4999	5.16002	0.00242		-11.5815	4.55794	0.00256		-12.4844	7.74173	0.00176		-11.8559	12.1071	0.00629		-11.608	7.85658	0.00786
-11.4876	4.99355	0.00231		-11.5693	4.34899	0.00245		-12.473	7.70242	0.00177		-11.8445	11.5176	0.00591		-11.5964	7.79499	0.00777
-11.4753	4.82695	0.00222		-11.557	4.15429	0.00235		-12.4617	7.78688	0.00184		-11.8331	10.8922	0.00554		-11.5849	7.96676	0.00798
-11.463	4.65686	0.00214		-11.5448	3.97721	0.00224		-12.4503	7.74675	0.0019		-11.8217	10.3557	0.00522		-11.5734	8.24241	0.00836
-11.4507	4.48113	0.00204		-11.5325	3.81907	0.00217		-12.4389	7.7769	0.00202		-11.8103	9.72238	0.00484		-11.5618	8.39973	0.00863
-11.4383	4.30754	0.00196		-11.5202	3.67918	0.00209		-12.4276	7.79637	0.00215		-11.7989	9.28343	0.0046		-11.5503	8.42644	0.00877
-11.426	4.14051	0.00188		-11.508	3.55475	0.00202		-12.4162	7.24524	0.00203		-11.7875	8.92342	0.00436		-11.5388	8.32201	0.00878
-11.4137	3.98313	0.00181		-11.4957	3.43954	0.00193		-12.4048	7.7677	0.00228		-11.7761	8.67817	0.00418		-11.5272	8.09575	0.00863
-11.4014	3.83723	0.00173		-11.4834	3.32301	0.00187		-12.3935	8.18788	0.00245		-11.7647	8.68723	0.00414		-11.5157	7.76284	0.00834
-11.3891	3.70336	0.00167		-11.4712	3.20135	0.00179		-12.3821	8.48024	0.00256		-11.7533	8.74193	0.00419		-11.5042	7.33142	0.0079
-11.3767	3.58077	0.0016		-11.4589	3.07923	0.0017		-12.3707	8.64248	0.0026		-11.7419	8.76663	0.00425		-11.4926	6.80772	0.00727
-11.3644	3.46738	0.00155		-11.4466	2.95572	0.00162		-12.3594	8.67779	0.00258		-11.7305	8.67628	0.0043		-11.4811	6.35518	0.00672
-11.3521	3.35908	0.00149		-11.4344	2.82912	0.00153		-12.348	8.59442	0.00254		-11.7191	8.46164	0.00427		-11.4696	6.16222	0.00647
-11.3398	3.24853	0.00145		-11.4221	2.70082	0.00144		-12.3366	8.40459	0.00247		-11.7077	8.14203	0.00419		-11.458	6.02292	0.00628
-11.3275	3.1344	0.00141		-11.4098	2.58739	0.00135		-12.3253	8.01299	0.00236		-11.6963	7.74718	0.00405		-11.4465	5.81564	0.00604
-11.3152	3.02063	0.00135		-11.3976	2.4874	0.00126		-12.3139	7.34883	0.00217		-11.6849	7.30497	0.00389		-11.4349	5.6019	0.00578
-11.3028	2.90521	0.00128		-11.3853	2.39842	0.00117		-12.3025	6.41747	0.00182		-11.6735	6.83599	0.00365		-11.4234	5.38619	0.0055
-11.2905	2.78525	0.0012		-11.373	2.31746	0.0011		-12.2912	6.56878	0.00186		-11.6621	6.45485	0.00342		-11.4119	5.16652	0.00521
-11.2782	2.67181	0.00112		-11.3608	2.24105	0.00107		-12.2798	6.26931	0.00176		-11.6507	6.25968	0.00328		-11.4003	4.94101	0.00491
-11.2659	2.56951	0.00109		-11.3485	2.16514	0.00103		-12.2684	5.9859	0.00168		-11.6393	6.05315	0.00314		-11.3888	4.71115	0.00462
-11.2536	2.47589	0.00104		-11.3362	2.08519	0.000981352		-12.257	5.71462	0.00158		-11.6279	5.87414	0.003		-11.3773	4.48657	0.00431
-11.2412	2.38835	0.00098345		-11.324	1.9961	0.000953613		-12.2457	5.45978	0.00148		-11.6165	5.70357	0.00287		-11.3657	4.27473	0.00404
-11.2289	2.30413	0.000945221		-11.3117	1.89577	0.000918648		-12.2343	5.22446	0.00143		-11.6051	5.53789	0.00274		-11.3542	4.0808	0.00381
-11.2166	2.22026	0.00092704		-11.2994	1.78922	0.000875291		-12.2229	4.99371	0.00134		-11.5938	5.37271	0.00263		-11.3427	3.90778	0.00361
-11.2043	2.13357	0.000881585		-11.2872	1.68958	0.000828438		-12.2116	4.74211	0.00125		-11.5824	5.21128	0.00254		-11.3311	3.75638	0.00346
-11.192	2.04079	0.000816084		-11.2749	1.59013	0.000774592		-12.2002	4.50137	0.00117		-11.571	5.05044	0.00244		-11.3196	3.62512	0.00335
-11.1796	1.93839	0.000748252		-11.2627	1.49058	0.000723077		-12.1888	4.28067	0.00107		-11.5596	4.89013	0.00238		-11.3081	3.50649	0.00325
-11.1673	1.82691	0.000687413		-11.2504	1.38987	0.000683217		-12.1775	4.08705	0.000995804		-11.5482	4.72669	0.00228		-11.2965	3.39168	0.00316
-11.155	1.71801	0.000651282		-11.2381	1.28946	0.000681119		-12.1661	3.92237	0.000951748		-11.5368	4.55885	0.00217		-11.285	3.27448	0.00308
-11.1427	1.61181	0.000630303		-11.2259	1.1907	0.000654312		-12.1547	3.78108	0.000911888		-11.5254	4.38774	0.00207		-11.2734	3.15316	0.00299
-11.1304	1.50529	0.000602098		-11.2136	1.09457	0.000610023		-12.1434	3.65681	0.000881119		-11.514	4.21932	0.00196		-11.2619	3.03184	0.00288
-11.118	1.39859	0.000571562		-11.2013	1.00164	0.000559907		-12.132	3.541	0.000883217		-11.5026	4.05823	0.00188		-11.2504	2.91037	0.00279
-11.1057	1.29233	0.000548019		-11.1891	0.91212	0.000494406		-12.1206	3.42632	0.000914685		-11.4912	3.90774	0.00181		-11.2388	2.78352	0.00272
-11.0934	1.18701	0.000527972		-11.1768	0.82583	0.000439627		-12.1093	3.3056	0.000902331		-11.4798	3.76979	0.00175		-11.2273	2.6539	0.00262
-11.0811	1.08292	0.000495105		-11.1645	0.74219	0.000386014		-12.0979	3.18375	0.000884382		-11.4684	3.64498	0.00171		-11.2158	2.53501	0.00252
-11.0688	0.98021	0.000445921		-11.1523	0.66025	0.000332401		-12.0865	3.06192	0.00084662		-11.457	3.53257	0.00165		-11.2042	2.43387	0.00243
-11.0564	0.87888	0.000389744		-11.14	0.57863	0.000286014		-12.0752	2.93842	0.000796037		-11.4456	3.42912	0.0016		-11.1927	2.35247	0.00236
-11.0441	0.77877	0.000344289		-11.1277	0.49585	0.000239627		-12.0638	2.8096	0.000739627		-11.4342	3.32797	0.00153		-11.1812	2.28612	0.00229
-11.0318	0.67957	0.000308392		-11.1155	0.41063	0.000207226		-12.0524	2.6818	0.000684382		-11.4228	3.22513	0.00148		-11.1696	2.22948	0.00226
-11.0195	0.58076	0.000253613		-11.1032	0.32361	0.000160373		-12.0411	2.56543	0.000637296		-11.4114	3.11974	0.00145		-11.1581	2.17653	0.00221
-11.0072	0.47955	0.0002		-11.0909	0.23783	0.000103963		-12.0297	2.47201	0.000613753		-11.4	3.01436	0.00142		-11.1466	2.12062	0.00213
-10.9949	0.37333	0.000137995		-11.0787	0.15834	5.338e-05		-12.0183	2.40063	0.000601865		-11.3886	2.9082	0.0014		-11.135	2.05444	0.00208
-10.9825	0.27016	8.53147e-05		-11.0664	0.09065	1.56177e-05		-12.007	2.34491	0.000589744		-11.3772	2.79878	0.00137		-11.1235	1.97039	0.00201
-10.9702	0.1778	5.12821e-05		-11.0541	0.04074	-2.331e-06		-11.9956	2.29789	0.000571562		-11.3658	2.69132	0.00133		-11.1119	1.87382	0.00189
-10.9579	0.10168	2.40093e-05		-11.0419	0.0091	-1.46853e-05		-11.9842	2.25209	0.000560373		-11.3544	2.59282	0.00131		-11.1004	1.77646	0.00175
-10.9456	0.04463	-2.331e-06		-11.0296	0.000612354	-2.51748e-05		-11.9729	2.19945	0.000539627		-11.343	2.50173	0.00127		-11.0889	1.6809	0.00163
-10.9333	0.00464	-1.46853e-05		-11.0173	0.01646	-1.25874e-05		-11.9615	2.13132	0.000520047		-11.3316	2.41632	0.00123		-11.0773	1.58773	0.0015
-10.9209	-0.0155	-8.39161e-06		-11.0051	0.05406	7.92541e-06		-11.9501	2.04272	0.000520746		-11.3202	2.33459	0.00119		-11.0658	1.49457	0.00137
-10.9086	-0.01808	0		-10.9928	0.10713	4.00932e-05		-11.9387	1.9414	0.000506294		-11.3088	2.25436	0.00115		-11.0543	1.40058	0.00127
-10.8963	-0.00685	0		-10.9805	0.17154	7.08625e-05		-11.9274	1.83702	0.000483683		-11.2974	2.17323	0.00111		-11.0427	1.30632	0.00115
-10.884	0.01556	-1.67832e-05		-10.9683	0.24378	0.000114452		-11.916	1.73742	0.000468298		-11.286	2.08854	0.00108		-11.0312	1.21321	0.00101
-10.8717	0.0476	-1.25874e-05		-10.956	0.32116	0.000155478		-11.9046	1.63975	0.00042704		-11.2746	1.99745	0.00102		-11.0197	1.12223	0.000911655
-10.8593	0.09509	7.92541e-06		-10.9438	0.40115	0.000205828		-11.8933	1.54206	0.000375291		-11.2632	1.89885	0.000945455		-11.0081	1.03405	0.000807925
-10.847	0.15858	4.00932e-05		-10.9315	0.48172	0.000239394		-11.8819	1.44379	0.000320047		-11.2518	1.79957	0.000875524		-10.9966	0.949	0.000707459
-10.8347	0.23557	7.92541e-05		-10.9192	0.55827	0.000284615		-11.8705	1.34465	0.000268298		-11.2404	1.70359	0.000826807		-10.985	0.86702	0.000626807
-10.8224	0.32158	0.000112354		-10.907	0.63426	0.000319114		-11.8592	1.24644	0.00022704		-11.229	1.60761	0.000770862		-10.9735	0.7877	0.000574126
-10.8101	0.41073	0.00013683		-10.8947	0.71133	0.000381818		-11.8478	1.15063	0.000203263		-11.2176	1.51159	0.000736131		-10.962	0.71028	0.000531935
-10.7977	0.50232	0.00018345		-10.8824	0.79083	0.00046317		-11.8364	1.05817	0.000203963		-11.2062	1.41503	0.000702564		-10.9504	0.63364	0.000474359
-10.7854	0.59287	0.000232168		-10.8702	0.87374	0.000532401		-11.8251	0.96962	0.000193706		-11.1949	1.31857	0.000650117		-10.9389	0.55629	0.000407226
-10.7731	0.68209	0.000281818		-10.8579	0.96054	0.000604895		-11.8137	0.88504	0.000191608		-11.1835	1.22287	0.000598834		-10.9274	0.47849	0.000342424
-10.7608	0.77258	0.000328904		-10.8456	1.05127	0.000702098		-11.8023	0.80405	0.000216783		-11.1721	1.1284	0.000560373		-10.9158	0.40071	0.000262238
-10.7485	0.86455	0.000418415		-10.8334	1.14551	0.000788578		-11.791	0.72582	0.000212587		-11.1607	1.03545	0.000512354		-10.9043	0.31735	0.000189044
-10.7362	0.95806	0.00051958		-10.8211	1.24235	0.000885781		-11.7796	0.64904	0.000192075		-11.1493	0.94414	0.000468065		-10.8928	0.2344	0.000115618
-10.7238	1.053	0.000610023		-10.8088	1.3405	0.000949883		-11.7682	0.57199	0.000159907		-11.1379	0.85435	0.000417949		-10.8812	0.15848	6.20047e-05
-10.7115	1.14908	0.000686247		-10.7966	1.43816	0.00104		-11.7569	0.4939	0.000120746		-11.1265	0.76587	0.000382051		-10.8697	0.09212	1.8648e-05
-10.6992	1.24585	0.000750816		-10.7843	1.5351	0.00112		-11.7455	0.41396	7.92541e-05		-11.1151	0.67823	0.000331935		-10.8582	0.04039	3.2634e-06
-10.6869	1.34267	0.000797902		-10.772	1.63229	0.00119		-11.7341	0.33309	4.00932e-05		-11.1037	0.59079	0.000296037		-10.8466	0.00518	3.9627e-06
-10.6746	1.43876	0.000864103		-10.7598	1.73311	0.00127		-11.7228	0.25207	7.92541e-06		-11.0923	0.50282	0.000245921		-10.8351	-0.00941	-1.46853e-05
-10.6622	1.53486	0.000910256		-10.7475	1.83393	0.00134		-11.7114	0.17632	-1.25874e-05		-11.0809	0.41224	0.00018042		-10.8235	-0.00116	-3.98601e-05
-10.6499	1.63479	0.000954079		-10.7352	1.93152	0.00143		-11.7	0.11099	-1.67832e-05		-11.0695	0.31783	0.000117249		-10.812	0.02863	-1.49184e-05
-10.6376	1.73406	0.00101		-10.723	2.01636	0.00152		-11.6887	0.05765	0		-11.0581	0.22725	6.57343e-05		-10.8005	0.07516	2.35431e-05
-10.6253	1.83111	0.00109		-10.7107	2.08	0.00158		-11.6773	0.01531	0		-11.0467	0.14706	3.51981e-05		-10.7889	0.13008	9.34732e-05
-10.613	1.92115	0.00115		-10.6984	2.13052	0.00165		-11.6659	-0.0088	0		-11.0353	0.08182	1.37529e-05		-10.7774	0.19559	0.000174825
-10.6006	1.99188	0.0012		-10.6862	2.17635	0.00167		-11.6546	-0.01108	0		-11.0239	0.03143	-4.4289e-06		-10.7659	0.26882	0.000274825
-10.5883	2.04509	0.00123		-10.6739	2.22531	0.00172		-11.6432	0.00847	-1.67832e-05		-11.0125	-0.000981818	-6.29371e-06		-10.7543	0.34421	0.000354312
-10.576	2.08935	0.00128		-10.6617	2.28466	0.00175		-11.6318	0.04628	-1.25874e-05		-11.0011	-0.01387	-8.39161e-06		-10.7428	0.42025	0.000455944
-10.5637	2.13273	0.00132		-10.6494	2.3611	0.00179		-11.6204	0.09975	7.92541e-06		-10.9897	-0.01107	0		-10.7313	0.494	0.00055035
-10.5514	2.18292	0.00137		-10.6371	2.45989	0.00186		-11.6091	0.1649	4.00932e-05		-10.9783	0.00504	0		-10.7197	0.56652	0.000635431
-10.539	2.24708	0.00141		-10.6249	2.57656	0.00193		-11.5977	0.24054	7.08625e-05		-10.9669	0.03107	-8.39161e-06		-10.7082	0.63834	0.000700699
-10.5267	2.33198	0.00145		-10.6126	2.70524	0.00202		-11.5863	0.32232	0.000114452		-10.9555	0.06611	-1.46853e-05		-10.6967	0.71071	0.000790909
-10.5144	2.4343	0.00151		-10.6003	2.8335	0.0021		-11.575	0.40352	0.000163869		-10.9441	0.11477	-2.331e-06		-10.6851	0.78531	0.000875058
-10.5021	2.55231	0.00157		-10.5881	2.95497	0.00216		-11.5636	0.48004	0.00020373		-10.9327	0.17626	2.40093e-05		-10.6736	0.86333	0.000974592
-10.4898	2.67669	0.0016		-10.5758	3.07609	0.00223		-11.5522	0.55656	0.000245921		-10.9213	0.24752	5.12821e-05		-10.662	0.94549	0.00105
-10.4775	2.7952	0.00162		-10.5635	3.19723	0.00226		-11.5409	0.63221	0.000272727		-10.9099	0.32367	9.37063e-05		-10.6505	1.03197	0.00113
-10.4651	2.91086	0.00167		-10.5513	3.31435	0.00234		-11.5295	0.70697	0.000293706		-10.8985	0.40447	0.000135897		-10.639	1.12246	0.00119
-10.4528	3.02652	0.00173		-10.539	3.42292	0.0024		-11.5181	0.78308	0.000339627		-10.8871	0.48693	0.000189744		-10.6274	1.21618	0.00128
-10.4405	3.14051	0.00179		-10.5267	3.5388	0.00248		-11.5068	0.86221	0.000386713		-10.8757	0.56682	0.000229138		-10.6159	1.3118	0.00137
-10.4282	3.24839	0.00185		-10.5145	3.67404	0.0026		-11.4954	0.94551	0.00041958		-10.8643	0.64616	0.000282517		-10.6044	1.40751	0.00143
-10.4159	3.35846	0.00192		-10.5022	3.83694	0.00271		-11.484	1.03357	0.000441725		-10.8529	0.72675	0.000335897		-10.5928	1.50247	0.0015
-10.4035	3.48006	0.00196		-10.4899	4.03076	0.00284		-11.4727	1.12642	0.000483916		-10.8415	0.80899	0.000388112		-10.5813	1.59706	0.00155
-10.3912	3.61985	0.00204		-10.4777	4.25168	0.00297		-11.4613	1.22356	0.000520047		-10.8301	0.89311	0.000459207		-10.5698	1.69357	0.00162
-10.3789	3.78179	0.00214		-10.4654	4.50924	0.00312		-11.4499	1.32389	0.000559674		-10.8187	0.97911	0.000529138		-10.5582	1.79169	0.00169
-10.3666	3.96718	0.00224		-10.4531	4.79472	0.00329		-11.4386	1.42582	0.000603963		-10.8074	1.06674	0.000569464		-10.5467	1.88778	0.00176
-10.3543	4.17153	0.00235		-10.4409	5.10508	0.00348		-11.4272	1.52716	0.000645688		-10.796	1.15559	0.000627506		-10.5351	1.9801	0.00185
-10.3419	4.39179	0.00248		-10.4286	5.43737	0.00375		-11.4158	1.62738	0.000704895		-10.7846	1.245	0.000680886		-10.5236	2.06221	0.00193
-10.3296	4.62883	0.00265		-10.4163	5.77722	0.00405		-11.4045	1.7276	0.00078042		-10.7732	1.33414	0.000728438		-10.5121	2.12373	0.00201
-10.3173	4.86823	0.00278		-10.4041	6.09625	0.00439		-11.3931	1.8278	0.000858275		-10.7618	1.42275	0.000768998		-10.5005	2.16654	0.00205
-10.305	5.12572	0.00299		-10.3918	6.3923	0.00475		-11.3817	1.93084	0.000916084		-10.7504	1.51141	0.000831002		-10.489	2.2006	0.00206
-10.2927	5.40331	0.00323		-10.3795	6.72283	0.00511		-11.3704	2.03668	0.000971562		-10.739	1.60199	0.000879953		-10.4775	2.23532	0.00208
-10.2803	5.6951	0.00353		-10.3673	7.51448	0.00568		-11.359	2.13957	0.00104		-10.7276	1.69398	0.000908625		-10.4659	2.27966	0.00213
-10.268	5.99359	0.00387		-10.355	7.928	0.00605		-11.3476	2.22936	0.00111		-10.7162	1.78317	0.000964336		-10.4544	2.34199	0.00222
-10.2557	6.10392	0.00416		-10.3428	8.21278	0.00645		-11.3362	2.29946	0.00117		-10.7048	1.8683	0.00102		-10.4429	2.42536	0.00233
-10.2434	6.60469	0.00456		-10.3305	8.32077	0.00682		-11.3249	2.35677	0.00121		-10.6934	1.9458	0.00108		-10.4313	2.52836	0.00251
-10.2311	7.21254	0.00499		-10.3182	8.24105	0.00709		-11.3135	2.408	0.00124		-10.682	2.0057	0.00115		-10.4198	2.64792	0.00271
-10.2187	7.57398	0.00532		-10.306	7.99671	0.00724		-11.3021	2.45964	0.00127		-10.6706	2.05116	0.0012		-10.4083	2.77313	0.00291
-10.2064	7.7426	0.00557		-10.2937	7.60599	0.00726		-11.2908	2.51801	0.00131		-10.6592	2.09024	0.00124		-10.3967	2.89317	0.00309
-10.1941	7.74913	0.00572		-10.2814	7.08042	0.00714		-11.2794	2.58918	0.00133		-10.6478	2.13059	0.0013		-10.3852	3.00982	0.00325
-10.1818	7.62612	0.00587		-10.2692	6.56216	0.00693		-11.268	2.67909	0.00134		-10.6364	2.17945	0.00134		-10.3736	3.12648	0.00339
-10.1695	7.3816	0.00593		-10.2569	6.26799	0.00675		-11.2567	2.78624	0.00135		-10.625	2.24366	0.00137		-10.3621	3.24313	0.00354
-10.1572	7.03837	0.00595		-10.2446	6.40381	0.00672		-11.2453	2.90216	0.00139		-10.6136	2.32484	0.00139		-10.3506	3.35652	0.00369
-10.1448	6.61859	0.00587		-10.2324	6.22026	0.00658		-11.2339	3.0164	0.00144		-10.6022	2.42077	0.00144		-10.339	3.46135	0.00382
-10.1325	6.16137	0.00572		-10.2201	6.23968	0.00664		-11.2226	3.12523	0.00151		-10.5908	2.52968	0.00148		-10.3275	3.57101	0.00396
-10.1202	6.20996	0.0057		-10.2078	6.32491	0.0068		-11.2112	3.23405	0.00156		-10.5794	2.64355	0.00153		-10.316	3.69872	0.00412
-10.1079	6.27866	0.00573		-10.1956	6.45944	0.00699		-11.1998	3.34285	0.0016		-10.568	2.752	0.00159		-10.3044	3.85383	0.0043
-10.0956	6.22316	0.00572		-10.1833	6.63492	0.00721		-11.1885	3.45167	0.00166		-10.5566	2.85834	0.00164		-10.2929	4.03733	0.00449
-10.0832	6.23235	0.00577		-10.171	6.47142	0.00715		-11.1771	3.55771	0.00172		-10.5452	2.96468	0.0017		-10.2814	4.24794	0.0047
-10.0709	6.3074	0.00587		-10.1588	6.72129	0.0074		-11.1657	3.67268	0.00172		-10.5338	3.07102	0.00178		-10.2698	4.50868	0.00497
-10.0586	6.43057	0.00602		-10.1465	7.3092	0.00791		-11.1544	3.77059	0.00177		-10.5224	3.1755	0.00187		-10.2583	4.81245	0.00537
-10.0463	6.34819	0.00603		-10.1342	8.15022	0.00864		-11.143	3.86836	0.00186		-10.511	3.27487	0.00193		-10.2468	5.13493	0.00591
-10.034	6.47843	0.00617		-10.122	9.15914	0.00959		-11.1316	3.97936	0.00202		-10.4996	3.37595	0.00199		-10.2352	5.46516	0.0065
-10.0216	6.9926	0.00654		-10.1097	10.2407	0.01068		-11.1203	4.11332	0.00222		-10.4882	3.48794	0.00203		-10.2237	5.81072	0.00717
-10.0093	7.73529	0.0071		-10.0974	11.3375	0.01186		-11.1089	4.27636	0.00242		-10.4768	3.61739	0.0021		-10.2121	6.16797	0.00787
-9.99697	8.64283	0.00785		-10.0852	12.2571	0.01292		-11.0975	4.47103	0.00262		-10.4654	3.76825	0.00217		-10.2006	6.44697	0.00847
-9.98467	9.62032	0.00871		-10.0729	12.8001	0.01361		-11.0862	4.69626	0.00282		-10.454	3.94186	0.00227		-10.1891	6.71384	0.00903
-9.97237	10.5618	0.00957		-10.0606	12.8562	0.01382		-11.0748	4.94742	0.00301		-10.4426	4.13694	0.00237		-10.1775	7.52	0.01016
-9.95997	11.3855	0.01037		-10.0484	12.3265	0.01341		-11.0634	5.21179	0.00315		-10.4312	4.34656	0.00249		-10.166	8.04353	0.01095
-9.94767	11.9931	0.01101		-10.0361	11.996	0.01302		-11.0521	5.44661	0.00319		-10.4198	4.56341	0.00263		-10.1545	8.24607	0.01134
-9.93537	12.2453	0.0114		-10.0239	11.5782	0.01241		-11.0407	5.7247	0.00332		-10.4085	4.78891	0.00276		-10.1429	8.36797	0.01178
-9.92307	11.9847	0.01134		-10.0116	11.1349	0.01175		-11.0293	6.05586	0.00351		-10.3971	5.01272	0.00291		-10.1314	8.35487	0.01211
-9.91077	11.7141	0.0111		-9.99929	10.7288	0.01112		-11.0179	6.30033	0.00372		-10.3857	5.26145	0.00311		-10.1199	8.19059	0.01224
-9.89847	11.4317	0.0107		-9.98709	10.3831	0.01061		-11.0066	6.64706	0.004		-10.3743	5.5328	0.00341		-10.1083	7.88722	0.01212
-9.88607	11.003	0.01007		-9.97479	10.2516	0.01039		-10.9952	7.49247	0.00441		-10.3629	5.8179	0.00375		-10.0968	7.44783	0.01175
-9.87377	10.5343	0.00933		-9.96249	10.1209	0.01004		-10.9838	8.13344	0.00479		-10.3515	6.10783	0.00409		-10.0853	6.89757	0.01115
-9.86147	10.0918	0.00856		-9.95029	10.0667	0.00966		-10.9725	8.66074	0.00519		-10.3401	6.21359	0.00435		-10.0737	6.53314	0.01067
-9.84917	9.74171	0.0079		-9.93799	10.0803	0.00935		-10.9611	9.00064	0.00551		-10.3287	6.69011	0.00469		-10.0622	6.65545	0.01068
-9.83687	9.52289	0.00743		-9.92569	9.8468	0.00892		-10.9497	9.08194	0.0057		-10.3173	7.26658	0.00506		-10.0506	6.42443	0.01035
-9.82447	9.42101	0.00717		-9.91349	9.15142	0.00817		-10.9384	8.88321	0.0057		-10.3059	7.62468	0.00534		-10.0391	6.20106	0.01005
-9.81217	9.37299	0.0071		-9.90119	7.93028	0.00697		-10.927	8.47898	0.00562		-10.2945	7.79047	0.00554		-10.0276	6.2142	0.01016
-9.79987	9.15755	0.00693		-9.88889	6.12261	0.00535		-10.9156	7.86421	0.00545		-10.2831	7.79968	0.00573		-10.016	6.31559	0.0104
-9.78757	8.91628	0.00669		-9.87669	3.85574	0.00338		-10.9043	7.12074	0.00519		-10.2717	7.68398	0.00591		-10.0045	6.47295	0.01073
-9.77527	8.63266	0.00638		-9.86439	2.46484	0.00214		-10.8929	6.65035	0.00498		-10.2603	7.44862	0.00606		-9.99298	6.65809	0.01106
-9.76287	8.01439	0.00578		-9.85209	2.0639	0.0018		-10.8815	6.64336	0.0049		-10.2489	7.11391	0.0061		-9.98138	6.76892	0.01129
-9.75057	7.07045	0.00497		-9.83989	2.47803	0.00208		-10.8702	6.46587	0.0048		-10.2375	6.70962	0.00606		-9.96988	6.7323	0.01131
-9.73827	5.79157	0.00397		-9.82759	3.71872	0.00313		-10.8588	6.4855	0.00485		-10.2261	6.25718	0.00588		-9.95838	6.89894	0.01158
-9.72597	3.59566	0.00246		-9.81529	5.45941	0.00477		-10.8474	6.60445	0.00492		-10.2147	6.27141	0.00582		-9.94678	7.49452	0.0124
-9.71367	2.44992	0.00155		-9.80309	6.99695	0.00644		-10.8361	6.77689	0.00504		-10.2033	6.29776	0.00575		-9.93528	8.4196	0.0137
-9.70127	2.34776	0.00139		-9.79079	8.21121	0.00782		-10.8247	6.92763	0.00513		-10.1919	6.21339	0.00567		-9.92368	9.46627	0.01518
-9.68897	3.07617	0.00188		-9.77849	9.00286	0.00878		-10.8133	7.02482	0.0052		-10.1805	6.174	0.00565		-9.91218	10.5281	0.01669
-9.67667	4.34201	0.00279		-9.76629	9.19858	0.0092		-10.802	7.1427	0.0053		-10.1691	6.20154	0.00568		-9.90068	11.4848	0.01802
-9.66437	6.10434	0.00414		-9.75399	9.23129	0.00935		-10.7906	7.37423	0.00544		-10.1577	6.28155	0.00579		-9.88908	12.2111	0.01895
-9.65207	7.79327	0.00551		-9.74179	10.1138	0.01002		-10.7792	7.86398	0.00579		-10.1463	6.40602	0.00592		-9.87758	12.5666	0.01931
-9.63967	9.11713	0.00675		-9.72949	11.2193	0.01081		-10.7679	8.524	0.00624		-10.1349	6.5337	0.00605		-9.86608	12.4466	0.01895
-9.62737	9.96568	0.00775		-9.71719	12.3704	0.01165		-10.7565	9.37937	0.00668		-10.1235	6.36433	0.00597		-9.85448	11.9436	0.01808
-9.61507	9.98262	0.00828		-9.70499	13.4181	0.0124		-10.7451	10.1137	0.00693		-10.1121	6.64432	0.00621		-9.84298	11.452	0.01724
-9.60277	9.33828	0.00827		-9.69269	14.2117	0.01297		-10.7338	10.6536	0.00697		-10.1007	7.29846	0.00669		-9.83148	11.1352	0.01667
-9.59047	9.84645	0.00873		-9.68039	14.5912	0.01326		-10.7224	10.9515	0.00684		-10.0893	8.13434	0.00729		-9.81988	10.8785	0.01632
-9.57817	10.6798	0.00931		-9.66819	14.822	0.01341		-10.711	10.9624	0.00651		-10.0779	9.09628	0.00804		-9.80838	10.6237	0.01609
-9.56577	11.6395	0.00992		-9.65589	15.0454	0.0136		-10.6996	10.7476	0.00612		-10.0665	10.0859	0.00882		-9.79688	10.3783	0.01595
-9.55347	12.5755	0.01052		-9.64359	15.1488	0.01379		-10.6883	10.4167	0.00574		-10.0551	10.9965	0.00958		-9.78528	10.0858	0.01576
-9.54117	13.3328	0.01097		-9.63139	15.1028	0.01391		-10.6769	10.1079	0.0055		-10.0437	11.7566	0.01028		-9.77378	9.76795	0.01547
-9.52887	13.7568	0.0112		-9.61909	14.9315	0.01388		-10.6655	9.9847	0.00554		-10.0323	12.2242	0.01077		-9.76218	9.49385	0.01512
-9.51657	14.1179	0.01151		-9.60679	14.5998	0.01363		-10.6542	9.96201	0.00567		-10.0209	12.2885	0.01098		-9.75068	9.12376	0.01449
-9.50417	14.3975	0.01196		-9.59459	14.1167	0.01314		-10.6428	10.076	0.0058		-10.0096	11.8971	0.01083		-9.73918	9.20919	0.01447
-9.49187	14.4586	0.01239		-9.58229	13.5455	0.01241		-10.6314	10.0267	0.00584		-9.99818	11.7536	0.01077		-9.72758	9.28203	0.01456
-9.47957	14.4876	0.01271		-9.56999	12.8729	0.01146		-10.6201	9.8594	0.00583		-9.98678	11.5061	0.0105		-9.71608	9.04985	0.01432
-9.46727	14.3425	0.01282		-9.55779	12.0935	0.01028		-10.6087	9.5583	0.00576		-9.97538	11.1141	0.01007		-9.70458	8.33655	0.01334
-9.45497	13.9635	0.01262		-9.54549	12.7459	0.0105		-10.5973	9.11898	0.00564		-9.96398	10.6914	0.00962		-9.69298	6.8941	0.01124
-9.44257	13.3223	0.01201		-9.53319	13.3829	0.01062		-10.586	8.55128	0.00543		-9.95258	10.272	0.00918		-9.68148	5.14094	0.00863
-9.43027	12.2906	0.01076		-9.52099	13.9412	0.01069		-10.5746	7.95637	0.00519		-9.94118	9.91091	0.00881		-9.66998	3.64711	0.0062
-9.41797	11.3636	0.00955		-9.50869	14.0672	0.01049		-10.5632	7.39778	0.00497		-9.92978	9.64937	0.00855		-9.65838	2.65226	0.00445
-9.40567	10.9231	0.00895		-9.49639	13.8596	0.00992		-10.5519	6.96543	0.00491		-9.91838	9.47554	0.00837		-9.64688	2.44016	0.00364
-9.39337	11.0252	0.00912		-9.48419	14.0279	0.00912		-10.5405	7.34981	0.00519		-9.90698	9.36827	0.00823		-9.63538	3.00203	0.00397
-9.38097	11.5987	0.00998		-9.47189	15.4841	0.01033		-10.5291	7.23548	0.00511		-9.89558	9.2431	0.00805		-9.62378	4.6044	0.00603
-9.36867	12.5676	0.01134		-9.45959	16.6363	0.01138		-10.5178	7.01038	0.00495		-9.88418	9.05874	0.00783		-9.61228	6.24002	0.00854
-9.35637	13.6761	0.01296		-9.44739	17.3099	0.01216		-10.5064	6.99062	0.00476		-9.87278	8.80813	0.00748		-9.60068	7.68571	0.01104
-9.34407	14.6879	0.01443		-9.43509	17.1972	0.0122		-10.495	6.9586	0.00446		-9.86138	8.60709	0.0071		-9.58918	8.77475	0.01296
-9.33177	15.1991	0.01525		-9.42289	18.7784	0.01378		-10.4837	6.7714	0.00411		-9.84998	8.12545	0.00655		-9.57768	9.26289	0.01404
-9.31947	15.1857	0.01525		-9.41059	19.8214	0.01465		-10.4723	6.57026	0.00375		-9.83858	7.34561	0.00584		-9.56608	9.60207	0.015
-9.30707	15.3134	0.01486		-9.39829	20.4099	0.01566		-10.4609	6.4426	0.00353		-9.82718	6.22528	0.00486		-9.55458	10.1545	0.01631
-9.29477	15.771	0.01441		-9.38609	20.483	0.01551		-10.4496	6.41645	0.00348		-9.81578	4.4376	0.00349		-9.54308	10.8943	0.01804
-9.28247	16.9568	0.01392		-9.37379	20.0756	0.01434		-10.4382	6.61874	0.00377		-9.80438	2.83824	0.00217		-9.53148	11.857	0.02
-9.27017	18.1586	0.01313		-9.36149	20.9519	0.01359		-10.4268	7.23386	0.0043		-9.79298	2.15348	0.00146		-9.51998	12.8935	0.02211
-9.25787	18.8875	0.01211		-9.34929	22.172	0.01411		-10.4155	7.04978	0.00449		-9.78158	2.38648	0.0015		-9.50848	13.8304	0.02405
-9.24547	19.7745	0.01146		-9.33699	21.8612	0.01332		-10.4041	7.04939	0.00478		-9.77018	3.42968	0.00229		-9.49688	14.5006	0.02557
-9.23317	20.7045	0.01112		-9.32469	20.5942	0.01204		-10.3927	7.16359	0.00504		-9.75878	5.08797	0.00361		-9.48538	15.0447	0.0268
-9.22087	20.8311	0.0103		-9.31249	18.5533	0.01023		-10.3813	7.40104	0.00531		-9.74738	7.09917	0.00528		-9.47388	15.5957	0.02787
-9.20857	21.5172	0.01029		-9.30019	17.5898	0.00953		-10.37	7.88015	0.00572		-9.73598	8.63861	0.00674		-9.46228	15.8244	0.02838
-9.19627	22.278	0.01083		-9.28789	16.6319	0.00926		-10.3586	8.71833	0.00628		-9.72458	9.79933	0.00798		-9.45078	15.681	0.02835
-9.18387	22.9328	0.01173		-9.27569	15.3843	0.00944		-10.3472	9.7849	0.00695		-9.71318	10.2848	0.00872		-9.43918	15.3287	0.02814
-9.17157	22.8387	0.01221		-9.26339	14.2217	0.00914		-10.3359	10.9329	0.00765		-9.70178	9.88025	0.00888		-9.42768	14.9462	0.0278
-9.15927	22.6923	0.01236		-9.25109	13.1556	0.00889		-10.3245	12.0191	0.00834		-9.69038	9.72611	0.00898		-9.41618	14.4969	0.02711
-9.14697	21.6332	0.01201		-9.23889	12.932	0.0091		-10.3131	12.9067	0.00901		-9.67898	10.1709	0.00939		-9.40458	13.9363	0.02586
-9.13467	19.5075	0.01123		-9.22659	12.3203	0.00908		-10.3018	13.5454	0.00958		-9.66758	10.9036	0.00992		-9.39308	13.3172	0.02418
-9.12227	17.1185	0.01031		-9.21429	11.7687	0.00921		-10.2904	13.8983	0.01008		-9.65618	11.7708	0.01052		-9.38158	12.6698	0.02236
-9.10997	14.8145	0.00927		-9.20209	11.3753	0.00942		-10.279	13.9527	0.0105		-9.64478	12.6352	0.01111		-9.36998	12.231	0.02059
-9.09767	12.8522	0.00827		-9.18979	11.1638	0.0096		-10.2677	14.0269	0.01096		-9.63338	13.3343	0.01155		-9.35848	12.5157	0.01963
-9.08537	12.8095	0.00866		-9.17749	11.2004	0.00973		-10.2563	14.0472	0.0113		-9.62198	13.706	0.01174		-9.34698	13.4007	0.02006
-9.07307	13.0917	0.00907		-9.16529	11.1569	0.00963		-10.2449	13.9083	0.01144		-9.61068	14.0595	0.01195		-9.33538	14.0925	0.02011
-9.06077	13.3537	0.00928		-9.15299	10.8575	0.00928		-10.2336	13.5645	0.01127		-9.59928	14.2822	0.01214		-9.32388	14.5827	0.02011
-9.04837	13.6823	0.00936		-9.14069	10.5726	0.00873		-10.2222	12.9492	0.01058		-9.58788	14.3464	0.01233		-9.31228	15.7112	0.02016
-9.03607	14.3403	0.00943		-9.12849	10.3225	0.00803		-10.2108	12.2454	0.00988		-9.57648	14.3836	0.01255		-9.30078	15.7313	0.01809
-9.02377	14.7006	0.00928		-9.11619	9.97335	0.00714		-10.1995	11.5424	0.00938		-9.56508	14.2985	0.01268		-9.28928	15.8301	0.01642
-9.01147	14.428	0.00873		-9.10399	9.44637	0.00618		-10.1881	10.9843	0.00911		-9.55368	13.9985	0.01261		-9.27768	16.7066	0.01868
-8.99917	13.5628	0.00783		-9.09169	8.80474	0.00532		-10.1767	10.7173	0.00931		-9.54228	13.5082	0.01236		-9.26618	17.1351	0.02061
-8.98677	12.3804	0.00681		-9.07939	8.06219	0.00456		-10.1654	10.7828	0.01001		-9.53088	12.7592	0.01183		-9.25468	17.275	0.0221
-8.97447	11.13	0.00594		-9.06719	7.33672	0.00399		-10.154	11.0701	0.01102		-9.51948	11.9347	0.01113		-9.24308	17.4025	0.02356
-8.96217	9.97137	0.00527		-9.05489	6.74062	0.00361		-10.1426	12.0492	0.0131		-9.50808	11.3174	0.01036		-9.23158	15.9107	0.02263
-8.94987	8.85881	0.00455		-9.04259	6.35999	0.00345		-10.1313	12.8222	0.01445		-9.49668	11.0256	0.00971		-9.22008	17.1401	0.02434
-8.93757	7.97322	0.00402		-9.03039	6.2901	0.00351		-10.1199	13.3512	0.01492		-9.48528	11.2355	0.00953		-9.20848	18.9745	0.02799
-8.92517	7.41433	0.00371		-9.01809	6.68109	0.00384		-10.1085	13.4399	0.01443		-9.47388	11.9153	0.00981		-9.19698	20.1475	0.02903
-8.91287	7.21524	0.00362		-9.00579	7.38917	0.00434		-10.0971	13.3314	0.01353		-9.46248	12.9458	0.01045		-9.18548	19.8932	0.02746
-8.90057	7.33721	0.00376		-8.99359	8.18682	0.00491		-10.0858	13.1784	0.01233		-9.45108	14.032	0.01114		-9.17388	20.06	0.02721
-8.88827	7.74132	0.00409		-8.98129	8.94793	0.00553		-10.0744	12.9504	0.01093		-9.43968	14.8177	0.01155		-9.16238	20.9653	0.03
-8.87597	8.28248	0.0045		-8.96899	9.67348	0.00614		-10.063	12.5111	0.00937		-9.42828	15.0773	0.01153		-9.15078	21.2347	0.03081
-8.86357	8.74404	0.00487		-8.95679	10.4194	0.0068		-10.0517	14.7445	0.00976		-9.41688	14.8517	0.01116		-9.13928	20.4906	0.02996
-8.85127	9.24693	0.00522		-8.94449	11.1715	0.00743		-10.0403	17.8416	0.01069		-9.40548	14.3568	0.01058		-9.12778	18.7165	0.02729
-8.83897	9.87787	0.00558		-8.93219	11.8437	0.00783		-10.0289	21.0807	0.01233		-9.39408	14.2761	0.01024		-9.11618	16.1721	0.02293
-8.82667	10.6766	0.00594		-8.91999	12.5009	0.00808		-10.0176	23.6986	0.01339		-9.38268	14.7789	0.01043		-9.10468	17.2272	0.0237
-8.81437	11.4952	0.00625		-8.90769	12.9936	0.00813		-10.0062	25.9265	0.01427		-9.37128	15.5917	0.01124		-9.09318	17.3463	0.02464
-8.80197	12.1607	0.00646		-8.89539	13.0232	0.00789		-9.99483	26.4071	0.01425		-9.35988	16.6913	0.0127		-9.08158	16.1149	0.02281
-8.78967	12.5501	0.00651		-8.88319	12.665	0.00744		-9.98353	25.2439	0.0134		-9.34848	18.0336	0.01463		-9.07008	14.6931	0.02074
-8.77737	12.6393	0.00642		-8.87089	11.9758	0.00686		-9.97213	22.7591	0.0119		-9.33708	19.2118	0.01654		-9.05858	13.2429	0.01874
-8.76507	12.4248	0.00621		-8.85859	11.0675	0.00626		-9.96073	19.3528	0.00989		-9.32568	19.4689	0.01711		-9.04698	12.365	0.01772
-8.75277	11.8687	0.00583		-8.84639	10.0748	0.00572		-9.94943	16.0645	0.00787		-9.31428	19.8561	0.01694		-9.03548	11.8035	0.01721
-8.74047	10.9836	0.00537		-8.83409	9.09556	0.00528		-9.93803	15.3281	0.00739		-9.30288	20.9183	0.01644		-9.02398	11.0676	0.01647
-8.72807	10.0159	0.00489		-8.82189	8.23288	0.00493		-9.92663	14.7394	0.00652		-9.29148	21.7655	0.01555		-9.01238	10.595	0.01609
-8.71577	9.11587	0.00447		-8.80959	7.55891	0.00463		-9.91533	14.7167	0.00596		-9.28008	21.9818	0.0143		-9.00088	10.5333	0.01634
-8.70347	8.38496	0.00415		-8.79729	7.18696	0.00449		-9.90393	15.9085	0.00621		-9.26868	22.407	0.01361		-8.98928	10.8853	0.01706
-8.69117	7.78648	0.00391		-8.78509	6.90691	0.00437		-9.89253	17.2901	0.00659		-9.25728	22.0537	0.01303		-8.97778	11.1794	0.01753
-8.67887	7.28199	0.00373		-8.77279	6.55662	0.00421		-9.88123	17.7364	0.00662		-9.24588	21.0725	0.01283		-8.96628	11.2792	0.0175
-8.66647	6.86433	0.00357		-8.76049	6.27232	0.00404		-9.86983	17.6043	0.00655		-9.23448	20.2932	0.01376		-8.95468	11.2975	0.01707
-8.65417	6.51645	0.00346		-8.74829	6.01136	0.00387		-9.85843	17.0715	0.00643		-9.22308	18.8257	0.01447		-8.94318	11.3232	0.01628
-8.64187	6.1728	0.00333		-8.73599	5.75882	0.0037		-9.84713	16.1946	0.00622		-9.21178	16.6565	0.01411		-8.93168	11.6183	0.01532
-8.62957	5.80247	0.00315		-8.72369	5.49302	0.00353		-9.83573	14.9448	0.00591		-9.20038	15.1891	0.01361		-8.92008	11.4403	0.01378
-8.61727	5.35725	0.00297		-8.71149	5.18353	0.00333		-9.82433	13.7876	0.00576		-9.18898	14.4407	0.01305		-8.90858	10.7255	0.01188
-8.60487	4.91447	0.00276		-8.69919	4.8286	0.00312		-9.81303	12.9453	0.00572		-9.17758	13.6621	0.01246		-8.89708	9.77809	0.01009
-8.59257	4.52555	0.0026		-8.68689	4.36299	0.00279		-9.80163	12.5886	0.00577		-9.16618	12.9771	0.01206		-8.88548	8.74602	0.0087
-8.58027	4.225	0.00252		-8.67469	3.90848	0.00247		-9.79023	12.5844	0.00587		-9.15478	13.2508	0.01214		-8.87398	7.72185	0.00763
-8.56797	4.0297	0.0025		-8.66239	3.61576	0.00234		-9.77883	12.4303	0.00584		-9.14338	13.4957	0.01198		-8.86238	6.8581	0.00696
-8.55567	3.95938	0.00262		-8.65009	3.59759	0.00259		-9.76753	12.5009	0.00568		-9.13198	13.9312	0.01194		-8.85088	6.28726	0.00672
-8.54327	4.07483	0.00289		-8.63789	3.68369	0.00301		-9.75613	12.596	0.00541		-9.12058	14.9073	0.01247		-8.83938	6.14382	0.00686
-8.53097	4.1531	0.00321		-8.62559	3.75289	0.00344		-9.74473	12.4427	0.005		-9.10918	15.2859	0.01233		-8.82778	6.57208	0.00747
-8.51867	4.20987	0.00349		-8.61329	3.85155	0.00388		-9.73343	11.8034	0.00439		-9.09778	15.1029	0.01166		-8.81628	7.54344	0.00847
-8.50637	4.20439	0.00368		-8.60109	3.97937	0.0043		-9.72203	10.6996	0.00368		-9.08638	14.3888	0.01058		-8.80478	8.25877	0.00939
-8.49407	4.17855	0.0038		-8.58879	4.11622	0.00466		-9.71063	9.5876	0.00316		-9.07498	13.3294	0.00934		-8.79318	8.90722	0.0104
-8.48177	4.16661	0.00384		-8.57649	4.23257	0.00487		-9.69933	8.48764	0.00275		-9.06358	12.0396	0.00817		-8.78168	9.60867	0.01155
-8.46937	4.189	0.00383		-8.56429	4.27099	0.00487		-9.68793	7.51694	0.00247		-9.05218	10.7629	0.00725		-8.77018	10.3212	0.01274
-8.45707	4.25667	0.00383		-8.55199	4.38495	0.00486		-9.67653	6.83502	0.00237		-9.04078	9.49875	0.00625		-8.75858	11.0063	0.01384
-8.44477	4.37962	0.00387		-8.53969	4.65637	0.00501		-9.66523	6.62329	0.00247		-9.02938	8.42971	0.0054		-8.74708	11.6319	0.01475
-8.43247	4.59213	0.00399		-8.52749	5.06353	0.00536		-9.65383	6.96537	0.00265		-9.01798	7.66371	0.0048		-8.73558	12.1534	0.01536
-8.42017	4.88756	0.00423		-8.51519	5.39058	0.00568		-9.64243	7.52458	0.00289		-9.00658	7.29441	0.00452		-8.72398	12.722	0.01575
-8.40777	5.07135	0.00443		-8.50299	5.62484	0.00591		-9.63113	8.07396	0.00312		-8.99518	7.30194	0.00452		-8.71248	12.9991	0.01568
-8.39547	5.24392	0.00462		-8.49069	5.84709	0.00614		-9.61973	8.55783	0.00329		-8.98378	7.56469	0.00474		-8.70088	12.8789	0.01519
-8.38317	5.37428	0.00478		-8.47839	6.043	0.00632		-9.60833	9.02227	0.00346		-8.97238	8.04927	0.00516		-8.68938	12.4375	0.01443
-8.37087	5.52861	0.00499		-8.46619	6.21347	0.00646		-9.59703	9.56137	0.00371		-8.96098	8.57085	0.00559		-8.67788	11.774	0.01355
-8.35857	5.69142	0.00519		-8.45389	6.35006	0.00655		-9.58563	10.1553	0.00401		-8.94958	8.99458	0.00595		-8.66628	10.9619	0.01264
-8.34617	5.86164	0.0054		-8.44159	6.44116	0.00657		-9.57423	10.788	0.00433		-8.93818	9.48432	0.00637		-8.65478	10.0488	0.01173
-8.33387	5.99542	0.00557		-8.42939	6.49257	0.00655		-9.56293	11.3745	0.00461		-8.92678	10.0513	0.00673		-8.64328	9.12066	0.01087
-8.32157	6.14644	0.00571		-8.41709	6.5127	0.00652		-9.55153	11.8903	0.00481		-8.91538	10.7147	0.00707		-8.63168	8.29759	0.01013
-8.30927	6.29372	0.00575		-8.40479	6.4882	0.00649		-9.54013	12.3052	0.00493		-8.90398	11.4504	0.00739		-8.62018	7.68313	0.00957
-8.29697	6.40465	0.00572		-8.39259	6.46829	0.00647		-9.52883	12.5056	0.00493		-8.89258	12.1034	0.00764		-8.60868	7.38556	0.00925
-8.28457	6.47878	0.00559		-8.38029	6.48087	0.00647		-9.51743	12.3627	0.00476		-8.88118	12.5446	0.00773		-8.59708	7.06151	0.00885
-8.27227	6.53006	0.00543		-8.36799	6.56709	0.00657		-9.50603	11.9281	0.00447		-8.86978	12.7162	0.0077		-8.58558	6.74191	0.00846
-8.25997	6.57269	0.0053		-8.35579	6.76239	0.0068		-9.49473	11.2587	0.00415		-8.85838	12.6526	0.00755		-8.57408	6.4675	0.00812
-8.24767	6.62111	0.00525		-8.34349	7.14547	0.00734		-9.48333	10.4778	0.00387		-8.84698	12.2739	0.00725		-8.56248	6.21241	0.00779
-8.23537	6.69036	0.00531		-8.33119	7.7093	0.00809		-9.47193	9.66143	0.00364		-8.83558	11.5686	0.00678		-8.55098	5.94833	0.00745
-8.22307	6.78724	0.00546		-8.31899	8.22619	0.00886		-9.46053	8.88829	0.00346		-8.82418	10.6846	0.00628		-8.53938	5.64673	0.0071
-8.21067	6.88327	0.00567		-8.30669	8.60472	0.0095		-9.44923	8.1841	0.00329		-8.81288	9.75505	0.00575		-8.52788	5.29216	0.00667
-8.19837	7.03509	0.00596		-8.29439	8.77748	0.00993		-9.43783	7.64677	0.00319		-8.80148	8.91008	0.00529		-8.51638	4.91252	0.00622
-8.18607	7.19259	0.0063		-8.28219	8.71488	0.01003		-9.42643	7.28617	0.00315		-8.79008	8.2357	0.00493		-8.50478	4.4683	0.00565
-8.17377	7.35606	0.00667		-8.26989	8.4481	0.00976		-9.41513	6.99521	0.00311		-8.77868	7.68295	0.00466		-8.49328	4.04114	0.00508
-8.16147	7.48531	0.00697		-8.25759	7.96707	0.00908		-9.40373	6.71888	0.00305		-8.76728	7.24262	0.00446		-8.48178	3.72074	0.00472
-8.14907	7.54671	0.00719		-8.24539	7.35684	0.00815		-9.39233	6.47964	0.00301		-8.75588	6.89563	0.00435		-8.47018	3.54592	0.00464
-8.13677	7.51443	0.00727		-8.23309	6.70987	0.00713		-9.38103	6.2384	0.003		-8.74448	6.61206	0.00421		-8.45868	3.52234	0.00492
-8.12447	7.37602	0.00719		-8.22079	6.18501	0.0063		-9.36963	5.99057	0.00297		-8.73308	6.32016	0.00406		-8.44718	3.62064	0.0056
-8.11217	7.13242	0.00693		-8.20859	5.80542	0.00561		-9.35823	5.71749	0.00291		-8.72168	5.95953	0.00384		-8.43558	3.67455	0.00636
-8.09987	6.7855	0.00647		-8.19629	5.45326	0.00505		-9.34693	5.39869	0.0028		-8.71028	5.56331	0.00364		-8.42408	3.72884	0.00716
-8.08747	6.34627	0.00588		-8.18409	5.17407	0.00465		-9.33553	5.02445	0.00266		-8.69888	5.13536	0.00339		-8.41258	3.81316	0.00799
-8.07517	5.87678	0.00528		-8.17179	4.96271	0.00443		-9.32413	4.63083	0.00249		-8.68748	4.72847	0.00316		-8.40098	3.92167	0.00873
-8.06287	5.44548	0.00473		-8.15949	4.7858	0.00429		-9.31283	4.13249	0.00225		-8.67608	4.38081	0.00298		-8.38948	4.01672	0.00927
-8.05057	5.13287	0.00431		-8.14729	4.64435	0.00424		-9.30143	3.65246	0.002		-8.66468	4.12351	0.00287		-8.37788	4.17243	0.00975
-8.03827	4.90607	0.00396		-8.13499	4.53068	0.00427		-9.29003	3.28871	0.00178		-8.65328	3.9567	0.00287		-8.36638	4.4191	0.01025
-8.02587	4.73478	0.00374		-8.12269	4.46986	0.00442		-9.27873	3.22042	0.0017		-8.64188	3.88163	0.003		-8.35488	4.75007	0.01078
-8.01357	4.55345	0.00353		-8.11049	4.43974	0.00462		-9.26733	3.33962	0.00173		-8.63048	3.95401	0.00326		-8.34328	5.13312	0.01143
-8.00127	4.36356	0.00338		-8.09819	4.46151	0.00491		-9.25593	3.48753	0.00182		-8.61908	4.08921	0.00363		-8.33178	5.49702	0.01213
-7.98897	4.20759	0.00332		-8.08589	4.53329	0.00524		-9.24463	3.60977	0.00196		-8.60768	4.18736	0.00399		-8.32028	5.72739	0.01268
-7.97667	4.09651	0.00333		-8.07369	4.65272	0.00559		-9.23323	3.77369	0.00215		-8.59628	4.21775	0.00426		-8.30868	5.93925	0.01318
-7.96427	4.04082	0.00342		-8.06139	4.77386	0.00592		-9.22183	3.95543	0.00239		-8.58488	4.19041	0.00444		-8.29718	6.13875	0.01362
-7.95197	4.07961	0.00364		-8.04909	4.81138	0.00609		-9.21053	4.12484	0.00267		-8.57348	4.18363	0.00456		-8.28568	6.30711	0.01389
-7.93967	4.2036	0.00391		-8.03689	4.73841	0.00605		-9.19913	4.20826	0.00288		-8.56208	4.20789	0.00465		-8.27408	6.43261	0.01402
-7.92737	4.396	0.00418		-8.02459	4.66313	0.00605		-9.18773	4.3434	0.0031		-8.55068	4.26781	0.00471		-8.26258	6.51077	0.01398
-7.91507	4.62762	0.00448		-8.01229	4.72421	0.0062		-9.17643	4.5902	0.00331		-8.53928	4.36652	0.0048		-8.25098	6.54656	0.01379
-7.90277	4.85214	0.00486		-8.00009	4.99112	0.00652		-9.16503	5.04386	0.00359		-8.52788	4.52903	0.00493		-8.23948	6.53729	0.01348
-7.89037	5.09474	0.00542		-7.98779	5.14478	0.00672		-9.15363	5.50448	0.00386		-8.51648	4.78582	0.00513		-8.22798	6.49369	0.01312
-7.87807	5.32021	0.00614		-7.97549	5.179	0.00681		-9.14223	5.85546	0.00408		-8.50508	5.03047	0.0054		-8.21638	6.45707	0.01283
-7.86577	5.43125	0.00681		-7.96329	5.11237	0.00681		-9.13093	6.11623	0.00429		-8.49368	5.21074	0.00563		-8.20488	6.44803	0.01267
-7.85347	5.41339	0.00729		-7.95099	5.00062	0.00676		-9.11953	6.36161	0.00447		-8.48228	5.34397	0.00582		-8.19338	6.49479	0.01271
-7.84117	5.28574	0.00752		-7.93869	4.88024	0.0067		-9.10813	6.56382	0.00462		-8.47088	5.47436	0.00603		-8.18178	6.60346	0.01294
-7.82877	5.11664	0.00758		-7.92649	4.7286	0.00659		-9.09683	6.71421	0.00474		-8.45948	5.61982	0.00624		-8.17028	6.78011	0.01343
-7.81647	4.94841	0.00746		-7.91419	4.60074	0.00648		-9.08543	6.80982	0.0048		-8.44808	5.77233	0.00649		-8.15878	7.02205	0.01414
-7.80417	4.82116	0.00724		-7.90199	4.59711	0.00657		-9.07403	6.84932	0.00483		-8.43668	5.9321	0.00674		-8.14718	7.36318	0.01513
-7.79187	4.77298	0.00701		-7.88969	4.79748	0.00687		-9.06273	6.84746	0.00483		-8.42538	6.06973	0.00697		-8.13568	7.78326	0.01636
-7.77957	4.83283	0.0069		-7.87739	5.11249	0.00726		-9.05133	6.81891	0.00485		-8.41398	6.20165	0.0071		-8.12418	8.13261	0.01761
-7.76717	5.0375	0.00706		-7.86519	5.25074	0.0075		-9.03993	6.76084	0.00481		-8.40258	6.32215	0.00714		-8.11258	8.35227	0.01861
-7.75487	5.24999	0.00733		-7.85289	5.30706	0.00763		-9.02863	6.70679	0.00481		-8.39118	6.4137	0.00713		-8.10108	8.42573	0.01925
-7.74257	5.35187	0.00746		-7.84059	5.29332	0.00768		-9.01723	6.69637	0.00487		-8.37978	6.46104	0.00698		-8.08948	8.36492	0.01943
-7.73027	5.36071	0.00749		-7.82839	5.25185	0.00768		-9.00583	6.7809	0.005		-8.36838	6.47928	0.00679		-8.07798	8.16499	0.01914
-7.71797	5.29719	0.00744		-7.81609	5.21298	0.00769		-8.99453	7.01767	0.00528		-8.35698	6.48699	0.00659		-8.06648	7.82102	0.01832
-7.70557	5.21057	0.00738		-7.80379	5.15626	0.00767		-8.98313	7.39494	0.00569		-8.34558	6.50284	0.00647		-8.05488	7.36555	0.01706
-7.69327	5.1381	0.00733		-7.79159	5.09206	0.00763		-8.97173	7.90598	0.00626		-8.33418	6.54547	0.00644		-8.04338	6.84356	0.01551
-7.68097	5.08108	0.0073		-7.77929	5.02498	0.00759		-8.96043	8.49657	0.00692		-8.32278	6.61951	0.00655		-8.03188	6.3618	0.01396
-7.66867	5.02446	0.00725		-7.76699	4.96192	0.00757		-8.94903	9.11714	0.00758		-8.31138	6.71633	0.00675		-8.02028	5.95184	0.01264
-7.65637	4.96784	0.0072		-7.75479	4.9031	0.00756		-8.93763	9.54304	0.00804		-8.29998	6.85676	0.00701		-8.00878	5.56673	0.01156
-7.64407	4.91168	0.00716		-7.74249	4.85292	0.00755		-8.92633	9.50705	0.008		-8.28858	7.00905	0.00734		-7.99728	5.26619	0.01073
-7.63167	4.85884	0.00711		-7.73019	4.81436	0.00754		-8.91493	8.9944	0.00753		-8.27718	7.16454	0.00771		-7.98568	5.05948	0.01019
-7.61937	4.79606	0.00705		-7.71799	4.78735	0.00755		-8.90353	8.16324	0.00673		-8.26578	7.30515	0.0081		-7.97418	4.94725	0.00991
-7.60707	4.72574	0.00697		-7.70569	4.772	0.00758		-8.89223	7.17643	0.00578		-8.25438	7.45542	0.00856		-7.96268	4.82925	0.00969
-7.59477	4.65443	0.00693		-7.69339	4.77092	0.00764		-8.88083	6.20297	0.00485		-8.24298	7.56641	0.00895		-7.95108	4.68826	0.00945
-7.58247	4.59683	0.00692		-7.68119	4.78425	0.00771		-8.86943	5.37332	0.00408		-8.23158	7.60329	0.00921		-7.93958	4.55131	0.00929
-7.57007	4.56446	0.00697		-7.66889	4.80913	0.00779		-8.85803	4.81277	0.00359		-8.22018	7.54453	0.00927		-7.92798	4.42388	0.00924
-7.55777	4.56986	0.00709		-7.65659	4.88599	0.00797		-8.84673	4.57054	0.00338		-8.20878	7.3818	0.00911		-7.91648	4.35367	0.00939
-7.54547	4.64179	0.00732		-7.64439	4.97228	0.00819		-8.83533	4.62947	0.0034		-8.19738	7.11546	0.00874		-7.90498	4.35739	0.00973
-7.53317	4.73544	0.00756		-7.63209	4.94253	0.0082		-8.82393	4.77849	0.00353		-8.18598	6.75008	0.00815		-7.89338	4.44195	0.01029
-7.52087	4.8082	0.00776		-7.61979	4.81639	0.008		-8.81263	4.85943	0.00355		-8.17458	6.30424	0.00742		-7.88188	4.58884	0.01094
-7.50847	4.82974	0.00784		-7.60759	4.62499	0.00767		-8.80123	4.87413	0.00355		-8.16318	5.85009	0.00669		-7.87038	4.75219	0.01164
-7.49617	4.75194	0.00775		-7.59529	4.39925	0.00729		-8.78983	4.8399	0.0035		-8.15178	5.44184	0.00604		-7.85878	4.8075	0.01175
-7.48387	4.5874	0.00746		-7.58309	4.17242	0.00691		-8.77853	4.74825	0.00343		-8.14038	5.13795	0.00556		-7.84728	4.88281	0.01227
-7.47157	4.37042	0.0071		-7.57079	3.98031	0.0066		-8.76713	4.69574	0.00343		-8.12898	4.92373	0.00518		-7.83578	5.00623	0.01329
-7.45927	4.14321	0.00673		-7.55849	3.85519	0.00642		-8.75573	4.68626	0.00351		-8.11758	4.7748	0.00489		-7.82418	5.15497	0.01466
-7.44687	3.94536	0.00643		-7.54629	3.82501	0.00641		-8.74443	4.71124	0.00366		-8.10618	4.64992	0.0047		-7.81268	5.29985	0.01618
-7.43457	3.81525	0.00626		-7.53399	3.93313	0.00664		-8.73303	4.7629	0.00386		-8.09478	4.48926	0.0045		-7.80108	5.39993	0.01761
-7.42227	3.78653	0.00628		-7.52169	4.08322	0.00695		-8.72163	4.83274	0.00409		-8.08338	4.31858	0.00436		-7.78958	5.39389	0.01866
-7.40997	3.81579	0.00643		-7.50949	4.17082	0.00713		-8.71033	4.91549	0.00435		-8.07198	4.16797	0.00428		-7.77808	5.29497	0.01926
-7.39767	3.88736	0.00666		-7.49719	4.24104	0.00724		-8.69893	5.01502	0.00456		-8.06058	4.06853	0.00433		-7.76648	5.12391	0.01934
-7.38527	3.97573	0.00692		-7.48489	4.29337	0.00733		-8.68753	5.06984	0.00473		-8.04918	4.06238	0.00452		-7.75498	4.91096	0.01892
-7.37297	4.04538	0.00713		-7.47269	4.32552	0.00738		-8.67623	5.0019	0.00476		-8.03778	4.14889	0.00478		-7.74348	4.69271	0.01801
-7.36067	4.0986	0.00729		-7.46039	4.33694	0.00741		-8.66483	4.96031	0.00486		-8.02648	4.31495	0.00515		-7.73188	4.68037	0.01784
-7.34837	4.139	0.00742		-7.44809	4.32946	0.00743		-8.65343	5.01676	0.00507		-8.01508	4.53008	0.00556		-7.72038	4.80467	0.01806
-7.33607	4.16384	0.00752		-7.43589	4.30613	0.00742		-8.64213	5.08862	0.00531		-8.00368	4.74887	0.00598		-7.70888	5.00212	0.01847
-7.32377	4.17186	0.00757		-7.42359	4.27054	0.00739		-8.63073	5.1444	0.00556		-7.99228	4.92776	0.0064		-7.69728	5.22531	0.01898
-7.31137	4.16329	0.00758		-7.41129	4.23951	0.00737		-8.61933	5.16621	0.00575		-7.98088	5.07012	0.00683		-7.68578	5.40122	0.01939
-7.29907	4.14606	0.00758		-7.39909	4.21541	0.00736		-8.60803	5.11204	0.00586		-7.96948	5.23485	0.00738		-7.67428	5.48048	0.0196
-7.28677	4.12571	0.00756		-7.38679	4.19907	0.00735		-8.59663	4.97137	0.00586		-7.95808	5.36957	0.0079		-7.66268	5.48754	0.01967
-7.27447	4.11038	0.00755		-7.37449	4.19564	0.00736		-8.58523	4.79063	0.00577		-7.94668	5.40964	0.00826		-7.65118	5.44386	0.01961
-7.26217	4.09436	0.00753		-7.36229	4.2019	0.00739		-8.57393	4.59623	0.00564		-7.93528	5.33866	0.00842		-7.63958	5.36885	0.01947
-7.24977	4.07817	0.0075		-7.34999	4.2125	0.00746		-8.56253	4.45609	0.00556		-7.92388	5.17328	0.0084		-7.62808	5.29367	0.01936
-7.23747	4.06371	0.00748		-7.33769	4.22294	0.00753		-8.55113	4.48421	0.00566		-7.91248	4.96016	0.0083		-7.61658	5.22452	0.01926
-7.22517	4.05419	0.00749		-7.32549	4.23507	0.00766		-8.53973	4.62752	0.00588		-7.90108	4.7693	0.00823		-7.60498	5.16531	0.01916
-7.21287	4.05452	0.0075		-7.31319	4.26397	0.00786		-8.52843	4.8337	0.00616		-7.88968	4.67064	0.00828		-7.59348	5.10722	0.01905
-7.20057	4.06423	0.00752		-7.30099	4.28443	0.00807		-8.51703	5.06577	0.00647		-7.87828	4.6829	0.00853		-7.58198	5.04179	0.0189
-7.18817	4.08208	0.00759		-7.28869	4.24443	0.00815		-8.50563	5.27528	0.00675		-7.86688	4.82857	0.00894		-7.57038	4.96926	0.01873
-7.17587	4.10533	0.00769		-7.27639	4.202	0.00819		-8.49433	5.40123	0.00697		-7.85548	5.06166	0.00946		-7.55888	4.8959	0.01858
-7.16357	4.15034	0.00789		-7.26419	4.20109	0.00826		-8.48293	5.4344	0.00711		-7.84408	5.27095	0.00987		-7.54738	4.82857	0.01849
-7.15127	4.2204	0.00821		-7.25189	4.29995	0.00853		-8.47153	5.40994	0.00718		-7.83268	5.38271	0.0101		-7.53578	4.77739	0.01844
-7.13897	4.13306	0.00817		-7.23959	4.51807	0.00913		-8.46023	5.35057	0.00721		-7.82128	5.39487	0.01018		-7.52428	4.74948	0.01846
-7.12657	4.00301	0.00799		-7.22739	4.88578	0.01036		-8.44883	5.29007	0.00722		-7.80988	5.3421	0.01015		-7.51278	4.74887	0.01862
-7.11427	3.91006	0.00774		-7.21509	5.2139	0.01179		-8.43743	5.22564	0.00722		-7.79848	5.26	0.0101		-7.50118	4.79265	0.01892
-7.10197	4.16162	0.00774		-7.20279	5.32227	0.01266		-8.42613	5.16495	0.00721		-7.78708	5.18635	0.01006		-7.48968	4.87067	0.01931
-7.08967	4.57473	0.00799		-7.19059	5.20796	0.01288		-8.41473	5.10509	0.0072		-7.77568	5.13144	0.01005		-7.47808	4.94137	0.01963
-7.07737	4.97108	0.00831		-7.17829	4.87559	0.01241		-8.40333	5.03775	0.00717		-7.76428	5.07746	0.01004		-7.46658	4.96795	0.01975
-7.06507	5.15353	0.00842		-7.16599	4.35409	0.01127		-8.39203	4.97097	0.00713		-7.75288	5.02348	0.00998		-7.45508	4.93671	0.0196
-7.05267	5.12793	0.0083		-7.15379	3.71888	0.00968		-8.38063	4.91116	0.00712		-7.74148	4.96951	0.00991		-7.44348	4.83198	0.01919
-7.04037	4.92853	0.00813		-7.14149	3.223	0.00813		-8.36923	4.86313	0.00713		-7.73008	4.9162	0.00983		-7.43198	4.65879	0.01854
-7.02807	4.54358	0.00778		-7.12919	2.89636	0.00689		-8.35793	4.82743	0.00718		-7.71868	4.86642	0.00977		-7.42048	4.45261	0.01776
-7.01577	3.85567	0.0069		-7.11699	2.8908	0.0064		-8.34653	4.80817	0.00728		-7.70728	4.80908	0.00969		-7.40888	4.2479	0.01702
-7.00347	3.17116	0.00606		-7.10469	3.16753	0.0068		-8.33513	4.80875	0.00741		-7.69588	4.73921	0.00964		-7.39738	4.07969	0.01649
-6.99107	2.79075	0.00555		-7.09239	3.48577	0.00748		-8.32383	4.82889	0.00759		-7.68448	4.66562	0.00959		-7.38588	3.98379	0.01628
-6.97877	2.90892	0.00563		-7.08019	3.72148	0.00788		-8.31243	4.87177	0.00779		-7.67308	4.60406	0.00959		-7.37428	3.9572	0.01639
-6.96647	3.20905	0.00612		-7.06789	3.89868	0.00817		-8.30103	4.95588	0.00808		-7.66168	4.56637	0.00964		-7.36278	3.97164	0.01669
-6.95417	3.5474	0.00669		-7.05559	4.00756	0.00838		-8.28973	5.02328	0.0083		-7.65028	4.56054	0.00973		-7.35128	4.0157	0.01708
-6.94187	3.79107	0.0071		-7.04339	4.02329	0.00846		-8.27833	5.01868	0.00837		-7.63888	4.61872	0.00996		-7.33968	4.08111	0.0175
-6.92947	3.97891	0.00744		-7.03109	3.92373	0.00837		-8.26693	4.90548	0.00827		-7.62758	4.70866	0.01024		-7.32818	4.13852	0.0179
-6.91717	4.09187	0.00769		-7.01879	3.84697	0.0083		-8.25563	4.7149	0.00804		-7.61618	4.79352	0.01048		-7.31658	4.18112	0.01819
-6.90487	4.10248	0.00779		-7.00659	3.70236	0.00814		-8.24423	4.47515	0.00772		-7.60478	4.84386	0.01058		-7.30508	4.21608	0.01842
-6.89257	3.98522	0.0077		-6.99429	3.60945	0.00806		-8.23283	4.22462	0.00735		-7.59338	4.82902	0.01053		-7.29358	4.24207	0.01855
-6.88027	3.83539	0.00761		-6.98209	3.51863	0.00795		-8.22143	4.00292	0.00701		-7.58198	4.73034	0.0103		-7.28198	4.25859	0.01862
-6.86787	3.75482	0.0076		-6.96979	3.42988	0.00784		-8.21013	3.84941	0.00681		-7.57058	4.55556	0.00989		-7.27048	4.2663	0.01864
-6.85557	3.67408	0.0076		-6.95749	3.34535	0.00772		-8.19873	3.79834	0.00679		-7.55918	4.34496	0.00943		-7.25898	4.2665	0.01865
-6.84327	3.5916	0.00759		-6.94529	3.2689	0.00763		-8.18733	3.86153	0.00698		-7.54778	4.13617	0.00898		-7.24738	4.25714	0.01865
-6.83097	3.50978	0.00756		-6.93299	3.20291	0.00755		-8.17603	3.96256	0.0072		-7.53638	3.96859	0.00866		-7.23588	4.24589	0.01864
-6.81867	3.43043	0.00752		-6.92069	3.14827	0.00748		-8.16463	4.06554	0.0074		-7.52498	3.88324	0.00857		-7.22438	4.23855	0.01864
-6.80637	3.35285	0.00748		-6.90849	3.10436	0.00741		-8.15323	4.14576	0.00757		-7.51358	3.8498	0.00862		-7.21278	4.22843	0.01864
-6.79397	3.27981	0.00741		-6.89619	3.06909	0.00735		-8.14193	4.21636	0.00771		-7.50218	3.85884	0.00877		-7.20128	4.22114	0.01869
-6.78167	3.21409	0.00734		-6.88389	3.03889	0.00729		-8.13053	4.26579	0.00775		-7.49078	3.90211	0.00898		-7.18968	4.22094	0.01876
-6.76937	3.15727	0.00729		-6.87169	3.01255	0.00728		-8.11913	4.29087	0.00775		-7.47938	3.97007	0.00926		-7.17818	4.23318	0.01888
-6.75707	3.10965	0.00724		-6.85939	2.98822	0.00724		-8.10783	4.29164	0.00771		-7.46798	4.03421	0.00951		-7.16668	4.25682	0.01909
-6.74477	3.07034	0.0072		-6.84709	2.96241	0.0072		-8.09643	4.26616	0.00767		-7.45658	4.08317	0.00971		-7.15508	4.28787	0.01935
-6.73237	3.0372	0.00719		-6.83489	2.92149	0.00706		-8.08503	4.21412	0.0076		-7.44518	4.12445	0.00987		-7.14358	4.32303	0.01969
-6.72007	3.00727	0.00716		-6.82259	2.8795	0.00691		-8.07373	4.1493	0.00751		-7.43378	4.15502	0.00998		-7.13208	4.36396	0.0201
-6.70777	2.98073	0.00712		-6.81029	2.87757	0.00695		-8.06233	4.08721	0.00741		-7.42238	4.17304	0.01007		-7.12048	4.47566	0.02101
-6.69547	2.93921	0.00696		-6.79809	2.90047	0.0072		-8.05093	4.05102	0.00733		-7.41098	4.17781	0.01011		-7.10898	4.50337	0.02147
-6.68317	2.90981	0.00687		-6.78579	2.93785	0.00757		-8.03963	4.0373	0.00728		-7.39958	4.16979	0.01013		-7.09748	4.45635	0.02163
-6.67077	2.90435	0.00694		-6.77349	2.97991	0.00802		-8.02823	4.04292	0.00725		-7.38818	4.15606	0.01012		-7.08588	4.18009	0.02063
-6.65847	2.91517	0.00723		-6.76129	3.01737	0.00847		-8.01683	4.06431	0.00722		-7.37678	4.14164	0.01009		-7.07438	3.90172	0.01928
-6.64617	2.93562	0.00765		-6.74899	3.04134	0.0089		-8.00553	4.09881	0.00721		-7.36538	4.13231	0.0101		-7.06288	4.05696	0.01871
-6.63387	2.95919	0.0081		-6.73669	3.03211	0.00916		-7.99413	4.14169	0.0072		-7.35398	4.1219	0.01012		-7.05128	4.71145	0.02031
-6.62157	2.97957	0.00859		-6.72449	2.98518	0.00925		-7.98273	4.18667	0.00723		-7.34258	4.11024	0.01014		-7.03978	5.11489	0.02106
-6.60917	2.99066	0.00903		-6.71219	2.92706	0.00912		-7.97143	4.23284	0.00725		-7.33118	4.09906	0.01014		-7.02818	5.2903	0.02114
-6.59687	2.98612	0.00932		-6.69989	2.89608	0.00902		-7.96003	4.28141	0.00728		-7.31978	4.09153	0.01014		-7.01668	5.27179	0.02079
-6.58457	2.93818	0.00936		-6.68769	2.92864	0.00907		-7.94863	4.34512	0.00737		-7.30838	4.0925	0.01017		-7.00518	5.10394	0.02033
-6.57227	2.88128	0.00923		-6.67539	3.00348	0.00925		-7.93733	4.41416	0.0075		-7.29698	4.10339	0.01024		-6.99358	4.65758	0.01892
-6.55997	2.85859	0.00915		-6.66319	3.11863	0.00949		-7.92593	4.42807	0.0076		-7.28558	4.12263	0.01033		-6.98208	3.98288	0.01689
-6.54757	2.87221	0.00917		-6.65089	3.27705	0.00983		-7.91453	4.322	0.00752		-7.27418	4.14756	0.01045		-6.97058	3.118	0.01394
-6.53527	2.9166	0.00928		-6.63859	3.4481	0.01016		-7.90313	4.20099	0.00738		-7.26278	4.17392	0.0106		-6.95898	2.60465	0.01203
-6.52297	2.99263	0.00946		-6.62639	3.60071	0.01046		-7.89183	4.21898	0.00747		-7.25138	4.20564	0.01082		-6.94748	2.73521	0.01202
-6.51067	3.09691	0.0097		-6.61409	3.70413	0.01063		-7.88043	4.29037	0.00754		-7.23998	4.29761	0.01129		-6.93598	3.22485	0.0139
-6.49837	3.22498	0.00999		-6.60179	3.75703	0.01071		-7.86903	4.72946	0.00798		-7.22868	4.23214	0.01135		-6.92438	3.36104	0.01446
-6.48607	3.37612	0.01033		-6.58959	3.7791	0.01074		-7.85773	5.18682	0.0085		-7.21728	4.12601	0.01128		-6.91288	3.53602	0.01512
-6.47367	3.51652	0.01061		-6.57729	3.76577	0.01075		-7.84633	5.42785	0.00876		-7.20588	4.00163	0.0109		-6.90138	3.71132	0.01578
-6.46137	3.61406	0.0108		-6.56499	3.72497	0.01069		-7.83493	5.44176	0.00879		-7.19448	4.19455	0.01085		-6.88978	3.86148	0.01638
-6.44907	3.69401	0.01101		-6.55279	3.66883	0.01059		-7.82363	5.22699	0.00857		-7.18308	4.6681	0.01139		-6.87828	3.95728	0.01681
-6.43677	3.73735	0.01112		-6.54049	3.6103	0.01049		-7.81223	4.7624	0.00804		-7.17168	5.12693	0.01207		-6.86668	3.97249	0.01698
-6.42447	3.74036	0.01113		-6.52819	3.56504	0.01042		-7.80083	4.10142	0.00726		-7.16028	5.31418	0.01223		-6.85518	3.95744	0.01705
-6.41207	3.70641	0.01109		-6.51599	3.5199	0.01034		-7.78953	3.45265	0.0065		-7.14888	5.26815	0.012		-6.84368	3.97402	0.01722
-6.39977	3.64357	0.01099		-6.50369	3.47476	0.01026		-7.77813	2.92781	0.00593		-7.13748	5.03211	0.01156		-6.83208	3.95304	0.01729
-6.38747	3.5637	0.01083		-6.49139	3.43303	0.01015		-7.76673	2.65748	0.00562		-7.12608	4.63768	0.01096		-6.82058	3.88098	0.01727
-6.37517	3.4831	0.01066		-6.47919	3.37994	0.00998		-7.75543	2.85113	0.00591		-7.11468	3.95815	0.00974		-6.80908	3.7433	0.01707
-6.36287	3.4159	0.01049		-6.46689	3.28625	0.00971		-7.74403	3.115	0.00638		-7.10328	3.23468	0.00845		-6.79748	3.66559	0.017
-6.35047	3.36823	0.01045		-6.45459	3.22091	0.00969		-7.73263	3.34742	0.00681		-7.09188	2.69517	0.00728		-6.78598	3.59393	0.01695
-6.33817	3.32785	0.01046		-6.44239	3.25799	0.00994		-7.72133	3.58177	0.00727		-7.08048	2.67212	0.00701		-6.77448	3.52741	0.01694
-6.32587	3.22254	0.00997		-6.43009	3.35269	0.01025		-7.70993	3.80378	0.00771		-7.06908	2.89114	0.00745		-6.76288	3.46512	0.01692
-6.31357	2.95138	0.00873		-6.41779	3.47045	0.01054		-7.69853	3.98208	0.00809		-7.05768	3.1703	0.00811		-6.75138	3.40836	0.01694
-6.30127	2.72476	0.0075		-6.40559	3.59742	0.01085		-7.68723	4.08739	0.00838		-7.04628	3.37631	0.00854		-6.73988	3.35708	0.01693
-6.28887	2.7038	0.00684		-6.39329	3.70872	0.01118		-7.67583	4.09259	0.00848		-7.03488	3.59166	0.00902		-6.72828	3.30987	0.01692
-6.27657	2.86456	0.00671		-6.38109	3.79991	0.01143		-7.66443	3.98801	0.00841		-7.02348	3.78468	0.00946		-6.71678	3.2669	0.01693
-6.26427	3.18436	0.00713		-6.36879	3.86722	0.01152		-7.65313	3.89618	0.00841		-7.01208	3.92588	0.00981		-6.70518	3.2296	0.01695
-6.25197	3.64324	0.00805		-6.35649	3.82379	0.0113		-7.64173	3.77233	0.00835		-7.00068	3.98793	0.01		-6.69368	3.19743	0.01691
-6.23967	4.21125	0.00943		-6.34429	3.62515	0.01086		-7.63033	3.68447	0.00833		-6.98928	3.96276	0.01004		-6.68218	3.1693	0.01673
-6.22737	4.80324	0.01115		-6.33199	3.73746	0.0109		-7.61893	3.59795	0.00831		-6.97788	3.9348	0.01011		-6.67058	3.13934	0.01673
-6.21497	4.55864	0.01242		-6.31969	4.27207	0.01135		-7.60763	3.51197	0.00829		-6.96648	3.87422	0.01012		-6.65908	3.1069	0.01705
-6.20267	5.09912	0.01355		-6.30749	5.09983	0.01192		-7.59623	3.43002	0.00824		-6.95508	3.74803	0.01002		-6.64758	3.08296	0.01775
-6.19037	7.42802	0.01477		-6.29519	5.65715	0.01236		-7.58483	3.35552	0.00824		-6.94368	3.67195	0.01		-6.63598	3.06762	0.0187
-6.17807	9.59052	0.01545		-6.28289	6.95881	0.01316		-7.57353	3.29053	0.00824		-6.93228	3.5958	0.00996		-6.62448	3.05787	0.01972
-6.16577	11.5221	0.01588		-6.27069	9.08225	0.01406		-7.56213	3.23587	0.00822		-6.92088	3.52161	0.00993		-6.61298	3.05076	0.02075
-6.15337	12.8487	0.01585		-6.25839	10.472	0.01434		-7.55073	3.19105	0.0082		-6.90948	3.45082	0.00989		-6.60138	3.04317	0.02163
-6.14107	13.2197	0.01533		-6.24609	10.9417	0.014		-7.53943	3.15424	0.00817		-6.89808	3.38391	0.00988		-6.58988	3.03136	0.0222
-6.12877	12.6629	0.01438		-6.23389	10.5177	0.0131		-7.52803	3.12239	0.00815		-6.88668	3.32014	0.00982		-6.57828	3.01479	0.02239
-6.11647	11.3074	0.01323		-6.22159	9.40396	0.01194		-7.51663	3.09337	0.00815		-6.87528	3.2619	0.00975		-6.56678	2.9924	0.02221
-6.10417	9.30172	0.01219		-6.20929	8.10558	0.01103		-7.50533	3.0655	0.00814		-6.86388	3.21046	0.00973		-6.55528	2.96227	0.02203
-6.09177	5.24427	0.0083		-6.19709	6.71283	0.0104		-7.49393	3.03542	0.00813		-6.85248	3.16595	0.0097		-6.54368	2.90673	0.0218
-6.07947	5.78386	0.01145		-6.18479	5.14717	0.00973		-7.48253	3.00107	0.00803		-6.84108	3.12738	0.00969		-6.53218	2.87902	0.0218
-6.06717	8.74044	0.01701		-6.17249	3.51021	0.00857		-7.47123	2.96403	0.0079		-6.82978	3.09261	0.00966		-6.52068	2.88455	0.02197
-6.05487	11.6712	0.02297		-6.16029	2.15329	0.0058		-7.45983	2.93721	0.00793		-6.81838	3.0622	0.00964		-6.50908	2.92496	0.02229
-6.04257	13.9749	0.02753		-6.14799	5.57769	0.01427		-7.44843	2.92419	0.00821		-6.80698	3.03557	0.00962		-6.49758	3.00011	0.02279
-6.03017	15.3168	0.03033		-6.13569	9.15627	0.02315		-7.43713	2.92045	0.00868		-6.79558	3.00771	0.00956		-6.48608	3.10618	0.02343
-6.01787	15.2718	0.03058		-6.12349	11.6463	0.02929		-7.42573	2.92159	0.00929		-6.78418	2.97373	0.00939		-6.47448	3.23835	0.02416
-6.00557	13.8111	0.0275		-6.11119	13.0272	0.03239		-7.41433	2.92339	0.00994		-6.77278	2.94858	0.00938		-6.46298	3.39169	0.02504
-5.99327	12.2595	0.02487		-6.09889	13.2782	0.03259		-7.40303	2.92047	0.01056		-6.76138	2.94348	0.00964		-6.45148	3.54824	0.0259
-5.98097	10.8568	0.02301		-6.08669	12.82	0.03098		-7.39163	2.9101	0.01108		-6.74998	2.95235	0.01012		-6.43988	3.69227	0.02664
-5.96857	9.45432	0.02102		-6.07439	12.2295	0.02913		-7.38023	2.89018	0.01141		-6.73858	2.96925	0.01074		-6.42838	3.78918	0.02711
-5.95627	11.3426	0.02477		-6.06219	10.6277	0.02577		-7.36893	2.84861	0.01142		-6.72718	2.98839	0.01141		-6.41678	3.86846	0.02749
-5.94397	12.8566	0.0271		-6.04989	9.59466	0.02202		-7.35753	2.79281	0.01128		-6.71578	3.00415	0.01204		-6.40528	3.91234	0.02765
-5.93167	14.2835	0.0288		-6.03759	9.12216	0.01947		-7.34613	2.76922	0.01127		-6.70438	3.01105	0.01254		-6.39378	3.91675	0.02759
-5.91937	14.6078	0.02846		-6.02539	12.7188	0.02701		-7.33483	2.78288	0.0114		-6.69298	3.00286	0.01285		-6.38218	3.88481	0.02732
-5.90707	15.6167	0.0294		-6.01309	15.2324	0.03044		-7.32343	2.83251	0.01167		-6.68158	2.97494	0.01285		-6.37068	3.82383	0.02691
-5.89467	15.1156	0.02795		-6.00079	16.4255	0.031		-7.31203	2.91648	0.01204		-6.67018	2.91633	0.01257		-6.35918	3.74584	0.02641
-5.88237	13.5048	0.02495		-5.98859	15.8902	0.02759		-7.30063	3.02953	0.01249		-6.65878	2.86928	0.0124		-6.34758	3.68425	0.02634
-5.87007	11.7864	0.0231		-5.97629	16.2477	0.0276		-7.28933	3.16275	0.01299		-6.64738	2.85584	0.01239		-6.33608	3.62288	0.02621
-5.85777	7.95261	0.01953		-5.96399	16.5706	0.02889		-7.27793	3.30682	0.0135		-6.63598	2.8724	0.01249		-6.32458	3.50648	0.02489
-5.84547	12.1418	0.03065		-5.95179	17.2698	0.03215		-7.26653	3.45988	0.01405		-6.62458	2.92094	0.01268		-6.31298	3.34992	0.02274
-5.83307	14.6433	0.0367		-5.93949	17.257	0.03447		-7.25523	3.59591	0.01454		-6.61318	3.00105	0.01297		-6.30148	3.17404	0.02009
-5.82077	15.9404	0.039		-5.92719	17.4634	0.03561		-7.24383	3.70336	0.01496		-6.60178	3.10877	0.01332		-6.28998	3.04763	0.0175
-5.80847	16.9319	0.03958		-5.91499	17.4061	0.036		-7.23243	3.79387	0.0153		-6.59038	3.23804	0.01373		-6.27838	2.78611	0.01447
-5.79617	18.2473	0.04016		-5.90269	18.2288	0.03759		-7.22113	3.85006	0.01554		-6.57898	3.38168	0.01419		-6.26688	2.62951	0.01213
-5.78387	20.7191	0.04317		-5.89039	19.1679	0.03886		-7.20973	3.86857	0.01568		-6.56758	3.52641	0.0146		-6.25528	2.56291	0.01064
-5.77147	21.226	0.04331		-5.87819	19.7847	0.03924		-7.19833	3.85035	0.01573		-6.55618	3.64001	0.01492		-6.24378	2.57868	0.01015
-5.75917	19.0023	0.03821		-5.86589	18.6282	0.03592		-7.18703	3.80061	0.01568		-6.54478	3.73181	0.01519		-6.23228	2.65256	0.01075
-5.74687	15.984	0.03242		-5.85359	18.4323	0.03581		-7.17563	3.72892	0.01552		-6.53338	3.79578	0.01538		-6.22068	2.73652	0.01155
-5.73457	12.3998	0.02794		-5.84139	17.327	0.03399		-7.16423	3.64908	0.01532		-6.52198	3.82113	0.01545		-6.20918	2.79453	0.01178
-5.72227	16.2349	0.03655		-5.82909	15.6755	0.03125		-7.15293	3.57925	0.01515		-6.51058	3.8089	0.01541		-6.19768	2.86692	0.01211
-5.70987	16.0765	0.0367		-5.81679	13.7674	0.02714		-7.14153	3.51382	0.01496		-6.49918	3.76426	0.01527		-6.18608	2.98037	0.01271
-5.69757	15.8323	0.03611		-5.80459	11.4288	0.02149		-7.13013	3.47389	0.01504		-6.48778	3.69631	0.01507		-6.17458	3.03738	0.01335
-5.68527	16.3539	0.03623		-5.79229	10.1553	0.01905		-7.11883	3.42491	0.01499		-6.47638	3.61846	0.01481		-6.16308	3.01339	0.01365
-5.67297	16.969	0.03644		-5.77999	12.0785	0.02447		-7.10743	3.26724	0.01416		-6.46498	3.54452	0.01459		-6.15148	3.33076	0.01486
-5.66067	17.3202	0.03653		-5.76779	14.3141	0.03104		-7.09603	3.01462	0.01273		-6.45358	3.48181	0.01437		-6.13998	3.77978	0.01624
-5.64837	16.2535	0.03393		-5.75549	16.0642	0.03694		-7.08473	2.93992	0.01153		-6.44218	3.44652	0.01445		-6.12838	4.26889	0.01757
-5.63597	13.6274	0.02794		-5.74329	16.557	0.04009		-7.07333	3.01251	0.0106		-6.43088	3.38303	0.01422		-6.11688	4.7704	0.0189
-5.62367	11.8524	0.02431		-5.73099	16.9987	0.04226		-7.06193	3.18976	0.00994		-6.41948	3.26347	0.01338		-6.10538	5.33079	0.02052
-5.61137	9.95329	0.02124		-5.71869	17.0875	0.04294		-7.05063	3.44445	0.00959		-6.40808	3.1336	0.0122		-6.09378	5.89772	0.02239
-5.59907	9.16369	0.02039		-5.70649	16.6852	0.04207		-7.03923	3.76176	0.00963		-6.39668	2.77924	0.01015		-6.08228	6.38885	0.02434
-5.58677	8.85599	0.01993		-5.69419	16.3644	0.03993		-7.02783	4.11492	0.01009		-6.38528	2.62459	0.0087		-6.07078	6.57888	0.02554
-5.57437	9.95312	0.02372		-5.68189	14.3322	0.03318		-7.01653	4.47171	0.01096		-6.37388	2.63404	0.00786		-6.05918	6.57397	0.02651
-5.56207	12.147	0.03043		-5.66969	16.7745	0.03848		-7.00513	4.75392	0.01162		-6.36248	2.78829	0.00766		-6.04768	6.88581	0.02892
-5.54977	14.2927	0.0379		-5.65739	19.3947	0.04468		-6.99373	4.89739	0.01167		-6.35108	3.07602	0.00819		-6.03618	7.54701	0.03262
-5.53747	17.0638	0.04762		-5.64509	20.1983	0.04723		-6.98233	3.13507	0.00909		-6.33968	3.47911	0.0094		-6.02458	8.2411	0.0364
-5.52517	18.3824	0.05299		-5.63289	19.7913	0.04743		-6.97103	5.18742	0.01231		-6.32828	3.9535	0.01122		-6.01308	8.73932	0.03939
-5.51277	18.2157	0.05325		-5.62059	18.6651	0.04584		-6.95963	8.31839	0.01617		-6.31688	4.39742	0.01281		-6.00158	8.84545	0.04071
-5.50047	16.847	0.04929		-5.60829	17.1778	0.04268		-6.94823	10.7105	0.01873		-6.30548	4.78442	0.01403		-5.98998	8.22068	0.03688
-5.48817	14.1073	0.03961		-5.59609	14.9066	0.03727		-6.93693	12.0459	0.01998		-6.29408	4.67902	0.01445		-5.97848	7.58857	0.03554
-5.47587	10.9257	0.02926		-5.58379	12.2696	0.03079		-6.92553	12.4585	0.02025		-6.28268	4.70461	0.01473		-5.96688	9.66904	0.05061
-5.46357	7.72241	0.01953		-5.57149	9.67763	0.02409		-6.91413	11.9937	0.01959		-6.27128	5.80773	0.01586		-5.95538	11.0939	0.06106
-5.45117	5.61047	0.01518		-5.55929	7.51168	0.01813		-6.90283	10.7131	0.01813		-6.25988	7.32527	0.01674		-5.94388	12.1665	0.0682
-5.43887	4.16831	0.01423		-5.54699	9.65319	0.02281		-6.89143	8.70512	0.01604		-6.24848	8.90983	0.01724		-5.93228	12.9725	0.07255
-5.42657	4.32685	0.01862		-5.53469	10.241	0.02348		-6.88003	6.05342	0.01342		-6.23708	10.3516	0.01756		-5.92078	13.4742	0.07414
-5.41427	7.03873	0.03152		-5.52249	10.9949	0.02419		-6.86873	2.84805	0.01037		-6.22568	11.4996	0.01783		-5.90928	13.5256	0.0722
-5.40197	10.0901	0.04444		-5.51019	12.4067	0.02813		-6.85733	3.42311	0.01148		-6.21428	11.9725	0.01779		-5.89768	12.946	0.06604
-5.38967	12.8673	0.05247		-5.49789	13.906	0.03298		-6.84593	4.44726	0.01366		-6.20288	11.682	0.01756		-5.88618	11.6464	0.05527
-5.37727	16.5249	0.05891		-5.48569	15.004	0.03781		-6.83463	5.32762	0.01684		-6.19148	10.7929	0.01753		-5.87468	9.44468	0.04072
-5.36497	20.1041	0.06495		-5.47339	14.7489	0.03826		-6.82323	6.15146	0.01966		-6.18008	9.35163	0.0177		-5.86308	9.15122	0.03619
-5.35267	23.3103	0.07326		-5.46119	15.4767	0.04593		-6.81183	7.88136	0.02637		-6.16868	7.74796	0.0171		-5.85158	11.7585	0.04591
-5.34037	25.2808	0.0776		-5.44889	16.4721	0.05553		-6.80053	9.83719	0.03504		-6.15728	7.70658	0.01913		-5.84008	13.6377	0.04953
-5.32807	25.0997	0.07594		-5.43659	17.6429	0.06547		-6.78913	11.5372	0.04366		-6.14588	8.80565	0.02334		-5.82848	15.721	0.0546
-5.31567	24.0617	0.07209		-5.42439	18.6034	0.07366		-6.77773	12.7181	0.05067		-6.13448	10.8055	0.02881		-5.81698	16.8473	0.05616
-5.30337	22.481	0.06713		-5.41209	19.8015	0.08187		-6.76643	13.1324	0.05466		-6.12308	12.9456	0.03405		-5.80538	17.1153	0.05507
-5.29107	21.0704	0.06438		-5.39979	21.3298	0.08899		-6.75503	12.444	0.05345		-6.11168	14.1703	0.03667		-5.79388	17.5579	0.05577
-5.27877	19.5892	0.06102		-5.38759	22.6094	0.09382		-6.74363	10.5258	0.0464		-6.10028	14.134	0.0361		-5.78238	17.8673	0.05738
-5.26647	18.1568	0.05581		-5.37529	22.6851	0.09301		-6.73233	9.28577	0.0415		-6.08888	13.1313	0.03296		-5.77078	17.2994	0.05584
-5.25407	17.7369	0.05485		-5.36299	22.2933	0.08787		-6.72093	8.29844	0.03691		-6.07748	11.6267	0.02872		-5.75928	16.008	0.05193
-5.24177	18.239	0.06036		-5.35079	21.4823	0.0789		-6.70953	7.27113	0.03208		-6.06608	10.2276	0.02517		-5.74778	15.4386	0.04843
-5.22947	18.6273	0.06609		-5.33849	21.2693	0.07441		-6.69823	7.94053	0.03264		-6.05468	9.14279	0.02275		-5.73618	15.2015	0.04567
-5.21717	18.6181	0.06764		-5.32619	20.655	0.06726		-6.68683	9.2059	0.03531		-6.04338	9.98388	0.02534		-5.72468	15.4015	0.04525
-5.20487	18.5081	0.06684		-5.31399	20.1952	0.05996		-6.67543	10.5103	0.03845		-6.03198	11.3645	0.02884		-5.71318	14.1162	0.0406
-5.19247	19.0907	0.06634		-5.30169	19.7531	0.0531		-6.66403	11.7754	0.04156		-6.02058	13.303	0.03252		-5.70158	13.6437	0.04196
-5.18017	19.184	0.06368		-5.28939	19.6179	0.04921		-6.65273	12.7977	0.04377		-6.00918	14.9283	0.03518		-5.69008	14.51	0.04918
-5.16787	19.0909	0.06079		-5.27719	20.0703	0.04784		-6.64133	13.3341	0.04408		-5.99778	16.6526	0.03786		-5.67858	16.8931	0.06186
-5.15557	18.8951	0.05806		-5.26489	20.3582	0.04717		-6.62993	12.3632	0.03858		-5.98638	16.7574	0.03737		-5.66698	18.8342	0.07236
-5.14327	19.062	0.05725		-5.25259	20.4751	0.04735		-6.61863	14.1933	0.04741		-5.97498	15.6778	0.03486		-5.65548	19.4862	0.07651
-5.13087	19.0299	0.05746		-5.24039	21.4408	0.04939		-6.60723	14.7827	0.05226		-5.96358	13.6608	0.0312		-5.64388	19.0532	0.07539
-5.11857	19.6964	0.0594		-5.22809	22.47	0.05203		-6.59583	16.0713	0.06134		-5.95218	11.4037	0.02787		-5.63238	18.375	0.07208
-5.10627	20.1588	0.05973		-5.21579	23.1378	0.05426		-6.58453	18.2974	0.07219		-5.94078	8.45388	0.02654		-5.62088	17.1595	0.06597
-5.09397	20.8269	0.05992		-5.20359	24.0671	0.05787		-6.57313	19.3462	0.07763		-5.92938	11.7451	0.03609		-5.60928	14.3351	0.05432
-5.08167	21.8531	0.06075		-5.19129	25.2544	0.06247		-6.56173	19.2889	0.07818		-5.91798	13.3409	0.04025		-5.59778	12.7817	0.04533
-5.06937	22.801	0.0616		-5.17899	26.4552	0.0673		-6.55043	19.2607	0.07893		-5.90658	14.3134	0.04136		-5.58628	12.9975	0.04677
-5.05697	23.2473	0.06255		-5.16679	27.3677	0.0717		-6.53903	19.1356	0.07915		-5.89518	15.1126	0.04128		-5.57468	13.9483	0.05124
-5.04467	23.5921	0.06469		-5.15449	28.431	0.07659		-6.52763	19.4052	0.07993		-5.88378	17.0086	0.04344		-5.56318	15.0934	0.05651
-5.03237	24.0639	0.0684		-5.14229	29.4494	0.0814		-6.51633	18.8226	0.07724		-5.87238	17.866	0.04387		-5.55168	15.5158	0.05975
-5.02007	24.7625	0.07308		-5.12999	30.028	0.08437		-6.50493	19.515	0.08219		-5.86098	18.8535	0.04519		-5.54008	15.7617	0.06208
-5.00777	25.2456	0.0767		-5.11769	30.3771	0.086		-6.49353	17.9285	0.07826		-5.84958	18.1766	0.04347		-5.52858	15.7958	0.06309
-4.99537	25.6206	0.07887		-5.10549	30.3028	0.0862		-6.48223	17.2305	0.07847		-5.83818	13.4593	0.03302		-5.51698	16.0533	0.06451
-4.98307	25.6906	0.07946		-5.09319	29.8962	0.08554		-6.47083	15.8727	0.07497		-5.82678	13.8987	0.03733		-5.50548	15.7382	0.06326
-4.97077	25.544	0.07903		-5.08089	29.157	0.0848		-6.45943	13.4448	0.06657		-5.81538	18.4988	0.04744		-5.49398	14.6022	0.0585
-4.95847	25.2434	0.07858		-5.06869	28.1041	0.08367		-6.44813	11.1838	0.06142		-5.80398	19.3756	0.04912		-5.48238	16.9482	0.06405
-4.94617	24.9586	0.07892		-5.05639	26.9979	0.08276		-6.43673	10.9059	0.06201		-5.79258	19.5749	0.04871		-5.47088	17.663	0.06573
-4.93377	24.5044	0.08018		-5.04409	25.6777	0.08224		-6.42533	11.8699	0.06534		-5.78118	19.4699	0.04722		-5.45938	17.8109	0.06604
-4.92147	24.3203	0.08328		-5.03189	24.2092	0.08073		-6.41403	14.3351	0.07201		-5.76978	19.8029	0.04677		-5.44778	17.3133	0.0647
-4.90917	24.2934	0.08751		-5.01959	22.4837	0.07797		-6.40263	16.1935	0.07535		-5.75838	20.2843	0.04695		-5.43628	16.2349	0.06148
-4.89687	24.2439	0.09137		-5.00729	20.5328	0.07396		-6.39123	17.0252	0.07489		-5.74698	20.1173	0.04598		-5.42478	15.1179	0.05748
-4.88457	23.9562	0.09333		-4.99509	18.5594	0.06947		-6.37993	17.4615	0.07291		-5.73558	17.7938	0.04055		-5.41318	13.6129	0.05148
-4.87217	23.4666	0.09325		-4.98279	16.755	0.06509		-6.36853	17.5737	0.0698		-5.72418	13.3414	0.03051		-5.40168	11.9262	0.04413
-4.85987	22.4745	0.09107		-4.97049	15.2095	0.06127		-6.35713	17.1222	0.06529		-5.71278	13.5892	0.03282		-5.39018	10.2506	0.03744
-4.84757	21.2953	0.08826		-4.95829	14.1506	0.05927		-6.34573	16.5506	0.0633		-5.70138	11.6568	0.03034		-5.37858	8.9774	0.03366
-4.83527	19.9731	0.08529		-4.94599	13.3691	0.05821		-6.33443	15.7598	0.06335		-5.68998	10.5267	0.02969		-5.36708	9.73437	0.03809
-4.82297	18.6493	0.08244		-4.93369	13.0259	0.05871		-6.32303	15.4699	0.06286		-5.67858	9.94371	0.03035		-5.35548	10.2564	0.04181
-4.81067	17.4922	0.08032		-4.92149	12.864	0.06021		-6.31163	15.0258	0.06165		-5.66718	9.56533	0.03065		-5.34398	11.0617	0.04716
-4.79827	16.7442	0.08		-4.90919	12.7762	0.06117		-6.30033	14.9198	0.06509		-5.65578	10.2647	0.03408		-5.33248	11.9481	0.05299
-4.78597	16.4428	0.08135		-4.89689	12.5757	0.06191		-6.28893	15.51	0.07007		-5.64448	11.6553	0.03956		-5.32088	12.7465	0.05823
-4.77367	16.5422	0.0838		-4.88469	12.389	0.06245		-6.27753	15.8638	0.07353		-5.63308	13.0959	0.0454		-5.30938	12.8324	0.05865
-4.76137	16.8371	0.08631		-4.87239	12.3148	0.06317		-6.26623	16.0997	0.07554		-5.62168	15.1298	0.05271		-5.29788	12.5417	0.05846
-4.74907	17.3368	0.08866		-4.86009	12.4172	0.06449		-6.25483	16.1114	0.07564		-5.61028	17.157	0.05926		-5.28628	12.5219	0.05864
-4.73667	18.0271	0.09182		-4.84789	12.7647	0.06687		-6.24343	15.3477	0.07203		-5.59888	17.8453	0.0607		-5.27478	13.542	0.06962
-4.72437	18.595	0.09514		-4.83559	13.3863	0.0707		-6.23213	14.0872	0.06644		-5.58748	17.2902	0.05742		-5.26328	14.7511	0.0804
-4.71207	18.7771	0.09757		-4.82339	14.0275	0.07487		-6.22073	12.4768	0.05902		-5.57608	15.6174	0.05001		-5.25168	16.121	0.08929
-4.69977	18.7274	0.0995		-4.81109	15.0046	0.081		-6.20933	10.8018	0.05161		-5.56468	12.7716	0.03776		-5.24018	17.64	0.09719
-4.68747	18.6564	0.10268		-4.79879	16.1599	0.08835		-6.19803	9.37694	0.04647		-5.55328	9.36658	0.02483		-5.22868	19.3459	0.10393
-4.67507	18.7359	0.10823		-4.78659	17.2009	0.09556		-6.18663	8.9035	0.04848		-5.54188	6.62534	0.01652		-5.21708	20.9172	0.10765
-4.66277	18.7924	0.11441		-4.77429	17.9125	0.10125		-6.17523	9.98368	0.05473		-5.53048	4.83695	0.01335		-5.20558	22.0445	0.10701
-4.65047	18.676	0.11918		-4.76199	18.1813	0.10437		-6.16393	11.3684	0.06159		-5.51908	4.23507	0.01552		-5.19398	22.2408	0.10081
-4.63817	18.3515	0.12098		-4.74979	17.9991	0.10472		-6.15253	12.5743	0.06525		-5.50768	5.26517	0.02337		-5.18248	22.6821	0.09689
-4.62587	17.9391	0.11982		-4.73749	17.4381	0.10261		-6.14113	14.069	0.07001		-5.49628	7.49735	0.03479		-5.17098	23.5235	0.09578
-4.61347	17.6358	0.11727		-4.72519	16.5808	0.09832		-6.12983	15.2348	0.07491		-5.48488	10.5269	0.0483		-5.15938	23.8245	0.09791
-4.60117	17.0168	0.11255		-4.71299	15.5414	0.09242		-6.11843	16.1168	0.08084		-5.47348	14.4897	0.05901		-5.14788	23.174	0.09327
-4.58887	16.2659	0.10625		-4.70069	14.6067	0.08657		-6.10703	16.8411	0.08877		-5.46208	17.9524	0.06475		-5.13638	22.0687	0.08562
-4.57657	15.4475	0.09938		-4.68839	14.0171	0.08215		-6.09573	16.5783	0.08958		-5.45068	20.1506	0.0662		-5.12478	21.0804	0.07821
-4.56427	14.8424	0.0946		-4.67619	13.5359	0.07816		-6.08433	16.0352	0.09657		-5.43928	22.0058	0.07127		-5.11328	20.4767	0.07163
-4.55187	14.5238	0.09273		-4.66389	13.3711	0.07714		-6.07293	17.0242	0.12193		-5.42788	23.5293	0.07944		-5.10178	19.927	0.06565
-4.53957	14.077	0.09097		-4.65159	13.4881	0.07817		-6.06153	17.8474	0.14587		-5.41648	24.6427	0.08936		-5.09018	19.8724	0.06202
-4.52727	13.675	0.08903		-4.63939	13.8645	0.08067		-6.05023	18.511	0.16358		-5.40508	24.5763	0.09411		-5.07868	20.4716	0.06235
-4.51497	13.2701	0.08632		-4.62709	14.1129	0.08191		-6.03883	18.978	0.17423		-5.39368	23.5984	0.09422		-5.06708	21.6939	0.06609
-4.50267	12.8215	0.08251		-4.61479	14.1925	0.08158		-6.02743	20.7613	0.18698		-5.38228	22.4136	0.0929		-5.05558	23.0567	0.07136
-4.49037	11.324	0.07512		-4.60259	14.0502	0.07956		-6.01613	21.9298	0.19247		-5.37088	21.7936	0.09123		-5.04408	23.4049	0.07349
-4.47797	11.6822	0.07543		-4.59029	13.0518	0.07407		-6.00473	22.9812	0.1895		-5.35948	21.1583	0.08376		-5.03248	23.7837	0.07661
-4.46567	12.7282	0.07797		-4.57799	12.6724	0.06986		-5.99333	23.3423	0.17731		-5.34808	19.8679	0.07404		-5.02098	24.1566	0.0796
-4.45337	14.0111	0.08269		-4.56579	12.7308	0.06707		-5.98203	22.0288	0.15214		-5.33668	18.6398	0.06715		-5.00948	24.7054	0.08244
-4.44107	15.1938	0.08873		-4.55349	13.0182	0.06599		-5.97063	21.1065	0.13534		-5.32528	18.3088	0.06696		-4.99788	25.2845	0.085
-4.42877	16.0958	0.09508		-4.54129	13.5355	0.06799		-5.95923	21.2603	0.12988		-5.31388	18.4456	0.07022		-4.98638	25.7068	0.08712
-4.41637	16.6988	0.1011		-4.52899	14.016	0.07115		-5.94793	20.3847	0.11719		-5.30248	18.411	0.0732		-4.97488	26.2643	0.08928
-4.40407	16.9256	0.10539		-4.51669	14.2692	0.07432		-5.93653	19.4246	0.10484		-5.29108	17.9358	0.07151		-4.96328	26.9277	0.0915
-4.39177	16.1884	0.10523		-4.50449	14.027	0.07532		-5.92513	18.8319	0.09733		-5.27968	17.847	0.0691		-4.95178	27.4556	0.09257
-4.37947	14.4844	0.10067		-4.49219	13.5142	0.07546		-5.91383	18.8453	0.09627		-5.26828	17.8427	0.06678		-4.94028	28.034	0.09327
-4.36717	11.9023	0.09287		-4.47989	12.8732	0.07574		-5.90243	18.4606	0.09564		-5.25688	17.8309	0.06425		-4.92868	28.2785	0.09308
-4.35477	11.1834	0.09155		-4.46769	11.8221	0.0747		-5.89103	18.3915	0.09687		-5.24558	17.6969	0.06189		-4.91718	28.4178	0.09288
-4.34247	10.4085	0.08895		-4.45539	11.6351	0.07586		-5.87973	18.1723	0.09957		-5.23418	17.8946	0.06115		-4.90558	28.3602	0.09176
-4.33017	9.74732	0.08733		-4.44309	11.6079	0.07739		-5.86833	17.8493	0.10358		-5.22278	18.7729	0.06271		-4.89408	27.9122	0.08961
-4.31787	8.98788	0.085		-4.43089	11.5461	0.07852		-5.85693	18.4453	0.11113		-5.21138	19.9117	0.06467		-4.88258	27.0631	0.08684
-4.30557	8.38431	0.08308		-4.41859	11.169	0.07773		-5.84563	19.506	0.12014		-5.19998	20.8812	0.06558		-4.87098	26.0394	0.08405
-4.29317	8.38169	0.08464		-4.40629	10.3508	0.07463		-5.83423	20.9667	0.12966		-5.18858	21.4317	0.06518		-4.85948	24.7343	0.08082
-4.28087	9.28728	0.09216		-4.39409	9.2784	0.07027		-5.82283	22.7172	0.1384		-5.17718	22.0646	0.06483		-4.84798	23.2915	0.07747
-4.26857	11.03	0.10587		-4.38179	8.58581	0.06782		-5.81153	24.7677	0.14681		-5.16578	23.0843	0.06568		-4.83638	21.8377	0.07423
-4.25627	12.1249	0.11223		-4.36949	9.19562	0.07258		-5.80013	26.9626	0.1548		-5.15438	23.8435	0.06631		-4.82488	20.6288	0.07209
-4.24397	13.197	0.12007		-4.35729	10.9841	0.08477		-5.78873	28.9348	0.16126		-5.14298	24.1577	0.06718		-4.81338	19.3195	0.0698
-4.23167	14.1652	0.12709		-4.34499	12.2105	0.09171		-5.77743	30.3911	0.16602		-5.13158	24.4091	0.06983		-4.80178	18.0269	0.06752
-4.21927	15.0831	0.13374		-4.33269	13.1059	0.09574		-5.76603	31.3572	0.17053		-5.12018	24.746	0.07323		-4.79028	16.8673	0.06557
-4.20697	15.4811	0.13791		-4.32049	14.1185	0.1017		-5.75463	31.8833	0.17618		-5.10878	25.1322	0.07658		-4.77878	15.7056	0.06359
-4.19467	14.4894	0.13044		-4.30819	14.6142	0.10611		-5.74323	31.9271	0.1817		-5.09738	25.3988	0.07881		-4.76718	14.6602	0.06194
-4.18237	12.5435	0.11615		-4.29589	14.6624	0.10928		-5.73193	31.4423	0.1859		-5.08598	25.5935	0.07988		-4.75568	13.9158	0.06114
-4.17007	10.8073	0.10701		-4.28369	13.8481	0.10722		-5.72053	30.6015	0.18839		-5.07458	25.5514	0.07971		-4.74408	13.3809	0.06113
-4.15767	10.2946	0.11092		-4.27139	11.7654	0.09553		-5.70913	29.5672	0.18875		-5.06318	25.3315	0.07838		-4.73258	13.058	0.06204
-4.14537	11.4992	0.13697		-4.25909	9.73849	0.0824		-5.69783	28.4461	0.18867		-5.05178	24.9013	0.0767		-4.72108	13.0512	0.06427
-4.13307	11.7568	0.15167		-4.24689	9.39408	0.08221		-5.68643	27.2726	0.18763		-5.04038	24.5454	0.07617		-4.70948	13.4166	0.06821
-4.12077	12.2948	0.16663		-4.23459	10.0356	0.09118		-5.67503	25.8687	0.18359		-5.02898	24.1232	0.07774		-4.69798	13.6218	0.07215
-4.10847	12.7026	0.17296		-4.22239	10.6897	0.10148		-5.66373	24.4457	0.17789		-5.01758	24.0077	0.08203		-4.68648	13.7396	0.07622
-4.09607	12.6578	0.16943		-4.21009	11.784	0.11499		-5.65233	22.9269	0.17128		-5.00618	23.937	0.08723		-4.67488	13.7946	0.08046
-4.08377	12.0912	0.15592		-4.19779	12.7908	0.12559		-5.64093	21.4019	0.16352		-4.99478	23.9298	0.0929		-4.66338	13.8001	0.0848
-4.07147	11.0997	0.13322		-4.18559	13.09	0.12911		-5.62963	20.4881	0.1571		-4.98338	24.0204	0.09843		-4.65188	13.9918	0.09074
-4.05917	10.0196	0.10829		-4.17329	13.0658	0.1271		-5.61823	19.2598	0.15049		-4.97198	23.9181	0.10218		-4.64028	14.1815	0.09665
-4.04687	9.60367	0.09145		-4.16099	12.2488	0.1154		-5.60683	17.9609	0.14505		-4.96058	23.663	0.10389		-4.62878	14.425	0.10275
-4.03447	10.2919	0.08979		-4.14879	10.1451	0.09115		-5.59553	16.7398	0.14208		-4.94918	22.91	0.10275		-4.61728	14.8706	0.10954
-4.02217	11.9647	0.10587		-4.13649	9.66195	0.07553		-5.58413	15.5791	0.14253		-4.93778	21.8982	0.10056		-4.60568	15.4834	0.11642
-4.00987	12.4593	0.11083		-4.12419	9.87654	0.06815		-5.57273	14.5768	0.1456		-4.92638	20.8616	0.09864		-4.59418	16.1178	0.12276
-3.99757	12.6112	0.11331		-4.11199	10.8625	0.07013		-5.56143	13.7228	0.14993		-4.91498	19.5835	0.09617		-4.58258	16.62	0.12774
-3.98527	11.7959	0.10716		-4.09969	12.2118	0.0789		-5.55003	13.1299	0.15623		-4.90358	18.2959	0.09365		-4.57108	16.8949	0.13066
-3.97297	10.6782	0.09716		-4.08739	13.109	0.08677		-5.53863	12.8961	0.16468		-4.89218	17.2867	0.0923		-4.55958	16.9508	0.13148
-3.96057	9.9572	0.09028		-4.07519	13.073	0.08805		-5.52733	13.0433	0.17411		-4.88078	16.6665	0.09258		-4.54798	16.8674	0.13053
-3.94827	10.3337	0.09682		-4.06289	12.5755	0.08864		-5.51593	13.7608	0.18502		-4.86938	16.4961	0.0944		-4.53648	16.7494	0.12893
-3.93597	11.0939	0.11018		-4.05059	12.5709	0.09451		-5.50453	13.9747	0.19302		-4.85798	16.5304	0.09664		-4.52498	16.3942	0.12553
-3.92367	12.3493	0.13273		-4.03839	12.8717	0.10498		-5.49323	14.3178	0.20269		-4.84668	16.858	0.09921		-4.51338	15.9856	0.12193
-3.91137	13.8315	0.1619		-4.02609	13.2105	0.11708		-5.48183	14.7368	0.21349		-4.83528	17.2752	0.10234		-4.50188	15.6454	0.11963
-3.89897	14.9868	0.19122		-4.01379	14.7791	0.13863		-5.47043	15.2032	0.22462		-4.82388	17.7386	0.10608		-4.49038	15.3538	0.11811
-3.88667	15.4579	0.21488		-4.00159	15.5539	0.15584		-5.45913	15.6924	0.23569		-4.81248	18.2265	0.11072		-4.47878	15.156	0.11811
-3.87437	15.5333	0.23237		-3.98929	16.374	0.17278		-5.44773	16.1368	0.24595		-4.80108	18.6183	0.11548		-4.46728	14.9496	0.11859
-3.86207	14.7058	0.23746		-3.97699	16.409	0.18187		-5.43633	16.5343	0.25546		-4.78968	18.8051	0.1197		-4.45568	14.6863	0.11848
-3.84977	14.0079	0.23547		-3.96479	15.6738	0.18095		-5.42493	16.876	0.26394		-4.77828	18.8753	0.12402		-4.44418	14.4112	0.11707
-3.83737	13.6171	0.23015		-3.95249	15.0801	0.17621		-5.41363	17.0245	0.27014		-4.76688	19.0168	0.12974		-4.43268	14.0304	0.11329
-3.82507	14.0667	0.22945		-3.94029	15.0879	0.17298		-5.40223	16.9205	0.27312		-4.75548	19.2589	0.13685		-4.42108	13.3075	0.10721
-3.81277	15.0781	0.2312		-3.92799	16.1289	0.17559		-5.39083	16.5463	0.27231		-4.74408	19.4306	0.14342		-4.40958	12.539	0.10077
-3.80047	16.4777	0.2339		-3.91569	17.389	0.1802		-5.37953	16.0894	0.27086		-4.73268	19.4203	0.14735		-4.39808	12.0057	0.09565
-3.78817	17.9419	0.23566		-3.90349	18.2924	0.18096		-5.36813	15.5988	0.26827		-4.72128	19.28	0.1488		-4.38648	12.0102	0.09346
-3.77577	19.1441	0.23102		-3.89119	18.8884	0.1793		-5.35673	14.9598	0.26455		-4.70988	18.8215	0.14731		-4.37498	12.3978	0.09389
-3.76347	20.054	0.2277		-3.87889	18.9984	0.17401		-5.34543	14.3125	0.26104		-4.69848	18.2531	0.14457		-4.36348	13.0002	0.09685
-3.75117	20.3942	0.22376		-3.86669	18.3826	0.16142		-5.33403	13.6512	0.25601		-4.68708	17.6156	0.14032		-4.35188	13.5436	0.10067
-3.73887	20.3328	0.22508		-3.85439	17.0622	0.14007		-5.32263	13.2376	0.25497		-4.67568	16.6745	0.13322		-4.34038	13.9434	0.10464
-3.72657	20.3385	0.23802		-3.84209	16.1275	0.13213		-5.31133	13.0994	0.25722		-4.66428	15.66	0.12524		-4.32888	14.0121	0.10735
-3.71417	20.7766	0.26837		-3.82989	16.6507	0.14924		-5.29993	13.1361	0.26154		-4.65288	14.843	0.11882		-4.31728	13.6365	0.10818
-3.70187	21.1312	0.29803		-3.81759	18.0992	0.18275		-5.28853	13.3257	0.26604		-4.64148	14.294	0.11456		-4.30578	12.8085	0.10782
-3.68957	21.8107	0.32582		-3.80529	20.0308	0.22447		-5.27723	13.565	0.2689		-4.63008	13.8615	0.11124		-4.29418	12.2464	0.1092
-3.67727	23.153	0.35101		-3.79309	21.8593	0.25821		-5.26583	13.6993	0.2667		-4.61868	13.465	0.10789		-4.28268	11.8937	0.11177
-3.66497	23.8024	0.35309		-3.78079	23.9593	0.28137		-5.25443	13.5653	0.25917		-4.60728	13.1442	0.10507		-4.27118	11.741	0.11493
-3.65267	23.3499	0.32386		-3.76849	24.8961	0.28151		-5.24313	13.135	0.2483		-4.59588	12.7944	0.10163		-4.25958	11.632	0.11903
-3.64027	22.1463	0.27801		-3.75629	24.5741	0.25793		-5.23173	12.6802	0.23696		-4.58448	11.7968	0.09708		-4.24808	11.4986	0.1229
-3.62797	20.2282	0.21844		-3.74399	22.9982	0.21102		-5.22033	12.4762	0.22853		-4.57308	11.557	0.09596		-4.23658	11.1088	0.12447
-3.61567	18.1913	0.16041		-3.73169	20.5864	0.15231		-5.20903	12.7691	0.22944		-4.56168	12.1898	0.09593		-4.22498	10.4473	0.12352
-3.60337	16.6319	0.11492		-3.71949	18.3692	0.10722		-5.19763	13.6363	0.23889		-4.55028	13.2896	0.0971		-4.21348	9.71406	0.1214
-3.59107	15.2894	0.08178		-3.70719	16.9459	0.07887		-5.18623	14.7945	0.25579		-4.53888	14.4555	0.1		-4.20198	9.29824	0.12058
-3.57867	15.6871	0.06443		-3.69489	15.8451	0.06148		-5.17493	15.5764	0.2717		-4.52748	15.4496	0.10416		-4.19038	9.51807	0.1224
-3.56637	17.6978	0.08101		-3.68269	15.8277	0.06216		-5.16353	15.8811	0.28483		-4.51608	16.2365	0.10933		-4.17888	10.8309	0.13358
-3.55407	20.779	0.1195		-3.67039	16.5109	0.06591		-5.15213	15.5978	0.292		-4.50468	16.6869	0.11455		-4.16738	12.3262	0.14876
-3.54177	22.6028	0.1451		-3.65809	18.2996	0.07578		-5.14083	14.675	0.29293		-4.49328	16.5589	0.11823		-4.15578	13.2764	0.15761
-3.52947	23.6832	0.16435		-3.64589	20.8595	0.09572		-5.12943	13.4843	0.29164		-4.48188	15.438	0.11787		-4.14428	13.9871	0.16206
-3.51707	23.8712	0.17688		-3.63359	22.6122	0.11508		-5.11803	12.2989	0.29028		-4.47048	13.3554	0.11491		-4.13268	14.4737	0.16376
-3.50477	24.4983	0.18741		-3.62139	24.8652	0.13795		-5.10663	11.4375	0.29174		-4.45908	12.0338	0.11432		-4.12118	14.3127	0.15754
-3.49247	24.7726	0.18889		-3.60909	27.0964	0.16059		-5.09533	11.0066	0.29763		-4.44778	11.1734	0.11308		-4.10968	14.1016	0.14938
-3.48017	23.4558	0.17481		-3.59679	29.0338	0.17418		-5.08393	11.125	0.31127		-4.43638	10.4571	0.11213		-4.09808	13.2143	0.13591
-3.46787	24.0944	0.16022		-3.58459	30.6196	0.17547		-5.07253	11.4414	0.33115		-4.42498	9.76611	0.11228		-4.08658	12.0165	0.12116
-3.45547	24.5291	0.14443		-3.57229	30.7021	0.16671		-5.06123	11.4202	0.34568		-4.41358	9.07017	0.11218		-4.07508	9.9296	0.09477
-3.44317	24.9448	0.145		-3.55999	28.435	0.14974		-5.04983	10.0425	0.31998		-4.40218	8.65595	0.11302		-4.06348	9.40498	0.09499
-3.43087	24.7869	0.14563		-3.54779	24.9763	0.1206		-5.03843	10.095	0.32371		-4.39078	8.62146	0.11606		-4.05198	9.81803	0.11379
-3.41857	23.5786	0.14275		-3.53549	22.4386	0.09731		-5.02713	11.4749	0.35539		-4.37938	8.89787	0.12154		-4.04048	11.145	0.15137
-3.40627	21.9378	0.14635		-3.52319	21.4866	0.09507		-5.01573	12.6207	0.38397		-4.36798	9.4199	0.12777		-4.02888	12.2692	0.17834
-3.39397	19.941	0.15318		-3.51099	20.3968	0.09912		-5.00433	13.5315	0.40975		-4.35658	11.0402	0.1486		-4.01738	13.2491	0.19595
-3.38157	19.0026	0.17114		-3.49869	20.3336	0.11512		-4.99303	14.2629	0.43519		-4.34518	12.2064	0.16597		-4.00578	13.6838	0.1995
-3.36927	17.9605	0.18688		-3.48639	20.8025	0.13753		-4.98163	14.7565	0.45893		-4.33378	13.2813	0.17753		-3.99428	13.7336	0.19232
-3.35697	16.8118	0.19684		-3.47419	22.6283	0.16227		-4.97023	14.9587	0.48051		-4.32238	14.1449	0.18309		-3.98278	12.6114	0.16884
-3.34467	17.6132	0.20776		-3.46189	23.7733	0.18328		-4.95893	14.7414	0.49596		-4.31098	14.79	0.18439		-3.97118	10.9773	0.13506
-3.33237	17.6311	0.20394		-3.44959	25.3508	0.20018		-4.94753	13.8424	0.49702		-4.29958	15.0659	0.17799		-3.95968	8.89339	0.09258
-3.31997	18.8423	0.2068		-3.43739	25.6408	0.20328		-4.93613	11.2487	0.43843		-4.28818	14.871	0.16542		-3.94818	8.73421	0.07597
-3.30767	21.5936	0.21665		-3.42509	27.0101	0.20227		-4.92483	10.0445	0.40101		-4.27678	13.8411	0.14508		-3.93658	10.2439	0.08046
-3.29537	24.601	0.22467		-3.41279	29.492	0.20255		-4.91343	10.496	0.40131		-4.26538	12.2139	0.12065		-3.92508	12.3236	0.09935
-3.28307	26.8027	0.22844		-3.40059	31.2659	0.19742		-4.90203	11.2924	0.40798		-4.25398	10.7963	0.10511		-3.91358	13.4231	0.10149
-3.27077	28.4776	0.2349		-3.38829	33.3747	0.19436		-4.89073	13.2239	0.44429		-4.24258	10.5999	0.11576		-3.90198	13.9406	0.10015
-3.25837	29.294	0.24513		-3.37599	33.9327	0.18576		-4.87933	15.0221	0.4828		-4.23118	10.9109	0.14544		-3.89048	13.6048	0.09459
-3.24607	29.5454	0.2501		-3.36379	33.4737	0.17515		-4.86793	15.9175	0.49802		-4.21978	11.8766	0.18063		-3.87898	12.6481	0.08854
-3.23377	28.8808	0.25074		-3.35149	32.6866	0.16877		-4.85663	15.9473	0.49237		-4.20838	12.7067	0.20628		-3.86738	11.5245	0.08662
-3.22147	27.6322	0.24931		-3.33919	30.6199	0.16306		-4.84523	15.0791	0.467		-4.19698	13.3807	0.22005		-3.85588	10.7969	0.09555
-3.20917	26.9309	0.24278		-3.32699	29.9634	0.1578		-4.83383	12.9184	0.41076		-4.18558	13.414	0.21621		-3.84428	10.9159	0.11714
-3.19677	25.5862	0.22707		-3.31469	28.9898	0.14803		-4.82243	8.59882	0.28874		-4.17418	12.7707	0.1968		-3.83278	11.6841	0.14958
-3.18447	26.3603	0.22769		-3.30249	27.667	0.13569		-4.81113	5.60443	0.19709		-4.16278	11.5988	0.16459		-3.82128	13.4657	0.19751
-3.17217	26.3555	0.21552		-3.29019	25.8968	0.12139		-4.79973	5.19182	0.17326		-4.15138	10.3842	0.12956		-3.80968	15.0786	0.24624
-3.15987	25.4286	0.1947		-3.27789	24.2057	0.10711		-4.78833	6.50673	0.19409		-4.13998	9.61748	0.10257		-3.79818	16.492	0.28915
-3.14757	25.1907	0.18764		-3.26569	24.3058	0.10335		-4.77703	8.88017	0.24455		-4.12858	10.0878	0.09524		-3.78668	17.2377	0.31848
-3.13517	24.2284	0.17828		-3.25339	24.0151	0.10044		-4.76563	11.0461	0.30989		-4.11718	11.6882	0.11116		-3.77508	17.3797	0.32973
-3.12287	23.4788	0.16659		-3.24109	23.3594	0.09997		-4.75423	13.3569	0.39931		-4.10578	13.0604	0.12604		-3.76358	17.0515	0.32584
-3.11057	22.8173	0.15793		-3.22889	23.1017	0.10661		-4.74293	15.4477	0.50377		-4.09438	13.4959	0.12968		-3.75208	16.529	0.31115
-3.09827	22.0777	0.14987		-3.21659	23.0066	0.11645		-4.73153	16.8255	0.60289		-4.08298	13.2097	0.12606		-3.74048	16.2126	0.29318
-3.08597	21.5242	0.14064		-3.20429	24.1408	0.12804		-4.72013	17.2184	0.68969		-4.07158	11.7928	0.11072		-3.72898	16.1737	0.27453
-3.07367	21.2735	0.13329		-3.19209	24.531	0.13466		-4.70883	15.9413	0.72472		-4.06018	10.7138	0.09961		-3.71748	16.0351	0.25585
-3.06127	21.9331	0.13923		-3.17979	24.492	0.13485		-4.69743	15.5679	0.75453		-4.04888	9.87167	0.09126		-3.70588	16.0331	0.23995
-3.04897	22.058	0.13599		-3.16749	24.1921	0.13118		-4.68603	15.6062	0.77212		-4.03748	9.55968	0.09162		-3.69438	16.0563	0.22397
-3.03667	22.3802	0.13178		-3.15529	23.8733	0.1253		-4.67473	16.9789	0.82649		-4.02608	9.92948	0.10644		-3.68278	15.8197	0.20494
-3.02437	24.1736	0.14063		-3.14299	23.46	0.11682		-4.66333	18.4201	0.8967		-4.01468	11.1182	0.13695		-3.67128	14.1206	0.15259
-3.01207	25.4867	0.14261		-3.13069	22.7365	0.10709		-4.65193	19.1885	0.9282		-4.00328	12.7337	0.18112		-3.65978	14.9614	0.16662
-2.99967	26.8577	0.14458		-3.11849	21.7931	0.09768		-4.64063	19.6901	0.93619		-3.99188	14.3675	0.23277		-3.64818	16.5817	0.20775
-2.98737	26.8052	0.13846		-3.10619	20.925	0.09065		-4.62923	19.3231	0.90521		-3.98048	15.5295	0.28139		-3.63668	16.9636	0.21705
-2.97507	25.2073	0.12515		-3.09389	19.8655	0.08431		-4.61783	17.7827	0.82851		-3.96908	16.1939	0.32012		-3.62518	22.1013	0.34613
-2.96277	23.0862	0.11281		-3.08169	19.3534	0.08062		-4.60653	15.231	0.714		-3.95768	15.9817	0.33945		-3.61358	26.132	0.44581
-2.95047	20.6575	0.10277		-3.06939	18.068	0.07653		-4.59513	12.1535	0.55841		-3.94628	15.5426	0.34604		-3.60208	28.1471	0.49651
-2.93807	17.8953	0.09438		-3.05709	17.2192	0.07364		-4.58373	10.0378	0.40571		-3.93488	14.629	0.33343		-3.59058	28.8724	0.50191
-2.92577	15.6085	0.08916		-3.04489	16.2252	0.07233		-4.57243	9.56077	0.30174		-3.92348	14.1245	0.31475		-3.57898	28.1824	0.46323
-2.91347	13.9378	0.08667		-3.03259	15.24	0.0721		-4.56103	10.9587	0.28094		-3.91208	14.327	0.30113		-3.56748	26.0097	0.37957
-2.90117	13.5329	0.09029		-3.02039	14.6083	0.07215		-4.54963	12.5066	0.29495		-3.90068	15.0462	0.29268		-3.55598	22.5964	0.25946
-2.88887	13.686	0.09554		-3.00809	14.5081	0.07337		-4.53833	13.8149	0.29284		-3.88928	16.2312	0.29154		-3.54438	21.1636	0.19535
-2.87647	14.3301	0.10263		-2.99579	14.7529	0.07503		-4.52693	14.9697	0.31083		-3.87788	17.5975	0.29651		-3.53288	19.2291	0.1213
-2.86417	14.508	0.10569		-2.98359	14.9873	0.07595		-4.51553	18.0014	0.36592		-3.86648	18.5923	0.29232		-3.52128	17.2558	0.04938
-2.85187	14.5554	0.1077		-2.97129	15.2945	0.07649		-4.50413	20.095	0.4419		-3.85508	19.4891	0.29654		-3.50978	20.0596	0.10239
-2.83957	14.4158	0.10915		-2.95899	15.7244	0.0773		-4.49283	21.6223	0.51694		-3.84368	19.9261	0.30463		-3.49828	20.2935	0.09628
-2.82727	14.2402	0.11127		-2.94679	16.2331	0.07925		-4.48143	22.8236	0.57695		-3.83228	19.9287	0.31726		-3.48668	20.8116	0.09816
-2.81497	14.1809	0.11549		-2.93449	16.5863	0.08174		-4.47003	23.6187	0.61494		-3.82088	20.2992	0.34764		-3.47518	21.9015	0.11045
-2.80257	14.2596	0.12152		-2.92219	16.8701	0.08563		-4.45873	23.6462	0.62055		-3.80948	21.0109	0.38735		-3.46368	22.372	0.12298
-2.79027	14.5281	0.1282		-2.90999	17.0534	0.09055		-4.44733	22.7463	0.59173		-3.79808	21.9204	0.42607		-3.45208	22.6487	0.13375
-2.77797	15.2085	0.13709		-2.89769	17.2318	0.09649		-4.43593	21.7088	0.54825		-3.78668	22.4297	0.44718		-3.44058	23.0545	0.14381
-2.76567	16.2039	0.14841		-2.88539	17.3035	0.10239		-4.42463	20.0563	0.48579		-3.77528	22.7254	0.44938		-3.42908	24.4217	0.16778
-2.75337	17.4619	0.16322		-2.87319	17.3086	0.10767		-4.41323	18.4222	0.42294		-3.76388	23.3511	0.44248		-3.41748	25.7326	0.18749
-2.74097	18.9671	0.1793		-2.86089	17.1216	0.11141		-4.40183	18.2479	0.38003		-3.75248	23.3543	0.40411		-3.40598	25.5929	0.19172
-2.72867	19.9167	0.19074		-2.84859	16.8172	0.11374		-4.39053	17.2464	0.36169		-3.74108	22.9266	0.35547		-3.39438	23.8016	0.17749
-2.71637	19.9092	0.19544		-2.83639	16.3687	0.11483		-4.37913	16.8985	0.35412		-3.72968	21.7684	0.29399		-3.38288	21.3336	0.14719
-2.70407	19.2431	0.19425		-2.82409	15.6875	0.11468		-4.36773	16.8875	0.34606		-3.71828	20.1237	0.23153		-3.37138	21.4386	0.13391
-2.69177	18.0634	0.18914		-2.81179	14.8279	0.11375		-4.35643	17.6195	0.3508		-3.70688	18.6429	0.18376		-3.35978	22.0023	0.12349
-2.67937	16.6023	0.18144		-2.79959	13.9583	0.11248		-4.34503	18.8834	0.3634		-3.69548	17.4585	0.14455		-3.34828	22.3877	0.11425
-2.66707	15.1591	0.17284		-2.78729	13.0905	0.11063		-4.33363	20.4163	0.37819		-3.68408	16.8205	0.114		-3.33678	23.3628	0.11798
-2.65477	13.8881	0.16505		-2.77499	12.347	0.10854		-4.32233	22.1489	0.39537		-3.67268	17.0769	0.09769		-3.32518	24.6574	0.13502
-2.64247	12.8407	0.15955		-2.76279	11.7642	0.10624		-4.31093	22.8931	0.38907		-3.66138	17.3976	0.08021		-3.31368	25.8754	0.1675
-2.63017	12.2996	0.15836		-2.75049	11.3718	0.10367		-4.29953	23.1746	0.37085		-3.64998	19.3545	0.10537		-3.30218	26.8595	0.20415
-2.61777	12.3023	0.15938		-2.73819	11.0549	0.10069		-4.28823	22.3306	0.32039		-3.63858	21.4174	0.14188		-3.29058	26.479	0.23707
-2.60547	12.1875	0.1591		-2.72599	10.8028	0.0978		-4.27683	21.3639	0.2973		-3.62718	21.8532	0.16207		-3.27908	24.9439	0.2507
-2.59317	11.8485	0.15744		-2.71369	10.578	0.09551		-4.26543	22.1567	0.33622		-3.61578	22.3403	0.17968		-3.26758	23.875	0.24971
-2.58087	11.5836	0.15638		-2.70149	10.3881	0.09416		-4.25413	23.9128	0.40894		-3.60438	22.7533	0.19725		-3.25598	24.549	0.24369
-2.56857	11.349	0.15751		-2.68919	10.274	0.09404		-4.24273	24.8862	0.43793		-3.59298	22.306	0.20182		-3.24448	25.8004	0.23194
-2.55627	11.122	0.1593		-2.67689	10.2563	0.09551		-4.23133	25.3684	0.46552		-3.58158	24.0087	0.22651		-3.23288	27.4151	0.21738
-2.54387	11.1306	0.16643		-2.66469	10.3269	0.09874		-4.22003	27.073	0.57821		-3.57018	24.491	0.23521		-3.22138	28.9107	0.2042
-2.53157	11.3311	0.17743		-2.65239	10.4784	0.10347		-4.20863	28.1413	0.68563		-3.55878	27.3949	0.24856		-3.20988	29.3114	0.18633
-2.51927	11.6487	0.19081		-2.64009	10.7917	0.10937		-4.19723	27.6086	0.76191		-3.54738	28.0021	0.22938		-3.19828	28.8455	0.1689
-2.50697	12.0099	0.20433		-2.62789	11.1248	0.11613		-4.18583	26.8238	0.82615		-3.53598	27.7112	0.22255		-3.18678	29.6475	0.16924
-2.49467	12.1966	0.2132		-2.61559	11.2936	0.12256		-4.17453	25.2177	0.85205		-3.52458	27.079	0.21975		-3.17528	30.2675	0.17559
-2.48227	12.0643	0.2158		-2.60329	11.2651	0.12819		-4.16313	23.2464	0.8531		-3.51318	24.887	0.20073		-3.16368	30.5329	0.17559
-2.46997	11.6467	0.21397		-2.59109	11.0777	0.13305		-4.15173	23.5986	0.91502		-3.50178	23.1573	0.19251		-3.15218	30.3751	0.17467
-2.45767	11.2777	0.21484		-2.57879	10.8011	0.13759		-4.14043	24.0839	0.9665		-3.49038	21.1802	0.19316		-3.14068	29.7086	0.17305
-2.44537	10.8584	0.21758		-2.56649	10.5337	0.1424		-4.12903	23.3615	0.94684		-3.47898	18.9713	0.19902		-3.12908	29.1135	0.17129
-2.43307	9.77048	0.20499		-2.55429	10.5279	0.15169		-4.11763	22.8249	0.92418		-3.46758	18.6842	0.23279		-3.11758	28.308	0.16761
-2.42067	9.6656	0.21768		-2.54199	10.5106	0.15804		-4.10633	23.479	0.94803		-3.45618	17.4274	0.2544		-3.10608	27.0305	0.15979
-2.40837	9.99282	0.23996		-2.52969	10.5982	0.16272		-4.09493	23.923	0.93741		-3.44478	18.6599	0.28298		-3.09448	25.5106	0.14876
-2.39607	10.7229	0.26978		-2.51749	10.8457	0.16643		-4.08353	23.9468	0.88343		-3.43338	17.8011	0.29159		-3.08298	24.2805	0.1387
-2.38377	11.7029	0.30362		-2.50519	10.9289	0.16581		-4.07223	24.2404	0.8203		-3.42198	17.1971	0.29447		-3.07138	24.0715	0.13327
-2.37147	12.8165	0.33876		-2.49289	11.3198	0.1704		-4.06083	24.5188	0.73693		-3.41058	19.3521	0.30991		-3.05988	23.7827	0.12909
-2.35907	13.3481	0.35883		-2.48069	11.6833	0.17808		-4.04943	24.8744	0.65521		-3.39918	22.3271	0.32097		-3.04838	23.6086	0.12942
-2.34677	14.0271	0.37499		-2.46839	12.0953	0.18648		-4.03813	27.105	0.68063		-3.38778	24.945	0.32632		-3.03678	23.5433	0.1341
-2.33447	14.8682	0.39176		-2.45609	13.0554	0.20133		-4.02673	29.1298	0.72031		-3.37638	27.7951	0.32655		-3.02528	23.3233	0.13899
-2.32217	15.3698	0.40237		-2.44389	14.6157	0.22675		-4.01533	30.5246	0.76639		-3.36498	30.1466	0.33037		-3.01378	24.0986	0.14738
-2.30987	15.2609	0.40272		-2.43159	16.1115	0.26094		-4.00403	31.6881	0.81008		-3.35358	31.3035	0.32832		-3.00218	24.6922	0.15365
-2.29747	15.4842	0.41878		-2.41929	17.1883	0.28894		-3.99263	32.0065	0.8355		-3.34218	30.4882	0.31261		-2.99068	24.5983	0.15358
-2.28517	15.4845	0.42827		-2.40709	17.8856	0.30928		-3.98123	32.3198	0.85096		-3.33078	29.3743	0.29781		-2.97918	23.9983	0.14762
-2.27287	15.3793	0.42797		-2.39479	17.486	0.31058		-3.96993	31.7035	0.81841		-3.31938	27.1253	0.28092		-2.96758	23.8438	0.14146
-2.26057	15.0464	0.41991		-2.38259	16.2157	0.29497		-3.95853	30.2939	0.77122		-3.30798	25.536	0.26645		-2.95608	23.438	0.13235
-2.24827	14.5663	0.40479		-2.37029	14.7919	0.2756		-3.94713	28.8482	0.72428		-3.29658	25.4024	0.26051		-2.94458	22.4111	0.12073
-2.23597	13.7846	0.37666		-2.35799	12.9836	0.24916		-3.93583	27.515	0.69446		-3.28518	25.1245	0.25108		-2.93298	21.4373	0.11003
-2.22357	13.3621	0.34903		-2.34579	11.3475	0.21941		-3.92443	26.6774	0.69411		-3.27378	25.1447	0.24932		-2.92148	20.4836	0.10032
-2.21127	12.9003	0.3217		-2.33349	10.5946	0.19617		-3.91303	25.647	0.68828		-3.26248	26.0582	0.25165		-2.90988	19.618	0.09271
-2.19897	12.3692	0.29618		-2.32119	10.3414	0.18075		-3.90173	25.1788	0.72558		-3.25108	26.3276	0.25263		-2.89838	19.4622	0.09101
-2.18667	11.5986	0.27401		-2.30899	10.0269	0.17113		-3.89033	24.516	0.74852		-3.23968	25.8468	0.24491		-2.88688	18.6078	0.08854
-2.17437	10.5086	0.25157		-2.29669	9.72695	0.16155		-3.87893	23.1092	0.73491		-3.22828	24.4015	0.22485		-2.87528	17.3649	0.08475
-2.16197	9.307	0.22581		-2.28439	8.71723	0.14584		-3.86753	21.9525	0.71923		-3.21688	23.6472	0.20961		-2.86378	16.1364	0.08125
-2.14967	9.43467	0.21815		-2.27219	10.0372	0.15513		-3.85623	20.5327	0.69516		-3.20548	22.3639	0.19049		-2.85228	15.6084	0.08167
-2.13737	10.9842	0.24389		-2.25989	11.9656	0.17182		-3.84483	20.4371	0.71904		-3.19408	21.4654	0.17305		-2.84068	14.9577	0.08105
-2.12507	12.4543	0.27542		-2.24759	14.1272	0.18937		-3.83343	21.4383	0.79482		-3.18268	20.4661	0.15709		-2.82918	14.5609	0.08071
-2.11277	13.2814	0.29926		-2.23539	15.5806	0.20176		-3.82213	23.8824	0.90919		-3.17128	19.9143	0.14687		-2.81768	14.6064	0.08228
-2.10037	14.7606	0.32004		-2.22309	16.8551	0.20877		-3.81073	25.9519	1.02673		-3.15988	20.519	0.15251		-2.80608	14.8262	0.08612
-2.08807	16.6711	0.33285		-2.21079	18.0284	0.20786		-3.79933	27.544	1.14992		-3.14848	21.1306	0.15921		-2.79458	15.2351	0.09207
-2.07577	18.1898	0.33068		-2.19859	18.5269	0.19597		-3.78803	28.821	1.27375		-3.13708	21.6581	0.16419		-2.78298	15.7759	0.09972
-2.06347	18.7369	0.31082		-2.18629	18.1153	0.17398		-3.77663	28.5396	1.35306		-3.12568	22.2818	0.17147		-2.77148	16.3754	0.10837
-2.05117	18.2748	0.27638		-2.17399	16.639	0.14217		-3.76523	27.1808	1.39178		-3.11428	23.1077	0.17532		-2.75998	16.921	0.11747
-2.03877	17.4374	0.23529		-2.16179	14.7609	0.11113		-3.75393	26.0861	1.48012		-3.10288	24.9156	0.18265		-2.74838	17.3464	0.12634
-2.02647	17.7431	0.21898		-2.14949	15.1363	0.11083		-3.74253	24.4644	1.60693		-3.09148	26.3132	0.18486		-2.73688	17.5661	0.1339
-2.01417	18.3324	0.22106		-2.13719	14.7953	0.10822		-3.73113	23.4317	1.78128		-3.08008	26.5239	0.17894		-2.72538	17.4974	0.13911
-2.00187	17.8882	0.2145		-2.12499	14.1863	0.10636		-3.71983	23.5028	2.03512		-3.06868	25.6572	0.16749		-2.71378	17.198	0.14147
-1.98957	17.299	0.20888		-2.11269	14.3697	0.11291		-3.70843	24.3943	2.31912		-3.05728	24.3728	0.1565		-2.70228	16.7945	0.14225
-1.97727	19.1995	0.22314		-2.10049	16.057	0.12833		-3.69703	24.4733	2.58523		-3.04588	22.5659	0.14559		-2.69078	16.3718	0.14217
-1.96487	21.5477	0.24523		-2.08819	19.0547	0.14586		-3.68573	24.6523	2.86036		-3.03448	20.2134	0.1346		-2.67918	15.98	0.14132
-1.95257	23.4288	0.26682		-2.07589	22.3714	0.16012		-3.67433	24.7096	3.07574		-3.02308	17.8871	0.127		-2.66768	15.6335	0.13987
-1.94027	24.6498	0.28145		-2.06369	24.5331	0.16477		-3.66293	24.1849	3.20926		-3.01168	15.62	0.12181		-2.65618	15.3081	0.13809
-1.92797	24.4247	0.27968		-2.05139	24.8899	0.15724		-3.65163	23.3825	3.28118		-3.00028	14.2004	0.12032		-2.64458	15.0436	0.13699
-1.91567	23.0547	0.26222		-2.03909	23.9554	0.14192		-3.64023	23.1156	3.36658		-2.98888	14.1835	0.12548		-2.63308	14.6593	0.13582
-1.90327	20.7588	0.23439		-2.02689	21.9137	0.12149		-3.62883	22.5217	3.43368		-2.97748	14.1725	0.12914		-2.62148	14.1649	0.13474
-1.89097	18.6291	0.20882		-2.01459	19.1779	0.09906		-3.61753	22.1104	3.52447		-2.96608	14.1381	0.13244		-2.60998	13.5941	0.13406
-1.87867	17.2815	0.1924		-2.00229	16.0212	0.07623		-3.60613	22.1546	3.60259		-2.95468	14.1883	0.13699		-2.59848	13.0507	0.1339
-1.86637	17.4274	0.19972		-1.99009	15.1197	0.07088		-3.59473	21.9035	3.58557		-2.94328	14.2978	0.14322		-2.58688	12.5026	0.13394
-1.85407	18.189	0.20932		-1.97779	15.7508	0.07827		-3.58333	21.8788	3.60837		-2.93188	14.5091	0.15184		-2.57538	12.0919	0.13581
-1.84167	18.992	0.22364		-1.96549	17.5318	0.09097		-3.57203	22.071	3.6902		-2.92048	14.7565	0.16284		-2.56388	11.8249	0.13941
-1.82937	19.4966	0.23376		-1.95329	19.4297	0.10411		-3.56063	22.2951	3.81802		-2.90908	14.9076	0.17461		-2.55228	11.7011	0.14438
-1.81707	19.5037	0.23629		-1.94099	20.505	0.11362		-3.54923	22.4832	4.01297		-2.89768	14.7135	0.18276		-2.54078	11.6868	0.15039
-1.80477	18.839	0.22992		-1.92869	20.5752	0.11595		-3.53793	22.9584	4.29902		-2.88628	14.7975	0.19028		-2.52928	11.7764	0.15738
-1.79247	19.4392	0.25877		-1.91649	21.5297	0.12827		-3.52653	23.8617	4.7052		-2.87488	15.3191	0.19874		-2.51768	11.7804	0.16402
-1.78007	20.8462	0.31489		-1.90419	22.1722	0.13872		-3.51513	24.8594	5.14137		-2.86358	15.9993	0.20774		-2.50618	11.7759	0.17087
-1.76777	22.8826	0.38053		-1.89189	22.2684	0.14555		-3.50383	25.5429	5.43956		-2.85218	16.8133	0.21853		-2.49468	11.7369	0.17711
-1.75547	25.0387	0.44118		-1.87969	21.9095	0.15027		-3.49243	25.3518	5.47875		-2.84078	17.6322	0.22958		-2.48308	11.6307	0.18183
-1.74317	24.948	0.46043		-1.86739	21.397	0.15376		-3.48103	24.4857	5.30237		-2.82938	18.5283	0.24022		-2.47158	11.4661	0.18494
-1.73087	26.5303	0.52062		-1.85509	25.0515	0.17787		-3.46973	23.336	5.01081		-2.81798	19.3014	0.2481		-2.45998	11.3564	0.18791
-1.71847	27.5392	0.55389		-1.84289	28.9661	0.20791		-3.45833	21.5943	4.57159		-2.80658	19.4809	0.25038		-2.44848	11.2477	0.19021
-1.70617	26.6217	0.54158		-1.83059	31.8859	0.23697		-3.44693	19.6462	4.06827		-2.79518	18.8981	0.24605		-2.43698	11.1682	0.19219
-1.69387	27.0754	0.52887		-1.81829	32.7535	0.24851		-3.43563	17.8381	3.59178		-2.78378	17.806	0.2363		-2.42538	10.9605	0.18858
-1.68157	27.6638	0.52327		-1.80609	35.3252	0.26368		-3.42423	16.4763	3.22614		-2.77238	16.7524	0.22733		-2.41388	10.7934	0.18634
-1.66927	29.0227	0.55084		-1.79379	37.0703	0.27568		-3.41283	15.7636	3.04121		-2.76098	15.6103	0.21867		-2.40238	10.8342	0.19284
-1.65697	29.2214	0.56971		-1.78159	35.5414	0.26236		-3.40153	15.4919	2.97871		-2.74958	14.4814	0.21203		-2.39078	11.0613	0.20742
-1.64457	27.1946	0.54182		-1.76929	31.6617	0.23233		-3.39013	15.3449	2.91921		-2.73818	13.626	0.21067		-2.37928	11.81	0.23514
-1.63227	23.4912	0.44998		-1.75699	27.0114	0.20103		-3.37873	15.4998	2.91627		-2.72678	13.1302	0.21417		-2.36778	12.3009	0.25945
-1.61997	18.8995	0.34167		-1.74479	22.7665	0.17581		-3.36743	15.979	2.97922		-2.71538	13.1235	0.22224		-2.35618	12.618	0.28057
-1.60767	19.1457	0.43649		-1.73249	22.8475	0.18175		-3.35603	16.5095	3.05743		-2.70398	13.3481	0.23188		-2.34468	12.9544	0.30333
-1.59537	17.4763	0.47532		-1.72019	22.5117	0.19618		-3.34463	16.7368	3.07086		-2.69258	13.3893	0.24041		-2.33308	13.0256	0.31696
-1.58297	16.352	0.50629		-1.70799	22.1418	0.22277		-3.33333	16.5121	2.98519		-2.68118	13.2353	0.24778		-2.32158	12.9309	0.32348
-1.57067	18.089	0.56311		-1.69569	22.0547	0.25068		-3.32193	16.0592	2.85396		-2.66978	13.0536	0.25594		-2.31008	12.8743	0.32993
-1.55837	19.6159	0.61669		-1.68339	24.9049	0.2908		-3.31053	15.4302	2.69281		-2.65838	12.8486	0.26427		-2.29848	12.7154	0.33248
-1.54607	21.6285	0.68202		-1.67119	26.2121	0.31924		-3.29923	14.7633	2.52979		-2.64698	12.6214	0.2704		-2.28698	12.7796	0.34008
-1.53377	22.6967	0.70212		-1.65889	26.3534	0.33238		-3.28783	14.2164	2.39195		-2.63558	12.4056	0.27532		-2.27548	12.9103	0.34768
-1.52137	22.4086	0.66413		-1.64659	25.6739	0.32763		-3.27643	13.6926	2.25228		-2.62418	12.2856	0.28171		-2.26388	13.9796	0.36842
-1.50907	22.3025	0.58958		-1.63439	25.0163	0.31584		-3.26503	12.9447	2.05186		-2.61278	12.2143	0.28849		-2.25238	15.358	0.38873
-1.49677	22.9423	0.55872		-1.62209	24.3443	0.29332		-3.25373	12.9938	2.04067		-2.60138	12.1499	0.29453		-2.24088	16.6845	0.40121
-1.48447	24.7193	0.64525		-1.60979	24.559	0.29523		-3.24233	13.5083	2.14464		-2.58998	12.0473	0.29949		-2.22928	17.5256	0.3959
-1.47217	25.373	0.67995		-1.59759	24.745	0.28266		-3.23093	14.0422	2.24292		-2.57858	11.7244	0.29715		-2.21778	17.4943	0.3663
-1.45977	26.1681	0.71018		-1.58529	24.8791	0.26917		-3.21963	14.4887	2.30644		-2.56718	11.4552	0.2971		-2.20628	16.8957	0.32608
-1.44747	28.2584	0.80948		-1.57299	24.6415	0.24999		-3.20823	14.9701	2.35036		-2.55578	11.6034	0.31062		-2.19468	15.8688	0.2837
-1.43517	29.6679	0.89736		-1.56079	24.423	0.23469		-3.19683	15.4084	2.34908		-2.54438	11.57	0.32284		-2.18318	14.1751	0.23109
-1.42287	30.5071	0.96918		-1.54849	25.2356	0.23626		-3.18553	15.548	2.29111		-2.53298	11.5195	0.33595		-2.17158	12.3578	0.18268
-1.41057	30.7764	0.99824		-1.53619	26.5903	0.25171		-3.17413	14.8769	2.12652		-2.52158	11.918	0.36084		-2.16008	10.6137	0.14266
-1.39827	29.9387	0.98606		-1.52399	27.0685	0.25889		-3.16273	14.7488	1.95617		-2.51018	13.2986	0.4084		-2.14858	9.8097	0.12548
-1.38587	28.6063	0.91897		-1.51169	26.5773	0.25397		-3.15143	13.8538	1.67439		-2.49878	13.8577	0.42987		-2.13698	9.67323	0.12474
-1.37357	27.2278	0.84412		-1.49949	25.5334	0.24282		-3.14003	13.2103	1.51261		-2.48738	13.7524	0.43157		-2.12548	9.50302	0.12447
-1.36127	26.2414	0.78589		-1.48719	24.628	0.24863		-3.12863	12.2141	1.34707		-2.47598	13.1529	0.41937		-2.11398	9.12415	0.1188
-1.34897	25.4349	0.74716		-1.47489	23.2145	0.23218		-3.11733	11.3061	1.17435		-2.46468	12.2068	0.39712		-2.10238	8.20193	0.10953
-1.33667	24.9468	0.73409		-1.46269	21.8209	0.20897		-3.10593	10.6733	1.01955		-2.45328	11.2097	0.38163		-2.09088	7.54552	0.10252
-1.32427	25.6531	0.80514		-1.45039	20.8646	0.18263		-3.09453	10.5685	0.89288		-2.44188	11.1033	0.38377		-2.07938	6.28524	0.09003
-1.31197	25.0278	0.81467		-1.43809	20.9276	0.16633		-3.08323	10.7432	0.78882		-2.43048	11.3511	0.39006		-2.06778	8.66627	0.10938
-1.29967	25.2031	0.8791		-1.42589	22.7255	0.16448		-3.07183	10.9539	0.7083		-2.41908	12.748	0.41802		-2.05628	11.1045	0.12775
-1.28737	26.0836	0.98905		-1.41359	25.9597	0.18478		-3.06043	11.5552	0.65745		-2.40768	14.6783	0.45212		-2.04478	14.1344	0.14665
-1.27507	26.7373	1.10975		-1.40129	28.6212	0.20296		-3.04913	13.1327	0.69522		-2.39628	16.2722	0.47134		-2.03318	17.3516	0.16379
-1.26267	26.8475	1.19383		-1.38909	30.4137	0.21468		-3.03773	13.5391	0.67211		-2.38488	16.3408	0.4412		-2.02168	20.5427	0.1774
-1.25037	26.8171	1.26232		-1.37679	33.5491	0.23993		-3.02633	13.3404	0.6393		-2.37348	15.9366	0.39295		-2.01008	22.4717	0.18145
-1.23807	26.9093	1.32336		-1.36449	36.2031	0.26088		-3.01503	12.4434	0.595		-2.36208	15.0318	0.33481		-1.99858	22.8079	0.17409
-1.22577	26.4667	1.3518		-1.35229	37.9274	0.27784		-3.00363	11.4008	0.53973		-2.35068	13.7814	0.27664		-1.98708	21.2391	0.15346
-1.21347	26.0086	1.39684		-1.33999	37.0377	0.27705		-2.99223	10.7504	0.49992		-2.33928	12.4708	0.22892		-1.97548	18.6679	0.12699
-1.20107	24.4525	1.25102		-1.32769	33.4423	0.24232		-2.98093	10.1478	0.45939		-2.32788	11.9934	0.20267		-1.96398	15.5264	0.09967
-1.18877	23.4885	1.31139		-1.31549	29.5028	0.23209		-2.96953	9.29962	0.41163		-2.31648	11.9622	0.19644		-1.95248	14.9993	0.10041
-1.17647	24.5853	1.84137		-1.30319	25.0029	0.22256		-2.95813	8.54163	0.37062		-2.30508	12.263	0.20865		-1.94088	13.7676	0.0928
-1.16417	24.8577	2.28482		-1.29089	20.9482	0.22422		-2.94673	7.37575	0.28016		-2.29368	11.6106	0.20352		-1.92938	14.3665	0.09331
-1.15187	24.5149	2.61716		-1.27869	16.9319	0.22708		-2.93543	6.9859	0.26404		-2.28228	9.62816	0.16593		-1.91788	16.3106	0.10026
-1.13957	23.3512	2.84779		-1.26639	14.0675	0.23078		-2.92403	7.51712	0.31944		-2.27088	9.74184	0.19195		-1.90628	19.4256	0.11347
-1.12717	21.4835	2.96011		-1.25409	14.0113	0.25313		-2.91263	8.71906	0.42002		-2.25948	11.1316	0.25626		-1.89478	22.1001	0.124
-1.11487	19.5058	2.978		-1.24189	14.3649	0.27108		-2.90133	10.3508	0.54329		-2.24808	12.7645	0.32942		-1.88328	24.0281	0.13011
-1.10257	17.2865	2.93598		-1.22959	14.7591	0.28567		-2.88993	11.9538	0.64805		-2.23668	14.2261	0.39369		-1.87168	24.5071	0.12791
-1.09027	15.4002	2.80613		-1.21729	13.967	0.28535		-2.87853	13.5278	0.7279		-2.22528	14.8992	0.43498		-1.86018	23.9815	0.12064
-1.07797	13.7146	2.63204		-1.20509	12.569	0.27143		-2.86723	12.3192	0.71051		-2.21388	14.7647	0.45012		-1.84858	22.3674	0.10849
-1.06557	14.5322	3.01464		-1.19279	12.1594	0.29825		-2.85583	15.6454	0.75055		-2.20248	15.0489	0.45282		-1.83708	20.0984	0.09508
-1.05327	15.534	3.37896		-1.18059	11.3576	0.3244		-2.84443	17.1613	0.70121		-2.19108	15.7575	0.43636		-1.82558	18.3968	0.08534
-1.04097	17.0188	3.7709		-1.16829	10.8589	0.36705		-2.83313	16.4762	0.54729		-2.17968	15.8589	0.38663		-1.81398	18.3153	0.08566
-1.02867	20.3719	4.45659		-1.15599	10.4097	0.41259		-2.82173	16.7692	0.49842		-2.16828	15.44	0.32173		-1.80248	18.9568	0.09141
-1.01637	22.8141	4.95225		-1.14379	9.87081	0.44915		-2.81033	17.39	0.49329		-2.15688	16.756	0.31849		-1.79098	20.2199	0.10178
-1.00397	22.4824	4.99366		-1.13149	10.2171	0.51221		-2.79903	17.5369	0.49813		-2.14548	17.9659	0.32271		-1.77938	21.2512	0.11085
-0.99167	23.9997	5.32855		-1.11919	10.7325	0.56157		-2.78763	17.8324	0.54335		-2.13408	18.587	0.32135		-1.76788	21.7769	0.1173
-0.97937	24.7306	5.52778		-1.10699	11.2965	0.59103		-2.77623	17.6196	0.58179		-2.12268	18.3761	0.30946		-1.75638	21.4875	0.11918
-0.96707	23.531	5.34459		-1.09469	11.8918	0.5991		-2.76493	16.9722	0.60941		-2.11128	17.2171	0.28655		-1.74478	20.9502	0.11848
-0.95477	23.1724	5.77534		-1.08239	12.538	0.58569		-2.75353	15.7629	0.61811		-2.09988	15.9542	0.26356		-1.73328	20.1267	0.11513
-0.94237	21.95	5.99337		-1.07019	12.9733	0.56599		-2.74213	19.3625	0.7122		-2.08848	16.1545	0.25996		-1.72168	20.185	0.11878
-0.93007	19.3491	5.7149		-1.05789	13.2403	0.55303		-2.73083	19.8967	0.71645		-2.07708	17.5508	0.27203		-1.71018	20.5099	0.12289
-0.91777	18.0241	5.5708		-1.04559	13.3517	0.56127		-2.71943	19.7236	0.68587		-2.06578	19.7543	0.28879		-1.69868	21.924	0.13353
-0.90547	17.3059	5.34904		-1.03339	13.3064	0.58186		-2.70803	19.6604	0.65223		-2.05438	21.6913	0.30342		-1.68708	23.7528	0.14887
-0.89317	14.5333	4.59839		-1.02109	13.0255	0.62773		-2.69673	19.7582	0.59143		-2.04298	23.3222	0.30974		-1.67558	27.8203	0.16671
-0.88077	11.4926	3.70812		-1.00879	13.1225	0.71083		-2.68533	20.1397	0.52894		-2.03158	23.7786	0.30066		-1.66408	29.6569	0.16554
-0.86847	11.8008	3.31631		-0.99659	12.7652	0.78778		-2.67393	21.6101	0.51714		-2.02018	23.0236	0.27944		-1.65248	33.076	0.18391
-0.85617	11.3613	2.81876		-0.98429	12.2256	0.86236		-2.66263	23.0585	0.5166		-2.00878	21.4683	0.25227		-1.64098	32.6181	0.18192
-0.84387	10.898	2.44784		-0.97199	11.6255	0.92839		-2.65123	24.1471	0.52262		-1.99738	19.3043	0.22445		-1.62948	32.7753	0.17978
-0.83157	12.7778	2.84337		-0.95979	11.1734	0.98189		-2.63983	24.5195	0.52367		-1.98598	17.2194	0.20577		-1.61788	34.3282	0.18635
-0.81927	13.4282	2.83947		-0.94749	10.7564	1.01843		-2.62843	24.416	0.52324		-1.97458	16.3084	0.21011		-1.60638	33.9632	0.18556
-0.80687	13.5602	2.7475		-0.93519	10.151	1.01064		-2.61713	23.754	0.52002		-1.96318	17.1983	0.24933		-1.59488	31.1193	0.17025
-0.79457	13.2491	2.56039		-0.92299	9.59235	1.01755		-2.60573	22.0004	0.50035		-1.95178	18.6626	0.28828		-1.58328	27.6132	0.15289
-0.78227	12.5654	2.28481		-0.91069	9.52622	1.10348		-2.59433	20.267	0.46961		-1.94038	19.7086	0.32152		-1.57178	25.4819	0.1482
-0.76997	11.7399	1.96465		-0.89839	9.55925	1.1742		-2.58303	19.5704	0.44118		-1.92898	20.237	0.33813		-1.56018	25.2537	0.1491
-0.75767	11.2821	1.73909		-0.88619	9.85471	1.23438		-2.57163	19.7278	0.42305		-1.91758	20.1535	0.36131		-1.54868	23.1332	0.14004
-0.74527	11.0633	1.55808		-0.87389	9.98568	1.23966		-2.56023	20.9584	0.42482		-1.90618	19.5213	0.37942		-1.53718	23.3451	0.15767
-0.73297	11.1336	1.4159		-0.86169	9.8529	1.18176		-2.54893	22.4644	0.42861		-1.89478	19.0743	0.40536		-1.52558	21.4182	0.15911
-0.72067	11.6314	1.31987		-0.84939	9.16187	0.97031		-2.53753	24.0048	0.43683		-1.88338	19.5993	0.45307		-1.51408	22.768	0.1729
-0.70837	12.6428	1.25648		-0.83709	6.08197	-0.01628		-2.52613	24.9931	0.44376		-1.87198	20.7544	0.50837		-1.50258	24.9835	0.18895
-0.69607	13.1102	1.13482		-0.82489	4.96209	-0.01358		-2.51483	25.7644	0.45643		-1.86058	22.6504	0.56916		-1.49098	24.586	0.1843
-0.68367	13.4135	1.04631		-0.81259	8.17392	1.68713		-2.50343	25.9209	0.46392		-1.84918	24.6378	0.61944		-1.47948	24.1855	0.17869
-0.67137	13.0461	0.96297		-0.80029	12.5764	3.43625		-2.49203	25.5115	0.46507		-1.83778	24.7183	0.62783		-1.46798	23.7423	0.16813
-0.65907	12.0718	0.85767		-0.78809	15.8784	4.69764		-2.48073	25.214	0.46786		-1.82638	24.184	0.63299		-1.45638	23.8778	0.16043
-0.64677	11.3098	0.77849		-0.77579	18.0039	5.38233		-2.46933	25.2529	0.46463		-1.81498	25.4533	0.68172		-1.44488	23.9949	0.15058
-0.63447	10.5408	0.70141		-0.76349	18.8949	5.51778		-2.45793	26.1627	0.46269		-1.80358	25.7959	0.71128		-1.43338	23.92	0.13654
-0.62207	9.89668	0.64257		-0.75129	18.173	5.10065		-2.44663	27.7912	0.4715		-1.79218	26.4316	0.69982		-1.42178	24.0904	0.12777
-0.60977	9.42212	0.60369		-0.73899	15.8951	4.16447		-2.43523	29.4062	0.51251		-1.78078	28.0105	0.70255		-1.41028	24.3821	0.12191
-0.59747	9.32338	0.58168		-0.72669	11.6086	2.53344		-2.42383	30.5147	0.55782		-1.76938	29.9222	0.73684		-1.39868	24.8684	0.12179
-0.58517	9.4423	0.55679		-0.71449	6.18949	0.71577		-2.41253	30.3368	0.58555		-1.75798	30.8172	0.78552		-1.38718	24.4526	0.12024
-0.57287	9.26955	0.53037		-0.70219	5.22087	0.77612		-2.40113	29.5734	0.60139		-1.74658	30.1019	0.81121		-1.37568	25.4711	0.13043
-0.56057	8.77776	0.51265		-0.68989	8.17319	2.24737		-2.38973	28.174	0.59793		-1.73518	26.5736	0.75325		-1.36408	27.9005	0.15301
-0.54817	7.77887	0.48462		-0.67769	11.7282	3.74066		-2.37843	26.4168	0.57194		-1.72378	22.3627	0.63893		-1.35258	29.5027	0.16578
-0.53587	6.68891	0.43788		-0.66539	12.7194	4.40766		-2.36703	25.6769	0.53334		-1.71238	19.3459	0.55027		-1.34108	29.4269	0.16666
-0.52357	6.12466	0.41717		-0.65309	12.8968	4.69512		-2.35563	25.2182	0.46871		-1.70098	20.587	0.7439		-1.32948	28.2333	0.15889
-0.51127	5.90445	0.41872		-0.64089	12.2314	4.5966		-2.34423	26.1353	0.40924		-1.68958	20.0795	0.85551		-1.31798	26.2556	0.145
-0.49897	6.03743	0.4591		-0.62859	10.9305	4.17767		-2.33293	26.978	0.36178		-1.67818	21.1042	0.94528		-1.30648	23.6846	0.12751
-0.48657	6.3319	0.53585		-0.61629	9.16979	3.48196		-2.32153	27.6041	0.34458		-1.66688	22.4721	1.0241		-1.29488	20.9103	0.11049
-0.47427	6.77208	0.64077		-0.60409	6.88549	2.46806		-2.31013	27.8718	0.33213		-1.65548	23.4898	1.09461		-1.28338	18.7892	0.10129
-0.46197	7.03398	0.75361		-0.59179	5.06444	1.6635		-2.29883	27.5624	0.32652		-1.64408	24.1186	1.14262		-1.27178	16.7039	0.09461
-0.44967	6.92953	0.86213		-0.57959	4.26289	1.26612		-2.28743	27.1769	0.33808		-1.63268	23.0242	1.07224		-1.26028	17.9179	0.10473
-0.43737	6.71297	0.9789		-0.56729	4.53478	1.29663		-2.27603	26.7877	0.36228		-1.62128	21.0167	0.96528		-1.24878	20.4702	0.11765
-0.42497	6.70123	1.17797		-0.55499	6.09898	1.85233		-2.26473	26.6038	0.39286		-1.60988	20.3208	0.8863		-1.23718	23.263	0.12689
-0.41267	6.69655	1.36269		-0.54279	6.70084	1.93093		-2.25333	27.2085	0.42965		-1.59848	20.3191	0.90652		-1.22568	27.0504	0.14512
-0.40037	6.51764	1.41207		-0.53049	7.60289	2.09558		-2.24193	27.246	0.45485		-1.58708	22.2521	1.1941		-1.21418	30.5073	0.1646
-0.38807	6.38683	1.35787		-0.51819	8.3617	2.2052		-2.23063	27.7729	0.4787		-1.57568	23.9774	1.45977		-1.20258	33.9479	0.19216
-0.37577	6.26693	1.23876		-0.50599	8.79648	2.21902		-2.21923	27.5627	0.48688		-1.56428	26.249	1.76089		-1.19108	36.5066	0.22025
-0.36337	6.04511	1.06321		-0.49369	8.70166	2.09454		-2.20783	27.253	0.4857		-1.55288	27.8369	1.9823		-1.17958	36.9466	0.23868
-0.35107	4.03482	0.34732		-0.48139	7.81583	1.77558		-2.19653	27.1164	0.47899		-1.54148	29.4985	2.16251		-1.16798	37.8643	0.25983
-0.33877	7.13704	0.9991		-0.46919	6.81362	1.44715		-2.18513	26.836	0.47527		-1.53008	30.9671	2.27402		-1.15648	36.3766	0.26371
-0.32647	9.70062	1.66938		-0.45689	6.05925	1.2337		-2.17373	26.0405	0.46354		-1.51868	31.0322	2.25257		-1.14498	33.4609	0.25226
-0.31417	11.749	2.31265		-0.44459	5.47955	1.08903		-2.16243	24.6627	0.4486		-1.50728	31.4803	2.23933		-1.13338	29.0674	0.22796
-0.30177	13.3031	2.90541		-0.43239	5.18491	1.03228		-2.15103	23.0681	0.43362		-1.49588	30.7685	2.14588		-1.12188	25.0149	0.20886
-0.28947	13.9139	3.26049		-0.42009	5.22228	1.06314		-2.13963	21.4637	0.41923		-1.48448	28.9231	2.01167		-1.11028	22.2485	0.20111
-0.27717	13.4344	3.27138		-0.40779	5.23083	1.05564		-2.12833	20.2779	0.40929		-1.47308	27.4509	1.98693		-1.09878	19.2215	0.19189
-0.26487	12.0673	2.98416		-0.39559	4.65695	0.77017		-2.11693	19.6493	0.40542		-1.46168	27.4963	2.09804		-1.08728	17.1526	0.19154
-0.25257	9.88755	2.40604		-0.38329	4.7766	0.91039		-2.10553	19.7899	0.41156		-1.45028	27.7531	2.26055		-1.07568	15.3247	0.19097
-0.24027	7.0135	1.55079		-0.37099	5.33189	1.35556		-2.09423	21.0346	0.43014		-1.43888	27.9757	2.41889		-1.06418	13.7063	0.18845
-0.22787	3.87373	0.52478		-0.35879	7.03449	2.53459		-2.08283	22.8061	0.45641		-1.42748	28.3317	2.58709		-1.05268	14.1347	0.1933
-0.21557	5.67807	0.83048		-0.34649	9.49529	4.08793		-2.07143	24.2747	0.49227		-1.41608	28.9765	2.82579		-1.04108	13.405	0.18613
-0.20327	5.2598	0.67436		-0.33419	12.2135	5.61509		-2.06013	24.7894	0.50116		-1.40468	29.4684	3.09199		-1.02958	12.2919	0.17526
-0.19097	4.83456	0.55672		-0.32199	14.5082	6.69351		-2.04873	25.0901	0.49505		-1.39328	30.3008	3.352		-1.01808	11.1902	0.16787
-0.17867	4.28688	0.45957		-0.30969	15.0908	6.94506		-2.03733	25.4062	0.47298		-1.38188	30.8846	3.58934		-1.00648	10.7942	0.17444
-0.16627	3.51063	0.36024		-0.29739	14.0827	6.41144		-2.02593	25.6527	0.43561		-1.37048	30.7354	3.6145		-0.99498	10.2838	0.18396
-0.15397	2.89026	0.2892		-0.28519	11.4113	5.0618		-2.01463	24.7124	0.37829		-1.35908	31.2629	3.70993		-0.98348	9.73048	0.2021
-0.14167	1.46897	0.14775		-0.27289	7.46092	3.11006		-2.00323	25.4632	0.33056		-1.34768	32.2631	3.83774		-0.97188	9.2691	0.22845
-0.12937	4.44518	0.48953		-0.26069	3.99854	1.47129		-1.99183	29.0841	0.31996		-1.33628	32.5656	3.94048		-0.96038	8.98561	0.26014
-0.11707	7.12871	0.78538		-0.24839	1.06145	0.15189		-1.98053	31.8479	0.31428		-1.32488	31.7628	3.96623		-0.94878	8.57806	0.28229
-0.10467	9.34899	1.0202		-0.23609	-0.37007	-0.31234		-1.96913	35.3003	0.32583		-1.31348	30.0665	3.94853		-0.93728	9.1692	0.3225
-0.09237	10.9499	1.17935		-0.22389	-0.89696	-0.35372		-1.95773	37.7121	0.36405		-1.30208	27.6817	3.88971		-0.92578	10.3083	0.36733
-0.08007	11.8155	1.2504		-0.21159	-0.55848	-0.16547		-1.94643	39.688	0.44159		-1.29068	27.469	3.95177		-0.91418	11.5237	0.40616
-0.06777	11.9756	1.23254		-0.19929	0	0		-1.93503	40.0115	0.5118		-1.27938	27.851	4.01475		-0.90268	12.8295	0.44161
-0.05547	11.22	1.10126		-0.18709	0	0		-1.92363	37.6641	0.54145		-1.26798	27.7346	3.93656		-0.89118	14.3175	0.48554
-0.04307	8.94938	0.82444		-0.17479	0	0		-1.91233	32.6854	0.52366		-1.25658	27.0702	3.67075		-0.87958	15.1283	0.5109
-0.03077	5.91822	0.48872		-0.16249	0	0		-1.90093	26.0199	0.46943		-1.24518	26.4079	3.44365		-0.86808	14.9999	0.4998
-0.01847	2.73179	0.1629		-0.15029	0	0		-1.88953	20.9157	0.40391		-1.23378	24.7047	3.11762		-0.85658	14.2056	0.45776
-0.00617	3.27511	0.25371		-0.13799	0	0		-1.87823	17.4136	0.34059		-1.22238	21.6119	2.715		-0.84498	13.2149	0.39625
0.00613	2.02106	0.15063		-0.12569	0	0		-1.86683	13.3415	0.25575		-1.21098	18.6465	2.45174		-0.83348	12.1986	0.32646
0.01843	0.88975	0.06179		-0.11349	0	0		-1.85543	11.8786	0.18667		-1.19958	16.4984	2.37642		-0.82198	12.0524	0.28413
0.03083	0.01655	-0.00371		-0.10119	-0.72152	-0.36123		-1.84413	11.118	0.15087		-1.18818	15.1046	2.37623		-0.81038	11.9161	0.2535
0.04313	-0.43581	-0.03486		-0.08889	-2.18957	-1.08468		-1.83273	11.8635	0.16366		-1.17678	14.9622	2.42689		-0.79888	11.568	0.23664
0.05543	-0.3397	-0.02439		-0.07669	-3.61757	-1.81632		-1.82133	12.2351	0.16627		-1.16538	15.8285	2.52386		-0.78728	11.3554	0.24559
0.06773	0	0		-0.06439	5.55249	2.76635		-1.81003	12.0102	0.15657		-1.15398	16.1861	2.46389		-0.77578	11.2952	0.28067
0.08003	0	0		-0.05209	12.4494	6.21353		-1.79863	11.3838	0.14139		-1.14258	18.1579	2.52899		-0.76428	10.6874	0.30693
0.09243	0	0		-0.03989	17.0731	8.5252		-1.78723	10.7683	0.12837		-1.13118	19.5092	2.4943		-0.75268	9.65111	0.31372
0.10473	0	0		-0.02759	19.4237	9.70138		-1.77593	9.84115	0.11117		-1.11978	19.7569	2.33501		-0.74118	8.88466	0.32349
0.11703	0	0		-0.01529	19.5011	9.74206		-1.76453	9.06144	0.09795		-1.10838	19.9215	2.2013		-0.72968	8.54842	0.33519
0.12933	0	0		-0.00309	17.3054	8.64724		-1.75313	8.40211	0.08705		-1.09698	20.8919	2.25499		-0.71808	8.4783	0.34686
0.14163	0	0		0.00921	12.8365	6.41692		-1.74183	7.91141	0.07882		-1.08558	21.2496	2.35156		-0.70658	8.43691	0.35344
0.15403	0	0		0.02151	6.09441	3.05111		-1.73043	7.63531	0.07364		-1.07418	20.5602	2.34358		-0.69508	8.07452	0.3415
0.16633	0	0		0.03371	-1.09697	-0.53709		-1.71903	7.602	0.07166		-1.06278	17.7305	2.10037		-0.68348	7.19733	0.31704
0.17863	0	0		0.04601	-5.09191	-2.55158		-1.70763	7.84293	0.07308		-1.05138	15.8065	1.87436		-0.67198	6.93047	0.33177
0.19093	0	0		0.05821	0	0		-1.69633	8.11806	0.07426		-1.03998	13.9718	1.61578		-0.66038	7.49491	0.36497
0.20323	0	0		0.07051	0	0		-1.68493	7.89288	0.07302		-1.02858	13.1622	1.48444		-0.64888	7.23885	0.27983
0.21563	0	0		0.08281	0	0		-1.67353	8.62146	0.07669		-1.01718	12.318	1.3685		-0.63738	4.55223	0.02996
0.22793	0	0		0.09501	0	0		-1.66223	9.57827	0.08175		-1.00578	11.7856	1.29241		-0.62578	7.00831	0.32695
0.24023	0	0		0.10731	0	0		-1.65083	10.5768	0.08709		-0.99438	12.1036	1.29431		-0.61428	11.3301	0.98652
0.25253	0	0		0.11961	0	0		-1.63943	11.6564	0.09272		-0.98298	12.5428	1.31983		-0.60278	15.7075	1.82025
0.26483	0	0		0.13181	0	0		-1.62813	12.8347	0.09875		-0.97158	12.6915	1.32821		-0.59118	18.6229	2.44328
0.27713	0	0		0.14411	0	0		-1.61673	14.1796	0.10511		-0.96018	12.5692	1.27022		-0.57968	19.0193	2.72235
0.28953	0	0		0.15641	0	0		-1.60533	14.9323	0.10854		-0.94878	11.8024	1.14493		-0.56818	17.4781	2.69332
0.30183	0	0		0.16861	0	0		-1.59403	15.1623	0.10965		-0.93738	10.8869	1.01376		-0.55658	15.5879	2.41668
0.31413	0	0		0.18091	0	0		-1.58263	14.8072	0.10736		-0.92598	10.1371	0.91625		-0.54508	12.7869	1.8701
0.32643	0	0		0.19321	0	0		-1.57123	13.8585	0.10139		-0.91458	9.29314	0.82255		-0.53358	7.89283	1.04341
0.33873	0	0		0.20541	0	0		-1.55993	13.4773	0.09669		-0.90318	8.7445	0.75954		-0.52198	2.46548	0.21612
0.35113	0	0		0.21771	0	0		-1.54853	12.5862	0.08822		-0.89178	8.36951	0.70409		-0.51048	2.98563	0.04069
0.36343	0	0		0.23001	0	0		-1.53713	11.5371	0.0782		-0.88048	8.28188	0.66431		-0.49888	3.98319	0.12643
0.37573	0	0		0.24221	0	0		-1.52583	10.6161	0.06849		-0.86908	8.68014	0.65006		-0.48738	5.04812	0.33976
0.38803	0	0		0.25451	0	0		-1.51443	9.966	0.06028		-0.85768	9.41259	0.65468		-0.47588	5.47605	0.42499
0.40033	0	0		0.26681	-0.68846	-0.06453		-1.50303	9.58928	0.05397		-0.84628	9.95988	0.65018		-0.46428	5.08642	0.42586
0.41273	0	0		0.27901	-1.33275	-0.12468		-1.49173	8.9763	0.04803		-0.83488	10.506	0.65056		-0.45278	4.54031	0.39975
0.42503	0	0		0.29131	-0.3389	-0.03603		-1.48033	8.52027	0.04449		-0.82348	10.917	0.64445		-0.44128	4.21736	0.35826
0.43733	0	0		0.30361	2.28954	0.20355		-1.46893	8.02708	0.04182		-0.81208	11.2774	0.64049		-0.42968	3.90653	0.32786
0.44963	0	0		0.31581	5.82645	0.54166		-1.45763	7.53376	0.03985		-0.80068	11.8827	0.6579		-0.41818	3.63906	0.31376
0.46193	0	0		0.32811	9.34314	0.89142		-1.44623	6.91776	0.03707		-0.78928	12.4484	0.67342		-0.40668	3.56056	0.33793
0.47433	0	0		0.34031	12.2778	1.19453		-1.43483	7.50656	0.03686		-0.77788	12.6936	0.67578		-0.39508	3.85793	0.4386
0.48663	0	0		0.35261	14.1105	1.39539		-1.42353	8.22202	0.03768		-0.76648	12.2813	0.65224		-0.38358	4.46947	0.59271
0.49893	0	0		0.36491	14.099	1.4125		-1.41213	8.81021	0.03885		-0.75508	10.9474	0.59671		-0.37208	5.3037	0.77545
0.51123	0	0		0.37711	12.1854	1.23945		-1.40073	9.09839	0.03944		-0.74368	9.70283	0.53093		-0.36048	6.21753	0.95763
0.52353	0	0		0.38941	8.36967	0.87624		-1.38933	8.95101	0.03873		-0.73228	9.11942	0.49481		-0.34898	7.07414	1.11114
0.53593	0	0		0.40171	4.39202	0.48599		-1.37803	8.46253	0.03764		-0.72088	8.90138	0.48191		-0.33738	7.69551	1.206
0.54823	0	0		0.41391	1.81897	0.21492		-1.36663	8.18826	0.04056		-0.70948	8.89155	0.48419		-0.32588	7.95171	1.22357
0.56053	0	0		0.42621	0.3828	0.04933		-1.35523	7.49113	0.04146		-0.69808	9.24563	0.51056		-0.31438	7.75633	1.15019
0.57283	0	0		0.43851	-0.28944	-0.02979		-1.34393	6.64055	0.04077		-0.68668	9.65791	0.53674		-0.30278	7.28973	1.02933
0.58513	0	0		0.45071	-0.50322	-0.05466		-1.33253	6.02167	0.03932		-0.67528	9.719	0.53696		-0.29128	6.78576	0.93063
0.59743	0	0		0.46301	-0.31736	-0.03487		-1.32113	6.44762	0.03919		-0.66388	9.20952	0.51207		-0.27978	6.4225	0.89702
0.60983	0	0		0.47531	-0.02295	-0.00253		-1.30983	6.52542	0.03778		-0.65248	7.98052	0.46041		-0.26818	6.16249	0.91371
0.62213	-0.01996	-0.00026014		0.48751	0	0		-1.29843	6.46027	0.03525		-0.64108	6.33134	0.39661		-0.25668	6.02794	0.98249
0.63443	-0.05127	-0.000665035		0.49981	0	0		-1.28703	6.17941	0.03124		-0.62968	5.60957	0.36684		-0.24518	6.07602	1.12534
0.64673	-0.0541	-0.000716317		0.51211	0	0		-1.27573	5.71242	0.0264		-0.61828	5.50017	0.35172		-0.23358	5.01732	0.71667
0.65903	0.00302	2.51748e-05		0.52431	0	0		-1.26433	5.35058	0.02321		-0.60688	6.62985	0.44916		-0.22208	4.34803	0.59753
0.67143	0.15471	0.00196		0.53661	0	0		-1.25293	5.44252	0.02416		-0.59548	7.7452	0.59858		-0.21048	6.86708	1.9985
0.68373	0.38751	0.00498		0.54891	0	0		-1.24163	5.30325	0.02294		-0.58408	8.61413	0.76639		-0.19898	10.5055	3.83544
0.69603	0.6831	0.00889		0.56111	0	0		-1.23023	5.16189	0.02166		-0.57268	8.82918	0.91192		-0.18748	13.5095	5.25433
0.70833	1.0183	0.0134		0.57341	0	0		-1.21883	4.99634	0.02023		-0.56128	8.64216	1.03801		-0.17588	15.3453	6.07712
0.72063	1.36508	0.01816		0.58571	-0.02829	-0.000587413		-1.20753	4.78225	0.01862		-0.54988	8.3917	1.2116		-0.16438	15.894	6.28011
0.73303	1.69054	0.02278		0.59791	-0.06314	-0.00131		-1.19613	4.58588	0.01713		-0.53848	7.53537	1.26513		-0.15288	15.0732	5.85959
0.74533	1.95694	0.02677		0.61021	-0.06002	-0.00126		-1.18473	4.41937	0.0158		-0.52708	6.25482	1.1854		-0.14128	12.7236	4.8077
0.75763	2.17214	0.03019		0.62251	0.02416	0.000474825		-1.17343	4.28857	0.01461		-0.51568	4.92339	1.00953		-0.12978	8.98787	3.17675
0.76993	2.38067	0.03365		0.63471	0.21204	0.00431		-1.16203	4.2046	0.0136		-0.50428	3.9047	0.77643		-0.11828	3.5983	0.91471
0.78223	2.58301	0.03708		0.64701	0.48574	0.00997		-1.15063	4.17612	0.01281		-0.49288	4.10037	0.62459		-0.10668	-0.73162	-0.54939
0.79463	2.79147	0.04057		0.65921	0.82245	0.01705		-1.13933	4.18145	0.01219		-0.48158	4.24697	0.48838		-0.09518	-1.1188	-0.4083
0.80693	2.97381	0.04373		0.67151	1.19449	0.02506		-1.12793	4.19826	0.01168		-0.47018	4.21874	0.25399		-0.08368	-1.53634	-0.26571
0.81923	3.11252	0.04623		0.68381	1.56925	0.03335		-1.11653	4.19926	0.01121		-0.45878	5.99764	0.35816		-0.07208	4.35339	0.61029
0.83153	3.18258	0.04788		0.69601	1.90921	0.04115		-1.10523	4.14772	0.01069		-0.44738	9.24571	0.99866		-0.06058	10.0598	1.4729
0.84383	3.19484	0.04862		0.70831	2.17192	0.04759		-1.09383	4.0328	0.01006		-0.43598	11.9321	1.67793		-0.04898	13.9881	2.07322
0.85613	3.17166	0.04856		0.72061	2.38158	0.05314		-1.08243	3.94701	0.00952		-0.42458	13.1738	2.1359		-0.03748	16.0171	2.38756
0.86853	3.13737	0.04789		0.73281	2.57895	0.05855		-1.07103	3.90933	0.00911		-0.41318	13.2836	2.39401		-0.02598	16.0017	2.39123
0.88083	3.1183	0.04692		0.74511	2.7837	0.06423		-1.05973	3.9052	0.00879		-0.40178	12.4434	2.45949		-0.01438	14.0611	2.10693
0.89313	3.13479	0.04595		0.75741	2.97661	0.06994		-1.04833	3.92548	0.00857		-0.39038	10.9088	2.33041		-0.00288	10.1953	1.53466
0.90543	3.18784	0.04501		0.76961	3.15358	0.07558		-1.03693	3.95614	0.00841		-0.37898	8.95885	2.01457		0.00862	4.96431	0.76048
0.91773	3.29371	0.04448		0.78191	3.33841	0.08129		-1.02563	3.96184	0.00823		-0.36758	7.0895	1.54321		0.02022	0.17002	0.05092
0.93013	3.4464	0.04436		0.79421	3.53014	0.08662		-1.01423	3.92001	0.00797		-0.35618	5.22424	0.95213		0.03172	-3.3819	-0.49202
0.94243	3.63	0.04484		0.80641	3.72819	0.09121		-1.00283	3.80908	0.00759		-0.34478	5.33683	0.73974		0.04322	-0.65253	-0.11414
0.95473	3.82448	0.04602		0.81871	3.93239	0.09485		-0.99153	3.6065	0.00702		-0.33338	6.08728	0.82779		0.05482	0	0
0.96703	4.02064	0.04785		0.83101	4.14259	0.09751		-0.98013	3.35904	0.00634		-0.32198	6.00271	0.74817		0.06632	0	0
0.97933	4.21631	0.0503		0.84321	4.35182	0.0989		-0.96873	3.15332	0.00578		-0.31058	5.63412	0.64342		0.07782	0	0
0.99173	4.4534	0.05365		0.85551	4.56702	0.09967		-0.95743	2.99169	0.00532		-0.29918	5.0566	0.53667		0.08942	0	0
1.00403	4.78661	0.05838		0.86781	4.78811	0.1006		-0.94603	2.86652	0.00495		-0.28778	4.42101	0.44869		0.10092	0	0
1.01633	5.22086	0.06426		0.88001	5.02094	0.10249		-0.93463	2.78107	0.0047		-0.27638	3.96712	0.39606		0.11252	0	0
1.02863	5.71108	0.07067		0.89231	5.27121	0.10576		-0.92333	2.80036	0.00471		-0.26498	3.12959	0.29977		0.12402	0	0
1.04093	6.01008	0.07294		0.90461	5.53573	0.11033		-0.91193	2.93365	0.00493		-0.25358	0.96716	0.04254		0.13552	0	0
1.05333	6.2867	0.07415		0.91681	5.75954	0.11487		-0.90053	2.81956	0.00474		-0.24218	7.14549	0.82415		0.14712	0	0
1.06563	7.12641	0.08794		0.92911	5.85309	0.11718		-0.88923	2.50729	0.00423		-0.23078	12.046	1.44135		0.15862	0	0
1.07793	8.293	0.1091		0.94141	5.25561	0.10731		-0.87783	2.04152	0.00345		-0.21938	15.5635	1.87845		0.17012	0	0
1.09023	9.50753	0.13222		0.95361	5.7876	0.12144		-0.86643	1.49451	0.00251		-0.20798	17.59	2.11934		0.18172	0	0
1.10253	10.203	0.14804		0.96591	7.03174	0.14992		-0.85513	0.93386	0.00158		-0.19658	18.0056	2.15346		0.19322	0	0
1.11483	11.1624	0.16512		0.97811	9.19616	0.19428		-0.84373	0.42363	0.000709324		-0.18518	16.812	1.98484		0.20472	0	0
1.12723	12.0132	0.17684		0.99041	11.6014	0.24013		-0.83233	0.02784	3.24009e-05		-0.17378	14.1843	1.63906		0.21632	0	0
1.13953	12.7006	0.18106		1.00271	14.2242	0.28201		-0.82103	-0.18946	-0.000327273		-0.16238	10.3268	1.14219		0.22782	0	0
1.15183	13.0147	0.17527		1.01491	16.0129	0.30684		-0.80963	-0.16422	-0.000268531		-0.15098	5.3711	0.51476		0.23932	0	0
1.16413	12.8003	0.15775		1.02721	16.4406	0.30844		-0.79823	0	0		-0.13958	1.46339	0.02194		0.25092	0	0
1.17643	11.9045	0.13331		1.03951	15.821	0.2904		-0.78683	0	0		-0.12818	4.85557	0.44349		0.26242	0	0
1.18883	11.7911	0.12141		1.05171	15.0235	0.2668		-0.77553	0	0		-0.11678	4.15572	0.37048		0.27402	0	0
1.20113	12.4825	0.11517		1.06401	13.4978	0.23152		-0.76413	0	0		-0.10538	3.28387	0.28584		0.28552	0	0
1.21343	13.1022	0.10859		1.07631	12.9844	0.21913		-0.75273	0	0		-0.09398	2.33808	0.19825		0.29702	0	0
1.22573	13.3824	0.09952		1.08851	12.128	0.20287		-0.74143	0	0		-0.08268	1.40997	0.11552		0.30862	0	0
1.23803	14.0524	0.09835		1.10081	12.8261	0.21761		-0.73003	0	0		-0.07128	0.58483	0.04468		0.32012	0	0
1.25043	14.5549	0.09806		1.11311	14.2176	0.23904		-0.71863	0	0		-0.05988	-0.01735	-0.00481		0.33162	0	0
1.26273	14.8456	0.09937		1.12531	14.996	0.24785		-0.70733	0	0		-0.04848	-0.27936	-0.02415		0.34322	0	0
1.27503	14.7254	0.10193		1.13761	15.766	0.24912		-0.69593	0	0		-0.03708	-0.24584	-0.01956		0.35472	0	0
1.28733	14.0439	0.10324		1.14991	16.191	0.24399		-0.68453	0	0		-0.02568	0	0		0.36622	0	0
1.29963	12.7596	0.10172		1.16211	16.6772	0.2392		-0.67323	0	0		-0.01428	0	0		0.37782	0	0
1.31203	12.0095	0.10336		1.17441	17.5054	0.24174		-0.66183	0	0		-0.00288	0	0		0.38932	0	0
1.32433	11.6828	0.10342		1.18671	17.9337	0.24263		-0.65043	0	0		0.00852	0	0		0.40092	0	0
1.33663	11.196	0.10005		1.19891	17.6797	0.23617		-0.63913	0	0		0.01992	0	0		0.41242	0	0
1.34893	11.0435	0.09777		1.21121	16.5551	0.22118		-0.62773	0	0		0.03132	0	0		0.42392	0	0
1.36123	11.4265	0.09889		1.22351	16.0761	0.22506		-0.61633	0	0		0.04272	0	0		0.43552	0	0
1.37363	12.7193	0.10612		1.23571	15.485	0.22372		-0.60503	0	0		0.05412	0	0		0.44702	0	0
1.38593	13.8467	0.1149		1.24801	14.4088	0.21597		-0.59363	0	0		0.06552	0	0		0.45852	0	0
1.39823	15.4408	0.12861		1.26021	13.9558	0.21246		-0.58223	0	0		0.07692	0	0		0.47012	0	0
1.41053	16.8799	0.14194		1.27251	13.3333	0.20874		-0.57093	0	0		0.08832	0	0		0.48162	0	0
1.42283	17.7961	0.15177		1.28481	12.7338	0.20671		-0.55953	0	0		0.09972	0	0		0.49312	0	0
1.43513	18.2398	0.15625		1.29701	12.0907	0.20585		-0.54813	0	0		0.11112	0	0		0.50472	0	0
1.44753	18.4904	0.15922		1.30931	11.6931	0.20862		-0.53683	0	0		0.12252	0	0		0.51622	0	0
1.45983	17.8423	0.15379		1.32161	11.7555	0.20946		-0.52543	0	0		0.13392	0	0		0.52772	0	0
1.47213	16.9984	0.14498		1.33381	11.8498	0.20756		-0.51403	0	0		0.14532	0	0		0.53932	0	0
1.48443	16.2094	0.1349		1.34611	12.0988	0.20423		-0.50273	0	0		0.15672	0	0		0.55082	0	0
1.49673	15.471	0.12373		1.35841	12.248	0.19407		-0.49133	0	0		0.16812	0	0		0.56242	0	0
1.50913	14.2391	0.10995		1.37061	14.0977	0.21102		-0.47993	0	0		0.17952	0	0		0.57392	0	0
1.52143	13.513	0.09844		1.38291	14.9995	0.21553		-0.46853	0	0		0.19092	0	0		0.58542	0	0
1.53373	12.7346	0.08661		1.39521	15.4706	0.21487		-0.45723	0	0		0.20232	0	0		0.59702	0	0
1.54603	12.0325	0.07617		1.40741	15.6229	0.2112		-0.44583	0	0		0.21372	0	0		0.60852	0	0
1.55833	11.8435	0.0709		1.41971	15.3384	0.20222		-0.43443	0	0		0.22512	0	0		0.62002	0	0
1.57073	12.1046	0.0714		1.43201	15.0567	0.19093		-0.42313	0	0		0.23652	0	0		0.63162	0	0
1.58303	12.2154	0.06953		1.44421	15.2026	0.18095		-0.41173	0	0		0.24792	0	0		0.64312	0	0
1.59533	12.859	0.07124		1.45651	15.1861	0.16982		-0.40033	0	0		0.25932	0	0		0.65462	0	0
1.60763	13.7833	0.07557		1.46881	14.6577	0.15266		-0.38903	0	0		0.27072	0	0		0.66622	0	0
1.61993	14.4611	0.07917		1.48101	14.753	0.1438		-0.37763	0	0		0.28212	0	0		0.67772	0	0
1.63233	14.844	0.08161		1.49331	16.453	0.15967		-0.36623	0	0		0.29352	0	0		0.68922	0	0
1.64463	15.0435	0.08312		1.50561	17.0527	0.15916		-0.35493	0	0		0.30492	0	0		0.70082	0	0
1.65693	15.7254	0.08909		1.51781	17.4095	0.15637		-0.34353	0	0		0.31622	0	0		0.71232	0	0
1.66923	15.9322	0.09144		1.53011	17.395	0.15174		-0.33213	0	0		0.32762	0	0		0.72392	0	0
1.68153	16.4569	0.09412		1.54241	18.3785	0.15847		-0.32083	0	0		0.33902	0	0		0.73542	0	0
1.69383	17.4774	0.09747		1.55461	20.0939	0.17452		-0.30943	0	0		0.35042	0	0		0.74692	0	0
1.70623	17.6685	0.09318		1.56691	21.7438	0.19146		-0.29803	0	0		0.36182	0	0		0.75852	0	0
1.71853	19.5771	0.10315		1.57911	23.1484	0.20707		-0.28673	0	0		0.37322	0	0		0.77002	0	0
1.73083	21.5118	0.11238		1.59141	25.7625	0.23008		-0.27533	0	0		0.38462	0	0		0.78152	0	0
1.74313	22.3979	0.11514		1.60371	27.041	0.24237		-0.26393	0	0		0.39602	0	0		0.79312	0	0
1.75543	22.7789	0.11649		1.61591	26.7624	0.23906		-0.25263	0	0		0.40742	0	0		0.80462	0	0
1.76783	22.7628	0.11733		1.62821	25.2782	0.22426		-0.24123	0	0		0.41882	0	0		0.81612	-0.11745	-0.0077
1.78013	22.4916	0.11975		1.64051	22.7252	0.20168		-0.22983	-0.01645	-5.87413e-05		0.43022	0	0		0.82772	-0.2526	-0.01664
1.79243	21.4278	0.11602		1.65271	19.593	0.1764		-0.21853	-0.06098	-0.000195105		0.44162	0	0		0.83922	-0.14938	-0.01084
1.80473	20.586	0.112		1.66501	18.071	0.1763		-0.20713	-0.07736	-0.00025338		0.45302	0	0		0.85072	0.2391	0.01362
1.81703	20.288	0.10833		1.67731	16.9985	0.18209		-0.19573	-0.01664	-6.52681e-05		0.46442	0	0		0.86232	0.88446	0.05609
1.82943	19.614	0.09955		1.68951	15.4986	0.18121		-0.18443	0.15028	0.000478322		0.47582	0	0		0.87382	1.74222	0.1147
1.84173	20.1635	0.10072		1.70181	15.1851	0.18262		-0.17303	0.42347	0.00139		0.48722	-0.01194	-0.000302098		0.88542	2.3982	0.14933
1.85403	20.2274	0.09448		1.71411	16.5325	0.18892		-0.16163	0.79333	0.00263		0.49862	-0.05609	-0.00142		0.89692	2.73586	0.14081
1.86633	19.9524	0.08527		1.72631	16.3793	0.1755		-0.15023	1.24061	0.00416		0.51002	-0.07686	-0.00193		0.90842	5.1836	0.36576
1.87863	19.8228	0.07825		1.73861	16.5086	0.1588		-0.13893	1.76689	0.00601		0.52142	-0.03017	-0.000777855		0.92002	8.15216	0.67278
1.89103	19.5754	0.07147		1.75091	16.8397	0.14151		-0.12753	2.2988	0.0079		0.53282	0.12606	0.00308		0.93152	10.7892	0.96709
1.90333	19.0828	0.0652		1.76311	16.953	0.12383		-0.11613	2.7544	0.00956		0.54422	0.38841	0.00965		0.94302	12.2814	1.15782
1.91563	18.7087	0.06051		1.77541	17.2333	0.11084		-0.10483	3.09307	0.01084		0.55562	0.74484	0.0187		0.95462	12.2897	1.18771
1.92793	18.5315	0.05821		1.78771	18.2116	0.11371		-0.09343	3.34341	0.01178		0.56702	1.17471	0.0298		0.96612	11.0881	1.08896
1.94023	18.9803	0.06003		1.79991	19.1785	0.1159		-0.08203	3.51504	0.01243		0.57842	1.64873	0.04225		0.97762	8.4871	0.77952
1.95263	19.4059	0.06169		1.81221	19.8199	0.11603		-0.07073	3.60231	0.01279		0.58982	2.14191	0.05549		0.98922	6.05541	0.58584
1.96493	19.4459	0.06188		1.82451	20.8711	0.11921		-0.05933	3.623	0.01289		0.60122	2.60713	0.06836		1.00072	3.20093	0.3669
1.97723	19.8001	0.06391		1.83671	21.778	0.12243		-0.04793	3.63477	0.01293		0.61262	2.98771	0.07931		1.01232	3.32883	0.65859
1.98953	20.1623	0.06635		1.84901	22.6179	0.12662		-0.03663	3.66117	0.01299		0.62402	3.30656	0.08876		1.02382	7.69401	1.53652
2.00183	20.3755	0.06851		1.86121	23.157	0.13045		-0.02523	3.73138	0.0132		0.63542	3.56317	0.09649		1.03532	10.8906	2.18745
2.01413	20.5053	0.07073		1.87351	23.1071	0.1322		-0.01383	3.80812	0.01339		0.64682	3.76589	0.10261		1.04692	11.918	2.55106
2.02653	20.2543	0.07221		1.88581	23.0602	0.1346		-0.00253	3.87992	0.01354		0.65822	3.90569	0.10699		1.05842	16.8433	3.21961
2.03883	19.8322	0.07305		1.89801	23.0766	0.13689		0.00887	3.939	0.01363		0.66962	3.99164	0.10993		1.06992	19.5799	3.47122
2.05113	19.12	0.07232		1.91031	22.6016	0.1352		0.02027	3.97805	0.01364		0.68102	4.02895	0.11156		1.08152	19.4195	3.24096
2.06343	18.8711	0.07182		1.92261	21.9933	0.13167		0.03157	3.99013	0.01358		0.69242	4.02905	0.11213		1.09302	17.9761	2.70948
2.07573	19.0465	0.07176		1.93481	21.2427	0.12666		0.04297	4.00328	0.01355		0.70382	4.02008	0.11246		1.10452	16.3517	2.17774
2.08813	19.6555	0.07239		1.94711	20.0573	0.1185		0.05437	4.02019	0.01353		0.71512	4.01179	0.11282		1.11612	14.2626	1.59167
2.10043	20.5284	0.07357		1.95941	19.362	0.11271		0.06567	4.00043	0.01345		0.72652	3.99268	0.11287		1.12762	13.906	1.39163
2.11273	21.3102	0.07481		1.97161	19.149	0.10964		0.07707	3.85262	0.013		0.73792	3.96493	0.1127		1.13912	13.027	1.22139
2.12503	21.8061	0.07513		1.98391	18.7896	0.10577		0.08847	3.60988	0.01224		0.74932	3.92246	0.11235		1.15072	9.98693	0.76992
2.13733	22.0397	0.07489		1.99621	18.8834	0.10559		0.09977	3.30749	0.0112		0.76072	3.8923	0.11211		1.16222	7.19257	0.44387
2.14973	22.2854	0.07479		2.00841	19.9177	0.11227		0.11117	2.93426	0.00973		0.77212	3.92048	0.11295		1.17382	11.2537	0.68268
2.16203	22.9135	0.07548		2.02071	21.0051	0.12123		0.12257	2.55916	0.00817		0.78352	4.10523	0.1174		1.18532	12.904	0.6293
2.17433	23.8301	0.0764		2.03301	21.654	0.12756		0.13387	2.30024	0.00716		0.79492	4.30843	0.122		1.19682	12.7039	0.47816
2.18663	25.2937	0.07801		2.04521	22.5239	0.13343		0.14527	2.25471	0.00724		0.80632	4.20316	0.11647		1.20842	12.7374	0.4332
2.19893	26.7565	0.07954		2.05751	23.4711	0.13718		0.15667	2.49896	0.00881		0.81772	3.85507	0.10274		1.21992	14.0656	0.45718
2.21133	28.1053	0.08124		2.06981	24.3185	0.13852		0.16807	2.76559	0.01015		0.82912	3.35104	0.08356		1.23142	15.2651	0.49558
2.22363	29.0345	0.08252		2.08201	25.7996	0.14152		0.17937	3.12836	0.01226		0.84052	2.77133	0.06159		1.24302	15.2671	0.51186
2.23593	29.0244	0.08213		2.09431	27.6743	0.14368		0.19077	4.93298	0.02495		0.85192	2.18751	0.03943		1.25452	13.4315	0.48893
2.24823	28.5547	0.0802		2.10661	29.0126	0.14027		0.20217	6.64879	0.03707		0.86332	1.67829	0.01974		1.26602	12.5952	0.49143
2.26053	28.0458	0.07774		2.11881	30.6407	0.13946		0.21347	8.16567	0.04793		0.87472	1.33827	0.00517		1.27762	12.446	0.49728
2.27283	28.3785	0.07851		2.13111	32.1049	0.14014		0.22487	9.32197	0.05668		0.88612	1.25036	-0.00175		1.28912	14.0477	0.50721
2.28523	29.3783	0.08208		2.14341	33.1243	0.14167		0.23627	10.0232	0.06237		0.89752	1.54007	0.00138		1.30062	14.7186	0.4781
2.29753	30.6234	0.08698		2.15561	33.8536	0.14387		0.24757	10.4076	0.0651		0.90892	2.03026	0.0091		1.31222	14.3734	0.42299
2.30983	31.7868	0.09182		2.16791	34.5607	0.14765		0.25897	10.7127	0.06535		0.92032	2.57072	0.01487		1.32372	14.3982	0.40828
2.32213	32.6334	0.09574		2.18011	35.0057	0.1515		0.27037	10.8176	0.06241		0.93172	3.24478	0.02246		1.33532	15.8822	0.45717
2.33443	32.8543	0.09732		2.19241	35.04	0.15554		0.28167	10.9464	0.05713		0.94312	3.9986	0.03148		1.34682	16.2069	0.47077
2.34683	32.4017	0.09646		2.20471	34.7379	0.15935		0.29307	11.2896	0.05307		0.95452	4.75632	0.04097		1.35832	15.5223	0.47349
2.35913	31.3355	0.09331		2.21691	34.3481	0.16222		0.30447	12.2752	0.05535		0.96592	5.26312	0.04791		1.36992	14.0297	0.45555
2.37143	30.2404	0.08926		2.22921	33.3486	0.16135		0.31577	12.048	0.05155		0.97732	5.63167	0.05249		1.38142	13.6336	0.45398
2.38373	29.0566	0.08429		2.24151	32.2754	0.16227		0.32717	11.1673	0.04605		0.98872	6.35268	0.06213		1.39292	13.0541	0.43278
2.39603	28.283	0.08138		2.25371	30.9481	0.16246		0.33857	9.88029	0.03985		1.00012	7.39834	0.07642		1.40452	12.5129	0.39652
2.40843	27.9301	0.08021		2.26601	29.5881	0.16189		0.34987	7.11522	0.03023		1.01152	9.27107	0.10064		1.41602	12.6098	0.37068
2.42073	27.8649	0.08016		2.27831	28.3838	0.16096		0.36127	7.35228	0.02776		1.02292	11.1147	0.12726		1.42752	13.6937	0.37892
2.43303	27.7974	0.0805		2.29051	27.2312	0.15798		0.37267	9.10256	0.03062		1.03432	12.663	0.15239		1.43912	15.302	0.4111
2.44533	26.9346	0.07561		2.30281	26.9273	0.15915		0.38397	11.0079	0.03448		1.04572	13.7777	0.17257		1.45062	16.8853	0.45561
2.45763	28.1432	0.08149		2.31511	26.0181	0.1547		0.39537	13.026	0.03924		1.05712	14.3101	0.18425		1.46222	17.9839	0.50164
2.47003	29.9806	0.08975		2.32731	27.1164	0.16005		0.40677	13.7618	0.04088		1.06852	14.1765	0.18486		1.47372	18.574	0.55123
2.48233	31.7229	0.09862		2.33961	29.1393	0.16747		0.41807	13.8607	0.04066		1.07992	13.3722	0.17348		1.48522	17.9813	0.55856
2.49463	32.6513	0.10502		2.35191	30.3681	0.16832		0.42947	13.449	0.03876		1.09132	12.1929	0.15424		1.49682	16.3446	0.52344
2.50693	32.5968	0.10796		2.36411	31.7211	0.17193		0.44087	14.1964	0.04083		1.10262	12.0027	0.14143		1.50832	14.413	0.46758
2.51923	31.4434	0.10671		2.37641	32.4233	0.1727		0.45227	14.5744	0.0417		1.11402	12.4613	0.13291		1.51982	12.8543	0.40094
2.53153	30.394	0.104		2.38871	32.5457	0.17087		0.46357	14.3272	0.04039		1.12542	13.2244	0.12746		1.53142	13.425	0.38275
2.54393	28.6345	0.09795		2.40091	32.2028	0.16753		0.47497	16.7247	0.04464		1.13682	13.7567	0.12278		1.54292	14.7846	0.38894
2.55623	26.204	0.08859		2.41321	31.3197	0.16254		0.48637	18.3062	0.04754		1.14822	14.3756	0.12336		1.55442	16.1034	0.39489
2.56853	23.7296	0.07718		2.42551	29.964	0.15644		0.49767	18.7212	0.04699		1.15962	14.8661	0.12602		1.56602	17.0636	0.39288
2.58083	23.8461	0.07826		2.43771	28.0778	0.14851		0.50907	18.1473	0.04368		1.17102	15.0072	0.12735		1.57752	17.3974	0.37861
2.59313	24.3062	0.07888		2.45001	28.0991	0.15205		0.52047	16.3161	0.03703		1.18242	14.7752	0.12635		1.58902	16.9399	0.3471
2.60553	25.0757	0.08083		2.46231	27.9022	0.15258		0.53177	14.5006	0.03071		1.19382	14.1882	0.12301		1.60062	15.8324	0.30434
2.61783	26.7202	0.0839		2.47451	27.0794	0.14812		0.54317	13.093	0.02675		1.20522	13.4165	0.11768		1.61212	14.4935	0.26101
2.63013	28.8003	0.08817		2.48681	26.7959	0.1472		0.55457	14.2078	0.03119		1.21662	13.1259	0.1143		1.62372	13.5508	0.23033
2.64243	30.1917	0.09064		2.49901	25.9186	0.14185		0.56587	14.5406	0.03382		1.22802	12.5511	0.10785		1.63522	13.1691	0.21258
2.65473	31.3809	0.09356		2.51131	24.496	0.13244		0.57727	14.0803	0.03513		1.23942	11.3952	0.09625		1.64672	14.111	0.22484
2.66713	31.0565	0.09398		2.52361	24.6291	0.12814		0.58867	13.6555	0.03558		1.25082	11.4093	0.0936		1.65832	15.4088	0.24565
2.67943	29.5765	0.09209		2.53581	25.4873	0.1257		0.59997	13.9231	0.03583		1.26222	12.3595	0.09977		1.66982	16.9774	0.27361
2.69173	27.6666	0.08909		2.54811	26.8796	0.12785		0.61137	14.748	0.03622		1.27362	12.6476	0.10194		1.68132	18.5939	0.30334
2.70403	25.669	0.08565		2.56041	28.6603	0.13491		0.62277	15.0455	0.03513		1.28502	15.5064	0.12365		1.69292	19.6386	0.32463
2.71633	24.1188	0.0831		2.57261	30.2757	0.14209		0.63407	15.1834	0.03399		1.29642	18.1077	0.14528		1.70442	20.0007	0.33405
2.72873	23.531	0.08258		2.58491	32.015	0.1524		0.64547	15.0172	0.03296		1.30782	20.4054	0.16595		1.71592	19.2452	0.31384
2.74103	24.4404	0.08446		2.59721	33.5928	0.16468		0.65687	14.611	0.0324		1.31922	23.7524	0.19014		1.72752	18.1138	0.29318
2.75333	25.739	0.08694		2.60941	34.4156	0.17465		0.66817	14.3461	0.03327		1.33062	24.7222	0.19639		1.73902	18.0404	0.28011
2.76563	27.1175	0.08985		2.62171	33.9746	0.17802		0.67957	12.9047	0.03228		1.34202	23.4434	0.18618		1.75052	17.6076	0.27345
2.77793	28.9112	0.09629		2.63401	32.5139	0.17432		0.69097	11.4439	0.03125		1.35342	20.833	0.16493		1.76212	17.9168	0.29032
2.79033	29.1149	0.09924		2.64621	31.6887	0.16996		0.70227	11.0735	0.03124		1.36482	17.7684	0.1389		1.77362	20.2735	0.34241
2.80263	29.5267	0.10126		2.65851	30.3333	0.16103		0.71367	11.7475	0.03233		1.37622	14.6969	0.11046		1.78522	20.3745	0.36188
2.81493	29.8846	0.10172		2.67081	28.7216	0.15151		0.72507	12.789	0.03377		1.38762	11.6434	0.08138		1.79672	22.5532	0.40302
2.82723	29.916	0.10021		2.68301	26.3504	0.13617		0.73637	13.7946	0.03566		1.39902	11.388	0.07355		1.80822	24.5389	0.434
2.83953	29.5297	0.09681		2.69531	23.7987	0.11952		0.74777	14.6444	0.03627		1.41042	10.7123	0.06507		1.81982	25.0524	0.43399
2.85183	28.3979	0.0906		2.70761	22.0785	0.10888		0.75917	15.0613	0.03533		1.42182	11.1775	0.06595		1.83132	23.6659	0.39036
2.86423	26.3698	0.08059		2.71981	21.0134	0.10296		0.77057	14.9473	0.03284		1.43322	13.1779	0.07631		1.84282	21.5534	0.3403
2.87653	23.9549	0.06889		2.73211	20.4994	0.1002		0.78187	14.3552	0.02938		1.44462	13.5183	0.07711		1.85442	19.8266	0.28968
2.88883	22.4988	0.06067		2.74441	19.8711	0.09882		0.79327	13.7182	0.02587		1.45602	13.5652	0.07697		1.86592	17.6732	0.24935
2.90113	21.8317	0.05695		2.75661	20.2656	0.10111		0.80467	13.58	0.02321		1.46742	13.6231	0.07728		1.87742	16.3733	0.22873
2.91343	21.0595	0.05429		2.76891	21.4291	0.10519		0.81597	13.4837	0.02103		1.47882	13.448	0.07654		1.88902	16.2274	0.22577
2.92583	22.3574	0.05786		2.78111	23.3492	0.1109		0.82737	12.9662	0.01885		1.49022	13.7973	0.07761		1.90052	14.8733	0.20872
2.93813	24.9491	0.06543		2.79341	26.2815	0.11853		0.83877	12.4484	0.0176		1.50152	14.1853	0.07817		1.91202	16.5611	0.23097
2.95043	27.9799	0.07595		2.80571	28.7331	0.12234		0.85007	11.5087	0.01707		1.51292	14.7195	0.07843		1.92362	17.7269	0.24573
2.96273	30.3438	0.08598		2.81791	31.5779	0.12851		0.86147	11.0465	0.01545		1.52432	14.9269	0.07747		1.93512	18.1606	0.24881
2.97503	32.2421	0.09447		2.83021	33.2217	0.1311		0.87287	15.2438	0.02268		1.53572	14.8235	0.07594		1.94672	17.956	0.23975
2.98743	33.4489	0.10175		2.84251	33.7322	0.13146		0.88417	18.9654	0.02945		1.54712	14.7507	0.07632		1.95822	17.5603	0.22514
2.99973	33.41	0.10504		2.85471	34.4818	0.13624		0.89557	22.2777	0.03591		1.55852	14.487	0.07577		1.96972	17.605	0.21226
3.01203	31.641	0.10216		2.86701	34.148	0.14197		0.90697	26.0042	0.04409		1.56992	13.9134	0.07325		1.98132	18.0118	0.20288
3.02433	29.2159	0.09743		2.87931	33.469	0.14352		0.91827	28.4226	0.04994		1.58132	12.8405	0.06842		1.99282	18.8638	0.20185
3.03663	27.2614	0.09426		2.89151	33.2981	0.15432		0.92967	29.5135	0.0535		1.59272	13.0559	0.06845		2.00432	20.2155	0.21183
3.04903	26.2907	0.09299		2.90381	33.3398	0.16838		0.94107	27.6325	0.05194		1.60412	14.8847	0.07415		2.01592	21.7293	0.2241
3.06133	26.2669	0.09188		2.91611	34.8239	0.19001		0.95237	25.5418	0.04811		1.61552	16.5104	0.07859		2.02742	22.8216	0.22756
3.07363	26.2839	0.09005		2.92831	35.5089	0.20626		0.96377	21.6364	0.04013		1.62692	17.5863	0.08023		2.03892	23.5609	0.22593
3.08593	26.3065	0.08664		2.94061	35.5298	0.21516		0.97517	18.8834	0.03237		1.63832	19.9483	0.09317		2.05052	24.0172	0.2214
3.09823	26.3853	0.08223		2.95291	34.2462	0.21653		0.98647	19.2148	0.03051		1.64972	22.7461	0.10998		2.06202	24.0271	0.21464
3.11053	26.5106	0.07794		2.96511	32.8882	0.21406		0.99787	17.4501	0.02504		1.66112	24.7956	0.12369		2.07362	23.9115	0.20773
3.12293	26.3873	0.0698		2.97741	31.2523	0.2015		1.00927	15.6995	0.02047		1.67252	25.4973	0.12961		2.08512	23.7699	0.20212
3.13523	26.5832	0.06268		2.98971	29.0755	0.18516		1.02057	15.4927	0.01954		1.68392	24.8628	0.12801		2.09662	23.1691	0.19416
3.14753	29.2293	0.06547		3.00191	27.0731	0.16703		1.03197	15.258	0.01873		1.69532	23.4731	0.12169		2.10822	22.558	0.1887
3.15983	32.294	0.07379		3.01421	27.254	0.1654		1.04337	15.7524	0.01984		1.70672	22.6544	0.11539		2.11972	22.0582	0.18446
3.17213	34.5811	0.08244		3.02651	28.2741	0.16591		1.05467	15.9819	0.0209		1.71812	21.9122	0.10673		2.13122	21.6209	0.18018
3.18453	35.3852	0.08767		3.03871	30.0524	0.16991		1.06607	17.8077	0.02358		1.72952	21.1046	0.09583		2.14282	21.2219	0.17449
3.19683	35.2131	0.0906		3.05101	30.7023	0.16692		1.07747	18.5022	0.02489		1.74092	20.1801	0.08469		2.15432	20.4816	0.16626
3.20913	33.766	0.09083		3.06331	30.1571	0.15628		1.08887	18.8943	0.02595		1.75232	20.8999	0.08495		2.16582	21.1311	0.16216
3.22143	30.5972	0.08658		3.07551	29.1492	0.14456		1.10017	19.0214	0.02675		1.76372	21.4087	0.0837		2.17742	21.5151	0.15703
3.23373	27.1191	0.07971		3.08781	26.5707	0.12424		1.11157	18.6047	0.0269		1.77512	21.2969	0.07947		2.18892	21.8476	0.15265
3.24613	23.8534	0.07089		3.10001	21.6909	0.09146		1.12297	17.7066	0.02637		1.78652	20.9613	0.07503		2.20042	22.0391	0.14988
3.25843	21.6085	0.0654		3.11231	17.5985	0.06545		1.13427	17.4389	0.02646		1.79792	20.5462	0.07123		2.21202	22.2082	0.14957
3.27073	20.6187	0.06445		3.12461	14.7929	0.04891		1.14567	17.3592	0.02649		1.80932	20.0691	0.06833		2.22352	22.6311	0.15351
3.28303	20.2787	0.06822		3.13681	13.9607	0.04138		1.15707	17.5289	0.0266		1.82072	19.3558	0.06495		2.23512	23.2646	0.16046
3.29533	19.9332	0.07051		3.14911	14.8784	0.0435		1.16837	17.5861	0.02644		1.83212	19.1181	0.06338		2.24662	23.7392	0.16698
3.30773	19.4779	0.06995		3.16141	16.5008	0.05104		1.17977	18.3962	0.0273		1.84352	20.0574	0.0661		2.25812	23.9463	0.17069
3.32003	19.5012	0.06856		3.17361	19.5035	0.06804		1.19117	19.5551	0.02859		1.85492	20.812	0.06782		2.26972	24.2488	0.17355
3.33233	18.0681	0.06203		3.18591	22.7602	0.08959		1.20247	20.545	0.02952		1.86632	21.4612	0.06895		2.28122	25.9304	0.1804
3.34463	19.2003	0.06267		3.19821	25.5511	0.11171		1.21387	21.4442	0.03016		1.87772	21.7901	0.06866		2.29272	26.9815	0.18429
3.35693	21.1745	0.06516		3.21041	26.9864	0.12956		1.22527	22.382	0.03084		1.88912	21.9215	0.06762		2.30432	27.9545	0.18758
3.36933	21.7981	0.06473		3.22271	26.9012	0.14079		1.23657	23.3724	0.03189		1.90042	21.7265	0.06567		2.31582	28.7931	0.19026
3.38163	21.9018	0.06266		3.23501	26.4181	0.14749		1.24797	24.0933	0.03284		1.91182	21.1349	0.06279		2.32732	29.6612	0.19338
3.39393	21.4935	0.059		3.24721	25.2016	0.1491		1.25937	24.2029	0.03295		1.92322	20.1219	0.05903		2.33892	30.6253	0.19739
3.40623	21.6743	0.05975		3.25951	23.1508	0.14212		1.27067	23.524	0.03198		1.93462	18.8279	0.0549		2.35042	31.6332	0.20252
3.41853	21.3099	0.06034		3.27181	20.9381	0.13239		1.28207	22.2714	0.03022		1.94602	17.455	0.05128		2.36192	32.3712	0.20606
3.43083	20.0959	0.05927		3.28401	18.6833	0.11931		1.29347	21.7205	0.0291		1.95742	16.4041	0.0492		2.37352	32.86	0.20779
3.44323	18.2678	0.05758		3.29631	17.0526	0.10735		1.30477	21.5095	0.02783		1.96882	15.9759	0.04905		2.38502	33.4684	0.20891
3.45553	15.4759	0.05392		3.30861	15.1771	0.09421		1.31617	21.1005	0.02612		1.98022	16.3705	0.05128		2.39662	33.8685	0.20926
3.46783	17.1652	0.06579		3.32081	13.4257	0.0817		1.32757	20.9658	0.02481		1.99162	17.3651	0.05511		2.40812	33.932	0.20917
3.48013	19.1647	0.07775		3.33311	11.8275	0.0701		1.33887	21.4377	0.02462		2.00302	19.3314	0.06214		2.41962	33.5216	0.20759
3.49243	20.12	0.08545		3.34541	10.293	0.05976		1.35027	22.2908	0.0258		2.01442	21.0841	0.06831		2.43122	32.7133	0.20498
3.50483	21.364	0.0912		3.35761	8.51438	0.04892		1.36167	23.0857	0.02769		2.02582	22.1115	0.07206		2.44272	31.5924	0.20183
3.51713	21.0346	0.08803		3.36991	8.20024	0.04548		1.37297	23.6682	0.02978		2.03722	22.6018	0.07385		2.45422	30.525	0.20102
3.52943	20.4418	0.08391		3.38221	10.0258	0.05492		1.38437	24.0253	0.03188		2.04862	22.5698	0.07366		2.46582	29.6603	0.2031
3.54173	19.3288	0.07818		3.39441	11.9375	0.06411		1.39577	24.3332	0.03402		2.06002	22.2324	0.07223		2.47732	29.2589	0.20686
3.55403	17.5086	0.06952		3.40671	13.7127	0.07128		1.40717	24.8706	0.03612		2.07142	22.4904	0.07147		2.48882	29.4632	0.21033
3.56643	15.4919	0.06034		3.41891	14.8569	0.07422		1.41847	25.4698	0.03786		2.08282	23.4293	0.07232		2.50042	29.9755	0.21054
3.57873	13.5328	0.05174		3.43121	15.0392	0.07233		1.42987	25.8176	0.0388		2.09422	24.9395	0.0753		2.51192	30.198	0.20631
3.59103	12.9701	0.04925		3.44351	14.973	0.06854		1.44127	26.2459	0.03928		2.10562	26.7413	0.07999		2.52352	30.1851	0.19805
3.60333	12.5471	0.04704		3.45571	14.4548	0.06237		1.45257	26.9018	0.03967		2.11702	28.5503	0.0858		2.53502	30.5691	0.19211
3.61563	12.3021	0.04582		3.46801	13.2742	0.05351		1.46397	27.7729	0.04027		2.12842	29.3896	0.08931		2.54652	30.2445	0.18213
3.62803	12.3317	0.04581		3.48031	11.756	0.04371		1.47537	28.6704	0.04094		2.13982	29.4105	0.09092		2.55812	29.9601	0.17442
3.64033	11.7938	0.0434		3.49251	12.37	0.04523		1.48667	29.6373	0.04161		2.15122	29.0917	0.0914		2.56962	29.5006	0.17134
3.65263	11.692	0.04318		3.50481	15.4203	0.0605		1.49807	30.5997	0.04229		2.16262	28.6454	0.09058		2.58112	29.0047	0.17268
3.66493	11.9603	0.04457		3.51711	17.483	0.0727		1.50947	31.3239	0.04286		2.17402	28.7713	0.08993		2.59272	28.6686	0.17848
3.67723	12.7454	0.04805		3.52931	18.2141	0.07867		1.52077	31.7118	0.04314		2.18542	29.8862	0.09112		2.60422	28.2728	0.18488
3.68953	13.5099	0.05133		3.54161	18.2687	0.08137		1.53217	31.8924	0.04311		2.19682	31.3009	0.09353		2.61572	27.5459	0.19017
3.70193	14.0997	0.05392		3.55391	18.1497	0.08343		1.54357	31.9479	0.04265		2.20822	32.6373	0.09603		2.62732	26.6699	0.19459
3.71423	14.3497	0.05536		3.56611	18.1584	0.08551		1.55487	31.9539	0.04188		2.21962	33.4338	0.0972		2.63882	26.2229	0.19983
3.72653	14.4606	0.05608		3.57841	17.9335	0.08602		1.56627	31.9913	0.04111		2.23102	33.4559	0.09643		2.65032	26.0154	0.20777
3.73883	14.6419	0.05674		3.59071	17.523	0.08504		1.57767	32.1058	0.04056		2.24242	32.9866	0.09477		2.66192	25.275	0.20802
3.75113	14.9198	0.05596		3.60291	17.1488	0.08327		1.58897	32.1783	0.03997		2.25382	32.0562	0.09207		2.67342	25.1924	0.20857
3.76353	15.3394	0.0546		3.61521	17.4051	0.08294		1.60037	32.364	0.04013		2.26522	30.8473	0.08845		2.68502	25.5299	0.21295
3.77583	15.6572	0.05243		3.62751	18.1937	0.08465		1.61177	32.4955	0.04065		2.27662	29.5355	0.08423		2.69652	26.3877	0.21886
3.78813	16.0635	0.05113		3.63971	18.1701	0.08466		1.62307	32.1138	0.04056		2.28802	28.5072	0.08043		2.70802	28.0637	0.22224
3.80043	16.5277	0.05072		3.65201	17.2105	0.07951		1.63447	30.984	0.0395		2.29932	27.6243	0.07732		2.71962	28.8907	0.21417
3.81273	16.8032	0.0503		3.66431	16.4433	0.07507		1.64587	29.8509	0.03794		2.31072	27.1069	0.07587		2.73112	31.9558	0.21474
3.82513	17.1435	0.05078		3.67651	15.8089	0.07158		1.65717	29.1501	0.03624		2.32212	27.0732	0.07578		2.74262	33.9602	0.20841
3.83743	17.2553	0.05133		3.68881	14.8018	0.06653		1.66857	29.1689	0.03502		2.33352	27.2506	0.0761		2.75422	35.3196	0.19814
3.84973	17.2813	0.05204		3.70101	13.6927	0.06098		1.67997	29.5092	0.03419		2.34492	27.5606	0.0766		2.76572	35.0054	0.18243
3.86203	17.4092	0.05317		3.71331	12.6088	0.05545		1.69137	29.2804	0.03319		2.35632	28.0369	0.07743		2.77722	33.6015	0.1642
3.87433	17.675	0.05379		3.72561	11.6419	0.05037		1.70267	29.9877	0.03432		2.36772	28.5235	0.07791		2.78882	31.599	0.14973
3.88673	17.8652	0.05402		3.73781	10.9037	0.0463		1.71407	30.6707	0.03672		2.37912	29.1603	0.07902		2.80032	29.7809	0.14592
3.89903	17.8566	0.05353		3.75011	10.3672	0.04331		1.72547	30.9967	0.03918		2.39052	30.1311	0.08261		2.81182	28.3297	0.14852
3.91133	17.611	0.05232		3.76241	10.1243	0.04172		1.73677	30.828	0.0409		2.40192	30.7169	0.08517		2.82342	27.7568	0.15354
3.92363	17.3433	0.05101		3.77461	10.1485	0.04164		1.74817	29.923	0.04163		2.41332	30.9647	0.08717		2.83492	27.3391	0.1584
3.93593	17.1593	0.05005		3.78691	10.4147	0.04276		1.75957	28.9175	0.04166		2.42472	30.9759	0.08919		2.84652	29.1949	0.17546
3.94823	17.0053	0.04902		3.79921	10.704	0.044		1.77087	28.4206	0.04197		2.43612	30.567	0.09024		2.85802	29.2344	0.1825
3.96063	16.6274	0.04739		3.81141	11.0634	0.04535		1.78227	28.2151	0.04223		2.44752	29.5685	0.08951		2.86952	29.1279	0.18711
3.97293	16.1485	0.04545		3.82371	11.65	0.04757		1.79367	27.3036	0.04212		2.45892	28.043	0.08714		2.88112	27.8628	0.18452
3.98523	15.5888	0.04342		3.83601	12.2693	0.04976		1.80497	26.3356	0.04194		2.47032	26.4545	0.0841		2.89262	26.2082	0.17968
3.99753	14.932	0.04137		3.84821	12.6224	0.05096		1.81637	27.3531	0.04362		2.48172	25.073	0.08098		2.90412	24.5151	0.17255
4.00983	14.2375	0.03927		3.86051	12.8102	0.05104		1.82777	28.2993	0.04457		2.49312	24.2495	0.07952		2.91572	23.0903	0.16418
4.02223	13.3978	0.03693		3.87281	12.7654	0.04991		1.83907	28.0462	0.04399		2.50452	24.2345	0.08046		2.92722	22.2427	0.15536
4.03453	12.8341	0.03524		3.88501	12.4973	0.04771		1.85047	29.0304	0.04416		2.51592	24.6077	0.08077		2.93872	21.9219	0.14684
4.04683	12.5397	0.03425		3.89731	12.0175	0.04466		1.86187	29.2903	0.04372		2.52732	26.4655	0.08371		2.95032	21.2542	0.13861
4.05913	12.3974	0.03363		3.90961	11.325	0.04091		1.87317	29.4308	0.04289		2.53872	28.8431	0.08768		2.96182	22.0949	0.13391
4.07143	12.3225	0.03314		3.92181	10.5236	0.03698		1.88457	29.2782	0.04173		2.55012	31.1029	0.0922		2.97332	23.929	0.13868
4.08383	12.3158	0.03293		3.93411	9.72722	0.03341		1.89597	28.8109	0.04008		2.56152	32.8298	0.09671		2.98492	26.7566	0.15393
4.09613	12.3071	0.03272		3.94641	9.06713	0.03082		1.90727	28.494	0.0388		2.57292	32.0019	0.0948		2.99642	29.5547	0.17171
4.10843	12.2834	0.03253		3.95861	8.41993	0.02864		1.91867	28.6463	0.03764		2.58432	31.8468	0.09519		3.00802	32.8049	0.19477
4.12073	12.0535	0.03178		3.97091	7.7472	0.02674		1.93007	29.5545	0.0367		2.59572	30.5015	0.0938		3.01952	35.2227	0.21645
4.13303	11.4152	0.02999		3.98321	7.29516	0.02559		1.94137	30.3254	0.03538		2.60712	27.8014	0.08947		3.03102	35.9794	0.23074
4.14543	10.6958	0.02829		3.99541	7.01793	0.02518		1.95277	29.8946	0.03321		2.61852	26.1455	0.08919		3.04262	35.4079	0.23793
4.15773	9.84192	0.02601		4.00771	6.90423	0.02527		1.96417	30.4849	0.03224		2.62992	25.4323	0.09069		3.05412	33.1212	0.23461
4.17003	8.768	0.02298		4.01991	6.91115	0.02568		1.97547	30.2378	0.03083		2.64132	25.6375	0.09353		3.06562	29.2048	0.21996
4.18233	7.55964	0.01947		4.03221	6.98189	0.02609		1.98687	29.9987	0.02934		2.65272	25.4346	0.09446		3.07722	26.3826	0.20113
4.19463	6.37604	0.01597		4.04451	7.09357	0.02646		1.99827	28.9064	0.02723		2.66412	26.6138	0.09923		3.08872	24.7945	0.18986
4.20703	5.34417	0.01295		4.05671	7.19755	0.02662		2.00967	28.4057	0.0259		2.67552	28.1611	0.10504		3.10022	25.2155	0.18689
4.21933	4.48269	0.01058		4.06901	7.27294	0.02655		2.02097	28.0851	0.02515		2.68692	28.5703	0.10651		3.11182	27.2224	0.19188
4.23163	4.18708	0.00936		4.08131	7.35993	0.0264		2.03237	26.8511	0.02404		2.69822	29.8597	0.1106		3.12332	30.3238	0.2038
4.24393	4.30266	0.00894		4.09351	7.43834	0.02619		2.04377	26.0746	0.0243		2.70962	29.7905	0.10995		3.13492	32.9719	0.21441
4.25623	4.75021	0.00936		4.10581	7.49875	0.02599		2.05507	25.9109	0.02596		2.72102	29.9333	0.1074		3.14642	34.3444	0.21673
4.26853	5.65497	0.01114		4.11811	7.49241	0.02568		2.06647	25.1544	0.02771		2.73242	30.2443	0.10333		3.15792	31.8642	0.1893
4.28093	6.34404	0.01225		4.13031	7.38391	0.02503		2.07787	24.3393	0.03002		2.74382	29.971	0.09725		3.16952	32.3126	0.19612
4.29323	6.92419	0.0132		4.14261	7.22223	0.02422		2.08917	23.5388	0.03269		2.75522	29.0174	0.09072		3.18102	29.5409	0.17188
4.30553	7.40915	0.01412		4.15491	7.05278	0.02336		2.10057	21.4078	0.03271		2.76662	27.5944	0.08345		3.19252	26.4012	0.15668
4.31783	7.96742	0.01525		4.16711	6.88043	0.02252		2.11197	19.173	0.03127		2.77802	27.2692	0.07999		3.20412	24.8681	0.16386
4.33013	8.40017	0.01632		4.17941	6.73476	0.0218		2.12327	17.63	0.02899		2.78942	26.9684	0.07741		3.21562	24.8746	0.19162
4.34253	8.63905	0.01718		4.19171	6.65703	0.02135		2.13467	17.2597	0.02698		2.80082	26.4901	0.07571		3.22712	24.919	0.22478
4.35483	8.81455	0.0178		4.20391	6.66229	0.02125		2.14607	18.1828	0.02552		2.81222	25.7338	0.07489		3.23872	26.8909	0.26827
4.36713	8.7915	0.01806		4.21621	6.72252	0.02139		2.15737	21.965	0.0271		2.82362	25.7703	0.07505		3.25022	28.325	0.2814
4.37943	8.72269	0.01839		4.22851	6.9464	0.02211		2.16877	26.5454	0.03007		2.83502	26.3461	0.07563		3.26172	28.7935	0.29348
4.39173	8.52242	0.01846		4.24071	7.1595	0.02293		2.18017	30.1984	0.03277		2.84642	26.363	0.0743		3.27332	29.2308	0.30547
4.40413	8.04615	0.01784		4.25301	7.07492	0.02273		2.19147	33.3516	0.03609		2.85782	27.5792	0.07767		3.28482	31.8339	0.31699
4.41643	7.37203	0.01675		4.26531	6.80818	0.02183		2.20287	34.694	0.03801		2.86922	28.0606	0.08171		3.29642	31.0954	0.30119
4.42873	6.70774	0.01552		4.27751	6.41833	0.02046		2.21427	33.3633	0.03638		2.88062	28.2536	0.08447		3.30792	30.6368	0.30352
4.44103	6.26621	0.01448		4.28981	5.87422	0.01855		2.22557	31.7699	0.03427		2.89202	27.4006	0.08286		3.31942	29.2583	0.29581
4.45333	5.87212	0.01346		4.30201	5.2446	0.01636		2.23697	28.8893	0.03089		2.90342	27.9823	0.084		3.33102	26.6095	0.28071
4.46573	5.48537	0.01243		4.31431	4.6167	0.01419		2.24837	26.6283	0.02844		2.91482	27.9602	0.08379		3.34252	22.785	0.25224
4.47803	5.16993	0.01158		4.32661	4.07723	0.01235		2.25967	25.6375	0.02769		2.92622	27.8112	0.08367		3.35402	20.2552	0.21934
4.49033	4.83181	0.0108		4.33881	3.7174	0.01113		2.27107	26.6651	0.02882		2.93762	25.7625	0.07623		3.36562	19.5801	0.19279
4.50263	4.51385	0.01021		4.35111	3.63285	0.01083		2.28247	26.7008	0.02906		2.94902	24.8496	0.07598		3.37712	19.6081	0.19069
4.51493	4.09431	0.0094		4.36341	3.61223	0.01084		2.29377	26.0717	0.02744		2.96042	25.7171	0.08192		3.38862	21.1242	0.19695
4.52723	3.56658	0.00834		4.37561	3.4891	0.01047		2.30517	26.8287	0.02844		2.97182	28.0713	0.09057		3.40022	21.5353	0.18096
4.53963	3.12323	0.0075		4.38791	3.41856	0.01023		2.31657	29.2876	0.0326		2.98322	29.1933	0.09504		3.41172	23.2331	0.19814
4.55193	2.81701	0.00694		4.40021	3.38258	0.01012		2.32797	32.5395	0.03829		2.99462	30.3138	0.09609		3.42322	24.2482	0.21459
4.56423	2.63947	0.00662		4.41241	3.32524	0.00994		2.33927	34.4	0.04234		3.00602	30.3429	0.09201		3.43482	24.2111	0.22406
4.57653	2.58677	0.00655		4.42471	3.26262	0.00973		2.35067	34.3216	0.04367		3.01742	31.1673	0.0882		3.44632	22.7891	0.22265
4.58883	2.6545	0.00671		4.43701	3.19714	0.0095		2.36207	35.739	0.04602		3.02882	30.1466	0.07809		3.45792	20.932	0.22518
4.60123	2.84743	0.00704		4.44921	3.12635	0.00926		2.37337	37.665	0.04791		3.04022	28.5205	0.0639		3.46942	19.5109	0.23251
4.61353	2.89328	0.00707		4.46151	3.04869	0.009		2.38477	38.6927	0.04794		3.05162	25.3129	0.04405		3.48092	20.0324	0.26014
4.62583	2.80053	0.00677		4.47381	2.96095	0.0087		2.39617	37.0532	0.04458		3.06302	26.5773	0.04756		3.49252	19.3962	0.2724
4.63813	2.63312	0.00633		4.48601	2.86615	0.0084		2.40747	34.3145	0.03916		3.07442	28.6217	0.05594		3.50402	18.8053	0.27831
4.65043	2.44567	0.00584		4.49831	2.76809	0.00808		2.41887	30.657	0.03423		3.08582	30.5015	0.06517		3.51552	18.3131	0.27524
4.66283	2.27956	0.00543		4.51061	2.67066	0.00777		2.43027	28.051	0.03171		3.09712	31.2588	0.0716		3.52712	17.9871	0.26976
4.67513	2.1226	0.00501		4.52281	2.57787	0.00747		2.44157	25.1878	0.02953		3.10852	33.6689	0.08831		3.53862	17.6161	0.26103
4.68743	1.96381	0.0046		4.53511	2.49337	0.0072		2.45297	21.0743	0.0266		3.11992	33.4257	0.09635		3.55012	16.9774	0.25102
4.69973	1.81548	0.00422		4.54741	2.41574	0.00694		2.46437	17.9173	0.02467		3.13132	31.5299	0.09785		3.56172	17.2272	0.24888
4.71203	1.68667	0.0039		4.55961	2.34422	0.0067		2.47567	17.484	0.02582		3.14272	28.7767	0.09567		3.57322	17.2043	0.25116
4.72443	1.58326	0.00363		4.57191	2.27796	0.00646		2.48707	17.6251	0.02728		3.15412	26.0864	0.0919		3.58472	16.7718	0.24939
4.73673	1.50785	0.00344		4.58421	2.2151	0.00625		2.49847	18.4763	0.03003		3.16552	24.4363	0.09102		3.59632	16.2393	0.24434
4.74903	1.45955	0.00331		4.59641	2.15235	0.00603		2.50977	19.7595	0.03309		3.17692	25.8175	0.10348		3.60782	15.6814	0.23614
4.76133	1.43428	0.00326		4.60871	2.09174	0.00584		2.52117	23.0248	0.0379		3.18832	26.4897	0.11131		3.61942	14.8224	0.22205
4.77363	1.42475	0.00324		4.62091	2.03359	0.00565		2.53257	24.2699	0.03927		3.19972	26.4678	0.11399		3.63092	14.7736	0.21033
4.78603	1.42048	0.00323		4.63321	1.97759	0.00546		2.54387	25.9877	0.04052		3.21112	25.3131	0.10965		3.64242	15.2439	0.20056
4.79833	1.41244	0.00319		4.64551	1.92383	0.00528		2.55527	27.6995	0.04152		3.22252	24.5975	0.10634		3.65402	15.2009	0.18623
4.81063	1.39877	0.00315		4.65771	1.86944	0.00512		2.56667	28.6661	0.042		3.23392	22.352	0.09475		3.66552	15.5813	0.17968
4.82293	1.38479	0.0031		4.67001	1.81263	0.00495		2.57797	28.4971	0.04124		3.24532	20.7059	0.0851		3.67702	17.817	0.19514
4.83523	1.37062	0.00305		4.68231	1.75624	0.00476		2.58937	27.1218	0.03927		3.25672	19.1225	0.07671		3.68862	17.8543	0.18855
4.84753	1.35648	0.00301		4.69451	1.70192	0.00455		2.60077	24.7191	0.03622		3.26812	17.2412	0.06777		3.70012	18.3728	0.19006
4.85993	1.34246	0.00296		4.70681	1.65083	0.00437		2.61207	22.4272	0.03353		3.27952	16.8845	0.06651		3.71162	19.2295	0.19746
4.87223	1.32844	0.00293		4.71911	1.60335	0.00421		2.62347	20.9819	0.03173		3.29092	18.0776	0.07381		3.72322	19.9453	0.20592
4.88453	1.31449	0.00291		4.73131	1.55783	0.00407		2.63487	21.2221	0.03163		3.30232	19.6086	0.08359		3.73472	20.1008	0.20922
4.89683	1.30076	0.00287		4.74361	1.5166	0.00393		2.64627	20.0739	0.02934		3.31372	19.2602	0.0845		3.74632	20.8308	0.21812
4.90913	1.28691	0.00281		4.75591	1.48158	0.0038		2.65757	19.1101	0.0271		3.32512	19.6485	0.09227		3.75782	21.1276	0.22459
4.92153	1.274	0.00276		4.76811	1.45359	0.00371		2.66897	18.2707	0.02513		3.33652	20.1717	0.10019		3.76932	20.5432	0.22273
4.93383	1.26025	0.00272		4.78041	1.43036	0.00363		2.68037	17.1678	0.02314		3.34792	22.0042	0.11316		3.78092	19.848	0.21821
4.94613	1.24403	0.00266		4.79271	1.41116	0.00355		2.69167	15.5427	0.02073		3.35932	23.8633	0.12482		3.79242	19.8661	0.22551
4.95843	1.22431	0.00261		4.80491	1.39738	0.00348		2.70307	14.9686	0.02057		3.37072	24.3728	0.12927		3.80392	19.3228	0.22641
4.97073	1.20049	0.00254		4.81721	1.38819	0.00341		2.71447	13.9527	0.02001		3.38212	23.6971	0.12657		3.81552	19.9222	0.23914
4.98313	1.1725	0.00247		4.82951	1.38207	0.00336		2.72577	12.8222	0.0193		3.39352	22.8822	0.12281		3.82702	20.4088	0.24878
4.99543	1.14072	0.00241		4.84171	1.37687	0.00331		2.73717	11.8909	0.01853		3.40492	22.1308	0.11887		3.83852	20.4908	0.25133
5.00773	1.10609	0.00233		4.85401	1.36985	0.00328		2.74857	11.1841	0.01771		3.41632	20.5796	0.10987		3.85012	19.6199	0.23901
5.02003	1.06984	0.00225		4.86631	1.36248	0.00323		2.75987	10.4916	0.01666		3.42772	18.1515	0.09574		3.86162	18.538	0.22421
5.03233	1.03311	0.00215		4.87851	1.35509	0.0032		2.77127	10.2092	0.01605		3.43912	17.6482	0.09303		3.87312	17.2721	0.20781
5.04473	0.99774	0.00208		4.89081	1.34764	0.00318		2.78267	10.4114	0.01603		3.45052	16.7693	0.08769		3.88472	15.7385	0.18669
5.05703	0.96247	0.00201		4.90311	1.34013	0.00316		2.79397	10.9244	0.01636		3.46192	16.242	0.08411		3.89622	14.0581	0.16262
5.06933	0.92644	0.00192		4.91531	1.33262	0.00315		2.80537	11.6923	0.01704		3.47332	15.1829	0.07796		3.90782	13.323	0.15209
5.08163	0.88839	0.00182		4.92761	1.32511	0.00312		2.81677	13.7032	0.01975		3.48472	13.7347	0.06969		3.91932	12.6137	0.14013
5.09393	0.85181	0.00171		4.93981	1.3176	0.0031		2.82807	14.8186	0.02099		3.49602	12.2781	0.06102		3.93082	11.932	0.12719
5.10623	0.81957	0.00161		4.95211	1.31008	0.00305		2.83947	15.4624	0.02162		3.50742	11.0503	0.05359		3.94242	11.2976	0.1135
5.11863	0.79426	0.00153		4.96441	1.30256	0.00298		2.85087	16.1121	0.02206		3.51882	10.5323	0.04994		3.95392	10.613	0.09807
5.13093	0.77555	0.00147		4.97661	1.29504	0.00292		2.86217	17.3355	0.02283		3.53022	10.0837	0.04612		3.96542	9.81463	0.08098
5.14323	0.76255	0.00142		4.98891	1.28752	0.00284		2.87357	18.6447	0.02362		3.54162	9.99296	0.04414		3.97702	9.11882	0.06891
5.15553	0.75389	0.00138		5.00121	1.28	0.00278		2.88497	19.9238	0.02454		3.55302	10.2726	0.0444		3.98852	9.16466	0.06491
5.16783	0.7477	0.00137		5.01341	1.27249	0.00273		2.89627	21.2369	0.02572		3.56442	11.0436	0.04696		4.00002	9.94325	0.06799
5.18023	0.7416	0.00135		5.02571	1.26499	0.00271		2.90767	22.3372	0.02684		3.57582	12.6178	0.05228		4.01162	10.8527	0.07294
5.19253	0.73268	0.00135		5.03801	1.25813	0.00269		2.91907	23.0238	0.02775		3.58722	13.7094	0.05517		4.02312	11.736	0.07887
5.20483	0.71945	0.00133		5.05021	1.2518	0.00266		2.93037	23.0133	0.02825		3.59862	14.5553	0.05718		4.03462	12.3998	0.08401
5.21713	0.705	0.0013		5.06251	1.24451	0.00264		2.94177	22.315	0.02823		3.61002	15.1198	0.05822		4.04622	12.8107	0.08774
5.22943	0.69048	0.00127		5.07481	1.23518	0.0026		2.95317	21.1535	0.02781		3.62142	15.4108	0.05826		4.05772	12.9527	0.08935
5.24183	0.67694	0.00126		5.08701	1.22305	0.00258		2.96457	20.1695	0.02745		3.63282	15.0382	0.05641		4.06932	12.8071	0.08827
5.25413	0.6634	0.00125		5.09931	1.20775	0.00254		2.97587	19.5137	0.02712		3.64422	15.245	0.05607		4.08082	12.591	0.08647
5.26643	0.65002	0.00122		5.11161	1.18928	0.0025		2.98727	18.5717	0.0262		3.65562	15.5992	0.05578		4.09232	12.1051	0.08246
5.27873	0.63712	0.00118		5.12381	1.16799	0.00246		2.99867	17.4142	0.02475		3.66702	15.8879	0.05536		4.10392	12.018	0.08059
5.29103	0.62388	0.00115		5.13611	1.1446	0.00241		3.00997	16.3691	0.02326		3.67842	16.1482	0.05525		4.11542	12.0882	0.07995
5.30343	0.60972	0.00114		5.14841	1.12021	0.00236		3.02137	15.5045	0.02179		3.68982	16.637	0.05648		4.12692	11.7728	0.07648
5.31573	0.59417	0.00113		5.16061	1.09627	0.0023		3.03277	14.9078	0.02051		3.70122	16.9379	0.05797		4.13852	11.1364	0.0708
5.32803	0.57702	0.00111		5.17291	1.07303	0.00221		3.04407	14.4996	0.01946		3.71262	17.2445	0.06024		4.15002	10.2658	0.06358
5.34033	0.55822	0.00108		5.18521	1.04978	0.00212		3.05547	14.2998	0.01864		3.72402	17.4978	0.06262		4.16152	9.27313	0.05566
5.35263	0.53791	0.00104		5.19741	1.02654	0.00206		3.06687	14.1906	0.01795		3.73542	17.5254	0.06432		4.17312	8.24256	0.04773
5.36493	0.51641	0.000996037		5.20971	1.0033	0.002		3.07817	14.106	0.01737		3.74682	17.4861	0.06556		4.18462	7.28747	0.04073
5.37733	0.49423	0.000939627		5.22191	0.98005	0.00196		3.08957	13.9725	0.01682		3.75822	18.12	0.06801		4.19622	6.58311	0.03598
5.38963	0.47209	0.000892774		5.23421	0.95682	0.00191		3.10097	13.6991	0.01615		3.76962	18.4355	0.06825		4.20772	6.00321	0.03202
5.40193	0.45046	0.000851981		5.24651	0.93358	0.00185		3.11227	13.2683	0.01541		3.78102	18.4008	0.06656		4.21922	5.66152	0.02945
5.41423	0.42883	0.000807692		5.25871	0.91035	0.00179		3.12367	12.7043	0.01464		3.79242	17.9619	0.0632		4.23082	5.62904	0.02856
5.42653	0.40721	0.000771562		5.27101	0.8871	0.00175		3.13507	12.1995	0.01396		3.80382	17.2186	0.05904		4.24232	5.90149	0.02922
5.43893	0.38557	0.000734033		5.28331	0.86386	0.00169		3.14637	11.9899	0.01362		3.81522	16.5264	0.05548		4.25382	6.43185	0.03123
5.45123	0.36393	0.0007		5.29551	0.84062	0.00162		3.15777	11.998	0.01349		3.82662	15.962	0.05265		4.26542	7.4718	0.03523
5.46353	0.3423	0.000665967		5.30781	0.81737	0.00155		3.16917	12.0566	0.01343		3.83802	15.4729	0.05018		4.27692	8.70545	0.03984
5.47583	0.32067	0.000628438		5.32011	0.79413	0.0015		3.18047	12.2291	0.01366		3.84942	15.0344	0.04805		4.28842	9.8291	0.04379
5.48813	0.29903	0.000583916		5.33231	0.77016	0.00144		3.19187	12.4563	0.01403		3.86082	14.7717	0.04654		4.30002	10.6758	0.04643
5.50053	0.27739	0.000541725		5.34461	0.74532	0.00138		3.20327	12.6839	0.01438		3.87222	14.385	0.04468		4.31152	10.85	0.04616
5.51283	0.25577	0.00051958		5.35691	0.72164	0.0013		3.21457	12.8195	0.0146		3.88352	13.9577	0.04249		4.32302	10.3692	0.04363
5.52513	0.23414	0.000486713		5.36911	0.70063	0.00123		3.22597	12.7164	0.01449		3.89492	13.5303	0.04014		4.33462	9.81139	0.04018
5.53743	0.21251	0.000448019		5.38141	0.68331	0.00117		3.23737	12.2917	0.01392		3.90632	13.0981	0.03795		4.34612	9.13405	0.03595
5.54973	0.19089	0.000408392		5.39371	0.67023	0.00113		3.24877	11.6205	0.013		3.91772	12.6147	0.03588		4.35772	8.36417	0.03141
5.56213	0.16926	0.000366667		5.40591	0.66143	0.0011		3.26007	10.8733	0.01193		3.92912	12.095	0.034		4.36922	7.55102	0.02711
5.57443	0.14763	0.000315618		5.41821	0.65645	0.00109		3.27147	10.0812	0.01077		3.94052	11.5565	0.03224		4.38072	6.97966	0.02409
5.58673	0.12601	0.000248019		5.43051	0.65437	0.00108		3.28287	9.29796	0.00967		3.95192	11.0317	0.03055		4.39232	6.4457	0.02168
5.59903	0.10405	0.000183916		5.44271	0.65378	0.0011		3.29417	8.70476	0.00898		3.96332	10.4986	0.02881		4.40382	5.94845	0.01993
5.61133	0.08068	0.000113753		5.45501	0.65271	0.00111		3.30557	8.31572	0.00868		3.97472	10.0026	0.02705		4.41532	5.46582	0.01869
5.62373	0.05807	5.52448e-05		5.46731	0.65059	0.00111		3.31697	8.11835	0.00869		3.98612	9.67247	0.02562		4.42692	4.75596	0.01681
5.63603	0.03791	1.77156e-05		5.47951	0.64847	0.0011		3.32827	8.01222	0.00884		3.99752	9.50918	0.02465		4.43842	4.02986	0.01515
5.64833	0.02135	-1.07226e-05		5.49181	0.64636	0.00108		3.33967	7.86951	0.00897		4.00892	9.42524	0.02391		4.44992	3.71317	0.01425
5.66063	0.00908	-1.46853e-05		5.50411	0.64424	0.00106		3.35107	7.69447	0.009		4.02032	9.39281	0.02348		4.46152	3.55261	0.01377
5.67293	0.00126	-8.39161e-06		5.51631	0.64213	0.00104		3.36237	7.50091	0.00899		4.03172	9.42271	0.02338		4.47302	3.50274	0.01356
5.68523	-0.00247	0		5.52861	0.64001	0.00102		3.37377	7.30451	0.00888		4.04312	9.50286	0.02358		4.48452	3.48552	0.01345
5.69763	-0.00294	0		5.54081	0.63789	0.001		3.38517	7.14434	0.0087		4.05452	9.56061	0.02381		4.49612	3.51807	0.01344
5.70993	-0.00149	0		5.55311	0.63577	0.001		3.39647	7.06582	0.00852		4.06592	9.57133	0.02394		4.50762	3.70795	0.01388
5.72223	0	0		5.56541	0.63366	0.000997902		3.40787	7.08022	0.00846		4.07732	9.49672	0.02379		4.51922	3.89716	0.01421
5.73453	0	0		5.57761	0.63161	0.000996037		3.41927	7.22424	0.00854		4.08872	9.32739	0.02329		4.53072	4.05116	0.01436
5.74683	0	0		5.58991	0.62954	0.000979953		3.43057	7.68695	0.00902		4.10012	9.09899	0.02257		4.54222	4.13356	0.01426
5.75923	0	0		5.60221	0.6274	0.000960373		3.44197	8.06133	0.00937		4.11152	8.78276	0.0216		4.55382	4.11718	0.01391
5.77153	0	0		5.61441	0.62513	0.000939627		3.45337	8.30898	0.00958		4.12292	8.15878	0.01988		4.56532	4.01916	0.01337
5.78383	0	0		5.62671	0.62279	0.000920047		3.46467	8.41006	0.00962		4.13432	7.66238	0.01863		4.57682	3.8617	0.01273
5.79613	0	0		5.63901	0.62037	0.000903963		3.47607	8.33984	0.00949		4.14572	7.32492	0.01794		4.58842	3.66336	0.01197
5.80843	0	0		5.65121	0.61765	0.000893706		3.48747	8.12428	0.00921		4.15712	7.12727	0.01772		4.59992	3.45233	0.01124
5.82083	0	0		5.66351	0.61449	0.000891608		3.49877	7.79298	0.00881		4.16852	7.01867	0.01777		4.61142	3.2664	0.01059
5.83313	0	0		5.67581	0.61081	0.0009		3.51017	7.39242	0.00836		4.17992	7.01612	0.01805		4.62302	3.15161	0.01016
5.84543	0	0		5.68801	0.60663	0.0009		3.52157	6.96466	0.00794		4.19132	7.0503	0.0183		4.63452	2.96934	0.00946
5.85773	0	0		5.70031	0.60202	0.0009		3.53287	6.64027	0.00764		4.20272	7.08948	0.01844		4.64602	2.77593	0.00872
5.87003	0	0		5.71261	0.59699	0.0009		3.54427	6.6246	0.00773		4.21412	7.09944	0.0184		4.65762	2.57545	0.00794
5.88243	0	0		5.72481	0.59163	0.0009		3.55567	6.50608	0.0077		4.22552	7.04773	0.0181		4.66912	2.3795	0.0072
5.89473	0	0		5.73711	0.58611	0.000916783		3.56707	6.25866	0.0075		4.23692	6.88299	0.01745		4.68072	2.19895	0.00653
5.90703	0	0		5.74941	0.58062	0.000912587		3.57837	6.17394	0.00759		4.24832	7.03618	0.01761		4.69222	2.03705	0.00594
5.91933	0	0		5.76161	0.57527	0.000892075		3.58977	6.14004	0.00776		4.25972	7.33032	0.01804		4.70372	1.90011	0.00545
5.93163	0	0		5.77391	0.56993	0.000859907		3.60117	6.067	0.00787		4.27112	7.67648	0.01861		4.71532	1.79079	0.00506
5.94393	0	0		5.78621	0.56458	0.000820746		3.61247	5.88761	0.00779		4.28242	7.99361	0.01912		4.72682	1.70796	0.00479
5.95633	0	0		5.79841	0.55922	0.000787646		3.62387	5.49496	0.0074		4.29382	8.20192	0.01942		4.73832	1.64678	0.00461
5.96863	0	0		5.81071	0.55386	0.000746387		3.63527	4.96556	0.00678		4.30522	8.20709	0.01934		4.74992	1.60211	0.00446
5.98093	0	0		5.82301	0.5485	0.000703963		3.64657	4.41324	0.00609		4.31662	8.05338	0.01902		4.76142	1.56932	0.00438
5.99323	0	0		5.83521	0.54314	0.000667366		3.65797	3.92339	0.00542		4.32802	7.71459	0.0183		4.77292	1.53889	0.00429
6.00553	0	0		5.84751	0.53778	0.00064359		3.66937	3.47748	0.00481		4.33942	7.37252	0.01767		4.78452	1.50787	0.00419
6.01793	0	0		5.85971	0.5324	0.000639627		3.68067	3.08391	0.00429		4.35082	7.21516	0.01767		4.79602	1.47226	0.00408
6.03023	0	0		5.87201	0.52701	0.000620047		3.69207	3.03959	0.0043		4.36222	7.07827	0.01763		4.80762	1.43665	0.00395
6.04253	0	0		5.88431	0.52172	0.000603963		3.70347	3.11635	0.00448		4.37362	6.67367	0.01675		4.81912	1.40103	0.00385
6.05483	0	0		5.89651	0.51663	0.000593706		3.71477	3.23962	0.0047		4.38502	5.9889	0.01513		4.83062	1.3654	0.00374
6.06713	0	0		5.90881	0.51152	0.000591608		3.72617	3.31963	0.00485		4.39642	5.24933	0.0132		4.84222	1.32977	0.00363
6.07953	0	0		5.92111	0.50623	0.0006		3.73757	3.26357	0.0048		4.40782	4.50291	0.01116		4.85372	1.29415	0.00351
6.09183	0	0		5.93331	0.50061	0.0006		3.74887	3.1524	0.00468		4.41922	3.78919	0.00914		4.86522	1.25854	0.00339
6.10413	0	0		5.94561	0.4946	0.0006		3.76027	2.99143	0.00447		4.43062	3.18969	0.00741		4.87682	1.22293	0.00328
6.11643	0	0		5.95791	0.48815	0.000608392		3.77167	2.80173	0.0042		4.44202	2.75497	0.00605		4.88832	1.18731	0.00315
6.12873	0	0		5.97011	0.48127	0.000606294		3.78297	2.61614	0.00391		4.45342	2.6674	0.0057		4.89982	1.15169	0.00303
6.14113	0	0		5.98241	0.47401	0.000596037		3.79437	2.45414	0.00366		4.46482	2.90387	0.00632		4.91142	1.11496	0.00292
6.15343	0	0		5.99471	0.46655	0.000579953		3.80577	2.30959	0.00343		4.47622	3.09794	0.00684		4.92292	1.0784	0.00279
6.16573	0	0		6.00691	0.4591	0.000560373		3.81707	2.18889	0.00324		4.48762	3.04695	0.00675		4.93442	1.04321	0.00269
6.17803	0	0		6.01921	0.4518	0.000539627		3.82847	2.09024	0.00308		4.49902	2.89123	0.00649		4.94602	1.01017	0.00257
6.19033	0	0		6.03151	0.4445	0.000520047		3.83987	2.00967	0.00297		4.51042	2.77267	0.00626		4.95752	0.97888	0.00245
6.20273	0	0		6.04371	0.4372	0.000512354		3.85117	1.94184	0.00288		4.52182	2.61877	0.00591		4.96912	0.95107	0.00234
6.21503	0	0		6.05601	0.4299	0.0005		3.86257	1.87895	0.00278		4.53322	2.44321	0.0055		4.98062	0.92777	0.00225
6.22733	0	0		6.06831	0.4226	0.000487646		3.87397	1.81075	0.00267		4.54462	2.26029	0.00505		4.99212	0.90933	0.00218
6.23963	0	0		6.08051	0.4153	0.000479953		3.88537	1.73869	0.00255		4.55602	2.08549	0.00459		5.00372	0.89539	0.00214
6.25193	0	0		6.09281	0.408	0.000460373		3.89667	1.66439	0.00241		4.56742	1.93446	0.00419		5.01522	0.88494	0.00214
6.26423	0	0		6.10511	0.4007	0.000439627		3.90807	1.59197	0.00228		4.57882	1.80783	0.00386		5.02672	0.87651	0.00212
6.27663	0	0		6.11731	0.3934	0.000420047		3.91947	1.52462	0.00217		4.59022	1.70479	0.00362		5.03832	0.8702	0.00208
6.28893	0	0		6.12961	0.3861	0.000403963		3.93077	1.46448	0.0021		4.60162	1.6263	0.00342		5.04982	0.86493	0.00204
6.30123	0	0		6.14181	0.3788	0.000393706		3.94217	1.41273	0.00204		4.61302	1.56929	0.0033		5.06132	0.8593	0.00198
6.31353	0	0		6.15411	0.3715	0.000391608		3.95357	1.36957	0.00201		4.62442	1.52667	0.00322		5.07292	0.85194	0.0019
6.32583	0	0		6.16641	0.3642	0.0004		3.96487	1.33424	0.00199		4.63582	1.49058	0.00315		5.08442	0.84391	0.00183
6.33823	0	0		6.17861	0.3569	0.0004		3.97627	1.30497	0.00195		4.64722	1.4667	0.00312		5.09592	0.83528	0.00177
6.35053	0	0		6.19091	0.3496	0.0004		3.98767	1.27882	0.00191		4.65862	1.45176	0.00309		5.10752	0.82613	0.00171
6.36283	0	0		6.20321	0.3423	0.0004		3.99897	1.25187	0.00187		4.67002	1.44156	0.00305		5.11902	0.81666	0.00166
6.37513	0	0		6.21541	0.335	0.0004		4.01037	1.22276	0.00181		4.68132	1.4309	0.00301		5.13062	0.80713	0.00163
6.38743	0	0		6.22771	0.3277	0.0004		4.02177	1.19456	0.00176		4.69272	1.41639	0.00297		5.14212	0.79787	0.00157
6.39983	0	0		6.24001	0.3204	0.0004		4.03307	1.16765	0.0017		4.70412	1.4019	0.00295		5.15362	0.7886	0.00153
6.41213	0	0		6.25221	0.3131	0.0004		4.04447	1.14223	0.00166		4.71552	1.38741	0.00292		5.16522	0.77933	0.00147
6.42443	0	0		6.26451	0.3058	0.0004		4.05587	1.11833	0.00161		4.72692	1.3729	0.0029		5.17672	0.77007	0.00142
6.43673	0	0		6.27681	0.2985	0.0004		4.06717	1.0958	0.00158		4.73832	1.35838	0.00289		5.18822	0.7608	0.00138
6.44903	0	0		6.28901	0.2912	0.0004		4.07857	1.07435	0.00154		4.74972	1.34392	0.00286		5.19982	0.75301	0.00135
6.46143	0	0		6.30131	0.2839	0.0004		4.08997	1.05347	0.00148		4.76112	1.32972	0.00282		5.21132	0.74679	0.00132
6.47373	0	0		6.31361	0.2766	0.000408392		4.10127	1.0325	0.00141		4.77252	1.31537	0.00276		5.22282	0.73828	0.00128
6.48603	0	0		6.32581	0.2693	0.000406294		4.11267	1.0111	0.00136		4.78392	1.30058	0.00268		5.23442	0.72456	0.00123
6.49833	0	0		6.33811	0.262	0.000404429		4.12407	0.9897	0.00131		4.79532	1.28514	0.00262		5.24592	0.70367	0.00119
6.51063	0	0		6.35041	0.2547	0.000386247		4.13537	0.96855	0.00126		4.80672	1.26911	0.00256		5.25752	0.67461	0.00115
6.52293	0	0		6.36261	0.2474	0.00035641		4.14677	0.94753	0.00119		4.81812	1.25354	0.00251		5.26902	0.63731	0.00111
6.53533	0	0		6.37491	0.2401	0.00031958		4.15817	0.92614	0.00114		4.82952	1.23665	0.00248		5.28052	0.59266	0.00103
6.54763	0	0		6.38721	0.2328	0.00028042		4.16947	0.90406	0.00109		4.84092	1.21724	0.00246		5.29212	0.5425	0.000966434
6.55993	0	0		6.39941	0.22549	0.00024359		4.18087	0.88103	0.00106		4.85232	1.19458	0.00245		5.30362	0.4896	0.000864569
6.57223	0	0		6.41171	0.21819	0.000213753		4.19227	0.85695	0.00102		4.86372	1.16843	0.00241		5.31512	0.4377	0.000755711
6.58453	0	0		6.42401	0.2109	0.000195571		4.20367	0.83181	0.000977622		4.87512	1.13893	0.00234		5.32672	0.38773	0.000645688
6.59693	0	0		6.43621	0.20362	0.000202098		4.21497	0.80498	0.000945688		4.88652	1.10604	0.00226		5.33822	0.33777	0.00055711
6.60923	0	0		6.44851	0.19634	0.000197902		4.22637	0.77656	0.000939627		4.89792	1.07044	0.00218		5.34972	0.2878	0.000479254
6.62153	0	0		6.46071	0.18906	0.000196037		4.23777	0.74908	0.00092634		4.90932	1.03323	0.00212		5.36132	0.23682	0.000395338
6.63383	0	0		6.47301	0.18178	0.000179953		4.24907	0.72466	0.0009		4.92072	0.99587	0.00204		5.37282	0.18292	0.000315851
6.64613	0	0		6.48531	0.1745	0.000160373		4.26047	0.70438	0.00087366		4.93212	0.9598	0.00195		5.38432	0.13104	0.000227739
6.65853	0	0		6.49751	0.16721	0.000139627		4.27187	0.68867	0.000851981		4.94352	0.92373	0.00188		5.39592	0.08498	0.00014289
6.67083	0	0		6.50981	0.15991	0.000120047		4.28317	0.67753	0.000839627		4.95492	0.88619	0.00181		5.40742	0.04738	8.3683e-05
6.68313	0	0		6.52211	0.15252	0.000103963		4.29457	0.67045	0.000820047		4.96632	0.84761	0.00174		5.41902	0.01971	2.16783e-05
6.69543	0	0		6.53431	0.14487	9.37063e-05		4.30597	0.66639	0.000803963		4.97772	0.81118	0.00165		5.43052	0.00225	-1.70163e-05
6.70773	0	0		6.54661	0.13739	9.16084e-05		4.31727	0.66382	0.000793706		4.98912	0.77931	0.00158		5.44202	-0.00583	-2.30769e-05
6.72013	0	0		6.55891	0.13041	0.0001		4.32867	0.66067	0.000791608		5.00052	0.75357	0.00153		5.45362	-0.00658	-8.39161e-06
6.73243	0	0		6.57111	0.12417	0.0001		4.34007	0.65635	0.0008		5.01192	0.73512	0.0015		5.46512	-0.00319	0
6.74473	0	0		6.58341	0.1188	0.000108392		4.35137	0.65195	0.0008		5.02332	0.72362	0.0015		5.47662	0	0
6.75703	0	0		6.59571	0.11434	0.000106294		4.36277	0.64753	0.0008		5.03472	0.71777	0.0015		5.48822	0	0
6.76933	0	0		6.60791	0.1107	9.60373e-05		4.37417	0.6431	0.0008		5.04612	0.71559	0.0015		5.49972	0	0
6.78163	0	0		6.62021	0.10771	7.99534e-05		4.38547	0.6387	0.0008		5.05752	0.71448	0.00149		5.51122	0	0
6.79403	0	0		6.63251	0.10509	6.0373e-05		4.39687	0.6343	0.0008		5.06892	0.7111	0.00145		5.52282	0	0
6.80633	0	0		6.64471	0.10246	3.9627e-05		4.40827	0.6299	0.0008		5.08022	0.70521	0.0014		5.53432	0	0
6.81863	0	0		6.65701	0.09955	2.00466e-05		4.41957	0.6255	0.0008		5.09162	0.69839	0.00134		5.54582	0	0
6.83093	0	0		6.66931	0.09663	3.9627e-06		4.43097	0.6211	0.0008		5.10302	0.69092	0.00128		5.55742	0	0
6.84323	0	0		6.68151	0.0937	-6.29371e-06		4.44237	0.61756	0.0008		5.11442	0.68323	0.00123		5.56892	0	0
6.85563	0	0		6.69381	0.09077	-8.39161e-06		4.45367	0.61469	0.000808392		5.12582	0.67588	0.0012		5.58052	0	0
6.86793	0	0		6.70611	0.08785	0		4.46507	0.61054	0.000806294		5.13722	0.66862	0.00119		5.59202	0	0
6.88023	0	0		6.71831	0.08495	0		4.47647	0.60368	0.000804429		5.14862	0.66138	0.00118		5.60352	0	0
6.89253	0	0		6.73061	0.08203	0		4.48787	0.59311	0.000786247		5.16002	0.65412	0.00121		5.61512	0	0
6.90483	0	0		6.74291	0.0791	0		4.49917	0.57837	0.00075641		5.17142	0.64688	0.00121		5.62662	0	0
6.91723	0	0		6.75511	0.07617	0		4.51057	0.55944	0.000727972		5.18282	0.63962	0.0012		5.63812	0	0
6.92953	0	0		6.76741	0.07325	0		4.52197	0.53681	0.000695105		5.19422	0.63393	0.00119		5.64972	0	0
6.94183	0	0		6.77961	0.07035	0		4.53327	0.51143	0.000645921		5.20562	0.6281	0.00117		5.66122	0	0
6.95413	0	0		6.79191	0.06743	0		4.54467	0.48476	0.000589744		5.21702	0.6203	0.00115		5.67272	0	0
6.96643	0	0		6.80421	0.0645	0		4.55607	0.45872	0.000544289		5.22842	0.60922	0.00111		5.68432	0	0
6.97883	0	0		6.81641	0.06157	0		4.56737	0.43358	0.0005		5.23982	0.59402	0.00106		5.69582	0	0
6.99113	0	0		6.82871	0.05865	0		4.57877	0.40843	0.000447319		5.25122	0.57441	0.001		5.70732	0	0
7.00343	0	0		6.84101	0.05575	0		4.59017	0.38328	0.000403963		5.26262	0.55054	0.000938695		5.71892	0	0
7.01573	0	0		6.85321	0.05283	0		4.60147	0.35812	0.000358042		5.27402	0.52312	0.000879254		5.73042	0	0
7.02803	0	0		6.86551	0.0499	0		4.61287	0.33296	0.000324942		5.28542	0.49332	0.000813753		5.74202	0	0
7.04043	0	0		6.87781	0.04697	0		4.62427	0.3078	0.000311655		5.29682	0.46282	0.000768298		5.75352	0	0
7.05273	0	0		6.89001	0.04405	0		4.63557	0.28264	0.000312354		5.30822	0.43382	0.000741725		5.76502	0	0
7.06503	0	0		6.90231	0.04115	0		4.64697	0.25748	0.000308392		5.31962	0.40508	0.000705594		5.77662	0	0
7.07733	0	0		6.91461	0.03823	0		4.65837	0.23232	0.000302331		5.33102	0.37632	0.000688345		5.78812	0	0
7.08963	0	0		6.92681	0.0353	0		4.66967	0.20717	0.000282284		5.34242	0.34758	0.000640326		5.79962	0	0
7.10193	0	0		6.93911	0.03237	0		4.68107	0.18202	0.000236364		5.35382	0.31882	0.000587646		5.81122	0	0
7.11433	0	0		6.95141	0.02945	0		4.69247	0.15688	0.000179953		5.36522	0.29007	0.000548019		5.82272	0	0
7.12663	0	0		6.96361	0.02655	0		4.70377	0.13172	0.000120047		5.37662	0.26132	0.000490676		5.83422	0	0
7.13893	0	0		6.97591	0.02363	0		4.71517	0.10497	6.36364e-05		5.38802	0.23258	0.000450117		5.84582	0	0
7.15123	0	0		6.98821	0.0207	0		4.72657	0.07811	1.77156e-05		5.39942	0.20384	0.000406294		5.85732	0	0
7.16353	0	0		7.00041	0.01777	0		4.73787	0.05334	-1.07226e-05		5.41082	0.1751	0.000354312		5.86892	0	0
7.17593	0	0		7.01271	0.01485	0		4.74927	0.03227	-1.46853e-05		5.42222	0.14636	0.000289277		5.88042	0	0
7.18823	0	0		7.02501	0.01172	0		4.76067	0.01592	-8.39161e-06		5.43362	0.11543	0.000212354		5.89192	0	0
7.20053	0	0		7.03721	0.00861	0		4.77197	0.00471	0		5.44502	0.08482	0.00014359		5.90352	0	0
7.21283	0	0		7.04951	0.00578	0		4.78337	-0.00149	0		5.45642	0.05694	7.34266e-05		5.91502	0	0
7.22513	0	0		7.06171	0.0034	0		4.79477	-0.00346	0		5.46782	0.03353	1.95804e-05		5.92652	0	0
7.23753	0	0		7.07401	0.00159	0		4.80617	-0.00248	0		5.47912	0.01565	-8.62471e-06		5.93812	0	0
7.24983	0	0		7.08631	0.000389277	0		4.81747	-0.000503497	0		5.49052	0.00372	-2.30769e-05		5.94962	0	0
7.26213	0	0		7.09851	-0.000250816	0		4.82887	0	0		5.50192	-0.00256	-8.39161e-06		5.96112	0	0
7.27443	0	0		7.11081	-0.000413986	0		4.84027	0	0		5.51332	-0.00412	0		5.97272	0	0
7.28673	0	0		7.12311	-0.000262238	0		4.85157	0	0		5.52472	-0.00258	0		5.98422	0	0
7.29913	0	0		7.13531	-2.51748e-05	0		4.86297	0	0		5.53612	-0.000218182	0		5.99572	0	0
7.31143	0	0		7.14761	0	0		4.87437	0	0		5.54752	0	0		6.00732	0	0
7.32373	0	0		7.15991	0	0		4.88567	0	0		5.55892	0	0		6.01882	0	0
7.33603	0	0		7.17211	0	0		4.89707	0	0		5.57032	0	0		6.03042	0	0
7.34833	0	0		7.18441	0	0		4.90847	0	0		5.58172	0	0		6.04192	0	0
7.36063	0	0		7.19671	0	0		4.91977	0	0		5.59312	0	0		6.05342	0	0
7.37303	0	0		7.20891	0	0		4.93117	0	0		5.60452	0	0		6.06502	0	0
7.38533	0	0		7.22121	0	0		4.94257	0	0		5.61592	0	0		6.07652	0	0
7.39763	0	0		7.23351	0	0		4.95387	0	0		5.62732	0	0		6.08802	0	0
7.40993	0	0		7.24571	0	0		4.96527	0	0		5.63872	0	0		6.09962	0	0
7.42223	0	0		7.25801	0	0		4.97667	0	0		5.65012	0	0		6.11112	0	0
7.43463	0	0		7.27031	0	0		4.98797	0	0		5.66152	0	0		6.12262	0	0
7.44693	0	0		7.28251	0	0		4.99937	0	0		5.67292	0	0		6.13422	0	0
7.45923	0	0		7.29481	0	0		5.01077	0	0		5.68432	0	0		6.14572	0	0
7.47153	0	0		7.30711	0	0		5.02207	0	0		5.69572	0	0		6.15722	0	0
7.48383	0	0		7.31931	0	0		5.03347	0	0		5.70712	0	0		6.16882	0	0
7.49623	0	0		7.33161	0	0		5.04487	0	0		5.71852	0	0		6.18032	0	0
7.50853	0	0		7.34391	0	0		5.05617	0	0		5.72992	0	0		6.19192	0	0
7.52083	0	0		7.35611	0	0		5.06757	0	0		5.74132	0	0		6.20342	0	0
7.53313	0	0		7.36841	0	0		5.07897	0	0		5.75272	0	0		6.21492	0	0
7.54543	0	0		7.38061	0	0		5.09027	0	0		5.76412	0	0		6.22652	0	0
7.55783	0	0		7.39291	0	0		5.10167	0	0		5.77552	0	0		6.23802	0	0
7.57013	0	0		7.40521	0	0		5.11307	0	0		5.78692	0	0		6.24952	0	0
7.58243	0	0		7.41741	0	0		5.12447	0	0		5.79832	0	0		6.26112	0	0
7.59473	0	0		7.42971	0	0		5.13577	0	0		5.80972	0	0		6.27262	0	0
7.60703	0	0		7.44201	0	0		5.14717	0	0		5.82112	0	0		6.28412	0	0
7.61943	0	0		7.45421	0	0		5.15857	0	0		5.83252	0	0		6.29572	0	0
7.63173	0	0		7.46651	0	0		5.16987	0	0		5.84392	0	0		6.30722	0	0
7.64403	0	0		7.47881	0	0		5.18127	0	0		5.85532	0	0		6.31882	0	0
7.65633	0	0		7.49101	0	0		5.19267	0	0		5.86672	0	0		6.33032	0	0
7.66863	0	0		7.50331	0	0		5.20397	0	0		5.87802	0	0		6.34182	0	0
7.68093	0	0		7.51561	0	0		5.21537	0	0		5.88942	0	0		6.35342	0	0
7.69333	0	0		7.52781	0	0		5.22677	0	0		5.90082	0	0		6.36492	0	0
7.70563	0	0		7.54011	0	0		5.23807	0	0		5.91222	0	0		6.37642	0	0
7.71793	0	0		7.55241	0	0		5.24947	0	0		5.92362	0	0		6.38802	0	0
7.73023	0	0		7.56461	0	0		5.26087	0	0		5.93502	0	0		6.39952	0	0
7.74253	0	0		7.57691	0	0		5.27217	0	0		5.94642	0	0		6.41102	0	0
7.75493	0	0		7.58921	0	0		5.28357	0	0		5.95782	0	0		6.42262	0	0
7.76723	0	0		7.60141	0	0		5.29497	0	0		5.96922	0	0		6.43412	0	0
7.77953	0	0		7.61371	0	0		5.30627	0	0		5.98062	0	0		6.44562	0	0
7.79183	0	0		7.62601	0	0		5.31767	0	0		5.99202	0	0		6.45722	0	0
7.80413	0	0		7.63821	0	0		5.32907	0	0		6.00342	0	0		6.46872	0	0
7.81653	0	0		7.65051	0	0		5.34037	0	0		6.01482	0	0		6.48032	0	0
7.82883	0	0		7.66271	0	0		5.35177	0	0		6.02622	0	0		6.49182	0	0
7.84113	0	0		7.67501	0	0		5.36317	0	0		6.03762	0	0		6.50332	0	0
7.85343	0	0		7.68731	0	0		5.37447	0	0		6.04902	0	0		6.51492	0	0
7.86573	0	0		7.69951	0	0		5.38587	0	0		6.06042	0	0		6.52642	0	0
7.87813	0	0		7.71181	0	0		5.39727	0	0		6.07182	0	0		6.53792	0	0
7.89043	0	0		7.72411	0	0		5.40857	0	0		6.08322	0	0		6.54952	0	0
7.90273	0	0		7.73631	0	0		5.41997	0	0		6.09462	0	0		6.56102	0	0
7.91503	0	0		7.74861	0	0		5.43137	0	0		6.10602	0	0		6.57252	0	0
7.92733	0	0		7.76091	0	0		5.44277	0	0		6.11742	0	0		6.58412	0	0
7.93963	0	0		7.77311	0	0		5.45407	0	0		6.12882	0	0		6.59562	0	0
7.95203	0	0		7.78541	0	0		5.46547	0	0		6.14022	0	0		6.60712	0	0
7.96433	0	0		7.79771	0	0		5.47687	0	0		6.15162	0	0		6.61872	0	0
7.97663	0	0		7.80991	0	0		5.48817	0	0		6.16302	0	0		6.63022	0	0
7.98893	0	0		7.82221	0	0		5.49957	0	0		6.17442	0	0		6.64182	0	0
8.00123	0	0		7.83451	0	0		5.51097	0	0		6.18582	0	0		6.65332	0	0
8.01363	0	0		7.84671	0	0		5.52227	0	0		6.19722	0	0		6.66482	0	0
8.02593	0	0		7.85901	0	0		5.53367	0	0		6.20862	0	0		6.67642	0	0
8.03823	0	0		7.87131	0	0		5.54507	0	0		6.22002	0	0		6.68792	0	0
8.05053	0	0		7.88351	0	0		5.55637	0	0		6.23142	0	0		6.69942	0	0
8.06283	0	0		7.89581	0	0		5.56777	0	0		6.24282	0	0		6.71102	0	0
8.07523	0	0		7.90811	0	0		5.57917	0	0		6.25422	0	0		6.72252	0	0
8.08753	0	0		7.92031	0	0		5.59047	0	0		6.26552	0	0		6.73402	0	0
8.09983	0	0		7.93261	0	0		5.60187	0	0		6.27692	0	0		6.74562	0	0
8.11213	0	0		7.94491	0	0		5.61327	0	0		6.28832	0	0		6.75712	0	0
8.12443	0	0		7.95711	0	0		5.62457	0	0		6.29972	0	0		6.76862	0	0
8.13683	0	0		7.96941	0	0		5.63597	0	0		6.31112	0	0		6.78022	0	0
8.14913	0	0		7.98161	0	0		5.64737	0	0		6.32252	0	0		6.79172	0	0
8.16143	0	0		7.99391	0	0		5.65867	0	0		6.33392	0	0		6.80332	0	0
8.17373	0	0		8.00621	0	0		5.67007	0	0		6.34532	0	0		6.81482	0	0
8.18603	0	0		8.01841	0	0		5.68147	0	0		6.35672	0	0		6.82632	0	0
8.19833	0	0		8.03071	0	0		5.69277	0	0		6.36812	0	0		6.83792	0	0
8.21073	0	0		8.04301	0	0		5.70417	0	0		6.37952	0	0		6.84942	0	0
8.22303	0	0		8.05521	0	0		5.71557	0	0		6.39092	0	0		6.86092	0	0
8.23533	0	0		8.06751	0	0		5.72697	0	0		6.40232	0	0		6.87252	0	0
8.24763	0	0		8.07981	0	0		5.73827	0	0		6.41372	0	0		6.88402	0	0
8.25993	0	0		8.09201	0	0		5.74967	0	0		6.42512	0	0		6.89552	0	0
8.27233	0	0		8.10431	0	0		5.76107	0	0		6.43652	0	0		6.90712	0	0
8.28463	0	0		8.11661	0	0		5.77237	0	0		6.44792	0	0		6.91862	0	0
8.29693	0	0		8.12881	0	0		5.78377	0	0		6.45932	0	0		6.93022	0	0
8.30923	0	0		8.14111	0	0		5.79517	0	0		6.47072	0	0		6.94172	0	0
[truncated: 2,006 more rows]

## Sheet: Fig. 5b
	Bing energy
	Eabs
Mo	-6.89366
Cu	-2.42667
Fe	-3.49614
Co	-4.18832
Ni	-4.76429

## Sheet: Fig. 5c
	COHP-BADER
	COHP	charge
Mo	-1.46346	0.4621
Cu	-1.33722	0.29166
Fe	-1.40975	0.35768
Co	-1.33389	0.16237
Ni	-1.32102	0.11306

## Sheet: Fig. 5d
	free energy diagram of the HER
	ΔG
Mo	0.1164
Cu	-0.06451
Fe	0.1417
Co	0.1723
Ni	0.5358

## Sheet: Fig. 5f
Free energy of water dissociation diagram
	n-Cu/BP	CuCo/BP	n-Co/BP
0	0	0	0
1	0	0	0
2	0	0	0
3	0	0	0
4	--	--	--
5	--	--	--
6	--	--	--
7
8
9	-0.6824	-0.9145	-1.1529
10	-0.6824	-0.9145	-1.1529
11	-0.6824	-0.9145	-1.1529
12	-0.6824	-0.9145	-1.1529
13	--	--	--
14
15
16	--	--	--
17	--	--	--
18	-0.0576	0.0129	-0.1375
19	-0.0576	0.0129	-0.1375
20	-0.0576	0.0129	-0.1375
21	-0.0576	0.0129	-0.1375
22	--	--	--
23	--	--	--
24	--	--	--
25	--	--	--
26	--	--	--
27	-0.5398	-0.0972	-0.5658
28	-0.5398	-0.0972	-0.5658
29	-0.5398	-0.0972	-0.5658
30	-0.5398	-0.0972	-0.5658
